# Supplementary material for: Regional Diversity in the Postsynaptic Proteome of the Mouse Brain
Source: Proteomes. 2018 Aug 1;6(3):31. doi: 10.3390/proteomes6030031 (PMC6161190; doi:10.3390/proteomes6030031)
Supplement: Supplementary file 1 [file proteomes-06-00031-s001.zip]

Archive with 12 entries (11 files):
- SUPPL/
- SUPPL/20180630_Mouse Regions_SUPPLEMENTARY.pdf
- SUPPL/Supplementary Table 10_Composition of stable network.xlsx
- SUPPL/Supplementary Table 1_Mouse Brain Regions One Way ANOVA.xlsx
- SUPPL/Supplementary Table 2_New PSD proteins detected in this study-2.xlsx
- SUPPL/Supplementary Table 3_Differential Stability Analysis.xls
- SUPPL/Supplementary Table 4_Summary of the 868 Differentially Abundant Synaptic Proteins by Brain Region.xlsx
- SUPPL/Supplementary Table 5_Module gene list and abundances for all 6 modules.xlsx
- SUPPL/Supplementary Table 6_Correlation of protein abundances with ABI data (OS).xlsx
- SUPPL/Supplementary Table 7_Functional Enrichment of ABI and Roy Correlates by Brain region.xlsx
- SUPPL/Supplementary Table 8_Protein Interaction Network Analysis Across the Mouse Brain.xls
- SUPPL/Supplementary Table 9_Disease associated enrichment in the interactomes of the mouse PSD.xlsx
