# Supplementary material for: Regional Diversity in the Postsynaptic Proteome of the Mouse Brain
Source: Proteomes. 2018 Aug 1;6(3):31. doi: 10.3390/proteomes6030031 (PMC6161190; doi:10.3390/proteomes6030031)
Supplement: Supplementary file 1 [file proteomes-06-00031-s001.zip › SUPPL/Supplementary Table 10_Composition of stable network.xlsx]

## Sheet: Sheet1
Id	Label	Degree	ASD	AD	PD	Clustering		Supplementary Table 10. Composition of connected component for stable PSD network
CUL3	CUL3	19	0	0	0	0
SFPQ	SFPQ	9	0	1	0	0		Legend.
HNRNPA1	HNRNPA1	29	0	1	0	0		A Protein ID (corresponds to Gene name)
HNRNPK	HNRNPK	17	0	0	0	0		B Gene Name
MATR3	MATR3	17	0	0	0	0		C Degree (connectivity) in the network
NONO	NONO	8	0	0	0	0		D Association with ASD (1- yes, 0- no)
RBMX	RBMX	12	0	0	0	0		E Association with AD (1- yes, 0- no)
HNRNPA3	HNRNPA3	11	0	0	0	0		F Association with PD (1- yes, 0- no)
HNRNPL	HNRNPL	13	0	0	0	0		G Cluster number for given protein
HNRNPUL2	HNRNPUL2	3	0	0	0	0		color code matches the Figure 5
HNRNPAB	HNRNPAB	6	0	0	0	0
HNRNPH2	HNRNPH2	14	0	0	0	0
DDX1	DDX1	9	0	0	0	0
HNRNPA2B1	HNRNPA2B1	12	0	1	0	0
UBE2O	UBE2O	4	0	0	0	0
KHSRP	KHSRP	3	0	0	0	0
DDX17	DDX17	11	0	0	0	0
HNRNPD	HNRNPD	18	0	0	0	0
GSTP1	GSTP1	5	0	1	1	0
MTDH	MTDH	2	0	0	0	0
CPNE7	CPNE7	1	0	0	0	0
RBM14	RBM14	6	0	0	0	0
G3BP2	G3BP2	3	0	0	0	0
UGGT1	UGGT1	3	0	0	0	0
KCTD12	KCTD12	4	0	0	0	0
ALDH18A1	ALDH18A1	4	0	1	0	0
FAM120A	FAM120A	5	0	0	0	0
MTHFD1L	MTHFD1L	1	0	1	0	0
IARS2	IARS2	5	0	0	0	0
TPBG	TPBG	2	0	0	0	0
SCARB2	SCARB2	2	0	0	1	0
TBC1D24	TBC1D24	1	0	0	0	0
PLXNB1	PLXNB1	1	0	0	0	0
GPRIN1	GPRIN1	1	0	0	0	0
SCAI	SCAI	1	0	0	0	0
HSP90AA1	HSP90AA1	23	0	1	0	1
HSPA8	HSPA8	21	0	1	1	1
GSK3A	GSK3A	6	0	1	0	1
TUBB	TUBB	10	0	0	0	1
HSPA9	HSPA9	10	0	1	1	1
HSPA5	HSPA5	13	0	1	0	1
KRT1	KRT1	5	0	0	0	1
GAPDH	GAPDH	8	0	1	0	1
MAP4	MAP4	3	0	0	0	1
RCN2	RCN2	2	0	0	0	1
PKP4	PKP4	3	0	0	0	1
RAN	RAN	4	0	1	0	1
CEP76	CEP76	10	0	0	0	1
GFAP	GFAP	6	0	1	1	1
AP2M1	AP2M1	16	0	0	0	1
CTNNB1	CTNNB1	8	1	1	0	1
LRRC7	LRRC7	3	0	0	0	1
GSK3B	GSK3B	11	0	1	1	1
GOT2	GOT2	2	0	0	0	1
UCHL1	UCHL1	2	0	1	1	1
LRPPRC	LRPPRC	1	0	0	0	1
ST13	ST13	3	0	0	0	1
HSPH1	HSPH1	7	0	0	0	1
HSPA4	HSPA4	14	0	1	1	1
KRT10	KRT10	6	0	0	0	1
ASNA1	ASNA1	3	0	0	0	1
PPP5C	PPP5C	5	0	0	0	1
ACSBG1	ACSBG1	1	0	0	0	1
ASRGL1	ASRGL1	1	0	0	0	1
CTNND1	CTNND1	6	1	0	0	1
PRKCB	PRKCB	8	1	0	0	1
PLPP3	PLPP3	3	0	0	0	1
HSPA2	HSPA2	7	0	0	0	1
AHI1	AHI1	11	1	0	0	1
TNPO2	TNPO2	2	0	0	0	1
KRT2	KRT2	5	0	0	0	1
CAMK4	CAMK4	1	1	1	0	1
CTNNA2	CTNNA2	3	0	1	0	1
TUBB4B	TUBB4B	5	0	0	0	1
PRKCG	PRKCG	7	0	0	0	1
CTNND2	CTNND2	2	0	1	0	1
H2AFY	H2AFY	2	0	0	0	1
GDAP1	GDAP1	1	0	0	0	1
NDRG2	NDRG2	1	0	1	0	1
DNAJA2	DNAJA2	7	0	0	0	1
KRT16	KRT16	4	0	0	0	1
DNAJC5	DNAJC5	4	0	0	0	1
KCNJ10	KCNJ10	1	1	0	0	1
MARCKS	MARCKS	1	0	0	0	1
MINK1	MINK1	1	0	0	0	1
EPS15L1	EPS15L1	1	0	0	0	1
HPCAL1	HPCAL1	1	0	1	0	1
SV2A	SV2A	1	0	0	0	1
RTN4	RTN4	6	0	1	0	2
RTN3	RTN3	4	0	1	1	2
ACAA2	ACAA2	6	0	0	0	2
TMEM65	TMEM65	3	0	0	0	2
RTN1	RTN1	1	0	0	0	2
PREPL	PREPL	1	0	0	0	2
KIF5C	KIF5C	4	1	1	0	3
RHOT1	RHOT1	1	0	0	1	3
SNAP25	SNAP25	13	1	1	0	4
NAPA	NAPA	4	0	0	0	4
AP2B1	AP2B1	7	0	0	0	4
GDA	GDA	1	0	0	0	4
AP1G1	AP1G1	5	0	0	0	4
PACS1	PACS1	2	0	0	0	4
SRCIN1	SRCIN1	2	0	0	0	4
SYT1	SYT1	8	0	0	0	4
AP1B1	AP1B1	6	0	0	0	4
SYP	SYP	8	0	1	0	4
SV2B	SV2B	1	0	0	0	4
AP2A1	AP2A1	8	0	0	0	4
PIP5K1C	PIP5K1C	3	0	0	0	4
AP2A2	AP2A2	9	0	1	0	4
SCAMP1	SCAMP1	4	0	0	0	4
NAPG	NAPG	1	0	0	0	4
SNAP91	SNAP91	2	0	1	0	4
AAK1	AAK1	2	0	0	1	4
MAP6	MAP6	2	0	0	0	4
SYNGR3	SYNGR3	1	0	0	0	4
SYNJ1	SYNJ1	4	0	1	1	5
AMPH	AMPH	13	0	0	0	5
DNM1	DNM1	9	0	0	0	5
DNM3	DNM3	5	0	0	0	5
SH3GL2	SH3GL2	8	0	0	1	5
PTPRS	PTPRS	4	0	0	0	5
PTPRD	PTPRD	5	0	0	0	5
PFN2	PFN2	2	0	0	0	5
SYN1	SYN1	8	1	1	0	5
PACSIN1	PACSIN1	4	0	0	0	5
BIN1	BIN1	9	0	1	0	5
PPFIA3	PPFIA3	4	0	0	0	5
SCN2B	SCN2B	3	0	0	0	5
LRRC4B	LRRC4B	1	0	0	0	5
MTHFD1	MTHFD1	5	1	1	0	6
CDH2	CDH2	7	0	1	0	6
PHGDH	PHGDH	1	0	0	0	6
GAA	GAA	3	0	0	0	6
SPTB	SPTB	2	0	0	0	7
ANK1	ANK1	1	0	1	0	7
TXNDC5	TXNDC5	1	0	0	0	7
RPH3A	RPH3A	3	0	0	0	8
RAB3A	RAB3A	2	1	0	0	8
ADD2	ADD2	1	0	0	0	8
RAB3C	RAB3C	3	0	0	0	8
TMEM30A	TMEM30A	2	0	0	0	9
ATP8A1	ATP8A1	1	0	0	0	9
CDC42	CDC42	6	0	0	0	10
NGEF	NGEF	1	1	0	0	10
RAB14	RAB14	3	0	0	0	10
ATP6V1C1	ATP6V1C1	5	0	1	0	10
ARHGAP26	ARHGAP26	1	0	0	0	10
SEC24C	SEC24C	1	0	0	0	10
DDX39B	DDX39B	5	0	1	0	11
LPPR3	LPPR3	2	0	0	0	11
STRN4	STRN4	4	0	0	0	11
HSPD1	HSPD1	6	0	0	0	11
GSR	GSR	4	0	0	0	11
CA2	CA2	2	0	1	0	11
DCLK1	DCLK1	3	0	0	0	12
SARS	SARS	4	0	0	0	13
HIP1R	HIP1R	4	0	0	1	13
TSG101	TSG101	5	0	0	0	13
CDS2	CDS2	1	0	0	0	13
SPTBN4	SPTBN4	2	0	0	0	14
CNTN1	CNTN1	3	0	1	1	14
ANK3	ANK3	3	1	1	0	14
SCN1B	SCN1B	2	0	0	0	14
GJA1	GJA1	3	1	0	0	15
SYT2	SYT2	5	0	0	0	16
ACADL	ACADL	1	0	0	0	16
SCFD1	SCFD1	4	0	0	0	17
USO1	USO1	3	0	0	0	17
SLC25A46	SLC25A46	1	0	0	0	17
VPS45	VPS45	1	0	0	0	17
OTUB1	OTUB1	8	0	0	0	18
AGK	AGK	1	0	0	0	18
USMG5	USMG5	1	0	0	0	18
SLC27A4	SLC27A4	1	0	0	0	18
ERP29	ERP29	1	0	0	0	18
SETD7	SETD7	3	0	0	0	19
ETFA	ETFA	14	0	0	0	20
ATP6V1G2	ATP6V1G2	1	0	0	0	20
ATP6V1E1	ATP6V1E1	9	0	0	0	20
ATP5B	ATP5B	23	0	0	0	20
RMDN3	RMDN3	4	0	0	0	20
ATP5A1	ATP5A1	26	0	1	0	20
IMMT	IMMT	16	0	0	0	20
ACADM	ACADM	17	0	0	0	20
FKBP8	FKBP8	10	0	0	0	20
PPP2R1A	PPP2R1A	10	0	0	0	20
ATP5J2	ATP5J2	7	0	0	0	20
ATP5C1	ATP5C1	29	0	0	0	20
NDUFB8	NDUFB8	28	0	0	0	20
NOMO1	NOMO1	2	0	0	0	20
ARL8B	ARL8B	4	0	0	0	20
RAB1A	RAB1A	23	0	0	0	20
ATP6V1H	ATP6V1H	11	0	0	0	20
RAB35	RAB35	2	0	0	0	20
IDH3B	IDH3B	3	0	0	0	20
RAB6A	RAB6A	7	0	1	0	20
EPB41	EPB41	2	0	0	0	20
PHB2	PHB2	24	0	0	0	20
HACD3	HACD3	6	0	0	0	20
RPN2	RPN2	12	0	0	0	20
CYCS	CYCS	7	0	1	0	20
ACAT1	ACAT1	13	0	0	0	20
DDOST	DDOST	23	0	0	1	20
COX5B	COX5B	7	0	0	0	20
RAB11B	RAB11B	7	0	0	0	20
HADHA	HADHA	4	0	0	0	20
RAB2A	RAB2A	20	0	0	0	20
RAB5C	RAB5C	22	0	0	0	20
VDAC1	VDAC1	49	0	1	1	20
ATP5O	ATP5O	22	0	0	0	20
ATP5L	ATP5L	22	0	0	0	20
UQCRC2	UQCRC2	39	0	0	0	20
UQCRC1	UQCRC1	12	0	0	0	20
RAB10	RAB10	2	0	0	0	20
GDI1	GDI1	4	0	0	0	20
CLTC	CLTC	24	0	0	0	20
AIFM1	AIFM1	5	0	1	0	20
HBA1	HBA1	2	0	0	0	20
CTSD	CTSD	3	1	1	0	20
FLOT1	FLOT1	8	0	1	0	20
FLOT2	FLOT2	8	0	0	0	20
CANX	CANX	16	0	0	0	20
ATP1A1	ATP1A1	32	1	0	0	20
NFS1	NFS1	2	0	0	0	20
STT3B	STT3B	5	0	0	0	20
RPN1	RPN1	26	0	0	0	20
ATP5F1	ATP5F1	34	0	0	0	20
ALDH5A1	ALDH5A1	5	0	0	0	20
SDHB	SDHB	29	0	0	1	20
SDHA	SDHA	18	0	0	0	20
PHB	PHB	25	0	0	0	20
COX6C	COX6C	4	0	0	0	20
DPP6	DPP6	3	0	0	0	20
SGIP1	SGIP1	1	0	0	0	20
ATP2B1	ATP2B1	5	0	1	0	20
ATP2B3	ATP2B3	1	0	0	0	20
COX2	COX2	18	0	0	0	20
SACM1L	SACM1L	3	0	0	0	20
NDUFB7	NDUFB7	17	1	0	0	20
ATP6V1A	ATP6V1A	20	0	0	0	20
HADHB	HADHB	5	0	0	0	20
FAM134A	FAM134A	4	0	0	0	20
SDHC	SDHC	3	0	0	0	20
VAPA	VAPA	49	0	0	0	20
CHCHD3	CHCHD3	7	0	0	0	20
CHCHD6	CHCHD6	4	0	0	0	20
POR	POR	4	0	0	0	20
LETM1	LETM1	1	0	0	0	20
BCS1L	BCS1L	4	0	0	0	20
MT-CO1	MT-CO1	5	0	0	0	20
COX4I1	COX4I1	22	0	1	0	20
VAPB	VAPB	17	0	0	0	20
SAMM50	SAMM50	8	0	1	0	20
SLC4A1	SLC4A1	4	0	1	0	20
ATP1B1	ATP1B1	22	0	0	0	20
PC	PC	6	0	0	0	20
CISD1	CISD1	12	0	0	0	20
SLC8A1	SLC8A1	2	0	1	0	20
IST1	IST1	5	0	0	0	20
GDI2	GDI2	2	0	0	0	20
CYB5R3	CYB5R3	3	0	0	0	20
MCU	MCU	5	0	0	0	20
FECH	FECH	4	0	0	0	20
P2RY12	P2RY12	8	0	0	0	20
LRRC8A	LRRC8A	3	0	0	0	20
IDH2	IDH2	5	0	0	0	20
STXBP5	STXBP5	1	0	0	0	20
VAMP2	VAMP2	8	0	0	0	20
DNAJC6	DNAJC6	1	0	0	1	20
STX1B	STX1B	3	0	0	1	20
VAMP1	VAMP1	3	0	1	0	20
STX12	STX12	9	0	0	0	20
PITPNM1	PITPNM1	2	0	0	0	20
CYC1	CYC1	33	0	0	0	20
ABCB7	ABCB7	8	0	0	0	20
AP3B2	AP3B2	1	0	0	0	20
RAB7A	RAB7A	28	0	1	1	20
SLC25A11	SLC25A11	7	0	0	0	20
TST	TST	2	0	0	0	20
SCAMP3	SCAMP3	3	0	0	0	20
TOMM22	TOMM22	15	0	0	1	20
TOMM40	TOMM40	28	0	1	1	20
VDAC2	VDAC2	45	0	0	0	20
RAB18	RAB18	1	0	0	0	20
ATP1A2	ATP1A2	8	0	0	0	20
ATP2A2	ATP2A2	8	0	0	0	20
SLC25A3	SLC25A3	28	0	0	0	20
ATAD3A	ATAD3A	8	0	0	0	20
ACO2	ACO2	3	0	1	0	20
GBA2	GBA2	1	0	0	1	20
AGPAT3	AGPAT3	1	0	0	0	20
ATP5H	ATP5H	14	0	1	0	20
AFG3L2	AFG3L2	16	0	0	0	20
CYB5B	CYB5B	7	0	0	0	20
ATP5D	ATP5D	17	0	0	0	20
NDUFA10	NDUFA10	13	0	0	0	20
SUCLA2	SUCLA2	4	0	0	0	20
ATP6V1D	ATP6V1D	7	0	0	0	20
UQCRB	UQCRB	27	0	0	0	20
UQCRQ	UQCRQ	29	0	0	0	20
UQCRFS1	UQCRFS1	21	0	0	0	20
COX5A	COX5A	8	0	0	0	20
ATP6V1B2	ATP6V1B2	12	0	0	0	20
VDAC3	VDAC3	42	0	0	0	20
SFXN3	SFXN3	5	0	0	0	20
UQCR10	UQCR10	3	0	0	0	20
MTCH1	MTCH1	20	0	0	0	20
ATP5I	ATP5I	12	0	0	0	20
MTCH2	MTCH2	29	0	0	0	20
IDH3G	IDH3G	3	0	0	0	20
TM9SF2	TM9SF2	3	0	0	0	20
SLC25A12	SLC25A12	3	1	0	0	20
OCIAD1	OCIAD1	3	0	0	0	20
IDH3A	IDH3A	8	0	0	0	20
NAPB	NAPB	1	0	0	0	20
CLCN6	CLCN6	1	0	0	0	20
GPM6A	GPM6A	2	0	0	0	20
KIAA1715	KIAA1715	1	0	0	0	20
ATP1B3	ATP1B3	25	0	0	0	20
SMAP2	SMAP2	1	0	0	0	20
ATP1A3	ATP1A3	8	0	0	0	20
COX6B1	COX6B1	6	0	0	0	20
HSD17B12	HSD17B12	12	0	0	0	20
ATP6V0D1	ATP6V0D1	30	0	0	0	20
CYB5R1	CYB5R1	1	0	0	0	20
GPD2	GPD2	3	0	0	0	20
HSPA12A	HSPA12A	1	0	0	0	21
SLC3A2	SLC3A2	2	0	0	0	21
VPS51	VPS51	1	0	0	0	21
SLC16A1	SLC16A1	2	0	0	0	21
BSG	BSG	5	0	1	0	21
PCBP1	PCBP1	8	0	0	0	22
EIF4B	EIF4B	6	0	0	0	22
TUBB2A	TUBB2A	9	0	0	0	22
HK1	HK1	3	0	1	0	22
NSFL1C	NSFL1C	5	0	0	0	22
ANP32A	ANP32A	3	0	0	0	22
ARRB1	ARRB1	3	0	0	0	22
CKAP4	CKAP4	3	0	0	0	22
CAPN2	CAPN2	3	0	1	0	22
LACTB	LACTB	1	0	0	0	22
ACOT7	ACOT7	3	0	0	0	22
FAM49B	FAM49B	2	0	0	0	22
UBQLN2	UBQLN2	4	0	0	0	23
CD47	CD47	1	0	0	0	23
WDR7	WDR7	2	0	0	0	24
DMXL2	DMXL2	2	0	0	0	24
APP	APP	23	1	1	1	25
ETFB	ETFB	2	0	0	0	25
MAPRE2	MAPRE2	3	0	0	0	25
PPP2R5E	PPP2R5E	3	0	0	0	25
CSRP1	CSRP1	3	0	0	0	25
VCAN	VCAN	2	0	0	0	25
HAPLN1	HAPLN1	2	0	0	0	25
TOM1L2	TOM1L2	1	0	0	0	25
FAM126B	FAM126B	1	0	0	0	25
AK4	AK4	1	0	0	1	25
DECR1	DECR1	1	0	0	0	25
HAGH	HAGH	1	1	0	0	25
PCDHGA12	PCDHGA12	1	0	0	0	25
PCK2	PCK2	1	0	0	0	25
RUFY3	RUFY3	1	0	0	0	25
TMX3	TMX3	1	0	0	0	25
BDH1	BDH1	1	0	0	0	25
FAM213A	FAM213A	1	0	0	0	25
VAT1L	VAT1L	1	0	1	0	25
SNX27	SNX27	2	0	0	0	25
RABGGTA	RABGGTA	1	0	0	0	25
BCAN	BCAN	1	0	0	0	25
LINGO1	LINGO1	1	0	0	1	25
ITGAV	ITGAV	1	0	1	0	26
L1CAM	L1CAM	3	0	0	0	26
TNC	TNC	1	0	1	0	26
NCAN	NCAN	4	0	0	0	26
ADCY2	ADCY2	2	0	0	0	27
ADCY5	ADCY5	4	0	0	0	27
PCCB	PCCB	2	0	0	0	28
PCCA	PCCA	2	0	0	0	28
CAP2	CAP2	3	0	0	0	29
CAP1	CAP1	4	0	0	0	29
2022-09-06	2022-09-06	8	0	0	0	30
2022-09-07	2022-09-07	8	0	0	0	30
2022-09-03	2022-09-03	10	0	0	0	30
2022-09-12	2022-09-12	8	0	0	0	30
2022-09-09	2022-09-09	6	0	0	0	30
2022-09-05	2022-09-05	5	0	0	0	30
2022-09-08	2022-09-08	9	0	0	0	30
LASP1	LASP1	2	0	0	0	30
2022-09-04	2022-09-04	11	0	0	0	30
2022-09-10	2022-09-10	5	0	0	0	30
SLC1A3	SLC1A3	1	0	1	0	30
SLC25A22	SLC25A22	1	0	0	0	31
SLC25A18	SLC25A18	1	0	0	0	31
DYNC1H1	DYNC1H1	7	1	1	0	32
YARS	YARS	3	0	0	0	32
MCCC2	MCCC2	3	0	0	0	32
MCCC1	MCCC1	3	0	0	1	32
PABPC1	PABPC1	36	0	0	0	33
PCBP2	PCBP2	11	0	0	0	33
ABHD16A	ABHD16A	1	0	0	0	33
UPF1	UPF1	15	0	0	0	33
LARP1	LARP1	13	0	0	0	33
EEF1G	EEF1G	13	0	0	0	33
CAND1	CAND1	59	0	0	0	33
EEF1A1	EEF1A1	30	0	0	0	33
RPS3A	RPS3A	41	0	1	0	33
TUBB4A	TUBB4A	3	0	0	0	33
RPL4	RPL4	44	0	0	0	33
TUBA4A	TUBA4A	3	0	0	0	33
RPL12	RPL12	38	0	0	0	33
RPS25	RPS25	34	0	0	0	33
SMPD3	SMPD3	1	0	1	0	33
PHYHIP	PHYHIP	5	0	0	0	33
NDRG1	NDRG1	16	0	0	0	33
HNRNPR	HNRNPR	18	0	0	0	33
FARSA	FARSA	2	0	0	0	33
ILF2	ILF2	28	0	0	0	33
PRPS1	PRPS1	3	0	0	0	33
PA2G4	PA2G4	8	0	0	0	33
NCL	NCL	25	0	0	1	33
EIF3L	EIF3L	14	0	0	0	33
EIF4A2	EIF4A2	7	0	0	0	33
TUFM	TUFM	16	0	0	0	33
RPL3	RPL3	36	0	0	0	33
EEF1A2	EEF1A2	9	0	1	0	33
RPS14	RPS14	36	0	0	0	33
HSD17B4	HSD17B4	6	0	0	0	33
DDX5	DDX5	20	0	0	0	33
LRRC59	LRRC59	1	0	0	0	33
PGRMC1	PGRMC1	4	0	0	0	33
PDIA6	PDIA6	3	0	0	0	33
RPS16	RPS16	45	0	0	0	33
DHX9	DHX9	21	0	0	0	33
SFXN1	SFXN1	3	0	0	0	33
DDX3X	DDX3X	11	0	0	0	33
RPS3	RPS3	41	0	0	0	33
RPLP0	RPLP0	38	0	0	0	33
RPL19	RPL19	39	0	0	0	33
RPL5	RPL5	45	0	0	0	33
EEF2	EEF2	20	0	1	0	33
HNRNPU	HNRNPU	43	0	0	0	33
RPL10A	RPL10A	36	0	0	0	33
RPL6	RPL6	43	0	0	0	33
MAOA	MAOA	1	1	1	0	33
RPS6	RPS6	46	0	1	0	33
RPS8	RPS8	46	0	0	0	33
RPS20	RPS20	36	0	0	0	33
RPL7	RPL7	40	0	0	0	33
RPL13	RPL13	33	0	0	0	33
RPSA	RPSA	40	0	1	0	33
RPL15	RPL15	38	0	0	0	33
RPS4X	RPS4X	41	0	0	0	33
STXBP3	STXBP3	1	0	0	0	33
GNB2L1	GNB2L1	28	0	1	0	33
EIF3B	EIF3B	6	0	0	0	33
SND1	SND1	15	0	0	0	33
RPL7A	RPL7A	39	0	0	0	33
SLC25A4	SLC25A4	3	0	0	0	33
SLC7A5	SLC7A5	2	0	0	0	33
CD81	CD81	36	0	0	0	33
NCSTN	NCSTN	7	0	1	0	33
RPS18	RPS18	35	0	0	0	33
IGSF8	IGSF8	36	0	0	0	33
HDLBP	HDLBP	2	0	0	0	33
HNRNPM	HNRNPM	27	0	0	0	33
PURA	PURA	5	0	1	0	33
RPS27A	RPS27A	18	0	0	0	33
CAPRIN1	CAPRIN1	4	0	0	0	33
ATP1A4	ATP1A4	1	0	0	0	33
PURB	PURB	2	0	0	0	33
RPS11	RPS11	37	0	0	0	33
RPS13	RPS13	39	0	0	0	33
RPL8	RPL8	35	0	0	0	33
RPL14	RPL14	36	0	0	0	33
RPL27	RPL27	35	0	0	0	33
SLC25A5	SLC25A5	21	0	0	0	33
TENM4	TENM4	1	1	0	0	33
TOMM70A	TOMM70A	1	0	0	1	33
NPTN	NPTN	1	0	0	0	33
INPP4A	INPP4A	1	0	0	0	33
ATP1B2	ATP1B2	2	0	0	0	33
SLC1A2	SLC1A2	2	0	1	1	33
AHCYL2	AHCYL2	1	0	0	0	33
SLC25A20	SLC25A20	2	0	0	0	33
IARS	IARS	5	0	0	0	34
EPRS	EPRS	9	0	0	0	34
PPP2CB	PPP2CB	14	0	0	0	34
EEF1D	EEF1D	9	0	0	0	34
CCT7	CCT7	18	0	0	0	34
IKBKAP	IKBKAP	6	0	0	0	34
CCT5	CCT5	17	0	0	0	34
NBEA	NBEA	2	1	0	0	34
TMCC2	TMCC2	3	0	0	0	34
UBA1	UBA1	5	0	0	0	34
PSMD5	PSMD5	4	0	0	0	34
PSMC2	PSMC2	12	0	0	0	34
VARS	VARS	3	0	0	0	34
P4HB	P4HB	10	0	0	0	34
PSMA6	PSMA6	8	0	0	0	34
GANAB	GANAB	4	0	0	0	34
PSMD2	PSMD2	6	0	0	1	34
CCT8	CCT8	17	0	0	0	34
CCT6A	CCT6A	19	0	0	0	34
CCT2	CCT2	19	0	0	0	34
CCT3	CCT3	19	0	0	0	34
TCP1	TCP1	17	0	0	0	34
VCP	VCP	25	0	1	0	34
LARS	LARS	4	0	0	0	34
CCT4	CCT4	19	0	0	0	34
PPP2R2A	PPP2R2A	9	0	0	0	34
DYNC1LI1	DYNC1LI1	1	0	0	0	34
USP9X	USP9X	4	0	0	0	34
HSP90B1	HSP90B1	6	0	0	0	34
TUBB2B	TUBB2B	6	0	0	0	34
NTRK2	NTRK2	3	1	1	1	34
TUBB3	TUBB3	1	0	0	1	34
CDK5	CDK5	11	0	1	0	34
KIF21A	KIF21A	10	0	0	0	34
MFN2	MFN2	3	0	0	0	34
GSTM5	GSTM5	3	0	0	0	34
PDK3	PDK3	9	0	0	0	34
FARSB	FARSB	1	0	0	0	34
CTTNBP2	CTTNBP2	7	0	0	0	34
NIPSNAP1	NIPSNAP1	10	0	0	0	34
ERLIN2	ERLIN2	3	0	0	0	34
USP5	USP5	2	0	0	0	34
PCDH7	PCDH7	1	0	1	0	34
NCDN	NCDN	1	0	0	0	34
TBC1D10B	TBC1D10B	1	0	0	0	34
LRRC47	LRRC47	1	0	0	0	34
HYOU1	HYOU1	1	0	0	0	34
MAP7	MAP7	1	0	0	0	34
COX7A2	COX7A2	1	0	0	0	34
RAP2B	RAP2B	1	0	0	0	34
PTPRN	PTPRN	4	0	0	0	35
PLP1	PLP1	2	0	0	0	35
DNM1L	DNM1L	5	0	1	1	35
MFF	MFF	4	0	0	0	35
ANXA7	ANXA7	2	0	0	0	36
CPNE6	CPNE6	1	0	0	0	36
GNB5	GNB5	3	0	0	0	36
GNAZ	GNAZ	5	0	0	0	36
RGS7	RGS7	2	0	0	0	36
FAM171A2	FAM171A2	1	0	0	0	36
CASK	CASK	6	0	0	0	37
SRC	SRC	21	1	1	0	37
ADAM22	ADAM22	2	0	0	0	37
GRIA1	GRIA1	10	0	1	0	37
NRCAM	NRCAM	4	1	0	0	37
CKAP5	CKAP5	6	0	0	0	37
PTPRN2	PTPRN2	5	0	0	0	37
CAMK2A	CAMK2A	10	0	1	0	37
HRAS	HRAS	4	0	0	0	37
NEFL	NEFL	1	0	1	1	37
MAP2	MAP2	11	0	1	0	37
FYN	FYN	22	0	1	0	37
CNTNAP2	CNTNAP2	3	1	1	0	37
STAM	STAM	1	0	0	0	37
PTPRA	PTPRA	7	1	0	0	37
ACTN2	ACTN2	7	0	0	0	37
PTK2B	PTK2B	12	0	1	0	37
DYNLL2	DYNLL2	6	0	0	0	37
DLG3	DLG3	15	0	0	0	37
GRIN2B	GRIN2B	27	1	1	1	37
DLG4	DLG4	33	0	1	1	37
KCNA1	KCNA1	3	0	0	0	37
LIN7A	LIN7A	7	0	0	0	37
GABBR2	GABBR2	2	1	0	0	37
NSF	NSF	8	0	0	1	37
GRIA2	GRIA2	7	1	1	0	37
GABBR1	GABBR1	4	1	1	0	37
GRIN1	GRIN1	29	0	1	0	37
LRP1	LRP1	5	0	1	0	37
MAPK1	MAPK1	7	0	1	0	37
ASAP1	ASAP1	5	0	0	0	37
MAP2K1	MAP2K1	8	0	1	0	37
DLGAP2	DLGAP2	5	0	0	0	37
DLGAP3	DLGAP3	5	0	0	0	37
SHANK2	SHANK2	7	1	0	0	37
HCN2	HCN2	4	0	0	0	37
SHANK3	SHANK3	6	1	0	0	37
CNTNAP1	CNTNAP1	3	0	0	0	37
NFASC	NFASC	1	0	0	0	37
ACAD8	ACAD8	2	0	0	0	37
DLG1	DLG1	16	0	0	1	37
MAP1A	MAP1A	3	0	0	0	37
ATP2B4	ATP2B4	4	0	0	0	37
ATP2B2	ATP2B2	3	1	0	0	37
NLGN3	NLGN3	5	1	0	0	37
DLG2	DLG2	10	0	0	1	37
MACF1	MACF1	4	0	0	0	37
CASKIN1	CASKIN1	3	0	0	0	37
CADM1	CADM1	4	1	1	0	37
KCNAB2	KCNAB2	4	0	0	0	37
EPHA4	EPHA4	4	0	0	0	37
KCNA2	KCNA2	9	0	0	0	37
CNTN2	CNTN2	5	0	0	0	37
KCNC1	KCNC1	5	0	0	0	37
EXOC4	EXOC4	9	0	1	0	37
EXOC3	EXOC3	5	0	0	0	37
LGI1	LGI1	2	0	0	0	37
CACNG2	CACNG2	5	0	0	0	37
MPP6	MPP6	1	1	0	0	37
SYNGAP1	SYNGAP1	4	1	0	0	37
NLGN2	NLGN2	8	0	0	0	37
NRXN1	NRXN1	3	1	0	0	37
NRXN2	NRXN2	2	1	0	0	37
NRXN3	NRXN3	2	1	0	0	37
MAG	MAG	1	0	0	0	37
MPP2	MPP2	1	0	0	0	37
CHL1	CHL1	1	0	0	0	37
SIRPA	SIRPA	1	0	0	0	38
TRIM2	TRIM2	3	0	0	0	38
RALA	RALA	2	0	0	0	39
CALM1	CALM1	12	0	1	0	39
ACTN1	ACTN1	11	0	0	0	39
PRKAR1A	PRKAR1A	10	0	0	0	39
PPP1CA	PPP1CA	13	0	0	0	39
PPP1R9B	PPP1R9B	6	0	0	0	39
ARPC3	ARPC3	15	0	0	0	39
GNAI2	GNAI2	9	0	0	0	39
MYO6	MYO6	9	0	0	0	39
FSCN1	FSCN1	2	0	0	0	39
DCTN1	DCTN1	13	0	0	0	39
GNAS	GNAS	12	0	1	0	39
CAMK2D	CAMK2D	5	0	0	0	39
ARPC1A	ARPC1A	6	0	0	0	39
ACTR2	ACTR2	20	0	0	0	39
ACTR3B	ACTR3B	4	0	0	0	39
MYH9	MYH9	38	0	0	0	39
TPM3	TPM3	9	0	0	0	39
MYH10	MYH10	6	0	0	0	39
ARPC4	ARPC4	12	0	0	0	39
ARHGAP21	ARHGAP21	5	0	0	0	39
SPTBN1	SPTBN1	9	0	0	0	39
ACTN4	ACTN4	10	0	0	0	39
FKBP4	FKBP4	2	0	1	1	39
ANK2	ANK2	1	0	0	0	39
CTTN	CTTN	12	0	0	0	39
GSN	GSN	7	0	1	0	39
ADRBK1	ADRBK1	4	0	1	0	39
MYO18A	MYO18A	29	0	0	0	39
DCTN4	DCTN4	6	0	0	0	39
DCTN2	DCTN2	9	0	0	0	39
GNB1	GNB1	9	0	0	0	39
MAP1B	MAP1B	4	0	0	0	39
STXBP1	STXBP1	5	0	1	0	39
PAM	PAM	3	0	0	0	39
SLC25A27	SLC25A27	1	0	0	0	39
MAP1LC3B	MAP1LC3B	5	0	0	0	39
PLCB1	PLCB1	4	0	0	0	39
SYNPO	SYNPO	34	0	0	0	39
CACNA1A	CACNA1A	7	0	0	0	39
KALRN	KALRN	3	0	1	0	39
ADGRL1	ADGRL1	1	0	0	0	39
TSPAN7	TSPAN7	1	0	0	0	39
WASF3	WASF3	1	0	0	0	39
GNB2	GNB2	13	0	0	0	39
ADD1	ADD1	6	0	0	0	39
DBN1	DBN1	34	0	1	0	39
ELFN2	ELFN2	1	0	0	0	39
FARP1	FARP1	3	0	1	0	39
PPP1R9A	PPP1R9A	4	0	0	0	39
CNP	CNP	2	0	1	0	39
ACTR3	ACTR3	15	0	0	0	39
GNAQ	GNAQ	6	0	1	0	39
PLEC	PLEC	5	0	0	0	39
PAFAH1B1	PAFAH1B1	3	0	0	0	39
GNG3	GNG3	2	0	0	0	39
GRM7	GRM7	2	1	0	0	39
CACNB4	CACNB4	1	0	0	0	39
MYO5A	MYO5A	8	0	0	0	39
GNAI1	GNAI1	5	0	0	0	39
TPM1	TPM1	11	0	0	0	39
ACTR1A	ACTR1A	6	0	0	0	39
SPTBN2	SPTBN2	6	0	0	0	39
GAP43	GAP43	1	0	0	0	39
CACNA1E	CACNA1E	1	0	0	0	39
CAPZB	CAPZB	11	0	0	0	39
CORO1C	CORO1C	9	0	0	0	39
ABLIM1	ABLIM1	5	0	0	0	39
EFHD2	EFHD2	5	0	0	0	39
GNA11	GNA11	4	0	0	0	39
OGT	OGT	1	0	0	0	39
BASP1	BASP1	5	0	0	0	39
CORO1B	CORO1B	10	0	0	0	39
GRM5	GRM5	3	1	1	1	39
CAPZA2	CAPZA2	36	0	0	0	39
MYH14	MYH14	1	0	0	0	39
CORO1A	CORO1A	4	0	0	0	39
MAP7D1	MAP7D1	1	0	0	0	39
MAP7D2	MAP7D2	1	0	0	0	39
ADD3	ADD3	3	0	0	0	39
ITPKA	ITPKA	2	0	0	0	39
PALM	PALM	2	0	0	0	39
PRKACA	PRKACA	13	0	1	0	40
AKAP5	AKAP5	6	0	0	0	40
PRKAR2A	PRKAR2A	9	0	0	0	40
RYR2	RYR2	8	1	0	0	40
PRKAR2B	PRKAR2B	10	0	0	0	40
GAD2	GAD2	4	0	1	1	40
GNA13	GNA13	4	0	0	0	40
GARS	GARS	6	0	0	0	41
NDRG3	NDRG3	1	0	0	0	41
NDUFB9	NDUFB9	18	0	0	0	42
NDUFV2	NDUFV2	27	0	0	1	42
NDUFA6	NDUFA6	8	0	0	0	42
NDUFB3	NDUFB3	6	0	0	0	42
NDUFS7	NDUFS7	21	0	0	0	42
NDUFV3	NDUFV3	15	0	0	0	42
PRRT2	PRRT2	4	0	0	1	42
ETHE1	ETHE1	1	0	0	0	42
HSPA1L	HSPA1L	2	0	0	0	42
NDUFA13	NDUFA13	18	0	0	0	42
NDUFS3	NDUFS3	36	0	1	0	42
NDUFS2	NDUFS2	20	0	0	0	42
ND5	ND5	9	0	0	1	42
NDUFA8	NDUFA8	31	0	0	0	42
CPT1A	CPT1A	3	0	0	0	42
ND1	ND1	10	0	1	1	42
NDUFB6	NDUFB6	7	0	0	0	42
NDUFB11	NDUFB11	9	0	0	0	42
NDUFA9	NDUFA9	40	0	0	0	42
NDUFA5	NDUFA5	9	1	0	0	42
NDUFS1	NDUFS1	38	0	0	0	42
OPA1	OPA1	2	0	0	0	42
NDUFS4	NDUFS4	39	0	0	0	42
NDUFS8	NDUFS8	23	0	0	0	42
NDUFV1	NDUFV1	37	0	0	0	42
NDUFA12	NDUFA12	48	0	1	0	42
NDUFB5	NDUFB5	9	0	0	0	42
NDUFB4	NDUFB4	13	0	0	0	42
NDUFB10	NDUFB10	17	0	0	0	42
NDUFS6	NDUFS6	18	0	0	0	42
NDUFA7	NDUFA7	12	0	0	0	42
ACAD9	ACAD9	8	0	0	0	42
TMX2	TMX2	2	0	0	0	42
PCYOX1	PCYOX1	1	0	0	0	42
NPTX1	NPTX1	1	0	0	0	42
LPGAT1	LPGAT1	1	0	0	0	42
NDUFC2	NDUFC2	2	0	0	0	42
NDUFS5	NDUFS5	31	0	0	0	42
YWHAB	YWHAB	18	0	0	0	43
PAK1	PAK1	7	0	1	0	43
YWHAZ	YWHAZ	37	1	1	1	43
ADAM23	ADAM23	1	0	0	0	43
CYFIP2	CYFIP2	7	0	0	0	43
NCKAP1	NCKAP1	7	0	0	0	43
ABI1	ABI1	10	0	0	0	43
RAC1	RAC1	12	1	1	0	43
YWHAG	YWHAG	10	0	1	0	43
KIF5B	KIF5B	10	0	0	0	43
BAIAP2	BAIAP2	15	1	0	0	43
ARHGEF2	ARHGEF2	7	0	0	0	43
KIF1A	KIF1A	3	0	0	0	43
MARK2	MARK2	11	0	0	0	43
NCKIPSD	NCKIPSD	3	0	0	0	43
HOMER3	HOMER3	9	0	0	0	43
PRKCA	PRKCA	10	0	0	0	43
PRKCE	PRKCE	9	0	1	0	43
KRT35	KRT35	1	0	0	0	43
EPB41L2	EPB41L2	5	0	0	0	43
COPS4	COPS4	3	0	0	0	43
YWHAH	YWHAH	10	0	0		43
RAP1GDS1	RAP1GDS1	3	0	0	0	43
SORBS1	SORBS1	2	0	0	0	43
CLASP2	CLASP2	3	0	0	0	43
WASF1	WASF1	8	0	1	0	43
ABI2	ABI2	6	0	0	0	43
MBP	MBP	5	0	1	0	43
LXN	LXN	1	0	0	0	43
INPP5A	INPP5A	1	0	0	0	43
DMTN	DMTN	3	0	0	0	43
INA	INA	1	0	0	0	43
OLA1	OLA1	1	0	0	0	43
IQSEC2	IQSEC2	1	0	0	0	43
PSD3	PSD3	1	0	0	0	43
PDE1B	PDE1B	1	0	0	0	43
SBF1	SBF1	1	0	0	0	43
NEFM	NEFM	1	0	1	0	44
APOE	APOE	4	1	1	1	44
IQSEC1	IQSEC1	1	0	0	0	44
PTPRZ1	PTPRZ1	5	0	0	0	45
GIT1	GIT1	8	0	0	0	45
PCLO	PCLO	5	0	0	0	45
TNR	TNR	2	0	0	0	45
PIP4K2A	PIP4K2A	3	0	0	0	45
RAPGEF4	RAPGEF4	2	0	0	0	45
CNKSR2	CNKSR2	1	0	0	0	46
TNIK	TNIK	1	0	0	0	46
YWHAE	YWHAE	15	0	0	0	47
SYN2	SYN2	4	1	0	0	47
SYN3	SYN3	2	0	0	1	47
PGAM5	PGAM5	1	0	0	0	47
LANCL2	LANCL2	1	0	0	0	47
BRSK1	BRSK1	1	0	0	0	47
SHANK1	SHANK1	5	0	0	0	48
ADGRB2	ADGRB2	1	0	0	0	48
RIMS1	RIMS1	4	0	0	0	49
ERC2	ERC2	5	0	0	0	49
BSN	BSN	4	0	0	0	49
UNC13A	UNC13A	2	0	0	0	49
LMNA	LMNA	8	0	1	0	50
LMNB1	LMNB1	3	0	0	1	50
PYGM	PYGM	1	0	0	0	50
ACE	ACE	1	1	1	1	50
PGRMC2	PGRMC2	1	0	0	0	50
ARHGAP1	ARHGAP1	4	0	0	0	51
STX1A	STX1A	10	1	0	0	51
SNCA	SNCA	11	0	1	1	51
TPPP	TPPP	2	0	0	0	51
SLC6A3	SLC6A3	4	1	1	1	51
SLC6A1	SLC6A1	1	0	0	0	51
FSD1	FSD1	2	0	0	0	51
IPO7	IPO7	3	0	0	0	52
KPNB1	KPNB1	4	0	0	0	52
HSPA4L	HSPA4L	3	0	0	0	52
PDIA3	PDIA3	13	0	1	0	53
CALR	CALR	12	0	1	0	53
RDX	RDX	8	0	0	0	53
CFL1	CFL1	19	0	0	0	53
ENO1	ENO1	27	1	1	1	53
SLC9A3R1	SLC9A3R1	10	0	0	0	53
EZR	EZR	17	0	0	0	53
HSPE1	HSPE1	23	0	0	0	53
ALDH2	ALDH2	11	0	1	0	53
ENO2	ENO2	13	0	1	0	53
PRDX1	PRDX1	12	0	1	0	53
TF	TF	3	1	1	1	53
LRPAP1	LRPAP1	1	0	1	0	53
MPP3	MPP3	3	0	0	0	53
SOD2	SOD2	20	0	1	0	53
MDH1	MDH1	13	0	0	0	53
LTA4H	LTA4H	4	0	0	0	53
PGAM1	PGAM1	8	0	1	0	53
SCN2A	SCN2A	1	1	0	0	53
PDCD6IP	PDCD6IP	15	0	0	0	53
ALDH1A1	ALDH1A1	3	0	0	1	53
PPIA	PPIA	12	0	0	0	53
SLC2A1	SLC2A1	3	0	1	0	53
PPP1R7	PPP1R7	2	0	0	0	53
NME2	NME2	21	0	1	0	53
GOT1	GOT1	14	0	0	0	53
ECHS1	ECHS1	8	0	0	0	53
CBR1	CBR1	4	0	0	0	53
PSAT1	PSAT1	3	0	0	0	53
UBE2N	UBE2N	9	0	0	0	53
PEBP1	PEBP1	10	0	1	0	53
STIP1	STIP1	14	0	0	0	53
ATIC	ATIC	7	0	0	0	53
CKMT1A	CKMT1A	5	0	0	0	53
LDHB	LDHB	28	0	0	0	53
LDHA	LDHA	28	0	0	0	53
SPR	SPR	17	0	0	1	53
TKT	TKT	29	0	0	0	53
ALDOA	ALDOA	19	0	0	0	53
TPI1	TPI1	22	0	1	0	53
TRAP1	TRAP1	6	0	0	0	53
PARK7	PARK7	10	0	0	1	53
PDIA4	PDIA4	3	0	0	0	53
PLXNA1	PLXNA1	3	0	0	0	53
CNDP2	CNDP2	7	0	0	0	53
STIM1	STIM1	4	0	0	0	53
LAP3	LAP3	3	0	0	0	53
CAT	CAT	17	0	0	0	53
SOD1	SOD1	32	0	1	1	53
SCRN1	SCRN1	1	0	0	0	53
SERPINA3	SERPINA3	1	0	1	1	53
CTBP1	CTBP1	8	0	0	0	53
PRDX2	PRDX2	15	0	1	1	53
PRDX6	PRDX6	14	0	1	0	53
CKB	CKB	7	0	1	0	53
ALDH4A1	ALDH4A1	11	0	0	0	53
PPIB	PPIB	3	0	0	0	53
SLC12A2	SLC12A2	3	0	1	0	53
AHCYL1	AHCYL1	9	0	0	0	53
QDPR	QDPR	8	0	0	0	53
AMPD2	AMPD2	4	0	0	0	53
NCAM2	NCAM2	3	0	0	0	53
KCNMA1	KCNMA1	31	0	0	0	53
PGM1	PGM1	19	0	0	0	53
NEFH	NEFH	1	0	1	0	53
FH	FH	21	0	0	0	53
PPME1	PPME1	6	0	0	0	53
ALDOC	ALDOC	9	0	1	0	53
HIBADH	HIBADH	6	0	0	0	53
ANXA6	ANXA6	1	0	0	0	53
NPEPPS	NPEPPS	5	0	1	0	53
ALDH1B1	ALDH1B1	9	0	0	0	53
PRDX5	PRDX5	17	0	0	1	53
HADH	HADH	2	0	0	0	53
ALDH7A1	ALDH7A1	8	0	0	0	53
TALDO1	TALDO1	15	0	0	0	53
GPI	GPI	10	0	0	0	53
OXCT1	OXCT1	8	0	0	0	53
MECP2	MECP2	1	1	0	0	53
PPA1	PPA1	1	0	0	0	53
WDR1	WDR1	16	0	1	0	53
OAT	OAT	9	0	0	0	53
SYT12	SYT12	1	0	0	0	53
CARKD	CARKD	2	0	0	0	53
GPD1L	GPD1L	6	0	0	0	53
FAHD2A	FAHD2A	3	0	0	0	53
HIBCH	HIBCH	6	0	0	0	53
HSD17B8	HSD17B8	1	0	0	0	53
SCCPDH	SCCPDH	2	0	0	0	53
ALDH6A1	ALDH6A1	8	0	0	0	53
ABAT	ABAT	11	1	0	0	53
ACOT9	ACOT9	1	0	0	0	53
AKR1B1	AKR1B1	14	0	0	0	53
CADM3	CADM3	1	0	0	0	53
CALB2	CALB2	1	0	0	0	53
GSTM1	GSTM1	1	1	1	1	53
HARS	HARS	4	0	0	0	54
PI4KA	PI4KA	3	0	0	0	54
TTC7B	TTC7B	2	0	0	0	54
ANXA5	ANXA5	2	0	0	0	54
EFR3B	EFR3B	2	0	0	0	54
ALB	ALB	9	0	0	0	55
KRT13	KRT13	3	0	0	0	55
KRT6A	KRT6A	3	0	0	0	55
TLN2	TLN2	1	0	0	0	55
PCDH1	PCDH1	1	0	0	0	55
SIRT2	SIRT2	1	0	1	1	56
ACLY	ACLY	4	0	0	0	56
PYGB	PYGB	4	0	0	0	56
CRMP1	CRMP1	5	0	0	0	57
DPYSL5	DPYSL5	3	0	0	0	57
DPYSL2	DPYSL2	6	0	1	0	57
DPYSL4	DPYSL4	3	0	0	0	57
DPYSL3	DPYSL3	3	0	0	0	57
YWHAQ	YWHAQ	12	0	0	0	58
PFKL	PFKL	8	0	0	0	58
PFKM	PFKM	7	0	0	0	58
FUS	FUS	12	0	0	0	58
PFN1	PFN1	3	0	0	0	58
PFKP	PFKP	8	0	0	0	58
FASN	FASN	5	1	0	0	58
PKM	PKM	11	0	0	0	58
PGK1	PGK1	6	0	0	0	58
VAT1	VAT1	1	0	0	0	58
MTSS1L	MTSS1L	1	0	0	0	58
DDB1	DDB1	4	0	0	0	59
CMAS	CMAS	1	0	0	0	59
ITGB1	ITGB1	4	0	1	0	60
RAB21	RAB21	1	0	0	0	60
NEGR1	NEGR1	4	0	0	0	61
LSAMP	LSAMP	4	0	0	0	61
NTM	NTM	5	0	0	0	61
FBXO2	FBXO2	2	0	0	0	61
ROCK2	ROCK2	1	0	0	0	62
GPHN	GPHN	5	1	1	0	62
PRDX3	PRDX3	4	0	1	1	63
NLRX1	NLRX1	1	0	0	0	63
BAG6	BAG6	7	0	0	0	64
ICAM5	ICAM5	1	0	0	0	64
HAP1	HAP1	4	0	0	0	65
HSD17B10	HSD17B10	10	0	1	0	66
DLST	DLST	5	0	1	0	66
GLUL	GLUL	3	0	1	0	66
PDHB	PDHB	6	0	0	0	66
PDHA1	PDHA1	6	0	0	0	66
DLAT	DLAT	9	0	0	0	66
PDHX	PDHX	7	0	0	0	66
DLD	DLD	9	0	0	0	66
OGDH	OGDH	8	0	1	0	66
MYL6	MYL6	1	0	0	0	66
SUCLG1	SUCLG1	1	0	0	0	66
DBT	DBT	2	0	0	0	66
CS	CS	3	0	0	0	66
OGDHL	OGDHL	1	0	0	0	66
ETFDH	ETFDH	1	0	0	0	66
PPP3CA	PPP3CA	4	0	1	0	67
GABRA1	GABRA1	3	1	0	0	67
GABRG2	GABRG2	2	1	1	0	67
PLCB4	PLCB4	3	0	0	0	68
GRM1	GRM1	8	0	1	0	68
HOMER1	HOMER1	13	1	1	1	68
ITPR1	ITPR1	9	0	1	0	68
AGAP2	AGAP2	2	0	0	0	68
EPB41L1	EPB41L1	5	0	0	0	68
GRID2IP	GRID2IP	1	0	0	0	68
GRID2	GRID2	4	0	0	0	68
SH3GLB2	SH3GLB2	3	0	0	0	69
SNX2	SNX2	4	0	0	0	70
VPS35	VPS35	5	0	0	1	70
VPS26B	VPS26B	3	0	0	0	70
OXR1	OXR1	1	1	0	0	70
TRIO	TRIO	3	0	0	0	71
RHOG	RHOG	1	0	0	0	71
ACADVL	ACADVL	3	0	0	0	72
THY1	THY1	3	0	0	0	73
TIMM44	TIMM44	1	0	0	0	73
