# Supplementary material for: Regional Diversity in the Postsynaptic Proteome of the Mouse Brain
Source: Proteomes. 2018 Aug 1;6(3):31. doi: 10.3390/proteomes6030031 (PMC6161190; doi:10.3390/proteomes6030031)
Supplement: Supplementary file 1 [file proteomes-06-00031-s001.zip › SUPPL/Supplementary Table 1_Mouse Brain Regions One Way ANOVA.xlsx]

## Sheet: OneWay ANOVA
											Normalized abundancek
											Brain Region
	Supplemental Table 1. LC-MS/MS quantitation and comparison of 1,173 synaptic proteins across the 7 integral regions of the young adult mouse brain by one-way ANOVA										ST					Hic						Hyp						CB						CxM						CxCA						CxF
											Am	Bm	Cn	Do	Ep	Am	Bm	Cn	Do	Ep	Fq	Am	Bm	Cn	Do	Ep	Fq	Am	Bm	Cn	Do	Ep	Fq	Am	Bm	Cn	Do	Ep	Fq	Am	Bm	Cn	Do	Ep	Fq	Am	Bm	Cn	Do
											150320_o2_02_in150318_mo_01	150320_o2_09_in150318_mo_08	150320_o2_16_in150318_mo_15	150320_o2_30_in150318_mo_29	150320_o2_37_in150318_mo_36	150320_o2_38_in150318_mo_02	150320_o2_03_in150318_mo_09	150320_o2_10_in150318_mo_16	150320_o2_17_in150318_mo_23	150320_o2_24_in150318_mo_30	150320_o2_31_in150318_mo_37	150320_o2_32_in150318_mo_03	150320_o2_39_in150318_mo_10	150320_o2_04_in150318_mo_17	150320_o2_11_in150318_mo_24	150320_o2_18_in150318_mo_31	150320_o2_25_in150318_mo_38	150320_o2_26_in150318_mo_04	150320_o2_33_in150318_mo_11	150320_o2_40_in150318_mo_18	150320_o2_05_in150318_mo_25	150320_o2_12_in150318_mo_32	150320_o2_19_in150318_mo_39	150320_o2_20_in150318_mo_05	150320_o2_27_in150318_mo_12	150320_o2_34_in150318_mo_19	150320_o2_41_in150318_mo_26	150320_o2_06_in150318_mo_33	150320_o2_13_in150318_mo_40	150320_o2_14_in150318_mo_06	150320_o2_21_in150318_mo_13	150320_o2_28_in150318_mo_20	150320_o2_35_in150318_mo_27	150320_o2_42_in150318_mo_34	150320_o2_07_in150318_mo_41	150320_o2_08_in150318_mo_07	150320_o2_15_in150318_mo_14	150320_o2_22_in150318_mo_21	150320_o2_29_in150318_mo_28
	GI Accessiona	Gene Nameb	Peptide countc	Unique peptidesd	Confidence scoree	Anova (p)f	Max fold Δg	Highesth	Lowesti	Descriptionj	2.73467e+09	2.80565e+09	2.85678e+09	2.70078e+09	2.18739e+09	2.52291e+09	2.73351e+09	2.5374e+09	2.50917e+09	2.51343e+09	2.62058e+09	2.38571e+09	2.61006e+09	2.18578e+09	2.18366e+09	2.41012e+09	2.22046e+09	1.73817e+09	2.20727e+09	2.1444e+09	2.04656e+09	2.0521e+09	2.20387e+09	1.31419e+09	2.64998e+09	2.43577e+09	1.65977e+09	2.27841e+09	2.56651e+09	2.23477e+09	2.39629e+09	2.50457e+09	1.68478e+09	2.11263e+09	2.10876e+09	2.73717e+09	2.44639e+09	1.97472e+09	2.75234e+09
	97537229	Sptbn1	107	98	7954.41	0.0153367	1.33946	ST	CxM	Beta-II spectrin	7.36269e+08	6.57987e+08	6.96991e+08	4.69964e+08	4.99461e+08	1.05866e+09	1.07361e+09	1.00258e+09	1.01412e+09	9.7559e+08	1.06688e+09	5.20754e+08	5.40393e+08	3.85347e+08	4.21204e+08	4.21275e+08	3.64212e+08	1.00448e+09	1.17489e+09	1.20525e+09	1.05788e+09	1.07397e+09	1.16699e+09	8.27591e+08	9.48446e+08	8.70459e+08	7.75712e+08	8.23264e+08	7.96269e+08	9.4722e+08	9.69289e+08	8.92082e+08	7.57355e+08	8.28169e+08	8.80047e+08	1.33456e+09	1.10258e+09	8.14726e+08	9.4113e+08
	148701112	Sptbn2	76	69	5669.75	3.50692e-10	2.47109	CB	Hyp	spectrin beta 3	3.98728e+08	4.48829e+08	3.98711e+08	3.68136e+08	3.33213e+08	4.21728e+08	4.23404e+08	4.33711e+08	4.55923e+08	4.41452e+08	4.36505e+08	3.61714e+08	3.78198e+08	3.73871e+08	3.77937e+08	3.88804e+08	3.59229e+08	3.27411e+08	3.29583e+08	3.59323e+08	3.18786e+08	3.11701e+08	3.72897e+08	3.27303e+08	3.78351e+08	4.41799e+08	3.89522e+08	4.27063e+08	3.90471e+08	3.83157e+08	4.00213e+08	3.70075e+08	4.55996e+08	3.8687e+08	4.22873e+08	4.74064e+08	4.38468e+08	3.69811e+08	4.20693e+08
	134288917	Dync1h1	70	67	3632.83	0.386262	1.13393	Hyp	CB	cytoplasmic dynein 1 heavy chain 1	1.44608e+08	1.48789e+08	1.13578e+08	1.0601e+08	1.91547e+08	1.56874e+08	1.36504e+08	1.34781e+08	1.27023e+08	1.13388e+08	1.34584e+08	1.11254e+08	1.0872e+08	1.0693e+08	1.10751e+08	1.15418e+08	9.1552e+07	1.28692e+09	1.30463e+09	1.62364e+09	1.68878e+09	1.64434e+09	1.68648e+09	1.47195e+08	1.48637e+08	1.67108e+08	1.39633e+08	1.61567e+08	1.92455e+08	1.3052e+08	1.52347e+08	1.50287e+08	1.32366e+08	1.61798e+08	1.69183e+08	9.69814e+08	2.51078e+08	1.42786e+08	1.17881e+08
	568940842	Itpr1	61	59	3721.96	1.11022e-16	13.9958	CB	Hyp	inositol 1,4,5-trisphosphate receptor type 1 isoform X4	1.29907e+09	1.30312e+09	1.10666e+09	1.02177e+09	1.1033e+09	1.29234e+09	1.35879e+09	1.58669e+09	1.54345e+09	1.39337e+09	1.45735e+09	1.18756e+09	1.12932e+09	1.23005e+09	1.26362e+09	1.36199e+09	1.17836e+09	1.20099e+09	1.15548e+09	1.48978e+09	1.3564e+09	1.34692e+09	1.70988e+09	1.12074e+09	1.38286e+09	2.38372e+09	1.89311e+09	2.34607e+09	1.7165e+09	1.58983e+09	1.60064e+09	1.40437e+09	2.34923e+09	1.81471e+09	2.06038e+09	1.63316e+09	1.56148e+09	1.33474e+09	1.49477e+09
	33438248	Cltc	59	59	4530.27	0.0101626	1.46408	CxM	ST	mKIAA0034 protein	5.45843e+08	5.27534e+08	5.18598e+08	3.72166e+08	3.83644e+08	5.39364e+08	5.77316e+08	5.41897e+08	5.35936e+08	5.33085e+08	5.67313e+08	5.09732e+08	5.65992e+08	4.7981e+08	5.04464e+08	5.14966e+08	4.94857e+08	5.05088e+08	5.66359e+08	6.02657e+08	5.52089e+08	5.70311e+08	6.43973e+08	3.14834e+08	5.11038e+08	4.84559e+08	3.68817e+08	4.88381e+08	5.09974e+08	4.20872e+08	4.90966e+08	5.06001e+08	3.72768e+08	4.35489e+08	4.35636e+08	6.5338e+08	5.27475e+08	3.80085e+08	5.08891e+08
	568921526	Ank2	63	55	3963.18	2.22571e-05	1.4897	CB	CxCA	ankyrin-2 isoform X1	2.33265e+09	2.1216e+09	2.16153e+09	2.2115e+09	2.25117e+09	2.65839e+09	2.54736e+09	2.82148e+09	2.91646e+09	2.66907e+09	2.78751e+09	1.96763e+09	1.96726e+09	1.6441e+09	1.7385e+09	1.77598e+09	1.7458e+09	1.52608e+09	1.4831e+09	1.43031e+09	1.48242e+09	1.52076e+09	1.44741e+09	2.42488e+09	2.07495e+09	2.13289e+09	2.1871e+09	2.03541e+09	2.03538e+09	2.09301e+09	2.09945e+09	2.0577e+09	2.14787e+09	2.13182e+09	2.24306e+09	1.94252e+09	2.36524e+09	2.06801e+09	2.09999e+09
	557878	Nsf	48	47	3503.42	3.29086e-05	1.6074	Hic	CB	SKD2	2.22018e+08	2.69567e+08	1.73392e+08	1.43255e+08	1.78138e+08	5.28621e+08	5.90942e+08	3.42663e+08	4.29624e+08	4.08255e+08	4.89895e+08	2.04029e+08	2.06376e+08	1.15634e+08	1.25952e+08	9.94908e+07	7.64138e+07	2.47536e+08	3.57246e+08	4.29444e+08	3.40208e+08	2.80849e+08	2.59822e+08	1.34704e+08	4.15991e+08	2.45588e+08	1.84981e+08	2.89311e+08	2.14116e+08	3.30003e+08	3.51999e+08	3.9475e+08	2.37589e+08	3.17663e+08	2.53778e+08	6.53404e+08	3.59862e+08	2.49369e+08	2.2565e+08
	124487407	Bsn	45	44	2660.66	1.14217e-05	2.85928	Hic	Hyp	protein bassoon	8.30859e+09	7.96329e+09	8.75704e+09	6.9641e+09	6.05952e+09	8.05761e+09	7.84067e+09	7.78883e+09	7.95273e+09	8.45011e+09	8.48752e+09	8.85155e+09	8.71489e+09	8.21033e+09	8.00047e+09	7.44289e+09	8.71212e+09	6.19613e+09	5.48014e+09	6.18501e+09	5.79925e+09	5.29359e+09	5.46787e+09	5.02478e+09	5.69551e+09	5.48677e+09	6.08186e+09	5.90111e+09	5.54036e+09	5.45355e+09	5.84872e+09	6.31193e+09	6.69746e+09	5.76174e+09	6.13101e+09	7.25015e+09	6.17614e+09	5.23654e+09	5.40516e+09
	21961380	Atp1a3	65	42	6602.48	3.55222e-08	1.70119	Hyp	CxM	Atp1a3 protein	1.48283e+09	1.51231e+09	1.64746e+09	1.90323e+09	1.95713e+09	1.84929e+09	2.18376e+09	2.07273e+09	2.06385e+09	2.19061e+09	2.058e+09	1.66356e+09	1.83759e+09	1.64591e+09	1.8734e+09	2.01814e+09	2.05928e+09	1.34748e+09	1.36996e+09	1.42267e+09	1.30962e+09	1.2979e+09	1.49475e+09	2.18854e+09	2.07125e+09	1.88757e+09	1.67578e+09	1.92344e+09	2.05615e+09	1.90083e+09	1.89403e+09	1.69216e+09	1.76416e+09	2.03196e+09	1.73207e+09	1.84051e+09	1.9779e+09	1.62236e+09	2.13588e+09
	49117745	Hk1	47	42	3510.54	0.00411007	1.37359	Hyp	CB	Hk1 protein	3.86407e+08	4.67751e+08	4.05974e+08	2.73634e+08	3.01839e+08	5.78658e+08	6.08525e+08	5.83588e+08	5.99678e+08	5.55852e+08	6.06091e+08	3.8102e+08	4.13023e+08	3.44136e+08	3.55598e+08	3.72672e+08	3.2366e+08	3.02618e+08	3.67097e+08	4.57054e+08	3.92962e+08	3.87567e+08	4.11127e+08	2.70093e+08	6.26724e+08	4.83539e+08	3.63136e+08	5.43648e+08	5.51407e+08	3.49717e+08	4.87461e+08	5.36405e+08	4.00522e+08	4.39229e+08	4.86168e+08	5.91017e+08	4.94404e+08	3.69202e+08	4.24506e+08
	122065442	Map1a	45	42	2896.49	0.00432759	1.49792	Hic	ST	Microtubule-associated protein 1A	5.65741e+08	6.46159e+08	5.05329e+08	4.04495e+08	5.77313e+08	7.78417e+08	8.77313e+08	8.30553e+08	8.7661e+08	7.56435e+08	7.71704e+08	5.18603e+08	6.26645e+08	5.59222e+08	6.22439e+08	6.46782e+08	5.72702e+08	2.09345e+08	2.39993e+08	2.05588e+08	2.24222e+08	2.2719e+08	2.46723e+08	3.13059e+08	7.59103e+08	5.93849e+08	4.16513e+08	6.4498e+08	7.021e+08	4.72263e+08	6.26418e+08	5.88055e+08	4.65011e+08	6.02281e+08	7.01201e+08	5.67674e+08	7.0118e+08	6.27527e+08	5.90339e+08
	341940935	Map2	42	41	2313.69	2.74225e-13	3.14978	Hic	CB	Microtubule-associated protein 2	1.65431e+09	1.80176e+09	1.91722e+09	1.89901e+09	1.77859e+09	1.67425e+09	1.51998e+09	1.44043e+09	1.4498e+09	1.60892e+09	1.56746e+09	2.87658e+09	2.80896e+09	2.77101e+09	2.82259e+09	2.4822e+09	2.86443e+09	3.03007e+09	2.63802e+09	3.11204e+09	2.90068e+09	3.07827e+09	2.99982e+09	1.10905e+09	1.16699e+09	1.27105e+09	1.33606e+09	1.37039e+09	1.29682e+09	1.4223e+09	1.15444e+09	1.45035e+09	1.56872e+09	1.31278e+09	1.5879e+09	2.48846e+09	1.45368e+09	1.09663e+09	1.10546e+09
	148707080	Atp1a2	64	39	5512.75	5.66214e-15	2.63334	CB	CxM	mCG142115, isoform CRA_b	6.97139e+09	5.93469e+09	6.2679e+09	6.81929e+09	5.287e+09	6.39327e+09	6.02278e+09	6.17623e+09	6.25222e+09	6.35376e+09	6.27675e+09	7.5485e+09	7.27916e+09	6.6485e+09	7.26377e+09	7.18095e+09	7.40448e+09	9.30271e+09	9.08913e+09	8.23501e+09	8.99238e+09	9.42215e+09	8.82457e+09	8.23856e+09	7.36696e+09	7.31873e+09	7.30951e+09	6.9801e+09	7.79729e+09	7.9556e+09	7.52959e+09	6.92907e+09	6.86535e+09	6.71946e+09	6.68484e+09	6.84271e+09	7.43829e+09	8.42868e+09	7.6223e+09
	192090	Atp5a1	40	39	3726.67	6.01774e-05	1.64802	CB	Hic	ATP synthase alpha subunit	1.02874e+09	1.1496e+09	1.12148e+09	1.12616e+09	1.31246e+09	1.0411e+09	1.40835e+09	1.07917e+09	1.03557e+09	1.10344e+09	9.98626e+08	9.49004e+08	9.74768e+08	8.96496e+08	8.57927e+08	8.42442e+08	8.27313e+08	7.77084e+08	7.50175e+08	8.39724e+08	7.98126e+08	7.20414e+08	7.85541e+08	1.0445e+09	8.68262e+08	7.84677e+08	9.05108e+08	9.01903e+08	7.94173e+08	8.66329e+08	8.50941e+08	7.53417e+08	8.69039e+08	9.33548e+08	8.47986e+08	1.08777e+09	9.43437e+08	8.50847e+08	8.7398e+08
	50938	Cntn1	37	37	2426.58	0.000425192	1.46196	ST	CxCA	F3 preprotein (AA -20 to 1000)	1.51254e+09	1.43857e+09	1.60473e+09	2.04012e+09	1.80248e+09	1.69923e+09	1.62577e+09	2.04389e+09	2.07801e+09	2.17958e+09	2.01732e+09	1.3812e+09	1.48975e+09	1.52758e+09	1.57388e+09	1.75326e+09	1.7487e+09	2.01305e+09	1.98546e+09	2.13148e+09	2.04037e+09	1.95826e+09	2.06423e+09	2.15901e+09	2.02001e+09	1.97514e+09	2.12035e+09	2.11227e+09	1.78576e+09	1.78311e+09	1.98035e+09	1.66918e+09	2.03943e+09	1.92197e+09	2.02607e+09	1.5816e+09	1.51719e+09	1.47945e+09	1.98019e+09
	13435538	Aco2	37	37	2864.1	0.0196672	1.4345	CB	CxF	Aco2 protein	2.48462e+08	2.03603e+08	1.90241e+08	1.94452e+08	1.81206e+08	1.73316e+08	1.75709e+08	1.53263e+08	1.97922e+08	1.6769e+08	2.00824e+08	1.57812e+08	1.7819e+08	1.62975e+08	1.46649e+08	1.55281e+08	1.44442e+08	1.30795e+08	1.45409e+08	2.07709e+08	1.41192e+08	1.55324e+08	1.67783e+08	7.84049e+07	1.76725e+08	1.76598e+08	1.31594e+08	1.6647e+08	1.74785e+08	1.35045e+08	1.76803e+08	1.74099e+08	1.49105e+08	2.24863e+08	1.73111e+08	2.78377e+08	2.35197e+08	1.53136e+08	1.44035e+08
	115511052	Myo5a	36	35	1770.76	0.0486239	1.4589	ST	CxM	unconventional myosin-Va	5.1687e+08	6.52698e+08	5.78549e+08	4.47663e+08	4.9862e+08	4.80515e+08	4.6828e+08	3.87158e+08	3.98363e+08	4.06556e+08	4.30053e+08	6.73399e+08	6.75217e+08	5.78773e+08	5.32938e+08	6.86812e+08	5.56319e+08	2.18237e+08	2.49856e+08	2.81795e+08	2.49568e+08	2.84019e+08	2.70123e+08	2.41305e+08	6.31032e+08	5.47364e+08	3.51786e+08	5.01811e+08	4.88184e+08	3.18773e+08	4.33509e+08	4.45483e+08	3.4063e+08	4.84528e+08	3.58145e+08	4.3973e+08	4.69272e+08	4.14962e+08	4.355e+08
	113204613	MAP6	34	34	2021.15	2.40927e-10	2.43054	Hyp	CB	microtubule-associated protein 6 isoform 1	2.96717e+08	3.85551e+08	3.11419e+08	1.74436e+08	2.07883e+08	3.24991e+08	4.17791e+08	3.6278e+08	4.0151e+08	3.46376e+08	3.2883e+08	2.38779e+08	2.54006e+08	3.78173e+08	3.4703e+08	3.07848e+08	2.27626e+08	1.42899e+08	1.78002e+08	2.07203e+08	1.94738e+08	2.2222e+08	1.94085e+08	1.05347e+08	2.61656e+08	1.60591e+08	1.30055e+08	2.59666e+08	2.53041e+08	1.53655e+08	2.44197e+08	2.18264e+08	1.33446e+08	2.18751e+08	1.7841e+08	3.93021e+08	3.34026e+08	2.08839e+08	1.75345e+08
	171543853	Map1b	37	34	1969.78	6.77873e-05	1.92498	Hic	CxCA	microtubule-associated protein 1B	1.10551e+08	1.23702e+08	9.67874e+07	2.79229e+08	2.81111e+08	2.08819e+08	2.35413e+08	1.32689e+08	1.61916e+08	1.56513e+08	1.93999e+08	1.06735e+08	1.07775e+08	7.16188e+07	7.20688e+07	6.32856e+07	4.04662e+07	1.12832e+08	1.42409e+08	1.97052e+08	1.5849e+08	1.35791e+08	1.26125e+08	4.0886e+07	1.67935e+08	8.4929e+07	7.03971e+07	1.08852e+08	1.03833e+08	1.05632e+08	1.33789e+08	1.50201e+08	7.38512e+07	1.37329e+08	8.37746e+07	2.77506e+08	1.33982e+08	9.94613e+07	1.08202e+08
	160707976	Pclo	35	34	1619.52	0.00238347	2.15172	ST	Hyp	protein piccolo isoform 1	1.20734e+08	1.18548e+08	9.75151e+07	1.19999e+08	1.28198e+08	1.2412e+08	1.66305e+08	1.03566e+08	1.21234e+08	1.12222e+08	1.30305e+08	1.07964e+08	1.16502e+08	7.65752e+07	7.5473e+07	8.21024e+07	7.32712e+07	1.13321e+08	1.12575e+08	1.19363e+08	9.4606e+07	8.83201e+07	1.03413e+08	1.19659e+08	1.39096e+08	1.02521e+08	1.00093e+08	1.03369e+08	1.07334e+08	1.15881e+08	1.45197e+08	1.22839e+08	1.05463e+08	1.31821e+08	1.05949e+08	1.85298e+08	1.52061e+08	1.0494e+08	1.06509e+08
	40849908	Plec	36	34	1719.89	0.52386	1.21517	Hic	Hyp	plectin 1	7.03854e+08	6.37552e+08	7.41326e+08	7.61985e+08	7.91079e+08	6.47472e+08	6.29657e+08	6.0085e+08	6.24654e+08	7.35939e+08	7.42895e+08	7.704e+08	8.70084e+08	6.76607e+08	7.26161e+08	7.4927e+08	8.44455e+08	7.3538e+08	8.38832e+08	8.66164e+08	7.3656e+08	7.0319e+08	7.41595e+08	6.47893e+08	6.61387e+08	7.04851e+08	5.94481e+08	6.27266e+08	7.33888e+08	5.79105e+08	6.74127e+08	6.33454e+08	5.33527e+08	7.09266e+08	5.62326e+08	8.02154e+08	7.04562e+08	6.75668e+08	7.13867e+08
	26339872	Immt	31	31	2162.32	4.83267e-05	1.48745	Hyp	CxCA	unnamed protein product	1.74832e+09	1.58731e+09	1.82294e+09	1.7347e+09	1.55332e+09	1.61817e+09	1.44376e+09	1.43834e+09	1.43846e+09	1.59791e+09	1.58411e+09	1.45575e+09	1.20594e+09	1.09364e+09	1.11967e+09	1.10034e+09	1.16464e+09	2.84057e+09	2.62103e+09	3.19205e+09	2.78574e+09	2.95913e+09	3.23791e+09	2.1446e+09	2.1964e+09	2.5173e+09	2.76905e+09	2.45694e+09	2.67399e+09	2.66012e+09	2.17072e+09	2.74534e+09	3.0904e+09	2.59747e+09	2.71088e+09	3.20423e+09	3.05594e+09	2.19012e+09	2.08486e+09
	148675679	Atp1a1	50	30	4695.65	9.69225e-14	2.39873	CB	Hyp	ATPase, Na+/K+ transporting, alpha 1 polypeptide, isoform CRA_a	6.46795e+09	5.99098e+09	6.05806e+09	7.9596e+09	6.19381e+09	6.07525e+09	5.06034e+09	5.14712e+09	5.1941e+09	5.81385e+09	5.49687e+09	6.78697e+09	6.16944e+09	6.33884e+09	6.42096e+09	6.28873e+09	6.28373e+09	8.13496e+09	7.66368e+09	6.96826e+09	7.57217e+09	8.7762e+09	7.60416e+09	7.36452e+09	6.121e+09	5.82684e+09	6.33696e+09	5.85109e+09	7.00855e+09	6.70267e+09	5.99636e+09	5.6912e+09	5.67978e+09	6.15945e+09	5.37942e+09	5.92271e+09	7.13016e+09	7.54851e+09	5.98514e+09
	12845667	Atp5b	34	30	3112.3	0.000120065	1.62949	CB	Hic	unnamed protein product	1.32859e+09	1.43618e+09	1.27613e+09	1.36342e+09	1.45055e+09	1.30966e+09	1.33937e+09	1.75262e+09	1.67153e+09	1.59379e+09	1.66306e+09	1.55276e+09	1.65424e+09	2.09182e+09	2.25995e+09	2.48409e+09	2.48002e+09	1.52488e+09	1.63533e+09	1.676e+09	1.74519e+09	1.58708e+09	1.82242e+09	1.73171e+09	2.14751e+09	2.5225e+09	2.08417e+09	2.43877e+09	2.15659e+09	1.90831e+09	2.10163e+09	1.92085e+09	2.05523e+09	1.82941e+09	2.3378e+09	1.25095e+09	1.43913e+09	1.82492e+09	2.50051e+09
	568986628	Crmp1	34	30	3082.18	0.00242902	1.64892	Hyp	ST	dihydropyrimidinase-related protein 2 isoform X1	1.1132e+09	1.0611e+09	1.24283e+09	1.09182e+09	1.03716e+09	8.18134e+08	8.4174e+08	9.04329e+08	9.5807e+08	9.98693e+08	9.19475e+08	1.02086e+09	1.08461e+09	1.09724e+09	1.09303e+09	1.15187e+09	1.1526e+09	1.09024e+09	1.13023e+09	1.10256e+09	1.04244e+09	1.0466e+09	1.04287e+09	1.17201e+09	1.06462e+09	1.03574e+09	1.02272e+09	9.52141e+08	1.19574e+09	9.94568e+08	1.05755e+09	1.01726e+09	9.29302e+08	9.26728e+08	9.52737e+08	1.09026e+09	1.15392e+09	1.03949e+09	1.04824e+09
	26331822	Ndufs1	29	29	2060.72	0.000386375	1.41403	Hyp	Hic	unnamed protein product	6.35608e+08	7.05247e+08	5.70125e+08	1.03819e+09	6.50246e+08	7.24849e+08	6.63338e+08	9.35828e+08	8.90535e+08	8.62238e+08	8.03084e+08	7.11792e+08	7.67835e+08	9.79366e+08	1.10543e+09	1.15916e+09	1.09262e+09	9.37206e+08	8.96767e+08	9.59584e+08	1.01728e+09	9.37172e+08	1.0812e+09	1.01127e+09	9.3314e+08	1.04449e+09	9.16958e+08	1.04607e+09	9.07399e+08	9.45149e+08	9.93903e+08	8.14637e+08	1.08915e+09	9.9224e+08	1.11821e+09	7.25672e+08	8.32817e+08	1.04953e+09	1.09825e+09
	359807367	PKM2	29	29	2172.88	0.018455	1.43254	Hyp	ST	pyruvate kinase, muscle isoform M1	1.2975e+09	1.24436e+09	1.24924e+09	1.53454e+09	1.37681e+09	1.63369e+09	1.41397e+09	1.6358e+09	1.71115e+09	1.69034e+09	1.76024e+09	1.48013e+09	1.43091e+09	1.43331e+09	1.37211e+09	1.44773e+09	1.41898e+09	9.48197e+08	9.43932e+08	9.85444e+08	9.57343e+08	9.19407e+08	9.59822e+08	1.70509e+09	1.61261e+09	1.44313e+09	1.69516e+09	1.48657e+09	1.46503e+09	1.39238e+09	1.60797e+09	1.49752e+09	1.56424e+09	2.01826e+09	1.3261e+09	1.09982e+09	1.43143e+09	1.74706e+09	1.6387e+09
	49915	Aldoa	29	27	2129.75	0.000984153	1.53301	Hyp	CB	unnamed protein product	2.28354e+08	2.56403e+08	2.36623e+08	3.18737e+08	2.12189e+08	2.14724e+08	2.11613e+08	2.63074e+08	2.4774e+08	2.08984e+08	1.98182e+08	2.08178e+08	2.29394e+08	1.83472e+08	2.32412e+08	2.35187e+08	1.81596e+08	1.58168e+08	1.55374e+08	1.72759e+08	1.687e+08	1.90626e+08	1.77822e+08	2.50698e+08	2.04429e+08	1.75352e+08	2.00207e+08	2.25451e+08	2.91919e+08	2.35108e+08	2.23345e+08	1.83348e+08	1.65242e+08	3.00887e+08	2.20958e+08	2.20066e+08	2.48073e+08	1.92092e+08	1.93333e+08
	14278916	Opa1	28	27	1407.61	0.0744931	1.40482	ST	CB	large GTP binding protein	5.73256e+08	5.68609e+08	6.23809e+08	3.93475e+08	4.60759e+08	5.89745e+08	6.33747e+08	6.61246e+08	6.21413e+08	6.04576e+08	5.35969e+08	5.97369e+08	5.75286e+08	5.23512e+08	5.96479e+08	5.42867e+08	5.90454e+08	5.95314e+08	5.57961e+08	5.57972e+08	5.70014e+08	6.09901e+08	5.69827e+08	7.49227e+08	5.80641e+08	5.6511e+08	7.85723e+08	5.99321e+08	6.45276e+08	6.34483e+08	5.88192e+08	5.88065e+08	5.88555e+08	5.17107e+08	6.65794e+08	6.65421e+08	5.95534e+08	4.76683e+08	5.90416e+08
	29466308	Nfasc	27	27	2297.5	0.167989	1.21704	CxM	CxF	Neurofascin	5.71344e+08	5.1414e+08	5.32964e+08	3.64999e+08	4.60768e+08	5.85492e+08	4.99216e+08	5.3095e+08	5.22019e+08	5.45699e+08	5.45833e+08	6.17538e+08	6.02811e+08	5.51672e+08	5.81669e+08	5.39993e+08	6.25025e+08	6.79658e+08	6.32218e+08	6.30182e+08	6.10916e+08	6.55028e+08	5.73995e+08	5.8526e+08	5.50504e+08	5.20397e+08	6.36556e+08	4.73819e+08	4.6244e+08	5.35472e+08	5.24145e+08	5.19739e+08	4.96539e+08	5.13808e+08	5.12449e+08	5.66006e+08	5.40113e+08	5.77225e+08	5.33654e+08
	148676669	Hspa5	29	26	2109.78	0.00100609	1.41049	CB	CxCA	heat shock 70kD protein 5 (glucose-regulated protein), isoform CRA_a	3.05902e+09	3.70971e+09	3.57936e+09	4.57809e+09	3.53503e+09	2.13683e+09	2.20478e+09	2.12635e+09	2.1604e+09	2.16997e+09	2.39226e+09	2.91498e+09	2.92543e+09	2.94933e+09	2.83664e+09	2.79305e+09	2.75436e+09	2.57999e+09	2.63139e+09	2.59626e+09	2.34925e+09	2.00592e+09	1.87472e+09	2.75031e+09	2.24084e+09	2.21503e+09	2.6282e+09	2.17065e+09	2.33535e+09	2.65221e+09	2.63061e+09	2.67704e+09	2.40839e+09	1.79992e+09	2.02165e+09	1.61815e+09	1.16804e+09	1.82202e+09	2.61951e+09
	192651	Cnp	25	25	1850.15	2.8202e-05	2.25453	ST	CxF	2',3'-cyclic-nucleotide 3'-phosphodiesterase	4.9108e+08	4.63818e+08	4.60841e+08	4.17207e+08	3.82771e+08	5.4094e+08	5.69146e+08	6.87228e+08	6.84885e+08	6.03057e+08	6.32665e+08	4.24535e+08	4.74562e+08	4.94675e+08	5.44734e+08	5.62923e+08	5.43009e+08	4.19904e+08	3.92727e+08	4.72035e+08	4.57713e+08	4.59466e+08	5.76593e+08	7.45682e+08	6.92571e+08	7.51186e+08	7.89292e+08	8.12568e+08	7.23902e+08	5.6807e+08	6.59812e+08	6.2844e+08	7.99455e+08	7.84616e+08	7.03254e+08	5.33346e+08	6.68218e+08	6.62245e+08	7.87077e+08
	23468358	Atp6v1a	29	25	2238.81	0.000319952	1.60951	CxM	ST	ATPase, H+ transporting, lysosomal V1 subunit A	3.85438e+08	3.44437e+08	4.00657e+08	2.97075e+08	3.70014e+08	4.19847e+08	4.4555e+08	4.63465e+08	4.79099e+08	5.03059e+08	4.89301e+08	3.84838e+08	3.9366e+08	3.94501e+08	4.24201e+08	3.88365e+08	4.41988e+08	3.76624e+08	4.18993e+08	4.25793e+08	3.99338e+08	3.92941e+08	3.71444e+08	4.27931e+08	3.60912e+08	3.67818e+08	3.88415e+08	3.58166e+08	3.65594e+08	4.39518e+08	3.84082e+08	3.95388e+08	3.72037e+08	3.99622e+08	4.00317e+08	4.21614e+08	4.57362e+08	4.41045e+08	4.42725e+08
	1408263	Gpd2	25	25	1731.84	0.0571346	1.22395	Hyp	ST	FAD-linked glycerol-3-phosphate dehydrogenase	3.18725e+07	3.58151e+07	2.90049e+07	2.41529e+07	4.35283e+07	2.8412e+07	2.96073e+07	3.22388e+07	2.51506e+07	2.06018e+07	2.67828e+07	2.79079e+07	2.80156e+07	2.26682e+07	2.82978e+07	3.19901e+07	2.62066e+07	1.26839e+08	1.50798e+08	1.17944e+08	1.54483e+08	1.73593e+08	1.6244e+08	2.54499e+07	3.46864e+07	3.38945e+07	3.36073e+07	3.08025e+07	3.32733e+07	3.09666e+07	2.40494e+07	4.09615e+07	3.03212e+07	2.58307e+07	4.02725e+07	9.24074e+07	4.65721e+07	2.52191e+07	3.56089e+07
	160707915	Ank1	29	24	1418.86	2.22045e-16	6.26975	CB	Hic	ankyrin-1 isoform 1	6.85585e+08	5.2411e+08	6.10022e+08	6.60661e+08	6.74567e+08	4.87054e+08	4.25604e+08	5.10513e+08	5.19088e+08	5.43067e+08	5.50113e+08	6.18769e+08	6.80886e+08	6.68863e+08	6.34381e+08	6.4169e+08	6.6589e+08	6.55374e+08	6.87699e+08	7.65689e+08	6.53509e+08	5.83035e+08	5.96688e+08	6.17601e+08	5.58967e+08	5.43784e+08	6.41969e+08	5.27332e+08	5.19614e+08	5.11905e+08	5.35194e+08	5.10171e+08	5.49984e+08	5.82509e+08	5.24916e+08	5.32475e+08	5.42373e+08	5.69234e+08	5.33412e+08
	15030102	Sdha	24	24	1683.07	3.47003e-05	1.50498	Hyp	Hic	Sdha protein, partial	6.38054e+08	5.70231e+08	6.11823e+08	6.59537e+08	6.74325e+08	8.09299e+08	6.95755e+08	7.1096e+08	7.40445e+08	6.90607e+08	7.47234e+08	8.07228e+08	8.49889e+08	6.98633e+08	7.97745e+08	8.17132e+08	8.95624e+08	8.74644e+08	8.56599e+08	6.7235e+08	7.46594e+08	7.58961e+08	8.32718e+08	8.2058e+08	8.61849e+08	8.19146e+08	7.92958e+08	7.06423e+08	7.17213e+08	7.94393e+08	8.09223e+08	7.26327e+08	8.09629e+08	7.48172e+08	8.51647e+08	5.51019e+08	5.77576e+08	6.21062e+08	8.11645e+08
	51455	Hspd1	24	24	2248.62	0.00122058	1.45	Hyp	CxF	heat shock protein 65	2.80971e+09	3.13902e+09	3.03413e+09	2.81687e+09	3.42667e+09	3.35426e+09	3.22564e+09	3.35901e+09	3.0339e+09	2.86964e+09	3.23046e+09	2.37406e+09	2.35819e+09	2.01096e+09	2.13642e+09	2.31586e+09	2.24445e+09	1.69115e+09	1.79539e+09	1.80043e+09	2.00104e+09	2.02523e+09	1.98618e+09	2.71585e+09	3.3481e+09	3.35121e+09	2.752e+09	3.27866e+09	3.30563e+09	3.11177e+09	2.89136e+09	3.01494e+09	2.78542e+09	3.50625e+09	3.35061e+09	2.90553e+09	3.39212e+09	3.45726e+09	3.03205e+09
	73920802	Syn1	25	23	2234.01	2.40806e-08	1.54624	CxF	CB	Synapsin I	1.16754e+09	1.10301e+09	1.18167e+09	1.25009e+09	1.08441e+09	8.96712e+08	8.47882e+08	9.28166e+08	9.93255e+08	9.79026e+08	9.71551e+08	1.08873e+09	1.09823e+09	1.11531e+09	1.17168e+09	1.18129e+09	1.17911e+09	9.62625e+08	9.60454e+08	9.26545e+08	9.10576e+08	9.67019e+08	9.41489e+08	1.05875e+09	9.4131e+08	9.86729e+08	9.85863e+08	9.00255e+08	1.08778e+09	1.02578e+09	1.00779e+09	9.40736e+08	9.44837e+08	9.5287e+08	9.06115e+08	9.42244e+08	1.09831e+09	1.00841e+09	9.35128e+08
	26326587	Slc25a12	29	23	2235.24	7.8263e-05	1.42147	Hyp	Hic	unnamed protein product	2.38954e+08	2.32826e+08	2.47705e+08	2.33839e+08	2.29354e+08	2.4575e+08	2.8504e+08	2.86149e+08	2.78427e+08	2.70372e+08	2.7051e+08	2.37516e+08	2.60754e+08	2.29152e+08	2.43117e+08	2.36334e+08	2.53963e+08	3.4323e+08	2.98858e+08	3.13381e+08	3.28754e+08	2.92492e+08	3.4552e+08	3.38756e+08	3.02254e+08	2.61579e+08	3.07196e+08	2.88815e+08	2.68789e+08	2.98212e+08	2.82915e+08	2.99231e+08	2.93567e+08	2.35241e+08	3.04508e+08	3.00645e+08	2.3634e+08	1.94698e+08	2.81349e+08
	15489120	Ogdh	32	23	1594.58	0.00196485	1.46615	CB	CxF	Ogdh protein	1.41853e+08	1.14851e+08	1.18626e+08	8.28257e+07	1.23575e+08	1.26066e+08	1.35406e+08	1.31405e+08	1.28235e+08	1.27965e+08	1.45785e+08	8.59258e+07	7.71714e+07	5.45355e+07	7.27248e+07	6.60616e+07	6.47455e+07	4.90932e+07	5.45941e+07	4.96953e+07	5.62354e+07	6.61545e+07	5.34724e+07	2.54144e+08	2.55029e+08	2.48449e+08	2.60813e+08	2.20961e+08	2.07574e+08	2.15868e+08	2.18534e+08	2.10715e+08	1.98403e+08	1.85645e+08	1.99366e+08	1.70331e+08	2.17531e+08	1.94788e+08	2.28192e+08
	568978634	Actn1	38	22	2139.41	3.33067e-16	3.93844	CxM	CB	alpha-actinin-1 isoform X4	1.98292e+08	2.0572e+08	2.30603e+08	1.39547e+08	2.07195e+08	2.84827e+08	2.71086e+08	2.62861e+08	2.60489e+08	2.68591e+08	2.60812e+08	2.03475e+08	1.96971e+08	1.88029e+08	1.83994e+08	1.70538e+08	1.9825e+08	3.87401e+08	3.53627e+08	4.27113e+08	3.9945e+08	3.79803e+08	4.41487e+08	1.33885e+08	1.39906e+08	1.60595e+08	1.64384e+08	1.60133e+08	1.52701e+08	1.62918e+08	1.4885e+08	1.7794e+08	1.91063e+08	1.6913e+08	1.8148e+08	3.44449e+08	1.81472e+08	1.35462e+08	1.47945e+08
	111599326	Atp2b3	36	22	2736.63	2.35589e-13	2.93059	CB	CxM	ATPase, Ca++ transporting, plasma membrane 3	3.84714e+08	3.58631e+08	4.15616e+08	2.78098e+08	3.54711e+08	3.05213e+08	3.55571e+08	3.50995e+08	3.56822e+08	3.84682e+08	3.40798e+08	2.70971e+08	2.4255e+08	2.42327e+08	2.46666e+08	2.35844e+08	2.39065e+08	7.67725e+08	7.60056e+08	9.71516e+08	9.09936e+08	7.98322e+08	9.00289e+08	5.01562e+08	4.58173e+08	4.92814e+08	6.0456e+08	5.90781e+08	5.25242e+08	5.06867e+08	5.03167e+08	5.75989e+08	5.97053e+08	4.6578e+08	5.56222e+08	8.14104e+08	5.45525e+08	4.73689e+08	4.34314e+08
	3642984	Atp2b2	39	22	3435.5	2.85771e-13	3.37589	CB	Hyp	plasma membrane Ca2+-ATPase 2	6.41544e+07	7.23807e+07	4.64126e+07	7.94127e+07	5.12184e+07	2.74977e+08	3.47598e+08	1.59826e+08	1.90656e+08	1.57504e+08	2.14207e+08	5.55775e+07	7.60709e+07	3.03599e+07	2.12648e+07	3.00995e+07	2.27172e+07	2.94374e+07	4.23917e+07	2.97379e+07	3.26127e+07	2.70242e+07	2.50555e+07	6.48311e+07	1.53684e+08	6.68078e+07	4.9192e+07	7.8064e+07	6.55978e+07	1.61573e+08	1.4039e+08	1.05095e+08	6.69089e+07	1.11246e+08	7.60211e+07	1.36643e+08	1.05777e+08	8.32306e+07	7.79998e+07
	569000229	Syngap1	24	22	1442.86	2.59935e-09	6.13731	Hic	CB	ras/Rap GTPase-activating protein SynGAP isoform X11	4.58919e+08	4.93769e+08	4.27106e+08	3.9071e+08	3.41751e+08	6.56625e+08	8.63018e+08	5.83118e+08	5.43976e+08	5.65381e+08	5.47231e+08	4.52792e+08	4.81056e+08	3.21262e+08	3.92528e+08	3.80843e+08	4.24311e+08	3.54502e+08	3.25068e+08	3.42575e+08	2.72284e+08	3.28819e+08	3.21978e+08	5.40913e+08	4.95309e+08	4.85119e+08	4.33606e+08	4.14949e+08	5.01772e+08	5.2843e+08	4.70877e+08	4.81482e+08	4.44006e+08	4.35634e+08	5.17765e+08	5.39321e+08	4.83597e+08	4.10911e+08	5.28811e+08
	26333235	Tnr	22	22	1711.02	0.000311482	1.68339	Hic	CB	unnamed protein product	1.17511e+09	1.08785e+09	1.23208e+09	1.16567e+09	1.24102e+09	9.84701e+08	9.95279e+08	1.06903e+09	1.11554e+09	1.19683e+09	1.0797e+09	1.25732e+09	1.11534e+09	1.20614e+09	1.20724e+09	1.18223e+09	1.24662e+09	1.47775e+09	1.3734e+09	1.41259e+09	1.44781e+09	1.41811e+09	1.35119e+09	1.32311e+09	1.14416e+09	1.13408e+09	1.3501e+09	1.12831e+09	1.20799e+09	1.21281e+09	1.19938e+09	1.20471e+09	1.15266e+09	1.1537e+09	1.1228e+09	1.14667e+09	1.30591e+09	1.47589e+09	1.21039e+09
	12846081	Uqcrc1	22	22	1860.81	0.00147891	1.506	CB	Hic	unnamed protein product	3.07297e+08	2.97404e+08	2.58402e+08	2.46428e+08	2.76196e+08	3.61182e+08	3.38584e+08	3.51818e+08	3.59138e+08	3.27316e+08	3.70173e+08	2.85706e+08	3.15245e+08	2.63771e+08	2.84849e+08	2.83539e+08	2.81229e+08	2.39056e+08	2.41726e+08	2.59836e+08	2.34442e+08	2.42235e+08	2.80156e+08	3.16455e+08	3.32953e+08	4.01515e+08	3.45821e+08	3.53347e+08	2.95951e+08	2.8195e+08	3.2939e+08	2.84065e+08	3.49632e+08	3.44398e+08	3.09344e+08	3.69769e+08	3.57343e+08	2.92828e+08	3.29616e+08
	49880	Ap2a2	31	22	1730.97	0.00997603	1.23035	Hic	CB	unnamed protein product	2.5016e+08	2.37181e+08	2.35303e+08	2.28802e+08	2.3459e+08	3.59381e+08	4.22982e+08	4.28971e+08	4.20671e+08	3.55341e+08	4.17579e+08	1.43466e+08	1.69041e+08	1.22668e+08	1.33305e+08	1.44074e+08	1.24774e+08	3.67803e+08	4.28441e+08	4.25414e+08	3.98855e+08	4.06329e+08	4.13466e+08	2.15174e+08	2.2552e+08	2.02009e+08	2.07748e+08	1.89891e+08	2.35019e+08	2.14113e+08	2.39994e+08	2.10443e+08	1.97749e+08	1.9221e+08	2.22855e+08	3.31452e+08	2.46599e+08	2.31327e+08	2.36633e+08
	53697	Prkcg	22	21	1477.94	2.19824e-14	2.86864	CB	Hyp	protein kinase C gamma	5.54524e+08	5.09358e+08	5.3786e+08	5.37012e+08	5.07159e+08	4.84317e+08	4.3546e+08	4.9733e+08	5.12719e+08	5.58269e+08	5.22916e+08	7.34674e+08	6.59337e+08	7.55121e+08	8.45068e+08	8.15294e+08	8.65846e+08	8.2247e+08	7.74092e+08	7.03322e+08	6.77582e+08	6.15751e+08	6.63557e+08	5.49879e+08	5.06104e+08	5.05069e+08	4.74493e+08	4.42298e+08	4.55745e+08	5.27926e+08	5.26683e+08	5.30188e+08	5.49915e+08	5.07446e+08	5.05647e+08	4.16624e+08	4.70249e+08	5.48571e+08	5.37498e+08
	51082	Glud1	21	21	1664.89	5.7209e-08	1.94016	Hyp	CxF	glutamate dehydrogenase (NAD(P)+)	3.4753e+08	3.03415e+08	3.15357e+08	3.87563e+08	4.16941e+08	2.46757e+08	2.45927e+08	2.52019e+08	2.55235e+08	2.3862e+08	2.54296e+08	2.57232e+08	2.73037e+08	2.26893e+08	2.61727e+08	2.94049e+08	2.78021e+08	2.24564e+08	2.21795e+08	2.32599e+08	2.39683e+08	2.42299e+08	2.42537e+08	3.59796e+08	3.31447e+08	2.88882e+08	3.01409e+08	3.03813e+08	3.30399e+08	2.69782e+08	2.99068e+08	2.81083e+08	2.48075e+08	2.8498e+08	2.81189e+08	2.41443e+08	2.63678e+08	2.28286e+08	2.58242e+08
	26350647	Tomm70a	21	21	1303.75	7.71359e-06	1.54389	ST	Hic	unnamed protein product	3.77299e+08	4.94778e+08	3.53303e+08	5.83218e+08	5.47133e+08	5.27704e+08	4.35735e+08	5.93054e+08	5.81901e+08	6.08673e+08	4.72278e+08	3.91489e+08	4.16299e+08	6.04209e+08	6.50102e+08	6.23179e+08	5.42697e+08	6.88932e+08	5.27445e+08	6.47958e+08	8.11962e+08	8.00905e+08	8.0539e+08	6.33943e+08	6.1513e+08	5.55137e+08	5.94349e+08	7.45924e+08	6.88968e+08	5.68401e+08	5.74048e+08	6.08194e+08	6.74041e+08	8.02411e+08	7.3443e+08	4.92574e+08	5.9518e+08	7.47905e+08	6.45089e+08
	12832241	Eno1	28	21	2411.21	0.00418134	1.59356	CB	ST	unnamed protein product	7.14861e+07	8.62288e+07	8.38188e+07	4.55794e+07	4.39676e+07	6.20839e+07	7.92939e+07	7.64708e+07	6.5265e+07	7.15723e+07	6.61856e+07	5.35281e+07	5.79921e+07	7.20331e+07	7.11017e+07	6.86161e+07	6.16682e+07	6.69699e+07	8.23063e+07	9.21588e+07	8.15311e+07	8.24735e+07	8.98881e+07	4.73347e+07	6.89364e+07	7.70736e+07	5.30808e+07	9.61621e+07	8.26754e+07	5.41352e+07	6.44464e+07	5.41746e+07	5.34453e+07	8.03309e+07	6.03304e+07	1.16471e+08	9.35259e+07	6.15618e+07	6.91793e+07
	33598964	Myh10	27	21	1612.18	0.0287317	1.57283	CB	CxCA	myosin-10	4.02208e+08	3.96498e+08	3.89202e+08	3.09397e+08	3.18453e+08	3.52385e+08	4.32836e+08	4.38619e+08	4.05057e+08	4.04942e+08	3.92614e+08	3.29931e+08	3.41866e+08	3.60468e+08	3.56254e+08	3.33816e+08	3.67166e+08	4.14569e+08	3.58939e+08	4.11574e+08	4.4043e+08	3.94792e+08	4.45383e+08	3.08655e+08	3.45589e+08	3.3451e+08	3.42868e+08	3.9544e+08	4.22233e+08	3.50873e+08	3.57459e+08	4.152e+08	4.00901e+08	3.71435e+08	4.47967e+08	5.69652e+08	4.73198e+08	3.6854e+08	3.23412e+08
	14193694	Slc12a5	26	21	1781.02	0.0734141	1.29006	CB	CxM	K-Cl cotransporter	7.18972e+07	6.29822e+07	5.85542e+07	5.71429e+07	1.00124e+08	6.52072e+07	8.03791e+07	7.24118e+07	6.77927e+07	5.44588e+07	6.48546e+07	3.56231e+07	4.19447e+07	4.21875e+07	4.37358e+07	5.41255e+07	3.87831e+07	1.10855e+08	1.34236e+08	1.24566e+08	1.16876e+08	1.33365e+08	1.39477e+08	4.3725e+07	4.59908e+07	4.28259e+07	3.76585e+07	5.09421e+07	5.2644e+07	5.56001e+07	5.41038e+07	4.5632e+07	3.97981e+07	4.20506e+07	5.53636e+07	1.04951e+08	6.11614e+07	3.97726e+07	5.29985e+07
	120538465	Sptb	26	20	1255.88	2.77689e-12	3.12096	CB	CxM	Spectrin beta 1	2.38379e+08	2.32122e+08	2.06156e+08	2.26409e+08	1.74236e+08	2.23052e+08	2.00139e+08	2.0282e+08	2.20268e+08	1.73176e+08	2.05372e+08	2.2235e+08	2.1377e+08	1.74679e+08	1.72382e+08	1.95871e+08	1.91915e+08	1.31703e+08	1.28119e+08	1.35182e+08	1.10732e+08	1.47376e+08	1.39456e+08	2.68643e+08	2.51674e+08	3.25921e+08	2.77084e+08	2.77271e+08	2.41632e+08	2.34892e+08	2.54639e+08	2.23873e+08	2.85195e+08	2.51756e+08	2.69969e+08	2.58972e+08	2.39642e+08	1.94745e+08	2.56712e+08
	113334	Ap2a1	30	20	1627.5	2.85108e-07	1.85977	CxM	CB	AP-2 complex subunit alpha-1	1.87927e+08	2.26589e+08	1.77625e+08	1.62672e+08	1.98733e+08	3.11782e+08	2.75815e+08	2.71291e+08	2.67971e+08	2.824e+08	3.05237e+08	1.65149e+08	1.95512e+08	1.26237e+08	1.44454e+08	1.74193e+08	1.55436e+08	9.40711e+07	9.88054e+07	1.17613e+08	9.51215e+07	1.01047e+08	1.25041e+08	6.43561e+07	2.09976e+08	2.3925e+08	1.48111e+08	2.23521e+08	1.77005e+08	1.42028e+08	1.75422e+08	2.16477e+08	1.97245e+08	2.53953e+08	1.90523e+08	1.95461e+08	2.06656e+08	1.85136e+08	1.84823e+08
	33438169	Synj1	21	20	1053.55	3.47441e-07	2.37965	Hic	CB	mKIAA0910 protein	8.063e+08	6.94782e+08	7.62438e+08	9.93521e+08	8.93691e+08	1.11179e+09	9.49472e+08	1.11863e+09	1.18706e+09	1.31445e+09	1.22959e+09	9.04151e+08	1.07153e+09	1.00884e+09	8.79282e+08	9.64043e+08	1.09257e+09	1.26161e+09	1.18334e+09	1.20677e+09	1.02064e+09	8.98594e+08	9.80125e+08	1.40646e+09	1.34487e+09	1.27841e+09	1.67982e+09	1.05733e+09	1.08324e+09	1.07083e+09	1.50991e+09	1.33742e+09	1.35513e+09	1.51074e+09	1.20142e+09	6.79142e+08	8.72124e+08	1.24203e+09	1.35212e+09
	112984	Got2	20	20	1925.29	0.0439234	1.48985	CxM	ST	Aspartate aminotransferase, mitochondrial	1.05779e+08	1.37407e+08	1.17584e+08	1.46747e+08	1.5132e+08	1.31337e+08	1.15546e+08	1.37147e+08	1.41233e+08	1.42474e+08	1.37174e+08	1.57136e+08	1.51233e+08	2.50315e+08	2.45231e+08	2.51974e+08	2.06272e+08	3.45926e+08	3.30398e+08	3.98772e+08	3.96186e+08	3.99501e+08	4.84907e+08	1.56569e+08	1.38081e+08	1.69639e+08	1.71488e+08	1.742e+08	1.68432e+08	1.41399e+08	1.44511e+08	1.46507e+08	1.95698e+08	1.75078e+08	1.6306e+08	1.94378e+08	1.51991e+08	2.08499e+08	1.71275e+08
	12836758	Aldoc	21	19	1435.45	5.87752e-13	3.31854	CB	Hic	unnamed protein product	2.31209e+08	2.41675e+08	2.49517e+08	1.90258e+08	2.91725e+08	2.45827e+08	2.42079e+08	2.41785e+08	2.35831e+08	2.34222e+08	2.33798e+08	1.4883e+08	1.35923e+08	1.25302e+08	1.27156e+08	1.25141e+08	1.11846e+08	3.39698e+08	2.75471e+08	3.66389e+08	3.72856e+08	3.74329e+08	4.16409e+08	2.30798e+08	2.2846e+08	2.27097e+08	2.34389e+08	2.9723e+08	2.6108e+08	2.50532e+08	2.40462e+08	2.48418e+08	2.51234e+08	2.36619e+08	2.64407e+08	3.77975e+08	2.96422e+08	1.93695e+08	1.79336e+08
	6967017	Atp2a2	26	19	1968.65	7.37865e-12	2.68512	CB	Hyp	sarco/endoplasmic reticulum Ca2+ ATPase	4.95545e+08	5.51877e+08	6.32143e+08	6.80099e+08	6.41758e+08	4.59866e+08	4.64945e+08	4.6511e+08	5.43547e+08	5.3037e+08	5.21661e+08	3.99692e+08	4.72007e+08	5.27646e+08	4.37214e+08	4.43083e+08	3.33705e+08	3.40666e+08	4.32906e+08	4.34937e+08	4.12297e+08	4.42471e+08	4.25478e+08	2.44192e+08	4.34687e+08	3.55373e+08	3.04856e+08	3.73335e+08	4.70677e+08	3.38802e+08	3.89861e+08	4.69251e+08	2.78276e+08	4.44815e+08	2.61772e+08	4.8532e+08	5.3476e+08	5.53904e+08	4.88436e+08
	20071885	Dlat	19	19	1020.04	3.7655e-05	1.82529	ST	CxCA	Dihydrolipoamide S-acetyltransferase (E2 component of pyruvate dehydrogenase complex)	3.47718e+08	3.66722e+08	2.90274e+08	2.89242e+08	9.20432e+08	3.00419e+08	3.24355e+08	2.88716e+08	2.94418e+08	3.39714e+08	3.3981e+08	2.6165e+08	4.05396e+08	3.92314e+08	4.58478e+08	5.4893e+08	5.04464e+08	5.18944e+08	7.82788e+08	5.81154e+08	6.63398e+08	5.22455e+08	6.44432e+08	3.32211e+08	4.26876e+08	3.72588e+08	3.6173e+08	3.06134e+08	3.03573e+08	3.42304e+08	4.28905e+08	3.21635e+08	4.47273e+08	5.04725e+08	6.07939e+08	4.55435e+08	4.02401e+08	4.4882e+08	4.70988e+08
	3647327	Alb	19	19	1050.16	0.000120908	2.27124	CB	Hic	serum albumin	1.10001e+08	1.27329e+08	1.14777e+08	1.76818e+08	1.15755e+08	1.19688e+08	1.05625e+08	1.1377e+08	1.18753e+08	1.17783e+08	1.30456e+08	1.33838e+08	1.41504e+08	1.31295e+08	1.46741e+08	1.3598e+08	1.63526e+08	1.47599e+08	1.7836e+08	2.51705e+08	1.55844e+08	1.65816e+08	2.08863e+08	1.34372e+08	1.1974e+08	1.51331e+08	1.70349e+08	1.44095e+08	1.27977e+08	1.24134e+08	1.13477e+08	1.25003e+08	1.62555e+08	1.6701e+08	1.3358e+08	1.6171e+08	1.21673e+08	1.42426e+08	1.32471e+08
	7547025	Pfkm	22	19	1296.18	0.00012486	1.79485	CB	Hic	phosphofructokinase-1 A isozyme	7.15184e+08	6.55988e+08	7.15539e+08	4.89046e+08	5.09007e+08	8.39321e+08	9.21172e+08	9.44795e+08	9.074e+08	8.87205e+08	8.79819e+08	9.50888e+08	9.84268e+08	9.92508e+08	1.01495e+09	8.70729e+08	1.00166e+09	9.82725e+08	8.71162e+08	8.37709e+08	9.48464e+08	9.38369e+08	7.99397e+08	1.1531e+09	1.00999e+09	8.74968e+08	1.09709e+09	9.35718e+08	9.00665e+08	1.05523e+09	1.04709e+09	1.08051e+09	9.35695e+08	9.25071e+08	1.06414e+09	7.76646e+08	9.64749e+08	1.18374e+09	9.4144e+08
	50562	Ckmt1	20	19	1764.26	0.000989418	1.70929	Hyp	ST	creatine kinase isoenzyme, ubiquitous	7.61972e+08	7.85529e+08	7.36034e+08	9.66934e+08	9.9608e+08	7.02365e+08	6.61038e+08	6.68031e+08	6.5283e+08	6.88391e+08	7.06239e+08	7.40603e+08	7.70924e+08	7.79608e+08	7.30375e+08	8.63724e+08	8.08362e+08	7.2907e+08	7.92739e+08	8.1199e+08	7.69017e+08	7.55886e+08	8.2767e+08	7.85025e+08	8.2959e+08	8.8714e+08	7.54622e+08	8.52993e+08	8.03491e+08	8.27398e+08	7.42945e+08	7.05547e+08	7.51004e+08	7.77007e+08	8.87652e+08	7.63464e+08	7.57807e+08	7.9434e+08	8.6141e+08
	861213	Hspa8	32	19	2825.49	0.00497014	1.35225	ST	Hic	heat shock 73 protein	3.2457e+08	3.49544e+08	3.33857e+08	2.62629e+08	2.66746e+08	2.96847e+08	2.68006e+08	2.51839e+08	2.36845e+08	2.52013e+08	2.73537e+08	5.31744e+08	4.95061e+08	4.00342e+08	4.87128e+08	4.1288e+08	5.20186e+08	5.99403e+08	6.65921e+08	7.00874e+08	7.1526e+08	7.37023e+08	7.00972e+08	1.2655e+08	1.56944e+08	1.80948e+08	1.61e+08	1.98881e+08	1.77434e+08	1.82795e+08	1.68231e+08	2.07455e+08	1.79316e+08	1.73642e+08	2.18761e+08	4.9248e+08	2.26864e+08	1.38165e+08	1.50164e+08
	210147430	Slc4a4	18	18	1429.88	4.44089e-16	4.64324	CB	CxM	electrogenic sodium bicarbonate cotransporter 1 isoform b	5.63419e+08	5.92662e+08	5.52973e+08	6.68026e+08	4.86132e+08	5.22922e+08	5.7698e+08	7.46024e+08	7.41051e+08	6.93542e+08	6.12257e+08	5.98475e+08	6.23352e+08	9.9246e+08	1.02149e+09	9.16231e+08	8.8574e+08	1.74276e+09	1.67727e+09	1.77789e+09	2.1518e+09	1.58546e+09	1.71557e+09	1.31937e+09	1.00353e+09	1.03227e+09	1.24545e+09	1.24654e+09	1.0356e+09	1.08856e+09	1.17467e+09	1.0071e+09	1.09272e+09	1.02215e+09	1.24723e+09	9.22551e+08	9.10119e+08	1.32116e+09	1.17363e+09
	192728	Ckb	18	18	1546.58	1.49938e-08	3.27833	CB	ST	creatine kinase	1.25351e+08	1.0333e+08	1.05964e+08	9.41213e+07	1.16505e+08	9.57614e+07	9.93474e+07	1.06172e+08	1.05657e+08	9.56671e+07	1.0495e+08	1.24387e+08	1.36628e+08	1.22485e+08	1.38969e+08	1.25369e+08	1.50953e+08	1.71775e+08	1.70515e+08	1.67957e+08	1.59331e+08	1.60152e+08	1.55795e+08	1.43304e+08	1.2168e+08	1.22159e+08	1.28292e+08	1.11003e+08	1.20858e+08	1.23147e+08	1.33096e+08	1.32194e+08	1.25259e+08	1.23656e+08	1.24302e+08	1.42324e+08	1.45398e+08	1.22795e+08	1.1622e+08
	16359313	Acsl6	19	18	1055.78	6.09421e-08	1.8668	CB	Hic	Acyl-CoA synthetase long-chain family member 6	2.1236e+08	2.2787e+08	1.83358e+08	1.89206e+08	2.28967e+08	2.19578e+08	2.1981e+08	2.28672e+08	2.2917e+08	2.38098e+08	2.29995e+08	2.5443e+08	2.36073e+08	2.7025e+08	2.4475e+08	2.61256e+08	2.66417e+08	3.03596e+08	2.71171e+08	2.69745e+08	2.81126e+08	2.8602e+08	2.83527e+08	2.6089e+08	2.40544e+08	2.44567e+08	2.41748e+08	2.36505e+08	2.07192e+08	2.19364e+08	2.2122e+08	2.19645e+08	2.34638e+08	2.74366e+08	2.43915e+08	2.25626e+08	2.26641e+08	2.60081e+08	2.35634e+08
	13096984	Pdia3	19	18	953.45	4.51701e-05	1.44977	CB	ST	Protein disulfide isomerase associated 3	1.16018e+08	9.86365e+07	1.00529e+08	7.35575e+07	6.85885e+07	1.39206e+08	1.26187e+08	1.44347e+08	1.37477e+08	1.34414e+08	1.60916e+08	1.20911e+08	1.22058e+08	7.88224e+07	8.60891e+07	8.73999e+07	9.97624e+07	7.87286e+07	8.11275e+07	6.6834e+07	6.4864e+07	7.35473e+07	6.80358e+07	1.38107e+08	1.4243e+08	1.26994e+08	1.44009e+08	1.0524e+08	1.14001e+08	1.49334e+08	1.26086e+08	1.35061e+08	1.34252e+08	1.37457e+08	1.21203e+08	1.26043e+08	1.40684e+08	1.10784e+08	1.51384e+08
	50925350	Ctnna2	24	18	1478.37	4.60804e-05	1.69027	Hic	CB	Ctnna2 protein	2.21191e+08	2.84106e+08	2.19782e+08	3.64429e+08	3.5059e+08	2.33968e+08	3.16149e+08	2.00803e+08	2.05866e+08	1.75999e+08	2.27285e+08	2.53198e+08	2.80104e+08	1.63547e+08	1.97493e+08	1.70454e+08	1.9288e+08	2.17894e+08	1.6708e+08	1.87442e+08	1.56476e+08	1.65783e+08	1.87667e+08	2.04976e+08	2.01293e+08	1.71026e+08	1.51509e+08	1.47993e+08	1.83576e+08	1.69198e+08	1.68424e+08	2.0245e+08	1.72533e+08	2.03496e+08	1.67565e+08	2.04133e+08	1.63001e+08	1.93201e+08	1.83679e+08
	148539957	Ina	20	18	1174.36	0.000148976	1.75226	ST	CxCA	alpha-internexin	5.07698e+07	6.73167e+07	4.47071e+07	2.73956e+07	3.43299e+07	5.67656e+07	6.85545e+07	7.59063e+07	7.08245e+07	6.55298e+07	6.82652e+07	7.05525e+07	7.92832e+07	7.47051e+07	8.37003e+07	8.28046e+07	6.42316e+07	5.44601e+07	5.91504e+07	5.4344e+07	5.71579e+07	4.82658e+07	5.46175e+07	8.03936e+07	8.57934e+07	8.56319e+07	8.28829e+07	8.35895e+07	6.66977e+07	8.41527e+07	8.14348e+07	7.62876e+07	9.30603e+07	7.52885e+07	8.07952e+07	6.90925e+07	7.72313e+07	8.24997e+07	9.36872e+07
	68566306	Dnm1l	18	18	911.69	0.000176469	1.86598	Hyp	ST	Dynamin-1-like protein	3.26449e+08	3.19222e+08	3.7552e+08	4.67238e+08	3.12653e+08	2.40162e+08	2.7485e+08	3.24017e+08	3.20394e+08	2.80274e+08	2.71518e+08	3.27e+08	3.51921e+08	4.28049e+08	4.41942e+08	4.07358e+08	3.42756e+08	3.31769e+08	3.42821e+08	3.31302e+08	3.67137e+08	3.77277e+08	3.08421e+08	3.70607e+08	3.07061e+08	3.02205e+08	3.16625e+08	3.54407e+08	3.79059e+08	3.61891e+08	3.56416e+08	3.14499e+08	2.73753e+08	3.40194e+08	3.2697e+08	3.4556e+08	4.14627e+08	4.12709e+08	3.30606e+08
	15928709	Ndufv1	18	18	1069.63	0.00767126	1.5709	Hyp	Hic	NADH dehydrogenase (ubiquinone) flavoprotein 1	1.97226e+09	1.49275e+09	1.83013e+09	1.60962e+09	1.55933e+09	1.60552e+09	1.99524e+09	1.85314e+09	1.79766e+09	1.82626e+09	2.05011e+09	1.9808e+09	2.22309e+09	1.84153e+09	2.03669e+09	1.85049e+09	1.96612e+09	1.59274e+09	2.02544e+09	1.67843e+09	1.45541e+09	1.39959e+09	1.27168e+09	1.84723e+09	1.47209e+09	1.64089e+09	1.58847e+09	1.57039e+09	1.64967e+09	1.70788e+09	2.05164e+09	1.43109e+09	1.19778e+09	1.63244e+09	1.21073e+09	1.42911e+09	1.60518e+09	2.00391e+09	1.6337e+09
	1098623	Vdac1	19	18	1870.26	0.0191575	1.51108	Hyp	CxCA	voltage dependent anion channel 1	3.07875e+08	3.33117e+08	3.30972e+08	3.91984e+08	3.81711e+08	3.96498e+08	3.31382e+08	3.79953e+08	3.40635e+08	3.49966e+08	3.1461e+08	2.89604e+08	2.69558e+08	2.87255e+08	3.00476e+08	3.3345e+08	2.90861e+08	3.1852e+08	2.66177e+08	2.77662e+08	3.21728e+08	3.70832e+08	3.59091e+08	3.45007e+08	3.32564e+08	3.43277e+08	3.04666e+08	3.32557e+08	3.54924e+08	3.35492e+08	2.89916e+08	3.28803e+08	3.56479e+08	3.46992e+08	4.06138e+08	3.07017e+08	2.83168e+08	2.73026e+08	2.94919e+08
	903309	Hspa9	18	18	1328.44	0.0616998	1.25785	ST	CxF	stress-70 protein (PBP74/CSA)	7.98982e+07	7.35198e+07	6.9535e+07	1.05425e+08	8.41482e+07	8.73904e+07	8.0743e+07	8.32401e+07	8.06419e+07	8.74587e+07	8.69e+07	8.01525e+07	8.89071e+07	7.0309e+07	7.5812e+07	7.29527e+07	8.45004e+07	7.31939e+07	7.30271e+07	8.07106e+07	7.00601e+07	6.30052e+07	6.63653e+07	8.57523e+07	8.51228e+07	7.04188e+07	8.76372e+07	7.67354e+07	7.62152e+07	7.22207e+07	7.94929e+07	7.81183e+07	8.292e+07	9.32094e+07	7.66912e+07	8.95872e+07	7.52764e+07	6.44709e+07	8.48735e+07
	134031976	Lrpprc	18	18	857.96	0.537343	1.16882	Hyp	CxF	leucine-rich PPR motif-containing protein, mitochondrial precursor	4.35654e+08	3.46202e+08	4.25336e+08	4.62378e+08	4.06465e+08	8.39155e+08	7.54107e+08	7.37033e+08	7.36314e+08	7.64699e+08	7.5481e+08	2.76124e+08	2.9017e+08	2.07205e+08	1.97942e+08	2.18071e+08	1.99626e+08	2.75645e+08	2.64023e+08	2.85802e+08	2.49499e+08	2.77782e+08	2.70298e+08	5.38221e+08	5.17675e+08	5.49422e+08	5.54466e+08	5.73201e+08	5.71549e+08	5.50886e+08	5.58032e+08	4.9957e+08	5.51354e+08	5.38128e+08	5.68176e+08	5.13015e+08	6.16159e+08	4.9322e+08	4.24593e+08
	148689693	Atp2b1	38	17	3074.41	8.18234e-14	2.81863	Hic	Hyp	mCG13663, isoform CRA_b	7.91941e+07	8.88494e+07	7.60344e+07	5.60822e+07	8.63592e+07	8.92152e+07	1.06453e+08	1.1345e+08	9.87171e+07	9.37166e+07	8.60936e+07	4.37214e+07	4.69513e+07	4.71217e+07	5.27723e+07	5.68439e+07	4.25846e+07	3.96393e+07	3.64928e+07	3.75878e+07	4.69453e+07	5.6294e+07	5.24839e+07	9.55197e+07	9.80269e+07	1.08076e+08	8.2932e+07	1.19008e+08	1.11658e+08	1.06014e+08	9.98726e+07	1.04874e+08	9.13187e+07	8.39123e+07	1.2429e+08	7.75909e+07	1.04353e+08	9.3594e+07	1.09294e+08
	4099293	Plcb1	17	17	693.83	7.64866e-10	2.04837	CxM	CB	phospholipase C-beta-1a	3.15494e+08	2.64414e+08	2.93357e+08	2.45154e+08	2.72473e+08	2.52436e+08	2.0761e+08	2.40213e+08	2.22481e+08	2.47025e+08	2.46652e+08	3.83281e+08	4.547e+08	4.76184e+08	4.95775e+08	4.54045e+08	5.70005e+08	3.60234e+08	3.83553e+08	3.79888e+08	3.70498e+08	3.09829e+08	2.97065e+08	2.90871e+08	3.03322e+08	2.63775e+08	3.04005e+08	2.59439e+08	2.32614e+08	2.21527e+08	3.1883e+08	2.45652e+08	2.52257e+08	2.7011e+08	2.62393e+08	2.52127e+08	2.22039e+08	2.55704e+08	2.66226e+08
	34785611	Abat	17	17	1321.58	1.95545e-09	2.35965	Hyp	CxF	4-aminobutyrate aminotransferase	1.5024e+08	1.28564e+08	1.23127e+08	1.56443e+08	1.42782e+08	2.95392e+08	2.42818e+08	2.31687e+08	2.27686e+08	2.46971e+08	2.42657e+08	1.3694e+08	1.27468e+08	9.69488e+07	9.01693e+07	1.00761e+08	1.05198e+08	1.38428e+08	1.31111e+08	1.38827e+08	1.40738e+08	1.27452e+08	1.3938e+08	1.73327e+08	2.10803e+08	1.59058e+08	1.68639e+08	1.51173e+08	1.50622e+08	1.86105e+08	1.50764e+08	1.88635e+08	1.90887e+08	2.20188e+08	2.01517e+08	2.15039e+08	2.13306e+08	1.67685e+08	2.21847e+08
	34784265	Gprin1	17	17	1090.43	3.45327e-08	1.92583	Hic	Hyp	Gprin1 protein	1.45215e+08	1.89776e+08	1.3206e+08	8.06422e+07	1.00235e+08	1.48028e+08	1.70802e+08	2.01287e+08	2.0378e+08	1.8465e+08	1.82409e+08	9.28156e+07	1.18621e+08	1.25388e+08	1.18558e+08	1.31094e+08	9.61199e+07	6.1437e+07	6.01529e+07	5.20102e+07	6.06344e+07	4.9101e+07	6.04739e+07	1.19599e+08	1.37809e+08	1.29855e+08	1.09203e+08	1.17956e+08	1.01944e+08	1.05784e+08	1.21485e+08	1.22548e+08	1.25627e+08	1.22745e+08	1.02495e+08	8.97638e+07	1.25527e+08	1.22488e+08	1.46442e+08
	4512259	Ncdn	17	17	1215.51	4.04349e-08	2.76645	Hic	CB	neurochondrin-1	3.98615e+08	4.0423e+08	3.96616e+08	2.973e+08	3.39468e+08	4.74869e+08	4.48024e+08	5.43744e+08	5.34377e+08	5.1444e+08	5.18594e+08	4.08996e+08	4.38309e+08	4.23371e+08	4.79536e+08	4.64706e+08	4.72729e+08	4.01444e+08	4.23135e+08	4.47209e+08	4.01433e+08	4.31249e+08	4.558e+08	6.76277e+08	6.1152e+08	7.7687e+08	7.52666e+08	6.89723e+08	5.74609e+08	5.73464e+08	6.50954e+08	5.86349e+08	7.48394e+08	6.8503e+08	6.3164e+08	3.84725e+08	5.79935e+08	6.69949e+08	6.52376e+08
	2058343	Atp6v1b2	17	17	1392.64	0.000204392	1.77026	CxM	ST	vacuolar adenosine triphosphatase subunit B	1.17979e+09	9.69327e+08	1.10064e+09	1.1364e+09	9.52868e+08	8.21874e+08	8.46781e+08	8.80549e+08	9.34631e+08	1.00889e+09	1.00355e+09	1.08387e+09	1.11293e+09	1.19956e+09	1.1131e+09	1.12698e+09	1.1794e+09	1.31384e+09	1.45122e+09	1.17382e+09	1.16215e+09	1.01009e+09	1.06512e+09	1.15023e+09	9.51935e+08	9.78452e+08	1.17843e+09	9.0457e+08	8.90259e+08	9.65027e+08	1.09535e+09	9.47237e+08	9.19794e+08	1.04289e+09	8.85153e+08	9.08054e+08	1.04156e+09	1.3396e+09	1.16023e+09
	12836876	Uqcrc2	18	17	1421.82	0.00539967	1.50598	CB	Hic	unnamed protein product	1.52678e+08	1.62074e+08	1.50988e+08	7.92955e+07	7.43939e+07	1.84782e+08	2.37324e+08	1.82032e+08	2.06081e+08	1.92243e+08	1.89732e+08	1.11494e+08	1.3018e+08	1.10159e+08	1.12072e+08	1.09648e+08	8.62415e+07	9.31375e+07	1.13642e+08	1.2053e+08	1.29478e+08	1.28858e+08	1.28804e+08	9.65262e+07	2.25661e+08	1.57673e+08	1.18549e+08	1.82531e+08	1.68759e+08	1.80571e+08	2.08225e+08	2.08715e+08	1.12207e+08	1.55924e+08	1.69936e+08	2.14551e+08	2.20421e+08	1.61771e+08	1.73437e+08
	116089329	Srcin1	18	17	1146.66	0.016165	1.5462	Hic	Hyp	SRC kinase signaling inhibitor 1	1.23179e+09	1.03875e+09	1.20331e+09	1.27796e+09	1.23145e+09	1.29715e+09	1.39817e+09	1.68554e+09	1.671e+09	1.70296e+09	1.42025e+09	1.2531e+09	1.27595e+09	1.85641e+09	1.6041e+09	1.51018e+09	1.43978e+09	1.41058e+09	1.37052e+09	1.3577e+09	1.497e+09	1.51288e+09	1.39498e+09	1.6728e+09	1.47278e+09	1.36309e+09	1.62967e+09	1.62864e+09	1.59776e+09	1.47731e+09	1.6127e+09	1.51211e+09	1.5303e+09	1.90319e+09	1.70472e+09	1.01079e+09	1.31913e+09	1.60563e+09	1.45832e+09
	19484047	Mdh2	17	17	1285.12	0.0478004	1.34205	Hyp	ST	Malate dehydrogenase 2, NAD (mitochondrial)	3.10267e+08	2.28763e+08	2.92855e+08	2.68473e+08	7.02389e+08	2.87388e+08	3.26084e+08	3.41726e+08	3.60125e+08	3.52772e+08	3.19635e+08	3.21326e+08	3.72448e+08	3.39824e+08	2.47195e+08	2.87225e+08	3.22749e+08	3.98935e+08	3.84191e+08	3.95751e+08	3.76742e+08	3.00403e+08	3.3798e+08	4.40131e+08	3.93258e+08	3.2335e+08	4.56873e+08	3.37947e+08	2.87142e+08	3.26971e+08	3.95622e+08	3.86034e+08	3.92692e+08	4.1882e+08	3.62915e+08	3.0234e+08	3.10039e+08	4.50069e+08	3.75674e+08
	2078522	Dld	17	17	1111.48	0.716476	1.27019	CB	Hic	dihydrolipoamide dehydrogenase	1.74488e+08	2.15767e+08	1.94069e+08	2.21904e+08	1.92984e+08	1.50792e+08	1.75061e+08	1.70756e+08	1.75141e+08	1.75313e+08	1.8153e+08	2.27535e+08	2.62126e+08	2.4168e+08	2.56201e+08	2.49832e+08	2.7582e+08	2.67726e+08	3.01958e+08	2.77563e+08	2.90962e+08	2.66969e+08	2.89872e+08	1.62091e+08	1.68706e+08	1.51763e+08	1.59841e+08	1.60208e+08	1.66071e+08	1.76492e+08	1.63286e+08	1.56226e+08	1.61077e+08	1.44077e+08	1.84374e+08	2.20959e+08	1.69387e+08	1.51888e+08	1.7392e+08
	26324982	Hadha	17	16	899.73	2.52339e-11	1.98334	CB	CxCA	unnamed protein product	5.10474e+08	4.9101e+08	5.0215e+08	4.14434e+08	4.89987e+08	5.12835e+08	4.49121e+08	4.94521e+08	4.86956e+08	4.96644e+08	5.04515e+08	6.45535e+08	6.18019e+08	5.8273e+08	6.16968e+08	5.63808e+08	6.94671e+08	5.10903e+08	4.49558e+08	5.17195e+08	4.57994e+08	4.98589e+08	4.93087e+08	5.49919e+08	4.39613e+08	4.60981e+08	4.90802e+08	4.43475e+08	4.54759e+08	4.90969e+08	4.1308e+08	5.27457e+08	5.32038e+08	4.68756e+08	5.26836e+08	5.05642e+08	5.22631e+08	4.67066e+08	5.18265e+08
	49750	Slc3a2	16	16	1184.55	1.65347e-05	1.49584	Hyp	CxM	unnamed protein product	1.22968e+08	1.32272e+08	1.16297e+08	9.99669e+07	8.88212e+07	1.81017e+08	3.03945e+08	1.69061e+08	1.81419e+08	1.69911e+08	1.98368e+08	1.27931e+08	1.29113e+08	1.01245e+08	9.84133e+07	1.06323e+08	9.38244e+07	7.39099e+07	8.24794e+07	8.32599e+07	9.23835e+07	8.20959e+07	7.17833e+07	1.25604e+08	1.85042e+08	1.14169e+08	1.15578e+08	1.3161e+08	1.24905e+08	2.07796e+08	1.67854e+08	1.35177e+08	1.19428e+08	1.76944e+08	1.26582e+08	1.94935e+08	1.58564e+08	1.48599e+08	1.13176e+08
	849055	Dlg4	17	16	1054.77	0.000142974	2.14012	Hic	CB	PSD-95/SAP90A	1.41939e+08	1.33194e+08	1.37786e+08	7.9753e+07	1.15371e+08	1.75929e+08	1.77567e+08	1.76633e+08	1.80217e+08	1.92539e+08	1.74166e+08	1.13513e+08	1.11503e+08	1.119e+08	1.07166e+08	1.04009e+08	1.13802e+08	1.51206e+08	1.3711e+08	1.51369e+08	1.51862e+08	1.38011e+08	1.35272e+08	1.78448e+08	1.50849e+08	1.31622e+08	1.43879e+08	1.32798e+08	1.33726e+08	1.4744e+08	1.28727e+08	1.50443e+08	1.56191e+08	1.33548e+08	1.62628e+08	1.64044e+08	1.3903e+08	1.20482e+08	1.79657e+08
	28972161	Nrcam	16	16	829.14	0.0129848	1.38983	Hic	Hyp	mKIAA0343 protein	4.51985e+09	4.777e+09	4.85744e+09	4.72629e+09	5.83056e+09	4.84421e+09	4.58278e+09	4.01294e+09	4.13311e+09	4.45998e+09	4.24284e+09	5.12132e+09	4.70722e+09	4.62759e+09	4.46644e+09	4.12716e+09	4.49013e+09	4.04501e+09	3.5191e+09	3.75031e+09	3.73349e+09	3.86586e+09	3.87066e+09	5.08007e+09	4.61821e+09	4.71575e+09	4.5795e+09	4.61929e+09	4.53264e+09	4.77341e+09	4.29981e+09	5.35464e+09	5.22647e+09	4.61326e+09	5.193e+09	4.38154e+09	4.68823e+09	4.87041e+09	4.51514e+09
	53317	Atp1b1	16	16	1238.11	0.0312932	1.24168	Hyp	CB	unnamed protein product	7.05615e+07	8.24472e+07	7.95313e+07	8.46326e+07	9.52007e+07	8.01437e+07	8.59797e+07	9.55934e+07	9.19259e+07	7.9153e+07	7.97718e+07	6.608e+07	6.57548e+07	6.74569e+07	1.11061e+08	8.33156e+07	7.35924e+07	9.01116e+07	8.62314e+07	8.77681e+07	8.70923e+07	8.48987e+07	1.09139e+08	8.66369e+07	8.47198e+07	8.15382e+07	8.19354e+07	8.29756e+07	7.68163e+07	1.06676e+08	8.36782e+07	7.9794e+07	8.84519e+07	6.98692e+07	1.20254e+08	9.28876e+07	8.90256e+07	5.95758e+07	8.42239e+07
	293744	Pcx	17	16	785.88	0.150707	1.33813	CB	CxF	pyruvate carboxylase	3.37441e+08	3.09915e+08	3.01987e+08	5.00284e+08	5.48529e+08	2.68479e+08	3.06509e+08	2.92689e+08	2.90629e+08	2.77962e+08	2.82048e+08	3.00845e+08	3.05582e+08	3.04422e+08	2.74772e+08	2.79696e+08	3.08986e+08	1.62412e+08	1.62231e+08	1.70226e+08	1.55077e+08	1.43728e+08	1.54265e+08	2.13331e+08	1.83497e+08	1.76636e+08	1.83805e+08	1.65138e+08	1.6447e+08	1.78291e+08	2.02349e+08	1.64341e+08	1.85852e+08	1.79406e+08	1.83475e+08	2.1008e+08	2.18327e+08	1.85261e+08	1.91675e+08
	29387307	Dpp6	15	15	921.72	6.97827e-11	2.39272	ST	CxCA	Dpp6 protein	1.23521e+08	1.29129e+08	1.26318e+08	1.54137e+08	1.5554e+08	1.30193e+08	1.99035e+08	1.54294e+08	1.48192e+08	1.55638e+08	1.5535e+08	1.34083e+08	1.47607e+08	1.56361e+08	1.46824e+08	1.21216e+08	1.47761e+08	7.64755e+07	7.29282e+07	8.40797e+07	6.60186e+07	6.08393e+07	6.15626e+07	1.12561e+08	9.37421e+07	7.41415e+07	9.02841e+07	7.66393e+07	7.7609e+07	9.22682e+07	1.07339e+08	9.6955e+07	8.30432e+07	1.2018e+08	8.02616e+07	1.22346e+08	1.05819e+08	9.94612e+07	1.13907e+08
	886890	Bcan	16	15	801.03	2.49597e-08	2.06202	Hyp	CB	brevican	7.1517e+08	5.50453e+08	6.92887e+08	4.93246e+08	5.37832e+08	5.91092e+08	6.58814e+08	5.78793e+08	5.8945e+08	6.36115e+08	7.2628e+08	7.49216e+08	8.24673e+08	7.04269e+08	8.03936e+08	7.08635e+08	7.69022e+08	6.82453e+08	8.74503e+08	7.57485e+08	6.60713e+08	6.17741e+08	5.66896e+08	5.41336e+08	4.72738e+08	5.42131e+08	4.77964e+08	4.67935e+08	5.53222e+08	5.48267e+08	5.97551e+08	5.04017e+08	4.02525e+08	5.43143e+08	4.18167e+08	5.63158e+08	5.80808e+08	6.56979e+08	5.19322e+08
	3046235	Vdac2	15	15	1016.44	1.42406e-05	1.78147	Hyp	CxCA	voltage dependent anion channel 2	1.18639e+09	1.17817e+09	1.05224e+09	7.03078e+08	7.5874e+08	1.3243e+09	1.52206e+09	1.71536e+09	1.6308e+09	1.42678e+09	1.37795e+09	9.10689e+08	8.54682e+08	8.72986e+08	1.03023e+09	8.98723e+08	8.46767e+08	6.74165e+08	6.06552e+08	5.85895e+08	7.20292e+08	7.12722e+08	6.92406e+08	1.07144e+09	1.04314e+09	8.86783e+08	8.78107e+08	1.08394e+09	9.14976e+08	1.10888e+09	1.07126e+09	9.56225e+08	8.87397e+08	9.11256e+08	1.16411e+09	9.44589e+08	1.21264e+09	1.27466e+09	1.10862e+09
	161168987	Syn2	17	15	1353.53	2.83157e-05	1.96951	Hic	CB	synapsin-2 isoform IIa	3.21246e+08	3.8047e+08	3.29408e+08	2.74746e+08	3.32264e+08	4.14211e+08	3.93829e+08	4.82529e+08	4.6688e+08	4.42465e+08	4.48923e+08	3.84362e+08	3.83174e+08	4.01057e+08	4.71373e+08	5.13478e+08	4.66851e+08	4.81489e+08	4.89883e+08	5.21868e+08	4.72899e+08	4.90636e+08	4.65017e+08	4.78599e+08	4.7932e+08	6.47828e+08	5.5723e+08	5.83765e+08	4.74986e+08	5.02794e+08	4.88855e+08	5.06239e+08	6.41033e+08	5.26826e+08	6.27348e+08	3.58696e+08	4.0692e+08	5.03996e+08	5.75054e+08
	15419027	Glul	15	15	1119.05	0.000841982	1.59544	CB	ST	glutamine synthetase	1.93313e+08	2.44522e+08	2.16246e+08	1.385e+08	1.66329e+08	1.48947e+08	1.92448e+08	1.89751e+08	1.94669e+08	1.63775e+08	1.34713e+08	1.39546e+08	1.39524e+08	1.63656e+08	1.72607e+08	1.65819e+08	1.35404e+08	1.28769e+08	1.07576e+08	1.03894e+08	1.4576e+08	1.55125e+08	1.29203e+08	1.38736e+08	1.28757e+08	1.15335e+08	1.73537e+08	1.51838e+08	1.53866e+08	1.51055e+08	1.34424e+08	1.12205e+08	1.24142e+08	1.13461e+08	1.36658e+08	1.76626e+08	1.70704e+08	1.27689e+08	1.12997e+08
	23379817	Rtn4	17	15	941.86	0.00095481	1.59041	ST	CxCA	RTN4	2.56758e+08	2.37431e+08	2.78092e+08	2.25656e+08	2.35468e+08	1.90131e+08	1.9822e+08	2.17169e+08	2.20098e+08	2.35404e+08	2.43028e+08	2.65824e+08	3.02927e+08	2.94554e+08	2.88068e+08	2.98207e+08	2.94584e+08	2.77639e+08	3.06158e+08	3.04275e+08	2.71264e+08	2.53852e+08	2.35968e+08	2.77969e+08	2.59496e+08	2.22647e+08	2.57315e+08	2.01328e+08	2.6701e+08	2.39807e+08	2.64355e+08	2.64879e+08	1.90655e+08	2.84547e+08	1.97062e+08	2.41253e+08	2.81079e+08	3.15732e+08	2.58315e+08
	13278096	Ndufs2	15	15	797.13	0.00100851	1.55902	Hyp	Hic	Ndufs2 protein, partial	9.74073e+07	1.29964e+08	1.0496e+08	1.1914e+08	1.25449e+08	1.27172e+08	1.33308e+08	1.41817e+08	1.4621e+08	1.25333e+08	1.35263e+08	1.17169e+08	1.20184e+08	1.31549e+08	1.37952e+08	1.53885e+08	1.41726e+08	1.36483e+08	1.28251e+08	1.46213e+08	1.39016e+08	1.51227e+08	1.69463e+08	1.40962e+08	1.48321e+08	1.6137e+08	1.41651e+08	1.58123e+08	1.56486e+08	1.31066e+08	1.42573e+08	1.28955e+08	1.53227e+08	1.3943e+08	1.63218e+08	1.39476e+08	1.37879e+08	1.31704e+08	1.52574e+08
	55217	Vcp	16	15	790.3	0.00110835	1.3314	CB	ST	murine valosin-containing protein	1.64952e+08	1.34222e+08	1.2816e+08	1.07547e+08	1.26081e+08	1.5392e+08	1.38193e+08	1.63605e+08	1.60275e+08	1.67103e+08	1.70102e+08	1.81919e+08	1.69659e+08	1.65058e+08	1.69822e+08	1.63398e+08	1.8856e+08	1.6405e+08	1.59145e+08	1.73715e+08	1.54474e+08	1.6126e+08	1.44566e+08	1.81973e+08	1.48731e+08	1.50877e+08	1.60283e+08	1.51391e+08	1.31496e+08	1.44936e+08	1.52173e+08	1.40404e+08	1.58149e+08	1.62831e+08	1.56977e+08	1.74386e+08	1.74524e+08	1.52838e+08	1.57356e+08
	119362	Hsp90b1	18	15	1113.64	0.0049283	1.42848	Hyp	ST	Endoplasmin	2.04976e+08	1.84744e+08	2.02105e+08	6.99871e+07	1.22538e+08	1.54754e+08	1.69279e+08	1.58514e+08	1.54463e+08	1.58624e+08	1.45318e+08	2.34536e+08	2.14276e+08	1.81832e+08	2.22305e+08	2.06706e+08	2.23744e+08	1.51571e+08	1.32552e+08	1.3068e+08	1.44767e+08	1.46714e+08	1.37013e+08	1.98382e+08	1.79841e+08	1.59319e+08	1.67462e+08	1.69969e+08	1.63623e+08	1.77401e+08	1.64301e+08	1.70112e+08	1.78927e+08	1.27669e+08	2.1084e+08	1.86271e+08	1.82183e+08	1.29979e+08	1.85083e+08
	34785231	L1cam	15	15	838.05	0.00577519	1.59888	Hyp	Hic	L1 cell adhesion molecule	7.82844e+07	7.47595e+07	1.16909e+08	5.71294e+07	5.93348e+07	1.32394e+08	8.53101e+07	7.58634e+07	7.90085e+07	7.05439e+07	8.54653e+07	5.83951e+07	7.12116e+07	5.81321e+07	4.99337e+07	5.50613e+07	5.01071e+07	5.37007e+07	6.58497e+07	5.70509e+07	5.30079e+07	5.45312e+07	6.41733e+07	5.40038e+07	7.93012e+07	7.11309e+07	5.5546e+07	6.24829e+07	6.83662e+07	6.47036e+07	7.06095e+07	8.0638e+07	5.16015e+07	5.20946e+07	6.64374e+07	8.24276e+07	6.17569e+07	4.0233e+07	6.81724e+07
	568966460	Ank3	23	15	1298.5	0.0396306	1.43098	Hic	CxF	ankyrin-3 isoform X1	2.20403e+08	2.56322e+08	1.98697e+08	2.21521e+08	2.10461e+08	2.44525e+08	2.38394e+08	2.85944e+08	2.98378e+08	2.89245e+08	2.54884e+08	1.97728e+08	2.09813e+08	3.89875e+08	3.20116e+08	3.46802e+08	2.78094e+08	2.63322e+08	2.43831e+08	2.42547e+08	2.65238e+08	2.49804e+08	2.65439e+08	3.06695e+08	2.80201e+08	2.9222e+08	3.1522e+08	3.13305e+08	2.98787e+08	2.96441e+08	3.059e+08	2.87031e+08	3.43939e+08	3.29448e+08	3.83346e+08	2.27781e+08	2.95591e+08	3.56936e+08	3.21898e+08
	74138724	Got1	15	15	914.61	0.105464	1.42355	Hyp	ST	unnamed protein product	8.25684e+07	7.18769e+07	6.64432e+07	5.09349e+07	6.30909e+07	1.08394e+08	1.29447e+08	1.34078e+08	1.20661e+08	1.1182e+08	9.60451e+07	3.26951e+07	3.32575e+07	2.77856e+07	2.88104e+07	3.01867e+07	2.13225e+07	3.07471e+07	2.71354e+07	2.90261e+07	2.85413e+07	3.60096e+07	2.9516e+07	6.59549e+07	4.84665e+07	4.15079e+07	6.26922e+07	5.11252e+07	5.5211e+07	6.62588e+07	6.28564e+07	4.64963e+07	4.47127e+07	6.5734e+07	5.41262e+07	8.07443e+07	8.26587e+07	6.00798e+07	3.89311e+07
	496140	Gria2	19	14	972.77	2.65463e-11	3.43862	Hic	Hyp	AMPA selective glutamate receptor	1.57617e+08	1.18585e+08	1.24623e+08	6.10707e+07	1.03943e+08	1.56274e+08	1.42754e+08	1.52044e+08	1.49758e+08	1.39567e+08	1.43544e+08	6.67854e+07	7.1308e+07	5.92016e+07	6.02198e+07	6.70561e+07	5.89348e+07	6.41554e+07	6.57908e+07	6.27593e+07	6.35933e+07	7.23205e+07	5.93662e+07	1.53675e+08	1.88208e+08	1.56488e+08	1.6442e+08	1.66778e+08	1.87262e+08	1.72493e+08	1.82439e+08	1.67868e+08	1.31428e+08	1.5863e+08	1.56814e+08	1.19067e+08	1.85209e+08	1.78659e+08	1.36449e+08
	13879292	Baiap2	14	14	666.44	4.04297e-11	2.32067	CxM	CB	Baiap2 protein	7.53874e+07	7.05153e+07	9.67436e+07	6.15978e+07	5.64084e+07	8.02995e+07	6.04134e+07	5.55805e+07	5.28947e+07	6.55423e+07	6.27415e+07	5.55881e+07	5.83687e+07	1.0628e+08	8.89433e+07	9.43964e+07	8.8055e+07	6.86695e+07	9.13048e+07	1.07469e+08	7.36456e+07	9.93651e+07	8.73878e+07	3.40974e+07	2.03771e+07	5.89714e+07	2.76437e+07	6.03057e+07	6.59458e+07	3.24425e+07	2.13241e+07	1.66501e+07	2.69771e+07	6.53003e+07	2.89289e+07	1.14925e+08	8.66451e+07	9.26538e+07	4.24357e+07
	74141425	Anxa6	14	14	655.28	3.99857e-06	3.27223	CB	CxCA	unnamed protein product	6.89103e+07	5.74659e+07	6.3826e+07	5.01486e+07	6.09552e+07	6.19637e+07	6.03825e+07	5.91198e+07	6.30555e+07	5.28821e+07	5.33024e+07	4.23359e+07	4.45196e+07	3.68322e+07	3.91379e+07	4.52522e+07	3.79566e+07	4.07061e+07	4.08543e+07	3.78744e+07	4.00298e+07	4.46696e+07	4.47642e+07	5.70731e+07	5.83319e+07	5.83563e+07	6.02139e+07	5.64454e+07	6.07972e+07	6.72144e+07	5.5093e+07	6.15394e+07	6.0094e+07	5.62745e+07	6.94888e+07	6.8637e+07	7.25055e+07	5.57806e+07	5.88508e+07
	49523336	Pi4ka	14	14	682.16	3.954e-05	1.37086	ST	CB	Phosphatidylinositol 4-kinase, catalytic, alpha polypeptide	1.09231e+09	1.14332e+09	1.1451e+09	1.31438e+09	1.32556e+09	1.16629e+09	1.18466e+09	1.00746e+09	1.02311e+09	9.54377e+08	1.05982e+09	1.08332e+09	1.08947e+09	1.07796e+09	1.06275e+09	1.0036e+09	1.01891e+09	1.35746e+09	1.19655e+09	1.15263e+09	1.14718e+09	1.43995e+09	1.34794e+09	8.76212e+08	1.14185e+09	1.18492e+09	1.01194e+09	1.01649e+09	1.09518e+09	1.07336e+09	1.05871e+09	1.27783e+09	1.25148e+09	1.02528e+09	1.18521e+09	1.45137e+09	1.05833e+09	8.65024e+08	8.43471e+08
	17390358	Slc25a3	14	14	876.71	0.000161443	1.36572	CB	Hic	Solute carrier family 25 (mitochondrial carrier, phosphate carrier), member 3	2.85848e+08	2.72194e+08	2.74573e+08	1.93675e+08	2.11531e+08	3.36587e+08	3.02773e+08	2.77857e+08	2.94076e+08	3.16222e+08	3.20573e+08	3.19511e+08	3.3756e+08	2.94633e+08	3.02487e+08	2.94157e+08	3.10109e+08	3.49369e+08	3.39949e+08	3.10944e+08	3.00935e+08	3.2846e+08	3.18028e+08	2.90567e+08	2.78683e+08	2.90874e+08	3.15871e+08	2.85055e+08	2.7548e+08	3.06869e+08	2.82971e+08	2.83132e+08	2.95071e+08	2.99497e+08	2.76464e+08	2.47233e+08	2.73705e+08	3.01983e+08	2.83072e+08
	19354555	Acat1	14	14	1011.5	0.000686219	1.39804	CB	ST	Acetyl-Coenzyme A acetyltransferase 1	2.90105e+08	3.74089e+08	3.61389e+08	3.1268e+08	2.65995e+08	2.47998e+08	2.66965e+08	2.78066e+08	2.56956e+08	2.58641e+08	2.83379e+08	3.09369e+08	2.83759e+08	3.32829e+08	3.1443e+08	3.1582e+08	2.76518e+08	2.41995e+08	2.5106e+08	2.1904e+08	2.25694e+08	2.05229e+08	1.69829e+08	3.16723e+08	2.56221e+08	2.58891e+08	3.02321e+08	2.76763e+08	2.9763e+08	3.49511e+08	2.86255e+08	3.30895e+08	2.93325e+08	2.0286e+08	2.67631e+08	1.54676e+08	1.2821e+08	1.66452e+08	3.08197e+08
	11612477	Sirt2	14	14	1002.64	0.00087517	1.84615	Hyp	CxF	SIR2L2	1.71677e+08	1.47529e+08	1.45167e+08	1.57523e+08	1.22051e+08	1.27033e+08	1.32355e+08	1.6229e+08	1.56106e+08	1.32543e+08	1.49773e+08	1.2921e+08	1.4292e+08	1.40029e+08	1.25913e+08	1.32468e+08	1.31176e+08	8.89969e+07	8.9303e+07	1.04761e+08	8.57341e+07	8.50507e+07	1.05846e+08	1.48849e+08	1.39142e+08	1.67078e+08	1.65318e+08	1.58887e+08	1.50892e+08	1.46073e+08	1.75159e+08	1.33932e+08	1.58416e+08	1.5757e+08	1.5901e+08	1.4118e+08	1.81482e+08	1.94695e+08	1.46861e+08
	1009708	Ap2m1	14	14	674.83	0.0020605	1.51895	ST	CB	clathrin-associated AP-2 complex AP50 subunit	1.24599e+08	1.71156e+08	1.18681e+08	1.33633e+08	1.41342e+08	2.10366e+08	1.76325e+08	2.04366e+08	2.03066e+08	1.8255e+08	1.75249e+08	1.30701e+08	1.30995e+08	1.61301e+08	1.88047e+08	2.03645e+08	1.69417e+08	1.75749e+08	1.51796e+08	1.86806e+08	1.85001e+08	2.08354e+08	2.60603e+08	1.81028e+08	1.74896e+08	1.94843e+08	1.64983e+08	2.12721e+08	1.92816e+08	1.73608e+08	1.67007e+08	1.6285e+08	2.43929e+08	1.82563e+08	2.45758e+08	1.8922e+08	1.88482e+08	1.43429e+08	1.82102e+08
	220629	Uba1	14	14	894.29	0.00260518	1.49056	CB	ST	ubiquitin activating enzyme E1	1.6864e+08	1.93841e+08	1.54474e+08	1.67142e+08	2.151e+08	1.90753e+08	1.46664e+08	2.28867e+08	2.21374e+08	2.10276e+08	1.93551e+08	1.6228e+08	1.80413e+08	2.85236e+08	2.91427e+08	3.16312e+08	2.64255e+08	1.78668e+08	1.74916e+08	2.13346e+08	2.1392e+08	1.95634e+08	2.06665e+08	2.53319e+08	2.30363e+08	2.3846e+08	2.70878e+08	2.36225e+08	2.00923e+08	1.84164e+08	2.00552e+08	2.07812e+08	2.56619e+08	2.47861e+08	1.9962e+08	1.40365e+08	1.89163e+08	2.47053e+08	2.46673e+08
	200065	Gpi1	14	14	638.09	0.0263492	1.51421	Hyp	ST	neuroleukin	9.04416e+07	9.25015e+07	8.7298e+07	1.36796e+08	1.24455e+08	1.36852e+08	9.58903e+07	1.17839e+08	1.07391e+08	1.11498e+08	1.3942e+08	9.62091e+07	9.25954e+07	6.85545e+07	6.82485e+07	7.44779e+07	7.88977e+07	8.51569e+07	6.71411e+07	9.34161e+07	8.24868e+07	7.45816e+07	9.17221e+07	1.06743e+08	1.55521e+08	1.61452e+08	1.41263e+08	1.46165e+08	9.92505e+07	9.28602e+07	9.20467e+07	1.2566e+08	1.65322e+08	1.30977e+08	9.93651e+07	1.07441e+08	9.26777e+07	8.48739e+07	1.41234e+08
	568942010	Aak1	14	14	974.27	0.0351244	1.47367	CxM	Hyp	AP2 associated kinase 1 isoform X2	3.10186e+07	3.80734e+07	4.21414e+07	2.38792e+07	4.52743e+07	3.35023e+07	4.07511e+07	3.89478e+07	4.04327e+07	3.41913e+07	3.2732e+07	3.22064e+07	3.34038e+07	3.30656e+07	3.87486e+07	3.72375e+07	4.05568e+07	2.9637e+07	2.83308e+07	2.79494e+07	3.62201e+07	3.23391e+07	3.35256e+07	3.59585e+07	2.9934e+07	2.81903e+07	3.90412e+07	3.30757e+07	2.97785e+07	4.12e+07	3.5957e+07	3.1563e+07	3.1282e+07	2.91813e+07	4.20789e+07	3.98134e+07	4.08803e+07	2.79665e+07	3.34393e+07
	15825005	Lrp1	14	14	520.81	0.239879	1.28412	Hyp	CxF	lipoprotein receptor-related protein	1.48209e+08	1.53965e+08	1.52382e+08	1.40042e+08	1.64364e+08	1.67926e+08	1.57821e+08	1.69955e+08	1.60918e+08	1.5786e+08	1.48687e+08	1.38407e+08	1.2836e+08	1.16537e+08	1.4157e+08	1.38588e+08	1.37459e+08	1.436e+08	1.30626e+08	1.36581e+08	1.55406e+08	1.68839e+08	1.51702e+08	1.79693e+08	1.42482e+08	1.38773e+08	1.34863e+08	1.59061e+08	1.68136e+08	1.60302e+08	1.41979e+08	1.48497e+08	1.40603e+08	1.30078e+08	1.63922e+08	1.62873e+08	1.76308e+08	1.32454e+08	1.42275e+08
	4235228	Letm1	14	14	909.58	0.42432	1.14778	CB	CxCA	leucine zipper-EF-hand containing transmembrane protein 1	1.62205e+08	1.3647e+08	1.40539e+08	1.32475e+08	1.66612e+08	1.4437e+08	1.38628e+08	1.20102e+08	1.31772e+08	1.2663e+08	1.33564e+08	1.18997e+08	1.29996e+08	1.18294e+08	1.00305e+08	1.12782e+08	9.35297e+07	5.63402e+07	4.66882e+07	4.56031e+07	4.26339e+07	4.8085e+07	4.82356e+07	2.90182e+08	2.73307e+08	2.3981e+08	3.08587e+08	2.3777e+08	2.4502e+08	2.26702e+08	2.45372e+08	2.66461e+08	2.41524e+08	2.76805e+08	2.382e+08	1.52101e+08	2.17137e+08	2.33122e+08	2.61586e+08
	14575595	Stx1a	13	13	920.4	0	4.99277	CxM	CB	HPC-1/syntaxin	6.77348e+07	7.95047e+07	6.70513e+07	8.52358e+07	1.03296e+08	1.10459e+08	1.55594e+08	1.12044e+08	1.07091e+08	1.08757e+08	1.07166e+08	3.14763e+07	3.76755e+07	3.02096e+07	2.885e+07	3.21173e+07	2.79131e+07	3.71849e+07	3.36021e+07	3.49873e+07	2.94874e+07	3.64964e+07	4.21912e+07	6.32059e+07	8.09718e+07	6.29074e+07	6.80097e+07	5.84579e+07	7.37035e+07	6.34484e+07	7.0372e+07	7.2155e+07	6.28486e+07	7.43111e+07	6.55868e+07	7.50838e+07	8.67081e+07	7.7706e+07	8.01445e+07
	758630	Ncan	13	13	712.02	0	3.18436	Hic	Hyp	neurocan	1.614e+08	1.55344e+08	1.56837e+08	8.73288e+07	1.38485e+08	7.4156e+07	7.76137e+07	7.1293e+07	6.51078e+07	6.33877e+07	6.40434e+07	1.00402e+08	9.0855e+07	8.41527e+07	1.07381e+08	8.98933e+07	8.82603e+07	5.10847e+07	4.64156e+07	4.68102e+07	5.21321e+07	6.26082e+07	6.03398e+07	7.74396e+07	9.3409e+07	8.85223e+07	8.90925e+07	9.67052e+07	1.05407e+08	1.19667e+08	1.06877e+08	1.21337e+08	1.24421e+08	1.23387e+08	1.30449e+08	1.39227e+08	1.72498e+08	1.21877e+08	1.16152e+08
	269784615	Atp2b4	26	13	1894.44	9.99201e-16	2.46758	ST	CB	plasma membrane calcium ATPase 4 isoform a	7.92097e+07	1.04855e+08	9.63446e+07	1.32997e+08	1.76612e+08	8.14842e+07	1.20475e+08	8.02282e+07	8.13798e+07	7.47915e+07	8.78992e+07	1.06296e+08	1.06313e+08	1.3681e+08	1.33457e+08	1.26358e+08	1.45687e+08	7.24905e+07	7.39129e+07	6.69781e+07	6.07014e+07	6.15467e+07	6.02066e+07	3.6522e+07	4.3663e+07	5.10595e+07	4.40216e+07	3.68076e+07	4.85505e+07	4.57346e+07	4.48731e+07	5.1785e+07	5.16057e+07	6.555e+07	4.93514e+07	6.56202e+07	6.99109e+07	7.34217e+07	4.98975e+07
	14193690	Gfap	13	13	594.72	1.23013e-13	3.35524	Hyp	CxM	glial fibrillary acidic protein	2.01939e+08	1.61511e+08	1.56243e+08	1.90825e+08	1.44723e+08	1.16423e+08	1.18583e+08	1.18915e+08	1.19204e+08	1.1305e+08	1.13638e+08	1.56341e+08	1.45554e+08	1.39473e+08	1.51823e+08	1.48396e+08	1.57122e+08	7.02475e+07	4.86292e+07	5.60773e+07	5.76503e+07	6.08328e+07	5.94188e+07	1.78879e+08	1.66138e+08	1.32539e+08	1.38656e+08	1.28934e+08	1.40275e+08	1.3476e+08	1.35146e+08	1.26266e+08	1.40185e+08	1.49561e+08	1.51209e+08	1.41299e+08	1.57978e+08	1.08037e+08	1.30596e+08
	20071035	Alcam	13	13	615.06	1.89071e-13	2.78173	ST	CB	Activated leukocyte cell adhesion molecule	4.90265e+07	3.28649e+07	4.31548e+07	3.68277e+07	5.45263e+07	4.88175e+07	4.92047e+07	5.07957e+07	5.94998e+07	4.83124e+07	5.27559e+07	4.037e+07	4.02723e+07	2.85373e+07	3.20779e+07	3.21054e+07	3.69328e+07	1.38695e+07	1.37238e+07	1.07059e+07	1.09931e+07	1.06376e+07	1.01679e+07	3.26641e+07	3.23723e+07	2.62676e+07	3.40082e+07	2.63642e+07	2.27422e+07	3.08e+07	2.84895e+07	3.00392e+07	3.10464e+07	2.91917e+07	3.0242e+07	2.30911e+07	2.68299e+07	1.95193e+07	3.06138e+07
	28200903	Plxna4	16	13	704.9	3.66041e-13	3.81923	Hic	CB	plexin-A4	1.64841e+08	1.13811e+08	1.22935e+08	4.39996e+07	5.69211e+07	1.57365e+08	1.92874e+08	2.28652e+08	2.22096e+08	1.75564e+08	1.79738e+08	6.42604e+07	6.58154e+07	6.70538e+07	8.50959e+07	8.27674e+07	6.26559e+07	1.94086e+07	2.3787e+07	1.55332e+07	2.47254e+07	2.49074e+07	1.97652e+07	1.70586e+08	1.20649e+08	1.31262e+08	1.33771e+08	1.55179e+08	1.2739e+08	1.45528e+08	1.41148e+08	1.16232e+08	1.24937e+08	1.10342e+08	1.55408e+08	1.09542e+08	1.57609e+08	1.40536e+08	1.44001e+08
	17160946	Camkv	13	13	812.37	4.77507e-13	7.81738	Hic	CB	CaM kinase-like vesicle-associated	9.97176e+06	1.23092e+07	8.05103e+06	5.49115e+06	1.0799e+07	3.52345e+07	4.96031e+07	2.82536e+07	3.01828e+07	2.5401e+07	3.16108e+07	1.04155e+07	1.07691e+07	6.3083e+06	4.83222e+06	5.84747e+06	3.89348e+06	4.94445e+07	4.74422e+07	5.65161e+07	6.79682e+07	4.78589e+07	5.06092e+07	1.34749e+07	3.28039e+07	1.45946e+07	1.13954e+07	1.76301e+07	1.37568e+07	3.23047e+07	2.75552e+07	2.79322e+07	1.65645e+07	1.73222e+07	1.77765e+07	5.82302e+07	1.932e+07	1.41711e+07	1.82823e+07
	283549150	Shank1	14	13	695.58	9.55428e-11	7.47818	CB	Hyp	SH3 and multiple ankyrin repeat domains protein 1	9.26803e+07	1.07559e+08	9.63492e+07	7.34309e+07	8.19769e+07	8.88677e+07	1.30228e+08	1.10928e+08	1.02201e+08	9.99556e+07	9.37951e+07	8.2357e+07	9.0106e+07	9.31144e+07	9.97491e+07	9.58789e+07	8.85639e+07	9.63444e+07	9.49759e+07	1.05068e+08	1.07875e+08	1.05989e+08	1.05102e+08	6.67036e+07	6.35209e+07	6.50712e+07	6.66001e+07	7.11483e+07	8.38253e+07	6.29068e+07	7.04523e+07	6.60142e+07	6.73999e+07	6.08562e+07	7.35341e+07	1.17576e+08	8.51531e+07	6.18713e+07	5.50145e+07
	116063560	Cntnap1	14	13	768.97	2.33151e-08	1.76787	CB	CxCA	contactin-associated protein 1 precursor	7.79673e+08	7.48404e+08	8.3298e+08	9.28078e+08	8.89248e+08	5.95293e+08	5.88443e+08	5.95352e+08	6.12522e+08	6.65869e+08	6.52893e+08	1.07679e+09	1.05677e+09	9.24342e+08	8.07876e+08	8.4418e+08	8.87614e+08	9.96988e+08	9.91577e+08	1.02544e+09	1.00208e+09	7.71923e+08	9.42164e+08	8.34044e+08	7.38398e+08	7.19545e+08	9.38313e+08	6.36911e+08	5.90374e+08	6.78966e+08	7.20469e+08	7.38147e+08	6.82548e+08	7.66659e+08	5.7467e+08	6.77455e+08	6.01056e+08	7.86489e+08	7.32815e+08
	1526556	Stx1a	13	13	1178.91	3.64352e-06	1.77504	CB	Hic	syntaxin 1B	9.67159e+07	9.899e+07	9.9136e+07	1.0156e+08	8.12859e+07	1.09502e+08	8.90098e+07	1.02238e+08	1.08767e+08	1.01047e+08	1.0626e+08	8.76871e+07	9.64359e+07	1.02646e+08	9.46838e+07	1.00767e+08	9.21246e+07	6.52475e+07	6.21093e+07	6.82766e+07	5.66237e+07	5.98563e+07	6.56897e+07	1.12322e+08	9.75889e+07	1.08182e+08	1.04314e+08	9.79305e+07	1.12914e+08	1.09274e+08	9.82731e+07	9.83156e+07	1.09054e+08	1.10535e+08	1.11147e+08	8.17631e+07	9.44431e+07	8.84884e+07	1.13035e+08
	20988480	Hspa12a	13	13	674.01	8.79042e-05	1.55288	Hyp	CB	Heat shock protein 12A	3.05622e+07	3.8919e+07	2.84824e+07	2.35977e+07	2.67475e+07	2.22514e+07	3.26685e+07	3.53335e+07	3.24047e+07	3.4072e+07	3.3504e+07	4.01319e+07	3.95409e+07	5.13979e+07	4.48805e+07	6.35828e+07	4.984e+07	4.03827e+07	3.89857e+07	3.60725e+07	4.10782e+07	3.21223e+07	3.29183e+07	4.02314e+07	3.83768e+07	3.12722e+07	4.70938e+07	3.16843e+07	2.84897e+07	3.48437e+07	3.65541e+07	3.19559e+07	3.05812e+07	3.15373e+07	2.92551e+07	3.49845e+07	3.87261e+07	4.42333e+07	4.00434e+07
	201725	Tcp1	13	13	618.85	0.000236867	1.77475	Hyp	ST	t complex polypeptide 1	2.67125e+08	2.67909e+08	2.73316e+08	1.18786e+08	1.34856e+08	1.8604e+08	1.95015e+08	2.36443e+08	2.25417e+08	2.21456e+08	2.14653e+08	2.97879e+08	2.68907e+08	2.99737e+08	3.20161e+08	2.81832e+08	3.04244e+08	2.78617e+08	2.76265e+08	2.45116e+08	2.40739e+08	2.29727e+08	2.01041e+08	2.61825e+08	2.24999e+08	2.01006e+08	2.08534e+08	1.79189e+08	2.10181e+08	2.06023e+08	2.10579e+08	1.94784e+08	1.80513e+08	1.68105e+08	1.83194e+08	2.51505e+08	2.46024e+08	2.03444e+08	1.86423e+08
	309132	Canx	13	13	722.26	0.000288948	1.82401	Hyp	CxCA	calnexin	5.54509e+07	6.70516e+07	5.38356e+07	4.00135e+07	6.68997e+07	7.96989e+07	7.28389e+07	6.13771e+07	5.98355e+07	5.96563e+07	6.34568e+07	6.37505e+07	7.05548e+07	6.19547e+07	5.94199e+07	6.91656e+07	5.63379e+07	4.2023e+07	5.8619e+07	6.09363e+07	5.20279e+07	6.89696e+07	6.29744e+07	2.04784e+07	6.21458e+07	6.15588e+07	3.39215e+07	5.87982e+07	5.51885e+07	4.36299e+07	4.69236e+07	6.10344e+07	4.43134e+07	5.18101e+07	5.64585e+07	7.1952e+07	5.63183e+07	3.88654e+07	5.02929e+07
	37360318	Caskin1	13	13	605.49	0.000620723	1.52935	Hyp	CxM	mKIAA1306 protein	5.42128e+08	5.56131e+08	5.19388e+08	5.45867e+08	5.17967e+08	5.88945e+08	5.14062e+08	4.77255e+08	4.58722e+08	4.29124e+08	3.97199e+08	4.38282e+08	3.43153e+08	3.44622e+08	3.03965e+08	2.90743e+08	2.64657e+08	4.6441e+08	4.20723e+08	3.99134e+08	5.11757e+08	4.68924e+08	4.909e+08	6.10566e+08	6.2272e+08	6.26297e+08	5.26747e+08	6.88627e+08	4.82027e+08	5.69274e+08	4.6401e+08	5.51294e+08	5.61115e+08	4.47422e+08	5.78419e+08	4.48657e+08	4.39213e+08	4.01761e+08	4.80473e+08
	200998	Snap25	13	13	1098.95	0.000635366	1.56343	CxM	Hyp	synaptosomal associated protein-25	5.6606e+07	5.91307e+07	4.47969e+07	3.61557e+07	4.93652e+07	6.48655e+07	6.66963e+07	6.53586e+07	7.32034e+07	6.2436e+07	6.92052e+07	7.58131e+07	8.4388e+07	7.79065e+07	7.93986e+07	7.13853e+07	7.69925e+07	5.62448e+07	5.9751e+07	5.71221e+07	4.82618e+07	4.65644e+07	5.87599e+07	7.55263e+07	6.87672e+07	7.3922e+07	6.80112e+07	6.95024e+07	5.39744e+07	6.26648e+07	7.99852e+07	6.27553e+07	7.56213e+07	6.3469e+07	5.84801e+07	8.22568e+07	7.08192e+07	6.43241e+07	8.0939e+07
	37360114	Cand1	13	13	566.93	0.000700549	1.73807	Hyp	ST	mKIAA0829 protein	7.6862e+07	8.085e+07	6.71269e+07	6.45169e+07	9.34581e+07	1.03299e+08	1.08575e+08	1.15637e+08	1.16193e+08	8.65587e+07	9.91729e+07	5.855e+07	6.86155e+07	7.50984e+07	5.9616e+07	7.33555e+07	5.91095e+07	5.2277e+07	5.73814e+07	7.4409e+07	6.7412e+07	6.97649e+07	8.13033e+07	7.02028e+07	9.8111e+07	1.15285e+08	1.01954e+08	1.31961e+08	9.41141e+07	7.75479e+07	9.58675e+07	8.47335e+07	8.70245e+07	1.04693e+08	8.18878e+07	9.77466e+07	8.74134e+07	9.88964e+07	1.03606e+08
	32451969	Amph	13	13	792.57	0.0011569	1.36789	Hic	CB	Amphiphysin	1.62276e+08	1.76131e+08	1.61303e+08	1.72864e+08	1.50484e+08	1.80704e+08	3.05289e+08	1.72689e+08	1.93813e+08	1.53662e+08	1.84322e+08	1.53072e+08	1.58397e+08	9.8531e+07	1.41953e+08	1.24724e+08	1.79919e+08	1.36599e+08	1.27702e+08	1.13818e+08	1.06129e+08	1.06263e+08	1.03447e+08	1.68204e+08	1.4877e+08	1.48709e+08	1.22736e+08	1.47843e+08	1.60245e+08	1.39891e+08	1.3551e+08	1.47458e+08	1.25378e+08	1.07029e+08	1.57663e+08	1.52083e+08	1.11921e+08	8.32574e+07	1.53103e+08
	26342124	Nefm	15	13	1505.72	0.00292792	1.65766	Hic	CxF	unnamed protein product	7.39001e+07	6.83063e+07	6.96669e+07	5.99903e+07	9.12712e+07	7.50012e+07	7.40854e+07	9.44553e+07	9.37553e+07	8.2015e+07	8.59754e+07	6.13352e+07	6.47426e+07	8.92313e+07	9.42313e+07	9.58715e+07	8.67097e+07	7.2601e+07	7.39192e+07	8.79033e+07	7.60101e+07	7.09414e+07	8.82352e+07	9.76086e+07	9.66829e+07	1.17069e+08	1.03737e+08	1.20039e+08	9.06625e+07	9.23413e+07	8.97288e+07	7.97839e+07	1.19789e+08	9.22626e+07	1.08042e+08	8.86912e+07	7.29983e+07	7.07533e+07	9.95689e+07
	1389637	Hspa4	15	13	897.47	0.0469302	1.37403	CxM	ST	apg-2	9.56567e+07	1.12823e+08	7.88236e+07	1.04251e+08	1.08237e+08	1.20347e+08	1.1062e+08	1.36666e+08	1.18038e+08	1.2114e+08	1.38764e+08	1.01525e+08	1.07034e+08	1.26676e+08	1.1343e+08	1.35099e+08	1.30239e+08	1.02852e+08	1.15103e+08	1.3587e+08	9.9479e+07	1.16445e+08	1.33949e+08	1.29746e+08	1.37979e+08	1.74631e+08	1.50561e+08	1.38785e+08	1.22508e+08	1.19871e+08	1.3109e+08	1.21484e+08	1.62087e+08	1.51269e+08	1.3485e+08	1.05934e+08	1.3535e+08	1.37613e+08	1.51803e+08
	148705576	Crmp1	18	13	1006	0.0770567	1.35578	CxM	ST	collapsin response mediator protein 1, isoform CRA_b	2.75493e+08	2.60661e+08	2.91148e+08	3.26062e+08	2.82333e+08	2.88508e+08	3.07152e+08	2.8629e+08	3.18099e+08	3.14019e+08	3.59075e+08	3.17893e+08	3.60317e+08	2.73429e+08	2.9104e+08	2.58107e+08	2.94287e+08	3.39375e+08	3.69083e+08	3.23609e+08	2.93423e+08	2.47954e+08	2.17052e+08	3.94422e+08	3.28792e+08	3.44247e+08	4.46686e+08	2.47037e+08	2.72982e+08	3.216e+08	3.98182e+08	3.66314e+08	3.11708e+08	3.13236e+08	2.93569e+08	2.8935e+08	3.5453e+08	4.13787e+08	3.75786e+08
	200277	Pdha1	13	13	872.65	0.96626	1.12229	Hyp	Hic	pyruvate dehydrogenase	4.59879e+08	4.96892e+08	5.15609e+08	6.1157e+08	4.73965e+08	4.43367e+08	3.62717e+08	3.9658e+08	3.91493e+08	4.3997e+08	4.39209e+08	1.12396e+09	1.04006e+09	9.56637e+08	9.63338e+08	8.19197e+08	1.08953e+09	1.62343e+09	1.59407e+09	1.67065e+09	1.42848e+09	1.4554e+09	1.42696e+09	5.18748e+08	4.75698e+08	5.12143e+08	4.83758e+08	4.19831e+08	4.51618e+08	4.76297e+08	4.30326e+08	5.37074e+08	5.65574e+08	4.58753e+08	5.1505e+08	8.30134e+08	5.04775e+08	7.49377e+08	5.89915e+08
	49948	Atp1b2	12	12	1076.94	2.66454e-15	4.27236	CB	Hic	unnamed protein product	5.60463e+08	4.15664e+08	4.64535e+08	2.85521e+08	3.36134e+08	5.4572e+08	5.32185e+08	5.65899e+08	5.88002e+08	6.04273e+08	6.29829e+08	3.69868e+08	3.57941e+08	2.84511e+08	2.62617e+08	2.77894e+08	3.00748e+08	7.07527e+08	6.87005e+08	7.31841e+08	6.47551e+08	5.9814e+08	6.26702e+08	1.12433e+09	8.68686e+08	8.11304e+08	1.03947e+09	7.10582e+08	7.24913e+08	8.72213e+08	7.93062e+08	8.84983e+08	9.07024e+08	7.91363e+08	8.76029e+08	6.7771e+08	7.61444e+08	8.52917e+08	8.94181e+08
	148694008	Nptn	12	12	802.58	6.07367e-09	2.51547	CxM	Hyp	neuroplastin, isoform CRA_a	2.32569e+08	3.10727e+08	3.09618e+08	1.57452e+08	1.73862e+08	2.19417e+08	5.11722e+08	3.95519e+08	4.21041e+08	4.42284e+08	2.70476e+08	1.05044e+08	1.18064e+08	1.76894e+08	1.44386e+08	1.41182e+08	9.99605e+07	7.83328e+07	7.73311e+07	5.78909e+07	8.23478e+07	8.01523e+07	7.74958e+07	2.12414e+08	2.95185e+08	1.89205e+08	1.32022e+08	2.77345e+08	3.07706e+08	2.75391e+08	2.88958e+08	2.42725e+08	1.80547e+08	2.55118e+08	1.97644e+08	2.31677e+08	3.35539e+08	3.8557e+08	2.29023e+08
	124056467	Camk2a	20	12	1403.01	2.36777e-08	4.37698	Hic	CB	Calcium/calmodulin-dependent protein kinase type II subunit alpha	1.82758e+09	1.52315e+09	1.64554e+09	2.36121e+09	1.96997e+09	2.1924e+09	2.42399e+09	2.58885e+09	2.33586e+09	2.50729e+09	2.3923e+09	1.54567e+09	1.57888e+09	1.35606e+09	1.33031e+09	1.17234e+09	1.46215e+09	9.94763e+08	9.20603e+08	1.00126e+09	1.14167e+09	8.67746e+08	9.47331e+08	2.18467e+09	2.04213e+09	2.06967e+09	2.26573e+09	2.28172e+09	1.94888e+09	2.15385e+09	2.00175e+09	2.42885e+09	2.60159e+09	1.93704e+09	2.4789e+09	1.93618e+09	1.76089e+09	1.62521e+09	2.03134e+09
	607866	Slc1a2	12	12	1148.68	9.0964e-08	2.13892	Hic	CB	excitatory amino acid transporter 2	1.64195e+08	1.62976e+08	1.70594e+08	1.97816e+08	1.56358e+08	1.21291e+08	1.18206e+08	1.28531e+08	1.31982e+08	1.30613e+08	1.44718e+08	2.86874e+08	3.06032e+08	2.39577e+08	2.37819e+08	2.25986e+08	2.96015e+08	1.86782e+08	1.97351e+08	2.10955e+08	1.86366e+08	1.42595e+08	1.58453e+08	1.77523e+08	1.8731e+08	1.50575e+08	1.81102e+08	1.27054e+08	1.43645e+08	1.42969e+08	1.55123e+08	1.87582e+08	1.59331e+08	1.63495e+08	1.40984e+08	1.51288e+08	1.29338e+08	1.41871e+08	2.05848e+08
	29124477	Igsf8	13	12	1058.31	1.69203e-07	2.40877	Hyp	Hic	Immunoglobulin superfamily, member 8	1.30999e+08	1.18437e+08	1.23011e+08	1.08913e+08	1.05488e+08	1.67602e+08	1.52181e+08	1.56765e+08	1.41685e+08	1.43061e+08	1.63889e+08	1.38041e+08	1.19657e+08	1.08659e+08	9.64698e+07	9.73885e+07	8.97478e+07	1.80637e+08	1.92914e+08	2.10952e+08	2.12071e+08	1.91344e+08	1.79348e+08	1.66128e+08	2.4431e+08	2.19122e+08	2.11846e+08	2.33744e+08	1.60298e+08	1.96007e+08	2.03239e+08	2.0336e+08	1.91997e+08	2.02445e+08	1.81241e+08	2.1916e+08	1.83941e+08	1.84428e+08	1.83949e+08
	16754853	Rph3a	12	12	969.49	1.75584e-07	1.765	CB	ST	rabphilin-3A	1.38933e+08	1.41822e+08	1.48525e+08	1.96485e+08	1.71455e+08	2.01812e+08	1.99597e+08	2.18404e+08	2.24384e+08	2.11435e+08	2.25723e+08	1.15435e+08	1.40358e+08	1.20621e+08	1.11671e+08	1.1903e+08	1.24225e+08	1.44911e+08	1.5928e+08	1.53807e+08	1.69204e+08	1.29068e+08	1.61196e+08	2.89189e+08	3.02446e+08	2.91902e+08	3.29379e+08	2.4379e+08	2.28168e+08	2.33794e+08	2.8187e+08	2.64383e+08	2.88632e+08	2.50208e+08	2.67149e+08	1.58807e+08	1.94866e+08	1.99573e+08	2.4998e+08
	124487313	Gls	12	12	787.82	8.64129e-07	2.0247	CxM	Hyp	glutaminase kidney isoform, mitochondrial isoform 1	1.32801e+09	1.22812e+09	1.16565e+09	1.1335e+09	8.88726e+08	1.27451e+09	1.28514e+09	1.26e+09	1.23526e+09	1.13522e+09	1.16087e+09	1.2205e+09	1.14465e+09	1.28238e+09	1.25271e+09	1.19868e+09	1.1328e+09	1.2098e+09	1.10298e+09	1.09016e+09	1.20435e+09	1.3969e+09	1.32413e+09	7.59358e+08	8.81653e+08	9.4049e+08	8.38008e+08	1.10867e+09	1.13067e+09	1.08353e+09	1.0252e+09	9.62174e+08	9.87331e+08	8.27372e+08	1.11001e+09	1.42813e+09	1.27031e+09	9.16745e+08	7.31068e+08
	402628	Slc25a4	25	12	1742.53	4.20407e-05	1.47847	Hyp	CxM	adenine nucleotide carrier	2.29149e+08	2.18399e+08	2.36509e+08	1.63418e+08	1.24742e+08	1.58392e+08	1.80381e+08	1.96633e+08	1.86585e+08	1.86023e+08	2.19452e+08	2.25506e+08	2.22664e+08	2.21176e+08	2.17323e+08	2.28207e+08	2.0286e+08	1.23855e+08	1.43299e+08	1.36599e+08	1.31857e+08	1.34389e+08	1.27388e+08	2.52493e+08	2.52798e+08	2.77766e+08	2.77927e+08	2.36333e+08	2.82117e+08	2.81157e+08	3.16713e+08	2.88949e+08	2.15381e+08	2.8813e+08	2.37561e+08	1.99646e+08	2.87205e+08	3.58175e+08	2.99244e+08
	74145212	Sept5	14	12	1058.84	4.86505e-05	1.78827	CxF	CB	unnamed protein product	4.49645e+07	3.89407e+07	4.39314e+07	2.11587e+07	3.64846e+07	3.91418e+07	3.60081e+07	4.55726e+07	4.20681e+07	4.84493e+07	4.91722e+07	4.00214e+07	4.3862e+07	4.4174e+07	4.51931e+07	4.30426e+07	5.01684e+07	3.18036e+07	3.2781e+07	3.03607e+07	2.52627e+07	2.78317e+07	2.5171e+07	4.15877e+07	3.71682e+07	3.56271e+07	3.86376e+07	2.90295e+07	3.91372e+07	3.63377e+07	3.47628e+07	3.48608e+07	3.60465e+07	3.05374e+07	3.10754e+07	3.85426e+07	4.64795e+07	3.85478e+07	3.74068e+07
	26352950	Snd1	13	12	627.28	0.00145658	1.56316	Hyp	CB	unnamed protein product	1.42655e+08	1.28569e+08	1.2274e+08	9.05771e+07	1.07933e+08	1.27572e+08	1.29698e+08	1.49241e+08	1.48077e+08	1.34855e+08	1.45086e+08	1.36457e+08	1.29745e+08	1.36818e+08	1.46815e+08	1.41177e+08	1.36667e+08	1.47946e+08	1.61744e+08	1.60941e+08	1.49837e+08	1.41514e+08	1.52975e+08	1.97159e+08	2.02461e+08	2.03804e+08	1.98472e+08	1.90308e+08	1.53993e+08	1.8591e+08	1.7449e+08	1.5765e+08	1.89484e+08	1.68339e+08	1.83277e+08	1.28006e+08	1.47133e+08	1.67487e+08	2.08855e+08
	4514639	Ppp2r1a	12	12	776.56	0.00556233	1.54286	CxM	ST	PR65	8.19094e+07	6.43885e+07	7.47541e+07	8.8775e+07	6.1409e+07	9.20672e+07	6.65561e+07	7.3325e+07	6.29154e+07	5.79559e+07	6.82192e+07	7.92092e+07	6.83903e+07	5.70384e+07	5.61644e+07	5.55274e+07	5.6438e+07	6.96963e+07	7.22493e+07	8.03853e+07	7.49107e+07	8.07271e+07	8.12443e+07	1.0111e+08	7.54829e+07	8.45997e+07	9.19893e+07	7.68938e+07	9.42758e+07	1.01975e+08	8.12843e+07	8.69631e+07	9.4317e+07	1.07014e+08	1.00799e+08	9.27198e+07	1.11385e+08	1.07653e+08	8.93019e+07
	5524691	Mpp2	14	12	815.23	0.00709854	1.41046	CxF	Hic	DLGH2 protein	1.44486e+08	1.7593e+08	1.70107e+08	2.55115e+08	2.48004e+08	1.79732e+08	1.82579e+08	1.85247e+08	1.84114e+08	1.67558e+08	1.81502e+08	1.69096e+08	1.98811e+08	1.85767e+08	1.84711e+08	2.0728e+08	1.85754e+08	2.16807e+08	2.03343e+08	1.98624e+08	1.72014e+08	1.56285e+08	2.09778e+08	1.72897e+08	1.84725e+08	1.77692e+08	1.8108e+08	1.5546e+08	1.55101e+08	1.7673e+08	2.09131e+08	1.74818e+08	1.84924e+08	1.85302e+08	1.85816e+08	1.47727e+08	1.58058e+08	1.6381e+08	1.77469e+08
	3766201	Sucla2	12	12	485.7	0.00771248	1.36392	CB	CxF	ATP-specific succinyl-CoA synthetase beta subunit	1.48974e+08	1.38316e+08	1.30223e+08	1.05695e+08	1.17421e+08	1.94403e+08	1.41173e+08	1.45524e+08	1.4307e+08	1.73108e+08	1.91167e+08	2.14441e+08	2.10194e+08	1.58839e+08	1.4089e+08	1.57075e+08	1.90171e+08	1.99983e+08	2.05435e+08	1.96939e+08	1.50453e+08	1.74434e+08	1.75564e+08	1.84112e+08	1.7401e+08	1.81592e+08	1.74362e+08	1.37357e+08	1.48192e+08	1.81236e+08	1.98848e+08	1.93623e+08	1.67957e+08	1.607e+08	1.68155e+08	1.28973e+08	1.42873e+08	1.97871e+08	1.67443e+08
	13097393	Ndufa10	13	12	662.32	0.00881661	1.53363	CB	ST	NADH dehydrogenase (ubiquinone) 1 alpha subcomplex 10	4.95497e+07	5.36041e+07	5.12666e+07	6.03969e+07	5.43321e+07	3.98167e+07	4.51908e+07	4.73938e+07	5.52866e+07	5.30282e+07	4.89746e+07	3.94713e+07	4.82202e+07	5.79818e+07	4.36124e+07	4.46598e+07	3.42336e+07	6.42095e+07	7.80989e+07	7.38531e+07	6.90679e+07	4.89617e+07	4.80979e+07	5.60377e+07	6.11387e+07	3.81382e+07	5.63835e+07	5.0541e+07	4.52353e+07	4.70504e+07	4.80224e+07	6.48593e+07	4.20183e+07	5.85024e+07	4.43227e+07	5.11413e+07	5.38542e+07	5.8383e+07	6.46247e+07
	26338898	Pdhx	12	12	546.04	0.0572734	1.53313	CB	Hic	unnamed protein product	1.07454e+08	1.32318e+08	1.2711e+08	1.95803e+08	1.94511e+08	9.80246e+07	1.22401e+08	1.3407e+08	1.38321e+08	1.32269e+08	1.10284e+08	1.0737e+08	1.24657e+08	1.23578e+08	1.45432e+08	1.57657e+08	1.38283e+08	1.32999e+08	1.06336e+08	1.28914e+08	1.35103e+08	1.46305e+08	1.55224e+08	1.53819e+08	1.36235e+08	1.22675e+08	1.37651e+08	1.35605e+08	1.53851e+08	1.26054e+08	1.49786e+08	1.26724e+08	1.17972e+08	1.54417e+08	1.25308e+08	1.07792e+08	1.14586e+08	1.41598e+08	1.42986e+08
	26344718	Tufm	12	12	836.92	0.0665253	1.33795	ST	Hic	unnamed protein product	1.74837e+08	2.09792e+08	1.89249e+08	1.6754e+08	1.78181e+08	1.91366e+08	2.30262e+08	2.30623e+08	2.31433e+08	2.16371e+08	1.78873e+08	1.3221e+08	1.54957e+08	2.16982e+08	1.95607e+08	2.37272e+08	1.55962e+08	1.13694e+08	1.41211e+08	1.50326e+08	1.66343e+08	1.76842e+08	1.81177e+08	1.47458e+08	2.57425e+08	3.16959e+08	1.87117e+08	3.1664e+08	2.58304e+08	2.17237e+08	2.40994e+08	2.43017e+08	1.83438e+08	2.53044e+08	2.71214e+08	1.70551e+08	2.3608e+08	2.79788e+08	2.59987e+08
	728604	Pacsin1	13	12	866.15	0.201554	1.40835	CxM	CB	PACSIN	5.64264e+08	5.64851e+08	5.8773e+08	8.53536e+08	7.88815e+08	7.0331e+08	5.65537e+08	6.10871e+08	6.57913e+08	6.73678e+08	6.72407e+08	5.91817e+08	6.09064e+08	6.09863e+08	6.1526e+08	6.09843e+08	6.20375e+08	6.39818e+08	5.64334e+08	6.32711e+08	5.68017e+08	5.9539e+08	6.61214e+08	6.87958e+08	6.44195e+08	6.42458e+08	7.07689e+08	6.01241e+08	6.22227e+08	5.49164e+08	6.28362e+08	6.53464e+08	6.7299e+08	8.06818e+08	5.769e+08	5.33167e+08	6.55747e+08	6.84221e+08	6.08717e+08
	12848719	Cs	13	12	702.37	0.590262	1.15226	ST	CxCA	unnamed protein product	3.21001e+06	4.66936e+06	3.83744e+06	6.40641e+06	5.91422e+06	2.64389e+06	2.41974e+06	3.48804e+06	1.99389e+06	2.49014e+06	2.34085e+06	5.07017e+06	6.91406e+06	5.45466e+06	4.93544e+06	5.33241e+06	6.05866e+06	2.6704e+07	3.26396e+07	2.90966e+07	2.28693e+07	3.1723e+07	3.4548e+07	1.62153e+06	3.45835e+06	3.40378e+06	2.59656e+06	1.97383e+06	3.02172e+06	2.51868e+06	2.23495e+06	3.2942e+06	3.87213e+06	2.85569e+06	2.31978e+06	1.45438e+07	4.36759e+06	3.20133e+06	2.99792e+06
	148696435	Plcb4	11	11	527.92	0	13.2228	CB	Hic	phospholipase C, beta 4, isoform CRA_a	1.11754e+08	7.01942e+07	1.22059e+08	3.07676e+07	4.01822e+07	1.02008e+08	1.08274e+08	1.0524e+08	1.31034e+08	8.22913e+07	7.88495e+07	3.397e+07	2.57725e+07	2.53157e+07	2.70363e+07	3.87072e+07	1.94755e+07	2.01861e+07	2.50489e+07	1.82694e+07	1.92056e+07	1.89677e+07	2.28471e+07	1.95578e+08	2.09798e+08	1.68874e+08	1.33937e+08	2.08092e+08	2.09481e+08	2.05692e+08	2.04939e+08	1.86313e+08	1.10938e+08	9.52538e+07	1.86525e+08	1.55285e+08	2.57489e+08	1.64674e+08	1.18595e+08
	37360198	Synpo	12	11	736.57	7.90479e-14	8.00784	CxM	CB	mKIAA1029 protein	5.37917e+07	4.59018e+07	5.14321e+07	3.86101e+07	3.03279e+07	2.38504e+07	2.47897e+07	2.90912e+07	3.01424e+07	3.722e+07	3.42992e+07	6.76565e+07	6.93152e+07	8.31718e+07	8.72893e+07	8.4291e+07	1.06095e+08	6.00306e+07	6.19059e+07	6.22521e+07	5.63828e+07	5.59998e+07	5.66726e+07	3.80411e+07	2.60167e+07	2.84219e+07	3.50831e+07	3.1346e+07	3.27417e+07	2.86057e+07	3.80292e+07	2.67141e+07	3.01314e+07	3.46661e+07	2.98171e+07	4.70551e+07	4.90393e+07	5.22121e+07	3.38254e+07
	74144633	Maoa	11	11	470.42	2.54579e-10	3.22648	Hyp	Hic	unnamed protein product	5.39934e+07	4.34951e+07	5.07558e+07	4.15509e+07	4.06001e+07	3.4827e+07	4.55911e+07	4.27436e+07	4.80612e+07	4.0947e+07	4.93787e+07	7.08163e+07	7.96581e+07	7.82574e+07	7.35891e+07	6.60303e+07	7.68428e+07	2.46257e+07	2.25865e+07	1.83673e+07	2.47022e+07	2.26073e+07	2.42729e+07	4.31035e+07	3.53603e+07	2.97093e+07	4.03946e+07	3.00208e+07	3.73513e+07	3.6029e+07	4.26811e+07	3.55911e+07	3.06717e+07	4.63259e+07	3.83745e+07	4.60857e+07	5.34462e+07	6.39525e+07	4.40754e+07
	2149604	Flot1	11	11	692.8	7.11974e-10	3.32688	Hyp	CB	flotillin	5.33484e+08	8.48845e+08	8.52612e+08	7.63003e+08	9.68951e+08	1.22355e+09	1.13743e+09	8.1028e+08	8.43801e+08	7.64018e+08	3.71756e+08	4.94331e+08	2.98827e+08	4.33134e+08	4.62044e+08	4.25082e+08	2.1695e+08	1.92261e+08	1.37219e+08	1.12334e+08	2.04707e+08	1.30898e+08	1.0118e+08	1.10267e+09	1.11208e+09	8.30068e+08	6.58936e+08	1.14717e+09	6.37566e+08	7.43572e+08	4.60916e+08	6.48833e+08	1.05713e+09	5.02785e+08	6.28806e+08	5.64081e+08	6.44097e+08	6.19224e+08	8.63098e+08
	15076513	Basp1	11	11	1227.12	7.5294e-10	5.56183	CxM	CB	22 kDa neuronal tissue-enriched acidic protein	1.13339e+08	1.02365e+08	8.90714e+07	9.42636e+07	6.8926e+07	1.26818e+08	1.61825e+08	1.1808e+08	1.17827e+08	1.18074e+08	1.1406e+08	1.23363e+08	1.24485e+08	1.05303e+08	1.05987e+08	1.13834e+08	9.90322e+07	5.074e+07	5.54329e+07	4.76299e+07	5.3343e+07	5.65079e+07	5.21694e+07	1.28035e+08	1.20586e+08	1.09899e+08	1.07075e+08	1.18598e+08	9.95751e+07	1.23561e+08	1.23552e+08	1.13263e+08	1.12596e+08	1.31346e+08	1.29172e+08	1.21428e+08	1.42272e+08	1.1123e+08	1.29589e+08
	1905817	Cacna2d1	12	11	807.72	2.59893e-09	2.16763	Hyp	CB	voltage-gated calcium channel alpha2/delta subunit, alpha2a isoform	2.84324e+08	2.30278e+08	2.69298e+08	1.44523e+08	1.26649e+08	2.56643e+08	2.2918e+08	2.39264e+08	2.38163e+08	2.5194e+08	2.37026e+08	3.90903e+08	3.45111e+08	3.11819e+08	3.45322e+08	2.90534e+08	3.3686e+08	5.0222e+08	5.22838e+08	5.2047e+08	5.02164e+08	5.01163e+08	4.68771e+08	3.45722e+08	2.94956e+08	2.71875e+08	3.27764e+08	2.77321e+08	2.31937e+08	3.10788e+08	2.88842e+08	2.8889e+08	2.84606e+08	2.54185e+08	3.10109e+08	3.2822e+08	2.98816e+08	3.92465e+08	3.26874e+08
	11493641	Cadm3	11	11	1080.72	4.56337e-07	2.53555	CB	ST	nectin-like protein 1	5.15183e+08	4.28781e+08	4.56307e+08	4.16871e+08	3.1599e+08	4.57038e+08	5.12266e+08	5.94659e+08	5.53891e+08	4.57178e+08	5.59664e+08	3.486e+08	4.20109e+08	3.45209e+08	3.41098e+08	3.62129e+08	3.54629e+08	2.3635e+08	3.03193e+08	2.77565e+08	2.75475e+08	2.4603e+08	2.76172e+08	4.82704e+08	6.39137e+08	6.17888e+08	5.66107e+08	5.30498e+08	6.36304e+08	5.85546e+08	6.70926e+08	6.37945e+08	4.5394e+08	5.92178e+08	5.90456e+08	4.6902e+08	6.43222e+08	6.41584e+08	6.69677e+08
	688414	Syt1	22	11	1535.52	1.47489e-06	1.89018	CxM	CB	synaptotagminI/p65	2.03391e+08	1.45866e+08	1.99747e+08	2.19162e+08	1.28517e+08	2.36943e+08	2.47893e+08	2.32773e+08	2.3616e+08	2.51955e+08	2.33428e+08	1.89767e+08	1.59069e+08	1.1836e+08	1.31872e+08	1.10265e+08	1.36336e+08	1.11023e+08	1.18875e+08	9.3679e+07	1.00917e+08	8.65749e+07	8.25817e+07	4.26091e+08	3.1092e+08	3.35407e+08	3.71279e+08	2.64031e+08	2.21827e+08	3.07695e+08	3.10694e+08	3.33046e+08	3.30283e+08	2.10935e+08	3.16466e+08	1.60339e+08	2.51181e+08	2.70412e+08	3.45984e+08
	26329589	Cadm2	11	11	860.84	5.92602e-06	2.91373	CxM	CB	unnamed protein product	3.49636e+08	3.03575e+08	3.12203e+08	2.73093e+08	2.61821e+08	2.66797e+08	2.59527e+08	2.8976e+08	2.69312e+08	2.53196e+08	2.20802e+08	2.29796e+08	1.90077e+08	2.09886e+08	2.16877e+08	2.06078e+08	1.90102e+08	2.19811e+08	1.99491e+08	2.22954e+08	2.56209e+08	2.5727e+08	2.39205e+08	4.28823e+08	3.53954e+08	3.21474e+08	3.33493e+08	3.98434e+08	3.51928e+08	3.58565e+08	2.96702e+08	3.16719e+08	3.25183e+08	3.05799e+08	3.48204e+08	3.98521e+08	4.10824e+08	3.0627e+08	3.14587e+08
	3273916	Sirpa	11	11	934.21	7.94885e-05	1.54519	CxM	Hyp	inhibitory receptor SHPS-1 long isoform	8.15315e+08	6.19806e+08	6.49323e+08	5.22125e+08	5.96584e+08	7.77756e+08	8.13969e+08	7.45994e+08	7.02335e+08	6.66529e+08	7.38152e+08	7.06515e+08	6.9964e+08	6.22374e+08	6.27696e+08	5.66766e+08	6.51488e+08	1.00314e+09	9.24974e+08	9.22576e+08	9.20436e+08	9.79128e+08	9.46087e+08	6.47702e+08	7.12256e+08	8.27387e+08	7.19163e+08	8.1912e+08	8.23095e+08	7.89906e+08	8.3698e+08	8.19125e+08	8.00762e+08	5.96918e+08	7.96305e+08	1.00066e+09	8.44893e+08	6.36569e+08	6.19379e+08
	12834153	Slc25a5	23	11	1373.48	9.10094e-05	1.57374	CB	ST	unnamed protein product	2.32209e+07	2.22858e+07	2.23713e+07	2.91073e+07	2.93259e+07	2.58721e+07	2.15215e+07	1.866e+07	2.02483e+07	2.13208e+07	2.13771e+07	2.37895e+07	2.81311e+07	2.21583e+07	2.57203e+07	2.20871e+07	1.98601e+07	1.3352e+07	1.27543e+07	2.0112e+07	1.58705e+07	1.40356e+07	1.50044e+07	1.54798e+07	1.86908e+07	1.61212e+07	1.51731e+07	1.7259e+07	1.91929e+07	1.55715e+07	2.57368e+07	1.77531e+07	1.6841e+07	2.9874e+07	1.68905e+07	2.96282e+07	2.71332e+07	1.934e+07	1.6453e+07
	312433955	Macf1	13	11	610.51	0.000193967	1.60275	Hyp	CxM	microtubule-actin cross-linking factor 1 isoform 1	1.38442e+08	1.04861e+08	1.05183e+08	7.83099e+07	8.73403e+07	1.275e+08	1.57308e+08	1.55451e+08	1.39959e+08	1.21455e+08	1.59068e+08	1.4324e+08	1.56485e+08	1.32282e+08	1.52656e+08	1.56813e+08	1.53311e+08	1.28957e+08	1.44566e+08	1.26223e+08	1.33775e+08	1.36145e+08	1.30774e+08	1.36103e+08	1.24584e+08	1.31722e+08	1.36231e+08	1.15614e+08	1.47805e+08	1.32114e+08	1.62099e+08	1.52116e+08	1.21111e+08	1.41161e+08	1.63055e+08	1.3949e+08	1.42648e+08	1.28076e+08	1.38154e+08
	2289906	Phb2	11	11	698.1	0.000400397	1.57339	Hyp	ST	BAP	2.90933e+08	2.42255e+08	2.46004e+08	2.01065e+08	1.83653e+08	1.76071e+08	2.12591e+08	2.18493e+08	2.2598e+08	2.05598e+08	2.30103e+08	2.73192e+08	3.01826e+08	3.0445e+08	2.9369e+08	2.78131e+08	3.10083e+08	2.1019e+08	2.17489e+08	1.879e+08	1.75593e+08	1.64316e+08	1.7367e+08	2.50267e+08	2.09698e+08	2.16005e+08	2.30392e+08	1.88159e+08	2.18687e+08	2.52781e+08	2.84727e+08	2.21929e+08	1.997e+08	1.99635e+08	2.18973e+08	1.79807e+08	2.40798e+08	2.62548e+08	2.41614e+08
	12834931	Slc25a11	11	11	771.47	0.00163227	1.62605	Hyp	Hic	unnamed protein product	5.95148e+08	5.99109e+08	5.8495e+08	6.44578e+08	6.46114e+08	5.58496e+08	5.33402e+08	5.17576e+08	4.74108e+08	4.593e+08	4.6195e+08	5.29138e+08	5.00439e+08	5.38911e+08	5.11416e+08	5.04581e+08	4.89085e+08	5.74868e+08	5.63123e+08	4.92307e+08	5.38541e+08	6.70183e+08	5.70391e+08	5.75834e+08	5.29171e+08	5.64665e+08	5.1453e+08	5.87267e+08	6.17436e+08	6.73142e+08	5.66145e+08	5.48931e+08	5.4275e+08	5.61145e+08	5.77475e+08	5.82054e+08	6.48879e+08	5.46403e+08	5.20708e+08
	50519	Cox4i1	11	11	449.33	0.00597675	1.33109	ST	Hic	unnamed protein product	5.29524e+08	5.19675e+08	5.94628e+08	6.57304e+08	4.36135e+08	4.93859e+08	4.94231e+08	4.48492e+08	4.64472e+08	4.57714e+08	4.6538e+08	4.57306e+08	4.47061e+08	4.77671e+08	4.65966e+08	3.97801e+08	3.55488e+08	3.84552e+08	4.07087e+08	3.46172e+08	3.61241e+08	3.47422e+08	3.46975e+08	4.87625e+08	3.71296e+08	3.87916e+08	4.29712e+08	3.88233e+08	3.74727e+08	4.47603e+08	4.45823e+08	4.2038e+08	4.00472e+08	4.61947e+08	3.78334e+08	4.34671e+08	4.86731e+08	4.45816e+08	3.60323e+08
	12848170	Pdhb	11	11	639.34	0.0101096	1.44727	ST	CxF	unnamed protein product	7.00153e+07	6.50866e+07	5.68349e+07	4.89469e+07	4.01245e+07	7.54483e+07	7.11852e+07	6.76118e+07	6.47809e+07	4.9063e+07	6.55648e+07	4.44213e+07	4.3275e+07	3.68702e+07	4.12631e+07	4.38435e+07	2.9639e+07	4.92043e+07	4.26581e+07	4.78348e+07	5.50894e+07	6.1481e+07	6.53281e+07	4.98031e+07	5.82782e+07	5.54116e+07	5.11711e+07	6.18895e+07	6.17989e+07	5.59666e+07	4.98425e+07	6.39552e+07	6.76553e+07	6.25098e+07	8.03097e+07	9.09791e+07	7.68362e+07	3.86537e+07	4.26595e+07
	2580537	Ctnnd2	12	11	638.5	0.0190901	1.39853	Hic	Hyp	arm-repeat protein NPRAP/neurojungin	3.19886e+07	5.10725e+07	3.01651e+07	1.75723e+07	2.16792e+07	3.29456e+07	3.35563e+07	3.96038e+07	4.06939e+07	3.0706e+07	3.52616e+07	2.19003e+07	2.63779e+07	2.51545e+07	2.69528e+07	2.91865e+07	2.06735e+07	2.10656e+07	2.03017e+07	2.38013e+07	2.53355e+07	2.77087e+07	2.90059e+07	2.89974e+07	2.98142e+07	4.45689e+07	3.72064e+07	4.45669e+07	3.59519e+07	2.91482e+07	3.28369e+07	3.45774e+07	4.14128e+07	4.32198e+07	3.99348e+07	3.43232e+07	3.68541e+07	2.91791e+07	3.23338e+07
	148693866	Dmxl2	11	11	433.55	0.0251182	1.34663	CxM	CB	mCG130874, isoform CRA_a	1.02297e+08	8.7878e+07	9.5499e+07	1.20022e+08	6.37968e+07	8.47768e+07	8.2075e+07	9.89689e+07	9.48537e+07	8.31653e+07	8.73435e+07	9.74614e+07	1.05289e+08	8.65742e+07	8.51122e+07	9.03652e+07	9.70705e+07	9.07567e+07	1.39385e+08	1.17975e+08	1.20881e+08	9.91945e+07	9.53643e+07	1.20688e+08	1.18091e+08	1.1004e+08	1.13438e+08	1.02501e+08	1.05467e+08	1.23664e+08	1.4379e+08	1.17233e+08	8.79675e+07	1.1393e+08	1.24171e+08	1.04868e+08	1.09532e+08	1.46905e+08	1.61917e+08
	568972505	Sept8	12	11	712.21	0.24546	1.45594	CB	Hic	septin-8 isoform X2	2.27397e+08	2.14809e+08	2.30518e+08	2.15347e+08	2.00039e+08	1.51761e+08	2.07757e+08	1.96184e+08	1.92804e+08	1.98031e+08	1.96837e+08	2.20908e+08	2.11608e+08	2.40115e+08	2.2457e+08	2.1155e+08	2.19022e+08	1.75356e+08	2.10799e+08	1.94351e+08	2.19691e+08	2.00976e+08	1.69875e+08	2.33307e+08	2.25973e+08	2.32168e+08	2.38138e+08	2.67591e+08	2.3237e+08	2.61875e+08	2.70789e+08	2.53786e+08	1.83969e+08	2.25744e+08	2.35037e+08	1.96054e+08	2.35224e+08	3.29226e+08	2.83208e+08
	148693353	Sept7	13	11	1009.39	0.257866	1.35942	Hyp	Hic	septin 7, isoform CRA_a	6.68719e+07	4.82874e+07	4.74731e+07	7.98904e+07	4.02619e+07	8.17321e+07	5.35033e+07	4.96344e+07	4.88231e+07	5.87916e+07	6.08829e+07	7.06e+07	7.00256e+07	4.64427e+07	4.65341e+07	4.95863e+07	5.57148e+07	6.70699e+07	6.33209e+07	7.49025e+07	6.31859e+07	6.37839e+07	6.88798e+07	7.32879e+07	5.88744e+07	6.74188e+07	7.49202e+07	7.84238e+07	6.65767e+07	5.64234e+07	6.53251e+07	5.87222e+07	6.7409e+07	9.5999e+07	7.15497e+07	7.1236e+07	8.43194e+07	5.52895e+07	5.37115e+07
	148665336	Dlg1	14	11	607.89	0.28158	1.30313	CB	Hic	discs, large homolog 1 (Drosophila), isoform CRA_a	1.65429e+08	1.62902e+08	1.78491e+08	1.79187e+08	1.93217e+08	1.66926e+08	2.15951e+08	2.15503e+08	2.0129e+08	2.01088e+08	2.12938e+08	1.49062e+08	1.73553e+08	1.5085e+08	1.4839e+08	1.63113e+08	1.42146e+08	1.29382e+08	1.73002e+08	1.80216e+08	1.71981e+08	1.60594e+08	1.62803e+08	1.30348e+08	2.1688e+08	1.98732e+08	1.55274e+08	2.09698e+08	1.7657e+08	1.66502e+08	1.9715e+08	1.98144e+08	1.38704e+08	1.87918e+08	1.72957e+08	1.9821e+08	1.77912e+08	1.6465e+08	2.28299e+08
	6693687	Add1	12	11	730.1	0.781122	1.15532	Hic	CxCA	alpha-2 protein	2.4999e+08	3.60696e+08	3.41155e+08	4.21629e+08	3.41463e+08	1.72536e+08	1.42502e+08	1.33893e+08	1.43393e+08	1.75617e+08	1.60092e+08	1.01257e+09	9.96516e+08	9.36184e+08	9.51396e+08	8.93541e+08	1.06838e+09	2.55774e+08	1.80671e+08	1.28576e+08	1.71696e+08	1.36816e+08	9.7497e+07	9.74193e+07	1.16925e+08	1.20821e+08	1.21502e+08	1.08547e+08	1.15201e+08	1.36322e+08	1.0953e+08	1.34694e+08	1.46102e+08	1.44078e+08	1.36816e+08	1.92023e+08	1.80716e+08	1.15248e+08	1.15658e+08
	26343205	Slc6a11	11	10	480.44	0	9.92777	Hyp	CxM	unnamed protein product	9.59337e+07	1.01399e+08	9.89743e+07	7.21523e+07	7.88132e+07	1.91933e+08	1.7702e+08	2.0853e+08	2.03303e+08	1.68321e+08	1.8406e+08	7.34916e+07	8.1077e+07	8.81106e+07	7.70235e+07	7.8034e+07	7.45964e+07	1.5646e+08	1.68666e+08	1.6553e+08	1.32196e+08	1.87341e+08	2.03417e+08	7.08708e+07	8.05149e+07	7.19424e+07	6.55906e+07	7.83725e+07	5.6161e+07	6.89684e+07	7.66851e+07	8.00611e+07	7.85489e+07	9.17474e+07	9.74682e+07	1.17333e+08	9.22896e+07	8.57977e+07	8.21353e+07
	4520342	Cpne6	11	10	581.43	3.33067e-16	2.65016	CB	CxM	N-copine	1.04709e+08	1.05902e+08	1.03606e+08	7.72849e+07	8.26811e+07	1.52156e+08	1.6495e+08	1.60374e+08	1.56784e+08	1.52026e+08	1.47256e+08	6.15647e+07	5.7528e+07	4.23588e+07	4.17472e+07	4.41122e+07	4.03265e+07	3.37968e+07	4.00842e+07	3.57674e+07	3.2863e+07	3.84155e+07	3.8742e+07	7.96462e+07	1.01962e+08	7.8431e+07	7.35189e+07	8.33286e+07	7.75895e+07	8.70972e+07	8.00067e+07	8.84794e+07	6.58576e+07	7.63363e+07	8.05784e+07	8.94743e+07	9.89402e+07	7.2098e+07	9.19768e+07
	569004667	Pcdh1	10	10	489.5	1.77636e-15	3.70521	Hic	CB	protocadherin-1 isoform X5	4.25029e+07	3.93475e+07	3.51247e+07	8.06466e+07	8.9651e+07	3.73414e+07	4.3827e+07	5.02592e+07	4.65691e+07	3.61486e+07	3.97317e+07	5.08295e+07	5.73043e+07	4.72e+07	4.72404e+07	4.0954e+07	4.25591e+07	2.55313e+08	2.98864e+08	3.13712e+08	3.93508e+08	3.87922e+08	3.63734e+08	4.41803e+07	4.14887e+07	5.0657e+07	4.36019e+07	5.45535e+07	5.5685e+07	4.84854e+07	4.08062e+07	5.0545e+07	4.57556e+07	5.66955e+07	4.55614e+07	1.67473e+08	6.01753e+07	6.66967e+07	4.35023e+07
	148707653	Syt2	17	10	1153.56	2.77556e-15	9.10004	CB	Hic	synaptotagmin II	1.92684e+07	1.46292e+07	1.28681e+07	8.41628e+06	2.02008e+07	1.55401e+07	1.29376e+07	1.32479e+07	1.08883e+07	1.09466e+07	1.35581e+07	4.3473e+06	4.29461e+06	2.2815e+06	2.60878e+06	3.94873e+06	3.33672e+06	5.72021e+06	3.93126e+06	3.87468e+06	2.37532e+06	9.32581e+06	1.05391e+07	4.6559e+07	4.37961e+07	3.91752e+07	4.00727e+07	3.00523e+07	2.95484e+07	2.04433e+07	4.09921e+07	2.04466e+07	2.41547e+07	2.40579e+07	2.99446e+07	1.70733e+07	4.02528e+07	2.49605e+07	2.00622e+07
	148700357	Actn2	20	10	977.81	1.14353e-14	9.74911	CxM	Hyp	actinin alpha 2	1.04171e+08	8.99438e+07	9.64525e+07	5.73308e+07	6.0922e+07	2.01022e+08	2.2372e+08	2.14111e+08	2.08129e+08	1.76862e+08	1.84432e+08	3.07099e+07	3.37254e+07	5.40031e+07	5.88975e+07	4.6666e+07	2.19668e+07	2.31895e+07	2.38066e+07	2.26494e+07	4.00325e+07	3.44542e+07	2.72733e+07	1.31087e+08	1.10785e+08	9.44406e+07	9.14944e+07	1.36961e+08	1.07014e+08	1.35924e+08	1.10583e+08	1.11674e+08	1.02429e+08	1.06166e+08	1.47021e+08	1.09467e+08	1.38876e+08	8.90704e+07	1.18632e+08
	74149201	Icam5	11	10	761.41	5.50671e-14	6.11834	Hic	CB	unnamed protein product	2.04716e+08	1.218e+08	1.39473e+08	6.44568e+07	9.79522e+07	6.55175e+07	7.69831e+07	9.02831e+07	9.38205e+07	6.30029e+07	6.43716e+07	3.5695e+07	3.18164e+07	2.61676e+07	2.48346e+07	3.35222e+07	2.23452e+07	3.0188e+07	2.17414e+07	3.14448e+07	3.14344e+07	3.1058e+07	2.98236e+07	1.34409e+08	1.2437e+08	1.25784e+08	1.15898e+08	1.56988e+08	1.03852e+08	1.18905e+08	1.0263e+08	9.54547e+07	1.04815e+08	1.11366e+08	1.39116e+08	8.20035e+07	8.60669e+07	6.61719e+07	1.26404e+08
	148704518	Akap5	10	10	866.45	1.21347e-13	4.0423	ST	CB	mCG52906	7.12955e+07	5.8807e+07	5.59535e+07	3.97246e+07	4.2104e+07	6.27659e+07	5.70861e+07	5.26949e+07	5.97238e+07	5.27346e+07	5.86223e+07	4.35818e+07	4.06301e+07	3.40542e+07	3.51927e+07	4.03312e+07	3.52964e+07	2.20906e+07	1.75031e+07	1.83632e+07	1.33507e+07	2.3724e+07	2.54935e+07	6.14597e+07	6.55608e+07	7.78468e+07	5.63503e+07	5.87145e+07	5.02232e+07	5.29221e+07	6.40155e+07	6.3961e+07	6.42246e+07	5.7744e+07	6.94681e+07	4.64589e+07	5.8138e+07	4.62153e+07	6.34554e+07
	56269374	Pde2a	10	10	441.43	1.3616e-11	2.78704	CxM	CB	Phosphodiesterase 2A, cGMP-stimulated	2.00115e+08	1.7808e+08	1.77738e+08	1.27984e+08	1.79086e+08	2.53034e+08	2.41559e+08	2.15286e+08	2.18005e+08	2.30386e+08	2.30237e+08	1.13266e+08	1.07739e+08	9.13088e+07	9.42869e+07	1.00938e+08	9.77589e+07	1.08572e+08	7.89058e+07	1.13135e+08	1.13091e+08	1.13838e+08	1.29265e+08	1.31149e+08	1.66646e+08	1.66053e+08	1.63897e+08	1.78496e+08	1.71949e+08	1.46997e+08	1.7193e+08	1.63219e+08	1.8149e+08	1.95215e+08	1.86126e+08	2.01752e+08	2.09904e+08	1.62563e+08	1.23029e+08
	20454279	Slc8a2	10	10	775.64	2.52999e-11	1.95799	Hic	Hyp	sodium-calcium exchanger	8.63624e+07	1.019e+08	9.84921e+07	1.4775e+08	1.23953e+08	7.08018e+07	6.12106e+07	6.38658e+07	6.5335e+07	5.63919e+07	6.79224e+07	8.31672e+07	7.91905e+07	8.37778e+07	7.88164e+07	8.47138e+07	7.45337e+07	1.15434e+08	1.03999e+08	1.23086e+08	1.04415e+08	1.21616e+08	1.04716e+08	4.7342e+07	5.39189e+07	5.77161e+07	5.50333e+07	5.2766e+07	6.28773e+07	8.23745e+07	5.47124e+07	6.77832e+07	6.78726e+07	6.87147e+07	7.80837e+07	1.08864e+08	8.05674e+07	4.42013e+07	5.88705e+07
	560008	Slc12a2	10	10	405.17	5.55653e-11	2.30524	CB	CxM	putative basolateral Na-K-2Cl cotransporter	4.59083e+07	7.66395e+07	4.92449e+07	4.25188e+07	6.51078e+07	9.08086e+07	1.0546e+08	8.31747e+07	9.75264e+07	8.51362e+07	8.35223e+07	4.64388e+07	4.39767e+07	3.80166e+07	4.67557e+07	5.46242e+07	3.94426e+07	7.79289e+07	5.96955e+07	7.14373e+07	6.98763e+07	8.05601e+07	8.88629e+07	6.66869e+07	8.99155e+07	7.09967e+07	6.12852e+07	6.99134e+07	9.32031e+07	8.58723e+07	7.10647e+07	9.00379e+07	8.16676e+07	8.03546e+07	6.71815e+07	9.49007e+07	8.30019e+07	6.56484e+07	6.91142e+07
	118136297	Dlg2	13	10	560.31	3.21241e-10	1.73831	Hic	Hyp	disks large homolog 2 isoform 1	3.03309e+09	5.43969e+09	4.37269e+09	3.81094e+09	3.54815e+09	2.92506e+09	3.0338e+09	2.29061e+09	2.33352e+09	2.41672e+09	2.44046e+09	2.7377e+09	2.47372e+09	3.2027e+09	2.90504e+09	3.10572e+09	2.49953e+09	2.05051e+09	2.02244e+09	2.14808e+09	2.00709e+09	1.92545e+09	1.83923e+09	1.4743e+09	1.89755e+09	1.57484e+09	1.79059e+09	1.76735e+09	2.41154e+09	2.56945e+09	2.00704e+09	2.65763e+09	2.02835e+09	1.63531e+09	1.75005e+09	2.4186e+09	1.41266e+09	1.02806e+09	1.67686e+09
	200413	Plp1	10	10	557.01	6.00393e-10	2.74251	ST	CxF	myelin proteolipid protein	5.60789e+07	5.69083e+07	5.25222e+07	4.57492e+07	4.5697e+07	5.37031e+07	6.21771e+07	6.35803e+07	6.72735e+07	5.20583e+07	5.09571e+07	4.42659e+07	4.4579e+07	3.88756e+07	4.08611e+07	4.26616e+07	3.40881e+07	2.99162e+07	2.23539e+07	2.11742e+07	2.74858e+07	2.79686e+07	2.83532e+07	5.17851e+07	4.96605e+07	4.76816e+07	5.24538e+07	4.71144e+07	4.83315e+07	5.14262e+07	5.61944e+07	4.93075e+07	4.73522e+07	4.9765e+07	5.35632e+07	5.29881e+07	6.17592e+07	4.67148e+07	4.33572e+07
	38018248	Rtn3	13	10	640.72	3.99675e-09	1.94906	Hic	CB	RTN3-A	6.85243e+07	6.45139e+07	7.37887e+07	2.99613e+07	3.51183e+07	4.08872e+07	4.43798e+07	5.29212e+07	4.49464e+07	5.02116e+07	5.1297e+07	9.21561e+07	9.05736e+07	1.10346e+08	1.14377e+08	8.85166e+07	1.0056e+08	5.53033e+07	4.8673e+07	5.73365e+07	6.33263e+07	5.20017e+07	4.09335e+07	4.80471e+07	3.46028e+07	3.2545e+07	4.43778e+07	3.55662e+07	4.02515e+07	4.30844e+07	4.65599e+07	3.76821e+07	3.35106e+07	5.04616e+07	3.50411e+07	4.56773e+07	5.17082e+07	6.12504e+07	4.53341e+07
	341941148	Gnai2	17	10	1085.73	1.17971e-07	2.88611	Hyp	CxM	Guanine nucleotide-binding protein G(i) subunit alpha-2	2.23768e+08	1.90414e+08	2.10218e+08	2.77467e+08	2.26244e+08	1.11057e+08	1.65531e+08	1.78503e+08	1.63346e+08	1.63568e+08	1.62839e+08	1.83353e+08	2.2112e+08	2.47333e+08	2.84265e+08	2.60269e+08	2.40328e+08	1.37614e+08	1.58657e+08	1.41778e+08	1.27174e+08	1.13491e+08	1.07366e+08	1.24203e+08	9.69761e+07	9.24694e+07	9.44942e+07	1.09565e+08	1.49461e+08	1.18273e+08	1.55115e+08	9.94752e+07	7.49966e+07	1.19605e+08	9.54705e+07	1.59592e+08	1.72265e+08	1.83259e+08	1.14021e+08
	312222784	Vdac3	11	10	717.67	3.07163e-07	2.53126	Hyp	CxCA	voltage-dependent anion-selective channel protein 3 isoform 1	1.39353e+08	1.25637e+08	1.16294e+08	7.94125e+07	9.49754e+07	1.13569e+08	1.15361e+08	1.21877e+08	1.18678e+08	1.24362e+08	1.24748e+08	1.98132e+08	1.85346e+08	1.68818e+08	1.72932e+08	1.53925e+08	1.83189e+08	2.26446e+08	2.28483e+08	2.42514e+08	2.16166e+08	1.97068e+08	1.65968e+08	1.78726e+08	1.48041e+08	1.54698e+08	1.77403e+08	1.39304e+08	1.30851e+08	1.54098e+08	1.43111e+08	1.7338e+08	1.69218e+08	1.45923e+08	1.69057e+08	1.55925e+08	1.42134e+08	1.63314e+08	1.59764e+08
	19068139	Cadm4	10	10	840.09	9.19367e-07	2.06852	CB	ST	membrane glycoprotein	1.99131e+08	2.28662e+08	2.21149e+08	2.69316e+08	2.41703e+08	1.43609e+08	2.41392e+08	1.66085e+08	1.55321e+08	1.43253e+08	1.55556e+08	1.76405e+08	1.83124e+08	1.28291e+08	1.56776e+08	1.47789e+08	1.78605e+08	1.42329e+08	1.40845e+08	1.43801e+08	1.18315e+08	1.1453e+08	1.04826e+08	1.4457e+08	1.34173e+08	1.20662e+08	1.12916e+08	1.25509e+08	1.54048e+08	1.30631e+08	1.34738e+08	1.27667e+08	1.06582e+08	1.43784e+08	1.38116e+08	1.48053e+08	1.17491e+08	1.18588e+08	1.37872e+08
	116283387	Nefl	14	10	1007.83	1.25707e-06	2.02059	ST	CxF	Nefl protein	6.88368e+07	6.4225e+07	9.12566e+07	9.02157e+07	1.03888e+08	1.96454e+07	3.66841e+07	3.99402e+07	4.14809e+07	3.15243e+07	3.42171e+07	3.2366e+07	3.90329e+07	8.75949e+07	6.47384e+07	7.85687e+07	5.23176e+07	2.92298e+07	4.42933e+07	3.20387e+07	4.51232e+07	2.3941e+07	2.62598e+07	2.43812e+07	3.1225e+07	1.84868e+07	2.58763e+07	2.25939e+07	3.65188e+07	2.06071e+07	3.25596e+07	2.96737e+07	1.97451e+07	5.17885e+07	1.85532e+07	3.90948e+07	7.81119e+07	8.66936e+07	2.72134e+07
	12847547	Hnrnpk	10	10	598.91	2.41527e-05	3.39189	ST	CxM	unnamed protein product	3.08171e+07	2.83894e+07	3.31763e+07	7.10166e+07	9.17395e+07	2.60684e+07	2.294e+07	2.08002e+07	2.49366e+07	2.25655e+07	2.4217e+07	7.38236e+07	7.41675e+07	5.75694e+07	5.56522e+07	4.47754e+07	3.99373e+07	5.41763e+07	7.78419e+07	5.71514e+07	6.40414e+07	4.79029e+07	4.0667e+07	5.02192e+07	3.70243e+07	3.88764e+07	5.21338e+07	4.21174e+07	3.69775e+07	3.59732e+07	4.4055e+07	4.74922e+07	3.54235e+07	4.48862e+07	2.98774e+07	5.23541e+07	4.669e+07	5.36905e+07	4.23524e+07
	939831	Anxa5	10	10	489.86	3.36496e-05	2.87652	Hyp	Hic	annexin V	1.63921e+08	1.74933e+08	1.61227e+08	1.88289e+08	1.69793e+08	1.52051e+08	1.32623e+08	1.64302e+08	1.65728e+08	1.63818e+08	1.67431e+08	1.90207e+08	1.86545e+08	2.31371e+08	2.21613e+08	2.41953e+08	2.25828e+08	1.75355e+08	1.80745e+08	2.05127e+08	1.68177e+08	1.70553e+08	1.8613e+08	1.84642e+08	1.58598e+08	1.97873e+08	1.87377e+08	1.83681e+08	1.5396e+08	1.55424e+08	1.66548e+08	1.46198e+08	1.98354e+08	1.77503e+08	1.73975e+08	1.66311e+08	1.74068e+08	1.74228e+08	2.05711e+08
	1170384	Hsp90aa1	29	10	2288.42	0.000219232	1.60127	Hyp	Hic	Heat shock protein HSP 90-alpha	5.42215e+08	4.9761e+08	4.79303e+08	4.14885e+08	3.83782e+08	5.31074e+08	5.22975e+08	4.77198e+08	4.68716e+08	4.41325e+08	4.88865e+08	6.23485e+08	5.98883e+08	5.66778e+08	5.216e+08	5.65196e+08	5.78043e+08	6.45974e+08	8.11765e+08	5.03948e+08	5.76591e+08	6.8132e+08	6.15352e+08	6.04315e+08	5.6949e+08	6.11856e+08	5.65741e+08	4.88288e+08	5.89478e+08	6.30023e+08	5.79705e+08	5.27901e+08	5.00284e+08	5.24204e+08	5.39308e+08	4.50766e+08	4.82899e+08	5.41081e+08	5.26066e+08
	12837772	Atp5o	10	10	859.21	0.000263952	1.51322	CB	Hic	unnamed protein product	2.3137e+07	2.88047e+07	2.80266e+07	2.49771e+07	2.75014e+07	4.12278e+07	3.33735e+07	4.36745e+07	4.72788e+07	3.80144e+07	4.83659e+07	2.62184e+07	2.67112e+07	2.733e+07	2.44747e+07	2.12751e+07	2.54926e+07	2.66127e+07	3.23368e+07	3.70068e+07	2.57614e+07	2.66353e+07	3.63172e+07	3.08719e+07	4.30872e+07	4.99846e+07	4.97152e+07	4.48131e+07	3.82271e+07	3.63427e+07	3.8412e+07	4.09555e+07	4.16257e+07	3.45108e+07	3.7003e+07	3.67639e+07	3.72916e+07	4.01012e+07	4.66045e+07
	194328708	Oxr1	10	10	630.03	0.000510147	1.52785	CxM	ST	oxidation resistance protein 1 isoform E	1.30188e+08	1.88961e+08	1.43911e+08	3.09584e+08	9.80378e+07	1.36342e+08	1.05881e+08	1.40537e+08	1.32174e+08	1.28815e+08	1.16742e+08	1.51724e+08	1.55511e+08	2.36549e+08	2.43138e+08	2.50104e+08	2.11809e+08	1.20022e+08	1.03664e+08	1.27549e+08	1.37911e+08	1.46687e+08	1.6842e+08	1.9774e+08	1.94405e+08	1.80448e+08	1.69123e+08	2.25299e+08	2.34914e+08	1.91458e+08	1.58264e+08	1.43488e+08	1.8003e+08	2.05182e+08	1.67661e+08	1.32006e+08	1.57438e+08	1.79622e+08	1.6381e+08
	10998840	Tubb3	36	10	2821.54	0.00130948	1.91786	Hyp	Hic	tubulin beta-3	1.18532e+08	1.33731e+08	1.20092e+08	1.70772e+08	1.57741e+08	1.18986e+08	1.03491e+08	1.30999e+08	1.16352e+08	1.29911e+08	1.28544e+08	1.34235e+08	1.37683e+08	1.98551e+08	1.96257e+08	2.04122e+08	1.84337e+08	1.12531e+08	1.16463e+08	1.41072e+08	1.42472e+08	1.29675e+08	1.30213e+08	1.42705e+08	1.22948e+08	1.43326e+08	1.40854e+08	1.53839e+08	1.41681e+08	1.23705e+08	1.4593e+08	1.18801e+08	1.50925e+08	1.68875e+08	1.5231e+08	1.16275e+08	1.34823e+08	1.78975e+08	1.3708e+08
	74140319	Gdi1	18	10	947.56	0.00143508	1.68993	Hyp	Hic	unnamed protein product	2.36906e+08	1.68891e+08	1.81668e+08	2.59419e+08	2.22367e+08	2.04115e+08	2.11085e+08	1.93843e+08	2.34034e+08	2.0295e+08	2.33833e+08	1.78593e+08	2.09307e+08	1.43278e+08	9.23469e+07	1.71477e+08	1.95353e+08	1.29777e+08	1.25726e+08	1.58393e+08	1.22199e+08	8.64147e+07	1.35344e+08	2.46541e+08	2.49824e+08	3.00085e+08	2.83344e+08	2.26448e+08	1.92001e+08	1.72954e+08	2.19931e+08	2.35947e+08	2.75812e+08	2.32552e+08	2.41367e+08	2.09952e+08	2.27573e+08	2.24544e+08	2.296e+08
	12836566	Ap2b1	22	10	1095.71	0.00192571	1.7654	CxM	CB	unnamed protein product	7.8594e+07	8.18746e+07	7.85533e+07	8.01574e+07	6.01577e+07	7.85057e+07	6.96973e+07	7.94421e+07	6.69045e+07	8.03703e+07	7.99685e+07	9.64401e+07	9.25973e+07	6.96624e+07	7.25689e+07	8.09971e+07	9.68932e+07	5.6402e+07	5.48879e+07	6.02971e+07	5.00014e+07	5.11421e+07	4.91053e+07	5.29475e+07	7.74451e+07	8.32052e+07	6.21596e+07	6.97851e+07	6.384e+07	7.35113e+07	7.02755e+07	7.32043e+07	6.31276e+07	6.20216e+07	6.66385e+07	7.1385e+07	5.60546e+07	5.74666e+07	9.72897e+07
	148672851	Epb4.1l2	13	10	800.73	0.00305666	1.61172	Hyp	CB	erythrocyte protein band 4.1-like 2, isoform CRA_b	3.28854e+07	4.61512e+07	2.73494e+07	4.7225e+07	4.95751e+07	4.57311e+07	4.58908e+07	5.1385e+07	5.12598e+07	4.67291e+07	4.9911e+07	3.14589e+07	4.10138e+07	4.12712e+07	4.9991e+07	5.51376e+07	4.49821e+07	5.26796e+07	5.09632e+07	6.16564e+07	5.69421e+07	4.8398e+07	6.26269e+07	5.39563e+07	5.78878e+07	5.95478e+07	6.27446e+07	5.31124e+07	5.59231e+07	5.75073e+07	4.87598e+07	5.30037e+07	6.95481e+07	5.82759e+07	6.81353e+07	5.09638e+07	4.59153e+07	4.60749e+07	6.4272e+07
	13938072	Eef2	10	10	455.32	0.00482941	1.45833	CB	ST	Eukaryotic translation elongation factor 2	2.32282e+08	2.10238e+08	2.17128e+08	4.04336e+08	2.86819e+08	2.15871e+08	1.66065e+08	1.76547e+08	1.97791e+08	2.51168e+08	2.48974e+08	2.79394e+08	2.81389e+08	2.69573e+08	2.10777e+08	2.38828e+08	2.97254e+08	2.47178e+08	2.20896e+08	3.0546e+08	2.25199e+08	1.59988e+08	2.36087e+08	2.09724e+08	2.40169e+08	2.12141e+08	2.4085e+08	1.78804e+08	1.90443e+08	1.39933e+08	1.85222e+08	2.2156e+08	2.20195e+08	2.62752e+08	1.19073e+08	1.73022e+08	1.64174e+08	2.21165e+08	2.45479e+08
	12833323	Atp5f1	10	10	503.89	0.00618195	1.65835	Hyp	CxCA	unnamed protein product	1.099e+08	1.10179e+08	1.19106e+08	9.59298e+07	1.25946e+08	9.49759e+07	9.99494e+07	1.03941e+08	1.06977e+08	1.1608e+08	1.04962e+08	1.10557e+08	1.1938e+08	1.22252e+08	1.20483e+08	1.03806e+08	1.16959e+08	9.11572e+07	7.93249e+07	9.74852e+07	1.03491e+08	8.71838e+07	9.95356e+07	8.51466e+07	1.14429e+08	9.75768e+07	1.19006e+08	1.06659e+08	9.14181e+07	8.59138e+07	9.20769e+07	1.08294e+08	1.03091e+08	1.51027e+08	9.46415e+07	1.22615e+08	1.06181e+08	8.54665e+07	9.23964e+07
	9437357	Sv2a	10	10	594.35	0.0143097	1.31591	Hyp	CxCA	Ca2+ regulator SV2A	3.30695e+08	3.8094e+08	3.18454e+08	3.06159e+08	3.86363e+08	3.20823e+08	2.88476e+08	4.04677e+08	4.00501e+08	3.97296e+08	3.55392e+08	3.20912e+08	3.6452e+08	6.30422e+08	5.13736e+08	4.89572e+08	4.69416e+08	3.99622e+08	3.86919e+08	4.04006e+08	4.07696e+08	3.39655e+08	4.45345e+08	4.45066e+08	4.10425e+08	4.83405e+08	5.06127e+08	4.70151e+08	4.201e+08	3.64305e+08	4.64527e+08	4.3123e+08	5.35057e+08	4.70243e+08	4.26144e+08	2.89742e+08	3.58413e+08	5.05957e+08	4.814e+08
	387129	Mdh1	10	10	686.48	0.0217319	1.50302	Hyp	Hic	cytosolic malate dehydrogenase, partial	5.10714e+08	4.70282e+08	4.168e+08	4.97659e+08	4.36362e+08	4.8194e+08	4.50186e+08	5.69462e+08	5.78521e+08	5.54235e+08	5.24484e+08	4.09936e+08	4.16165e+08	5.16856e+08	4.66978e+08	4.98153e+08	4.76729e+08	3.63758e+08	4.00044e+08	4.014e+08	3.77616e+08	3.38105e+08	3.64454e+08	5.69997e+08	5.85758e+08	6.58078e+08	6.89905e+08	6.68833e+08	5.27421e+08	5.59286e+08	6.16691e+08	5.37265e+08	7.02024e+08	7.42347e+08	6.03029e+08	3.71146e+08	5.09653e+08	6.40846e+08	7.324e+08
	1304166	Ywhaz	13	10	1082.34	0.0385481	1.46761	CxM	CB	phospholipase A2	1.21733e+08	1.26383e+08	1.57356e+08	1.27052e+08	1.31332e+08	9.84763e+07	1.09833e+08	1.07564e+08	1.09252e+08	1.12884e+08	8.95882e+07	8.34528e+07	9.05384e+07	1.22457e+08	1.07569e+08	1.08147e+08	9.72585e+07	1.13137e+08	1.11543e+08	8.95709e+07	1.06779e+08	1.04568e+08	9.6704e+07	1.40096e+08	1.06999e+08	9.84201e+07	1.04434e+08	1.01398e+08	1.21124e+08	1.21657e+08	1.23952e+08	1.04627e+08	8.15588e+07	1.03112e+08	9.22059e+07	1.11191e+08	1.37217e+08	1.58904e+08	1.14848e+08
	12860038	Dlst	10	10	554.44	0.209018	1.37844	ST	CxCA	unnamed protein product	1.7149e+07	2.44277e+07	1.80767e+07	3.74899e+07	3.32189e+07	3.00607e+07	2.16267e+07	2.24878e+07	2.27662e+07	1.95285e+07	1.79634e+07	1.63279e+07	1.43937e+07	2.07497e+07	2.32843e+07	2.18671e+07	1.77378e+07	1.54912e+08	1.37063e+08	1.80952e+08	1.88162e+08	1.52431e+08	2.08248e+08	1.44814e+07	1.67552e+07	1.89533e+07	1.54491e+07	1.81197e+07	2.43924e+07	2.38847e+07	2.00117e+07	1.68156e+07	1.79011e+07	1.86044e+07	2.043e+07	6.57698e+07	2.96515e+07	3.968e+07	1.54458e+07
	3834613	Homer3	10	9	579.63	6.66134e-16	10.6807	CB	CxM	homer-3	4.65369e+07	4.81641e+07	5.33651e+07	5.71281e+07	4.83151e+07	4.554e+07	4.35892e+07	4.35233e+07	4.32806e+07	4.78797e+07	4.68855e+07	4.15259e+07	4.35937e+07	3.84845e+07	3.6877e+07	3.52769e+07	3.75129e+07	1.65566e+07	1.47192e+07	1.99745e+07	1.74599e+07	1.458e+07	1.41653e+07	1.70763e+07	1.90662e+07	1.74967e+07	2.14474e+07	1.9651e+07	1.58458e+07	1.58683e+07	2.03741e+07	2.21774e+07	2.28911e+07	2.86579e+07	1.74437e+07	2.68437e+07	2.50594e+07	2.11727e+07	1.96946e+07
	51260926	Slc8a1	10	9	417.1	1.88738e-15	2.95112	ST	CB	Slc8a1 protein	1.48006e+08	1.57475e+08	1.31173e+08	1.26121e+08	1.04622e+08	1.36243e+08	1.20062e+08	1.22157e+08	1.27936e+08	1.09782e+08	1.15853e+08	1.25539e+08	1.06726e+08	1.20699e+08	1.12209e+08	1.02307e+08	9.01507e+07	1.9359e+08	1.74534e+08	2.01889e+08	1.9516e+08	2.07836e+08	2.45713e+08	1.10123e+08	1.31105e+08	1.11472e+08	1.02062e+08	1.20458e+08	1.09133e+08	1.00988e+08	1.00002e+08	9.88935e+07	1.16602e+08	1.18847e+08	1.06581e+08	1.85108e+08	1.118e+08	7.35079e+07	8.8204e+07
	148704588	Rtn1	12	9	616.39	1.8731e-10	2.1858	CB	CxCA	reticulon 1, isoform CRA_a	4.83684e+07	5.27326e+07	3.70619e+07	4.53497e+07	6.43237e+07	6.23958e+07	4.35007e+07	4.43077e+07	5.11964e+07	5.26738e+07	5.90836e+07	3.72083e+07	4.33655e+07	3.97567e+07	5.06365e+07	5.83495e+07	5.79971e+07	3.72393e+07	2.49952e+07	3.99819e+07	2.20072e+07	2.45108e+07	3.09815e+07	7.7994e+07	8.41806e+07	1.07211e+08	9.13906e+07	8.40517e+07	7.33451e+07	5.52369e+07	9.48064e+07	8.81651e+07	1.19843e+08	9.69194e+07	8.51776e+07	7.24625e+07	8.08851e+07	8.45967e+07	8.99604e+07
	30851564	Fscn1	9	9	471.15	4.59882e-10	2.5852	CxM	CB	Fascin homolog 1, actin bundling protein (Strongylocentrotus purpuratus)	1.02312e+08	1.02842e+08	8.17602e+07	1.13384e+08	1.42791e+08	1.05157e+08	1.15224e+08	1.30701e+08	1.2212e+08	1.12245e+08	1.3068e+08	8.10958e+07	8.20358e+07	8.15513e+07	7.90548e+07	9.71876e+07	7.61467e+07	7.21429e+07	6.24572e+07	7.38624e+07	7.26604e+07	6.9687e+07	8.1415e+07	1.3604e+08	1.63271e+08	1.68559e+08	1.58875e+08	1.59634e+08	1.4282e+08	1.44414e+08	1.47628e+08	1.5759e+08	1.56869e+08	1.85766e+08	1.54243e+08	1.03271e+08	1.48873e+08	1.506e+08	1.71088e+08
	4867979	Coro1a	9	9	398.78	1.2613e-09	1.92415	CxM	CB	tryptophane aspartate containing coat protein	2.45237e+07	3.99484e+07	4.22735e+07	7.82658e+07	7.51208e+07	1.39316e+07	1.54667e+07	1.98601e+07	1.28065e+07	1.19337e+07	1.85092e+07	2.41043e+07	2.26925e+07	3.79573e+07	2.65794e+07	4.36417e+07	2.72582e+07	1.50361e+07	1.30257e+07	1.25928e+07	9.86617e+06	1.33626e+07	1.59991e+07	7.24286e+06	1.75362e+07	1.58868e+07	1.26722e+07	1.13557e+07	1.96182e+07	1.38829e+07	9.10371e+06	2.15621e+07	1.66406e+07	2.87202e+07	8.30727e+06	2.30582e+07	4.01503e+07	3.0281e+07	1.5278e+07
	74219697	Lmna	9	9	508.84	3.98795e-08	4.07226	ST	CxM	unnamed protein product	1.06788e+07	1.49095e+07	9.97058e+06	8.59746e+06	1.81084e+07	1.4837e+07	1.50057e+07	1.7993e+07	1.90521e+07	1.42932e+07	1.48148e+07	1.32822e+07	1.6326e+07	1.56588e+07	2.33429e+07	2.0855e+07	1.73949e+07	1.76201e+07	1.70166e+07	1.99067e+07	2.14973e+07	2.42171e+07	2.5257e+07	1.33333e+07	9.59738e+06	1.18524e+07	9.49096e+06	1.41003e+07	2.05044e+07	1.25841e+07	1.04573e+07	9.91503e+06	1.25788e+07	1.32092e+07	1.47353e+07	1.79441e+07	1.50779e+07	1.03375e+07	9.10003e+06
	14250204	Mthfd1	9	9	391.42	8.01313e-08	1.95722	CB	CxCA	Methylenetetrahydrofolate dehydrogenase (NADP+ dependent), methenyltetrahydrofolate cyclohydrolase, formyltetrahydrofolate synthase	2.16473e+07	2.76016e+07	2.55354e+07	1.89212e+07	2.77124e+07	2.71589e+07	2.72932e+07	2.63474e+07	2.66729e+07	2.66071e+07	2.73088e+07	2.72695e+07	2.52535e+07	1.92663e+07	2.35313e+07	2.49786e+07	2.79107e+07	2.49658e+07	2.57405e+07	3.26014e+07	2.29481e+07	2.84199e+07	2.66477e+07	2.15198e+07	1.79001e+07	1.55561e+07	2.13047e+07	1.53537e+07	1.72933e+07	1.82102e+07	1.95529e+07	1.63593e+07	1.67973e+07	1.53188e+07	1.88594e+07	3.33769e+07	2.46562e+07	1.5184e+07	1.59957e+07
	148666850	Plxna1	11	9	387.33	1.67162e-06	1.75953	CB	CxCA	plexin A1	9.31711e+07	1.09609e+08	9.85615e+07	6.70749e+07	6.15133e+07	1.25656e+08	1.03456e+08	1.0546e+08	9.99121e+07	1.07072e+08	1.07077e+08	1.00332e+08	1.08089e+08	1.16136e+08	1.14209e+08	1.18379e+08	1.23351e+08	1.35778e+08	1.35289e+08	1.26259e+08	1.35271e+08	1.55377e+08	1.52411e+08	1.0438e+08	1.04998e+08	1.13841e+08	1.07068e+08	1.24588e+08	1.12804e+08	1.12176e+08	1.11338e+08	9.75589e+07	1.09466e+08	1.14775e+08	1.27242e+08	9.97271e+07	9.83082e+07	1.0854e+08	1.10198e+08
	13543801	Fh1	9	9	513.91	4.66925e-06	1.7312	CB	ST	Fumarate hydratase 1	5.28369e+07	5.42609e+07	4.83565e+07	4.00218e+07	3.84638e+07	3.76844e+07	4.22005e+07	4.54172e+07	4.58369e+07	4.01051e+07	4.22417e+07	5.92495e+07	6.12354e+07	6.80041e+07	6.32803e+07	5.83105e+07	6.46327e+07	3.96922e+07	4.12495e+07	4.21727e+07	4.0884e+07	3.59021e+07	3.8431e+07	4.55429e+07	3.58305e+07	3.79818e+07	3.90357e+07	4.09387e+07	3.63608e+07	3.5675e+07	4.22305e+07	3.43948e+07	3.61759e+07	4.41448e+07	3.7205e+07	4.23461e+07	4.64668e+07	5.91423e+07	3.8228e+07
	468504	Cct7	10	9	467.03	6.79799e-06	1.93453	Hyp	CxCA	CCTeta, eta subunit of the chaperonin containing TCP-1 (CCT)	4.97001e+07	6.77526e+07	5.16711e+07	4.09941e+07	5.20726e+07	4.92835e+07	3.95996e+07	5.59579e+07	6.2271e+07	6.04464e+07	5.07225e+07	6.20287e+07	6.7358e+07	9.76522e+07	9.67657e+07	1.06471e+08	1.02217e+08	7.07057e+07	6.68528e+07	7.92423e+07	7.66888e+07	6.48918e+07	8.16184e+07	6.55839e+07	6.15014e+07	5.92403e+07	6.17592e+07	6.80954e+07	6.36011e+07	5.154e+07	5.71736e+07	5.2188e+07	7.37657e+07	7.02465e+07	6.95122e+07	5.189e+07	5.50323e+07	7.00292e+07	6.72383e+07
	452486	Tkt	9	9	592.48	7.08061e-06	1.94404	Hyp	Hic	transketolase	2.89088e+07	3.74474e+07	3.45413e+07	2.70584e+07	4.02034e+07	4.96628e+07	3.50243e+07	4.3792e+07	4.82824e+07	3.97326e+07	4.16429e+07	3.20283e+07	3.38995e+07	4.04159e+07	4.99248e+07	6.10564e+07	4.7578e+07	2.49728e+07	1.96809e+07	2.51751e+07	1.97883e+07	2.40809e+07	3.23087e+07	4.68563e+07	4.47537e+07	5.9052e+07	4.68371e+07	4.81606e+07	4.39247e+07	3.85161e+07	4.07145e+07	4.19727e+07	4.81885e+07	4.18753e+07	4.37506e+07	3.73886e+07	3.37865e+07	2.8904e+07	5.24235e+07
	1001009	Hsph1	10	9	515.04	7.73842e-06	1.8664	Hyp	CB	heat shock protein 105 kDa alpha	2.18702e+07	2.92123e+07	1.94848e+07	2.24492e+07	3.34166e+07	2.76472e+07	2.8111e+07	2.72179e+07	2.95399e+07	2.35414e+07	2.72016e+07	2.91935e+07	3.30488e+07	2.67884e+07	2.46827e+07	3.58092e+07	2.96898e+07	2.00411e+07	1.98722e+07	2.16199e+07	1.88381e+07	2.05009e+07	2.2123e+07	2.95759e+07	3.1229e+07	4.10876e+07	3.53641e+07	4.28728e+07	2.80645e+07	3.31553e+07	3.19791e+07	2.82504e+07	4.31384e+07	3.72861e+07	4.08302e+07	3.13726e+07	3.28154e+07	2.66784e+07	2.96393e+07
	28972243	Dnajc6	9	9	350.01	9.89362e-06	1.51692	CxM	CB	mKIAA0473 protein	1.80719e+09	1.95264e+09	2.31933e+09	2.19304e+09	1.72081e+09	1.64455e+09	1.64336e+09	1.42312e+09	1.24394e+09	1.60209e+09	1.30644e+09	1.90891e+09	1.80019e+09	2.47594e+09	1.92448e+09	2.34997e+09	2.18504e+09	2.11795e+09	2.56242e+09	1.67116e+09	2.43748e+09	2.88948e+09	2.17399e+09	1.39103e+09	1.74597e+09	1.81573e+09	1.47592e+09	1.80108e+09	2.26416e+09	1.79015e+09	1.45168e+09	2.25466e+09	1.47628e+09	1.14671e+09	1.49974e+09	1.23065e+09	7.48536e+08	1.03246e+09	1.75209e+09
	387414	Mbp	9	9	647.76	1.07575e-05	2.13711	CB	CxF	18.5 kd myelin basic protein, partial	6.84593e+07	6.87551e+07	7.4017e+07	6.31155e+07	5.52076e+07	8.22106e+07	9.73855e+07	1.31201e+08	1.15854e+08	1.05296e+08	7.99499e+07	5.05337e+07	5.33796e+07	5.33216e+07	7.15167e+07	6.79654e+07	6.33226e+07	9.37655e+07	8.45849e+07	8.05438e+07	1.11648e+08	1.03738e+08	1.15386e+08	1.29427e+08	1.3266e+08	9.0637e+07	1.00687e+08	1.32418e+08	1.25768e+08	1.27037e+08	1.39717e+08	1.09809e+08	1.04259e+08	1.1313e+08	1.48714e+08	8.80475e+07	1.03733e+08	1.11202e+08	1.19278e+08
	12843573	Oxct1	9	9	572.19	1.52946e-05	1.76564	CxCA	Hyp	unnamed protein product	1.66416e+07	1.52902e+07	1.48575e+07	1.74303e+07	2.20142e+07	1.57949e+07	9.14788e+06	9.41208e+06	1.21399e+07	1.1368e+07	1.25767e+07	1.20314e+07	1.48498e+07	1.17234e+07	1.06935e+07	1.43218e+07	1.28077e+07	1.66391e+07	1.25421e+07	2.2236e+07	1.53461e+07	1.44924e+07	1.89325e+07	8.51874e+06	1.28497e+07	1.20971e+07	1.2277e+07	8.43513e+06	1.20037e+07	7.0958e+06	7.02381e+06	1.20478e+07	1.5119e+07	2.05218e+07	8.84517e+06	1.4207e+07	1.07854e+07	7.83278e+06	1.18464e+07
	148694486	Myo6	9	9	501.7	3.6735e-05	1.70333	CB	CxM	mCG18842, isoform CRA_a	7.72144e+06	8.82485e+06	4.89345e+06	5.86654e+06	6.11839e+06	1.22921e+07	1.71522e+07	9.69579e+06	9.91148e+06	1.01323e+07	1.25859e+07	3.84417e+06	5.0407e+06	2.38554e+06	2.23669e+06	3.56673e+06	3.04666e+06	1.16207e+07	1.58568e+07	1.73369e+07	1.34066e+07	8.32952e+06	9.23807e+06	1.08906e+07	1.56979e+07	3.97651e+06	6.71673e+06	5.71388e+06	6.252e+06	1.21948e+07	1.16928e+07	9.36976e+06	5.65269e+06	1.26083e+07	5.94582e+06	2.34432e+07	1.28506e+07	8.46801e+06	7.71866e+06
	169403965	Shank2	10	9	445.42	5.91547e-05	3.79347	CB	Hyp	SH3 and multiple ankyrin repeat domains protein 2 isoform b	6.20487e+07	6.04097e+07	7.926e+07	6.19123e+07	6.38606e+07	4.27684e+07	5.23725e+07	6.06562e+07	5.64553e+07	4.98516e+07	5.26187e+07	6.08827e+07	6.29783e+07	7.22802e+07	7.55517e+07	7.8385e+07	6.93948e+07	6.57137e+07	6.1074e+07	6.88042e+07	6.67649e+07	7.69554e+07	6.94169e+07	7.05622e+07	5.40078e+07	5.71103e+07	6.04187e+07	6.05082e+07	6.63261e+07	6.10467e+07	6.19828e+07	5.76232e+07	5.55769e+07	5.12638e+07	7.07132e+07	6.44751e+07	6.2479e+07	5.8967e+07	5.33036e+07
	5736626	Adam22	9	9	720.77	8.11786e-05	1.5576	Hyp	Hic	ADAM22 alpha	1.98477e+08	2.58412e+08	2.68609e+08	2.30268e+08	2.36525e+08	1.73207e+08	1.70183e+08	1.6899e+08	1.78755e+08	1.78501e+08	1.70374e+08	1.87732e+08	1.86855e+08	1.84788e+08	1.93648e+08	2.14541e+08	2.03155e+08	2.18467e+08	2.02054e+08	2.1987e+08	1.97635e+08	2.18824e+08	1.74678e+08	2.17571e+08	1.67575e+08	1.72338e+08	1.86222e+08	1.80556e+08	2.34565e+08	2.22307e+08	1.62603e+08	2.09003e+08	2.03864e+08	1.50458e+08	2.18095e+08	1.64741e+08	1.14126e+08	1.00752e+08	1.95564e+08
	3334470	Mag	9	9	810.08	9.39609e-05	1.75262	ST	CxF	Myelin-associated glycoprotein	3.35011e+08	3.06066e+08	3.25467e+08	1.70422e+08	2.21505e+08	3.36675e+08	3.02212e+08	3.12276e+08	2.93677e+08	3.23687e+08	3.85287e+08	3.99371e+08	3.83748e+08	3.62188e+08	3.67694e+08	3.52756e+08	3.91445e+08	3.75547e+08	4.44934e+08	3.92719e+08	3.81829e+08	3.80379e+08	3.5885e+08	3.23346e+08	2.95028e+08	3.46968e+08	3.52031e+08	2.56558e+08	3.25983e+08	3.34763e+08	3.75294e+08	3.29148e+08	3.1744e+08	3.39245e+08	3.01754e+08	2.69417e+08	2.86575e+08	3.31889e+08	3.27868e+08
	12840425	Atp5c1	10	9	800.98	0.000166328	1.54153	CB	ST	unnamed protein product	1.94367e+08	1.76893e+08	1.69632e+08	2.05459e+08	1.66389e+08	1.91647e+08	2.03506e+08	1.60192e+08	1.61367e+08	1.4584e+08	1.71695e+08	1.80452e+08	1.83354e+08	1.66912e+08	1.47155e+08	1.75728e+08	1.59023e+08	1.92907e+08	1.94854e+08	2.07046e+08	2.00739e+08	1.91397e+08	2.16776e+08	2.24481e+08	2.66653e+08	2.92808e+08	2.50068e+08	2.56515e+08	2.19372e+08	2.46138e+08	2.57225e+08	2.91807e+08	2.38698e+08	2.41376e+08	2.66742e+08	2.02202e+08	2.19874e+08	2.65583e+08	2.98827e+08
	148673286	Sept11	15	9	1039.47	0.000385993	1.49647	CxM	Hic	septin 11, isoform CRA_a	1.87839e+08	1.64373e+08	1.74418e+08	1.48869e+08	1.75489e+08	1.42724e+08	1.69138e+08	1.74184e+08	1.90257e+08	1.61734e+08	1.6199e+08	1.93767e+08	1.89446e+08	2.10957e+08	2.06432e+08	1.9922e+08	1.79265e+08	1.59963e+08	1.70378e+08	1.43671e+08	1.55048e+08	1.50834e+08	1.4851e+08	1.77081e+08	1.37482e+08	1.48801e+08	1.54829e+08	1.50654e+08	1.8342e+08	1.87027e+08	1.85322e+08	1.59788e+08	1.31777e+08	1.72209e+08	1.39894e+08	1.40807e+08	1.88184e+08	1.82219e+08	1.64184e+08
	541732	Phb	10	9	741.49	0.00443226	1.46253	Hyp	CxF	prohibitin or B-cell receptor associated protein (BAP) 32	2.64403e+07	2.58842e+07	2.37742e+07	9.66641e+06	1.17439e+07	1.64046e+07	1.81674e+07	2.60725e+07	2.92584e+07	2.64946e+07	2.45049e+07	2.01807e+07	2.32864e+07	3.42698e+07	4.07134e+07	3.81632e+07	3.76828e+07	2.58757e+07	3.01485e+07	2.85701e+07	2.38773e+07	2.44231e+07	2.77143e+07	2.43957e+07	1.88686e+07	2.4385e+07	2.43557e+07	2.21298e+07	2.80764e+07	2.2451e+07	2.50718e+07	1.71489e+07	2.36622e+07	1.87599e+07	1.76747e+07	2.17664e+07	2.46902e+07	2.47436e+07	2.9243e+07
	23241807	Pygb	15	9	745.03	0.00456544	1.81885	Hyp	CxCA	Brain glycogen phosphorylase	9.46663e+07	7.73685e+07	8.71383e+07	1.1349e+08	1.26132e+08	8.31337e+07	7.7808e+07	7.50476e+07	8.35783e+07	8.62027e+07	9.61628e+07	1.07335e+08	1.2315e+08	1.07634e+08	8.13732e+07	9.94314e+07	1.09218e+08	8.468e+07	8.3685e+07	9.62369e+07	8.75522e+07	7.44777e+07	8.92543e+07	8.46057e+07	9.72091e+07	8.19431e+07	9.77664e+07	6.81127e+07	8.31288e+07	7.10413e+07	8.80995e+07	9.90727e+07	7.97014e+07	1.12838e+08	6.29217e+07	7.41896e+07	6.61147e+07	9.92107e+07	9.36177e+07
	12833615	Ndufa9	9	9	634.09	0.0076192	1.46376	Hyp	CxCA	unnamed protein product	3.65509e+07	4.11058e+07	6.24663e+07	9.8559e+07	1.62709e+08	5.40884e+07	3.13547e+07	4.32152e+07	4.33878e+07	4.26594e+07	4.28145e+07	3.25111e+07	3.63939e+07	5.48597e+07	4.97191e+07	5.59534e+07	4.92495e+07	3.45898e+07	2.94457e+07	4.48733e+07	3.61741e+07	3.52142e+07	4.93211e+07	3.55398e+07	4.30775e+07	4.67101e+07	4.83628e+07	4.42605e+07	4.57324e+07	3.21043e+07	3.68208e+07	3.68159e+07	5.82358e+07	5.44634e+07	3.44187e+07	3.85262e+07	4.30914e+07	4.35168e+07	3.68262e+07
	3420177	Wdr1	9	9	388.98	0.00832367	2.19458	ST	CxF	Wdr1 protein	2.0013e+08	2.22316e+08	1.87706e+08	1.94424e+08	2.65495e+08	1.70587e+08	1.55249e+08	2.10479e+08	2.01814e+08	1.98021e+08	1.88251e+08	1.72156e+08	1.84586e+08	3.24857e+08	2.73587e+08	3.10964e+08	2.3734e+08	2.27359e+08	1.87655e+08	2.39793e+08	2.70373e+08	2.40401e+08	2.58186e+08	2.65042e+08	2.45884e+08	2.67325e+08	2.77198e+08	2.84519e+08	2.46316e+08	2.01124e+08	2.44127e+08	2.49988e+08	3.13076e+08	2.75155e+08	3.13292e+08	2.01608e+08	1.98587e+08	2.86452e+08	2.85856e+08
	119348	Eno2	15	9	1007.98	0.00854421	1.55682	Hyp	Hic	Neural enolase	1.36713e+08	1.07709e+08	1.04848e+08	1.14752e+08	1.05809e+08	1.10843e+08	1.1193e+08	1.34374e+08	1.33148e+08	1.48365e+08	1.65897e+08	1.2235e+08	1.3671e+08	1.29251e+08	1.05667e+08	1.08557e+08	1.17586e+08	7.47342e+07	9.45824e+07	8.22176e+07	6.48536e+07	4.98245e+07	6.13146e+07	1.22905e+08	1.18083e+08	1.12073e+08	1.39754e+08	9.59003e+07	9.33313e+07	1.0301e+08	1.36716e+08	1.1788e+08	1.15333e+08	1.61026e+08	8.9306e+07	8.28102e+07	1.22623e+08	1.56143e+08	1.52622e+08
	26350317	Napb	12	9	742.55	0.00955762	1.69703	Hyp	CB	unnamed protein product	1.30397e+08	1.19779e+08	1.32748e+08	1.30303e+08	8.64006e+07	1.35723e+08	1.54794e+08	1.58996e+08	1.55828e+08	1.46789e+08	1.61289e+08	1.60852e+08	1.77063e+08	1.52515e+08	1.41134e+08	1.48485e+08	1.70465e+08	1.67831e+08	1.82271e+08	1.7275e+08	1.57473e+08	1.35357e+08	1.55861e+08	2.11424e+08	1.86298e+08	1.86482e+08	2.17647e+08	1.73898e+08	1.55535e+08	1.78187e+08	1.81235e+08	1.87007e+08	2.07844e+08	1.71839e+08	1.92195e+08	1.64537e+08	1.34175e+08	1.36466e+08	2.06798e+08
	187956864	Ogdhl	19	9	982.88	0.0114664	1.48424	CxM	ST	Ogdhl protein	3.24136e+08	2.87852e+08	2.98821e+08	1.11733e+08	2.148e+08	3.83407e+08	3.08723e+08	2.90691e+08	3.41717e+08	4.42451e+08	3.94105e+08	4.84556e+08	4.31664e+08	3.07401e+08	3.33008e+08	2.64856e+08	3.83212e+08	3.26542e+08	2.8515e+08	2.94742e+08	3.12617e+08	2.46039e+08	2.72765e+08	4.5042e+08	3.38925e+08	3.92745e+08	4.20911e+08	3.38594e+08	3.14556e+08	2.96107e+08	4.05543e+08	3.85286e+08	4.22108e+08	3.94105e+08	3.34241e+08	2.70015e+08	2.61335e+08	4.7716e+08	3.79107e+08
	868169	Gnb1	16	9	1189.24	0.0853089	1.64567	Hyp	ST	G protein beta 36 subunit	4.74733e+07	3.19916e+07	3.07174e+07	1.82141e+07	4.24514e+07	3.68949e+07	3.92655e+07	3.88567e+07	3.55213e+07	4.01175e+07	4.38103e+07	3.99885e+07	4.53642e+07	3.25094e+07	3.9236e+07	4.00683e+07	4.70834e+07	3.68201e+07	3.99042e+07	3.83406e+07	2.87763e+07	3.30376e+07	2.97157e+07	3.76962e+07	2.98187e+07	3.17677e+07	3.83481e+07	2.77131e+07	4.28582e+07	2.93985e+07	4.17119e+07	3.17064e+07	3.08012e+07	5.89064e+07	3.2321e+07	4.04824e+07	4.24745e+07	4.91338e+07	3.17712e+07
	407464	Gnb2l1	9	9	518.86	0.226983	1.34341	Hyp	CxM	B complex protein mRNA 12-3	6.40481e+07	7.95341e+07	5.97885e+07	9.14513e+07	8.3749e+07	7.16435e+07	6.39327e+07	7.90393e+07	7.19682e+07	6.83027e+07	7.30993e+07	1.01642e+08	1.15174e+08	1.36455e+08	1.26248e+08	1.54501e+08	1.22883e+08	1.67722e+08	1.58834e+08	1.89591e+08	1.62463e+08	2.04847e+08	1.86575e+08	7.70588e+07	7.07007e+07	9.58032e+07	7.58253e+07	8.23638e+07	8.13103e+07	8.81243e+07	6.61355e+07	8.36994e+07	8.22956e+07	7.99872e+07	8.9735e+07	9.84307e+07	7.95248e+07	9.28756e+07	8.93568e+07
	74182784	Ndrg2	8	8	474.24	1.65423e-14	2.85449	CB	Hic	unnamed protein product	2.37696e+07	2.2737e+07	1.61303e+07	2.21084e+07	2.00519e+07	3.24737e+07	3.14405e+07	2.35282e+07	2.40748e+07	2.35362e+07	2.96393e+07	9.90114e+06	1.21079e+07	9.73168e+06	1.01316e+07	1.15814e+07	8.78566e+06	8.60543e+06	7.18046e+06	7.86496e+06	5.45362e+06	9.2065e+06	1.22762e+07	1.16683e+07	2.66201e+07	2.30169e+07	1.55315e+07	1.84128e+07	2.40012e+07	1.85408e+07	2.5909e+07	2.33756e+07	1.99555e+07	2.34645e+07	2.59552e+07	2.11431e+07	2.62467e+07	1.82691e+07	2.02075e+07
	74184608	Agap2	8	8	296	9.61453e-14	2.89186	Hic	CB	unnamed protein product	1.03033e+06	1.40231e+06	1.09913e+06	1.0628e+06	1.79879e+06	1.04865e+06	813054	605224	745141	376514	458422	940660	502959	680145	684594	504143	456133	9.54222e+06	8.33945e+06	1.28381e+07	2.00481e+07	1.36836e+07	1.31678e+07	696916	709046	897793	611356	1.28415e+06	1.10628e+06	1.49704e+06	840298	654405	686480	630712	1.59409e+06	1.26761e+07	795524	870132	452089
	224282176	Arhgef33	9	8	416.65	4.28435e-11	22.3228	CB	Hic	rho guanine nucleotide exchange factor 33	4.18784e+07	4.45596e+07	3.41409e+07	4.33618e+07	4.58901e+07	3.05027e+07	2.79775e+07	3.56743e+07	3.59748e+07	2.94322e+07	2.9967e+07	2.9418e+07	2.92183e+07	3.7893e+07	4.04412e+07	4.71854e+07	3.65959e+07	1.79827e+07	1.49186e+07	1.60286e+07	1.66553e+07	2.29575e+07	2.51179e+07	4.46236e+07	4.60913e+07	5.59764e+07	4.88825e+07	4.43149e+07	4.60396e+07	4.64009e+07	5.12398e+07	4.17796e+07	5.05188e+07	5.73271e+07	5.49127e+07	3.61442e+07	5.65713e+07	4.92332e+07	6.18393e+07
	5738216	Gda	8	8	309.44	3.20046e-10	2.33491	CxCA	CB	guanine deaminase	3.38664e+07	3.72853e+07	3.23028e+07	1.57031e+07	1.97011e+07	7.10691e+07	8.42459e+07	8.53161e+07	7.88963e+07	7.01883e+07	7.02879e+07	1.67278e+07	2.39464e+07	2.17548e+07	2.19442e+07	2.04615e+07	1.36672e+07	2.33542e+07	2.40362e+07	2.86754e+07	2.65857e+07	3.19138e+07	2.80927e+07	2.01362e+07	1.65933e+07	1.16914e+07	1.40477e+07	1.99184e+07	2.83893e+07	1.81835e+07	1.89202e+07	1.61295e+07	1.79731e+07	3.18185e+07	2.24602e+07	3.48973e+07	3.00533e+07	1.83997e+07	1.04177e+07
	148675847	Gria1	10	8	587.12	7.09729e-10	4.08189	Hic	CxM	glutamate receptor, ionotropic, AMPA1 (alpha 1), isoform CRA_a	5.14973e+07	6.42475e+07	8.35291e+07	9.69509e+07	5.17582e+07	7.76563e+07	9.17827e+07	7.06464e+07	6.97326e+07	7.86713e+07	7.98982e+07	1.18827e+08	1.23813e+08	1.00021e+08	1.10091e+08	1.01673e+08	8.99009e+07	1.31357e+08	1.30661e+08	1.22372e+08	1.32619e+08	1.10011e+08	9.41459e+07	4.56297e+07	5.01469e+07	4.3847e+07	4.34659e+07	4.27385e+07	3.6612e+07	6.47468e+07	4.4916e+07	6.01518e+07	4.49367e+07	3.68578e+07	5.89593e+07	9.93646e+07	4.84387e+07	4.0443e+07	5.50593e+07
	50510	Gja1	8	8	336.23	2.80867e-09	3.10407	CB	CxM	connexin 43	7.38746e+07	8.932e+07	9.51483e+07	8.48778e+07	1.0562e+08	7.15694e+07	7.1433e+07	7.35068e+07	6.94252e+07	6.30929e+07	6.35173e+07	7.77328e+07	8.09394e+07	1.00189e+08	8.10177e+07	7.76618e+07	7.0186e+07	4.1554e+07	3.42224e+07	4.66372e+07	5.72917e+07	4.71309e+07	5.18353e+07	4.11405e+07	4.38783e+07	4.11455e+07	4.75761e+07	5.0938e+07	5.10842e+07	6.09811e+07	4.26879e+07	5.79757e+07	5.36997e+07	5.75955e+07	7.04052e+07	8.4169e+07	6.42208e+07	4.28122e+07	3.38776e+07
	26335435	Slc6a1	8	8	368.17	2.9622e-09	2.06037	ST	CxM	unnamed protein product	2.9331e+07	4.57203e+07	4.97732e+07	3.43074e+07	2.63051e+07	1.31528e+07	1.85678e+07	2.00985e+07	2.26722e+07	1.65047e+07	1.44126e+07	2.81443e+07	2.54165e+07	3.22041e+07	3.18913e+07	3.70815e+07	2.64535e+07	2.98377e+07	2.99318e+07	3.4699e+07	2.95285e+07	3.80649e+07	3.92211e+07	2.10937e+07	1.2629e+07	1.50226e+07	1.95808e+07	2.02428e+07	2.37678e+07	1.2607e+07	1.8412e+07	1.12546e+07	1.46386e+07	1.75325e+07	1.1398e+07	3.54641e+07	2.6353e+07	1.78085e+07	1.35301e+07
	12044402	Cacna2d2	9	8	308.29	5.67275e-09	2.83817	ST	CxCA	voltage-dependent calcium channel alpha-2-delta-2 subunit	3.23152e+07	4.3551e+07	3.07896e+07	3.22027e+07	3.66429e+07	5.67775e+07	5.35728e+07	5.13777e+07	5.23049e+07	4.78883e+07	4.24668e+07	2.84935e+07	2.75357e+07	2.21675e+07	2.16299e+07	2.68274e+07	2.25082e+07	2.237e+07	2.2708e+07	2.56357e+07	2.3511e+07	2.36743e+07	2.72908e+07	3.83052e+07	3.5834e+07	4.10133e+07	3.55454e+07	4.10725e+07	4.17178e+07	4.13977e+07	3.79912e+07	3.05821e+07	3.66428e+07	4.12634e+07	3.61543e+07	4.00221e+07	4.77986e+07	3.64983e+07	3.23925e+07
	26986194	Nckap1	8	8	381.34	6.1734e-09	1.83105	Hic	CB	Nck-associated protein 1	4.28e+08	3.89535e+08	3.73711e+08	3.72783e+08	4.48874e+08	3.48949e+08	3.53568e+08	3.91889e+08	3.87827e+08	3.68639e+08	3.27677e+08	4.02169e+08	3.49172e+08	3.47357e+08	3.74e+08	3.8231e+08	3.38876e+08	4.43032e+08	4.39962e+08	3.93378e+08	4.13804e+08	5.2679e+08	4.78945e+08	3.54584e+08	2.88803e+08	3.0226e+08	3.10086e+08	3.47674e+08	3.53569e+08	3.19496e+08	3.03211e+08	2.72308e+08	2.9442e+08	3.36581e+08	3.2252e+08	2.88895e+08	3.31141e+08	3.34783e+08	2.3406e+08
	12833077	Cyc1	8	8	457.09	1.56273e-08	1.78586	CB	CxF	unnamed protein product	1.21914e+08	1.0104e+08	1.04492e+08	8.12275e+07	9.30049e+07	1.12158e+08	1.49723e+08	9.19173e+07	8.72369e+07	9.25994e+07	8.19018e+07	1.55481e+08	1.37771e+08	9.65465e+07	1.10883e+08	1.06429e+08	9.84346e+07	1.7188e+08	1.75686e+08	1.7863e+08	1.82149e+08	1.97265e+08	1.77617e+08	2.42246e+08	2.13777e+08	2.34303e+08	2.25706e+08	2.50065e+08	1.64826e+08	2.98297e+08	1.92593e+08	2.17926e+08	2.60064e+08	2.06465e+08	2.8818e+08	2.0317e+08	1.90817e+08	2.18235e+08	2.29306e+08
	23958301	Ntm	9	8	646.6	3.25079e-08	2.38177	CxCA	Hic	Hnt-pending protein	2.05118e+07	2.54552e+07	2.38142e+07	3.32668e+07	3.68499e+07	1.54891e+07	2.25422e+07	2.21351e+07	2.04736e+07	2.04287e+07	1.87516e+07	3.19412e+07	3.91313e+07	3.34673e+07	3.18454e+07	3.35235e+07	3.53256e+07	1.43332e+07	1.17919e+07	1.55753e+07	1.37622e+07	1.29028e+07	1.46903e+07	2.37468e+07	1.97392e+07	1.38366e+07	2.04471e+07	1.62227e+07	1.89032e+07	1.87585e+07	2.05909e+07	2.04996e+07	1.54327e+07	2.44327e+07	1.45006e+07	2.28194e+07	2.74048e+07	2.96224e+07	2.40033e+07
	482808	Flot2	8	8	339.25	4.58678e-08	2.53022	Hyp	CB	epidermal surface antigen	9.60871e+06	7.05207e+06	6.65338e+06	5.07032e+07	1.15491e+07	1.53692e+07	5.35412e+06	7.78863e+06	6.52152e+06	5.50705e+06	7.6443e+06	1.46716e+07	1.46634e+07	7.63487e+06	6.93759e+06	6.65279e+06	4.30103e+06	5.27244e+07	6.70698e+07	7.5129e+07	7.68118e+07	5.36543e+07	5.45482e+07	4.70936e+06	3.25543e+06	4.14218e+06	1.05513e+07	4.79292e+06	6.50998e+06	5.36298e+06	6.0799e+06	4.45015e+06	5.06183e+06	1.78904e+07	6.7799e+06	3.49402e+07	1.13765e+07	7.78982e+06	3.58603e+06
	498915	Grid2	9	8	523.58	5.01102e-08	12.5855	CB	CxM	glutamate receptor channel delta 2 subunit	4.04772e+07	4.48733e+07	3.9764e+07	3.39399e+07	4.66212e+07	3.6208e+07	3.30131e+07	3.50539e+07	3.14338e+07	3.21321e+07	3.23546e+07	2.49471e+07	2.58158e+07	2.51105e+07	2.50144e+07	2.74121e+07	2.05646e+07	2.65488e+07	2.52497e+07	2.79974e+07	2.27689e+07	2.9939e+07	3.36271e+07	2.38037e+07	3.68654e+07	4.10744e+07	4.90732e+07	3.86194e+07	3.9325e+07	4.02025e+07	4.13942e+07	4.56816e+07	3.74902e+07	3.93036e+07	4.05747e+07	4.27585e+07	4.61274e+07	3.58493e+07	3.58778e+07
	52350563	Gpr158	8	8	339.03	6.80594e-07	1.51774	ST	Hyp	probable G-protein coupled receptor 158 precursor	3.16386e+07	2.69482e+07	2.50317e+07	3.74284e+07	4.44533e+07	2.99495e+07	2.84889e+07	2.99223e+07	2.60872e+07	2.56997e+07	2.59327e+07	2.28233e+07	1.99469e+07	2.17973e+07	2.02242e+07	1.9632e+07	2.08507e+07	1.28618e+07	1.53773e+07	1.459e+07	1.76009e+07	1.36726e+07	9.95732e+06	2.32924e+07	1.94478e+07	2.14236e+07	2.2691e+07	2.67224e+07	2.20578e+07	2.42646e+07	2.43062e+07	2.33736e+07	2.40114e+07	3.27773e+07	2.49232e+07	2.51895e+07	2.80024e+07	2.12811e+07	2.37672e+07
	28394197	Nrxn1	12	8	543.86	3.99137e-06	2.19139	ST	CB	mKIAA0578 protein	8.27631e+07	8.37001e+07	6.69785e+07	5.31432e+07	7.01108e+07	6.85669e+07	7.28224e+07	6.92273e+07	6.68697e+07	5.3805e+07	6.78514e+07	8.32197e+07	8.37573e+07	8.67587e+07	8.50555e+07	9.00159e+07	8.46013e+07	6.8508e+07	6.58811e+07	6.79963e+07	6.42224e+07	6.8222e+07	6.84404e+07	6.82526e+07	7.32757e+07	7.65901e+07	6.87533e+07	6.50234e+07	7.18153e+07	6.95243e+07	7.50362e+07	6.89001e+07	7.69403e+07	7.04578e+07	8.20084e+07	6.80892e+07	7.18229e+07	6.36637e+07	7.16867e+07
	347839	Cct3	8	8	433.59	4.17093e-06	1.51252	Hyp	Hic	matricin	9.12984e+07	1.72944e+08	1.51501e+08	1.80811e+08	1.81951e+08	8.35816e+07	1.15005e+08	8.31762e+07	8.71647e+07	8.58674e+07	8.37972e+07	1.07764e+08	1.13621e+08	1.39005e+08	1.40397e+08	1.41453e+08	1.16385e+08	8.79861e+07	9.74646e+07	7.90055e+07	8.73283e+07	9.87673e+07	8.34234e+07	9.3107e+07	7.54104e+07	6.86831e+07	6.61568e+07	7.10742e+07	1.11683e+08	1.26309e+08	8.97632e+07	1.03056e+08	7.70737e+07	5.51137e+07	7.49706e+07	6.78676e+07	5.30736e+07	5.43394e+07	9.08971e+07
	548190	Mog	8	8	483.39	5.00952e-06	2.49027	ST	CxF	myelin oligodendrocyte glycoprotein	1.1124e+08	1.14992e+08	1.0923e+08	1.08652e+08	1.23996e+08	1.34069e+08	1.22731e+08	1.26608e+08	1.28274e+08	1.24396e+08	1.28338e+08	1.47426e+08	1.4963e+08	1.52029e+08	1.43056e+08	1.56564e+08	1.56008e+08	1.38069e+08	1.43454e+08	1.32796e+08	1.40275e+08	1.36186e+08	1.35604e+08	1.30035e+08	1.34027e+08	1.37785e+08	1.25745e+08	1.3016e+08	1.07265e+08	1.18583e+08	1.36196e+08	1.25432e+08	1.33392e+08	1.33383e+08	1.52951e+08	1.02319e+08	1.00695e+08	1.04077e+08	1.23182e+08
	26342897	Aldh5a1	8	8	512.22	8.51782e-06	1.60014	Hyp	CxF	unnamed protein product	7.29838e+07	8.0305e+07	7.09308e+07	8.13557e+07	7.02027e+07	6.24347e+07	6.58822e+07	7.80336e+07	6.79713e+07	7.1199e+07	7.45587e+07	8.64381e+07	8.81762e+07	1.27652e+08	1.07294e+08	1.03416e+08	9.28866e+07	8.16122e+07	1.00992e+08	1.01665e+08	1.03432e+08	8.0721e+07	8.86592e+07	6.70806e+07	6.16078e+07	8.05752e+07	8.03762e+07	7.86303e+07	6.19809e+07	6.8877e+07	7.3964e+07	5.63295e+07	7.42845e+07	8.90414e+07	7.81779e+07	6.3436e+07	5.69764e+07	8.0892e+07	7.39781e+07
	126362017	Ywhaq	10	8	653.54	1.08324e-05	1.82578	Hyp	CxF	Tyrosine 3-monooxygenase/tryptophan 5-monooxygenase activation protein, theta polypeptide	1.3448e+07	1.59233e+07	1.93056e+07	1.01614e+07	1.76671e+07	1.77232e+07	2.08939e+07	2.21573e+07	2.44783e+07	2.10576e+07	2.09023e+07	1.87504e+07	1.83462e+07	1.89888e+07	2.54842e+07	2.46184e+07	2.03584e+07	3.06208e+07	2.83476e+07	2.72541e+07	2.87489e+07	2.90725e+07	2.915e+07	2.81006e+07	2.13162e+07	1.80069e+07	2.16939e+07	1.99323e+07	1.68374e+07	1.81576e+07	2.17272e+07	1.76945e+07	1.99804e+07	1.48578e+07	1.68137e+07	2.54293e+07	1.94464e+07	1.32706e+07	2.05688e+07
	2104689	Ganab	9	8	284.84	1.45149e-05	2.02238	CB	ST	alpha glucosidase II, alpha subunit	3.66493e+07	3.37435e+07	3.79585e+07	4.99641e+07	5.42327e+07	3.45895e+07	2.71196e+07	2.19787e+07	3.0018e+07	3.08462e+07	5.49936e+07	5.72496e+07	6.5659e+07	5.51428e+07	4.98897e+07	5.043e+07	5.48146e+07	5.70196e+07	6.5974e+07	7.10865e+07	4.36484e+07	4.26183e+07	4.48794e+07	3.45545e+07	3.24064e+07	3.63688e+07	4.79315e+07	1.76129e+07	2.66963e+07	2.45765e+07	3.65802e+07	3.38754e+07	4.32252e+07	4.07078e+07	2.31402e+07	3.21632e+07	3.38846e+07	4.70155e+07	3.56921e+07
	26350301	Hadhb	9	8	420.91	3.73656e-05	1.97382	Hyp	CxCA	unnamed protein product	8.70947e+07	1.1111e+08	8.0865e+07	3.71402e+07	4.4549e+07	1.15481e+08	1.64375e+08	2.06769e+08	2.06738e+08	1.70805e+08	1.4141e+08	1.01767e+08	1.06031e+08	1.50918e+08	2.17131e+08	2.02277e+08	1.87415e+08	2.10806e+08	1.73149e+08	1.42825e+08	2.15402e+08	2.24073e+08	2.19538e+08	1.98623e+08	1.78878e+08	1.53828e+08	1.4003e+08	2.38116e+08	1.90445e+08	2.12388e+08	1.9035e+08	1.74758e+08	1.87415e+08	1.28624e+08	2.38425e+08	1.27817e+08	1.45086e+08	2.06931e+08	2.08666e+08
	202423	Pgk1	12	8	830.29	4.59263e-05	2.94704	CB	ST	phosphoglycerate kinase	4.64999e+07	4.63367e+07	5.15589e+07	6.07843e+07	5.93997e+07	2.79552e+07	3.77775e+07	3.75554e+07	4.1792e+07	3.71971e+07	3.65337e+07	3.9079e+07	4.40506e+07	5.37384e+07	4.97905e+07	4.5127e+07	4.1591e+07	4.14554e+07	4.37834e+07	4.95732e+07	5.38321e+07	3.78883e+07	3.90465e+07	4.8204e+07	3.84251e+07	3.1332e+07	3.92481e+07	3.76602e+07	3.72891e+07	3.31913e+07	3.51323e+07	3.13482e+07	2.94281e+07	3.77138e+07	2.69643e+07	4.12937e+07	3.81255e+07	4.47301e+07	3.39957e+07
	12832501	Etfdh	8	8	354.31	4.97095e-05	1.80022	ST	CxCA	unnamed protein product	3.7127e+06	6.31201e+06	4.36578e+06	8.73372e+06	5.55347e+06	8.54501e+06	6.13253e+06	6.00586e+06	8.36799e+06	9.0453e+06	8.50127e+06	4.2647e+06	4.21298e+06	4.23812e+06	1.99849e+06	3.77338e+06	3.44049e+06	1.99801e+06	1.93236e+06	3.86417e+06	2.81897e+06	1.43866e+06	2.6792e+06	2.23986e+06	4.932e+06	3.99574e+06	4.69776e+06	3.412e+06	6.01925e+06	3.12831e+06	3.78562e+06	5.40555e+06	4.32532e+06	7.7697e+06	3.46103e+06	5.7015e+06	6.69587e+06	5.2933e+06	3.71868e+06
	11321166	Ryr2	8	8	247.06	5.80049e-05	2.76408	Hic	CB	cardiac Ca2+ release channel	1.27532e+08	1.68529e+08	1.376e+08	1.87378e+08	1.59884e+08	1.16339e+08	1.13443e+08	1.36467e+08	1.37979e+08	1.30387e+08	1.42567e+08	1.27137e+08	1.41505e+08	2.17942e+08	1.59402e+08	2.00069e+08	1.65153e+08	2.26333e+08	2.07823e+08	2.63731e+08	2.35891e+08	1.70782e+08	2.40482e+08	1.95501e+08	1.87561e+08	1.99273e+08	2.17856e+08	1.8253e+08	1.73679e+08	1.40267e+08	1.80079e+08	1.87737e+08	2.13896e+08	2.21769e+08	1.52373e+08	1.45886e+08	1.42205e+08	1.97841e+08	2.00862e+08
	52880	Ldhb	9	8	658.53	8.54092e-05	1.98403	CB	Hic	unnamed protein product	1.54645e+08	1.46796e+08	1.43978e+08	1.83968e+08	1.94967e+08	1.31267e+08	1.20565e+08	1.0503e+08	1.17216e+08	1.17157e+08	1.11286e+08	1.2963e+08	1.19115e+08	1.15621e+08	1.12672e+08	1.13518e+08	1.036e+08	1.09272e+08	1.11075e+08	1.11195e+08	1.05461e+08	1.15312e+08	1.24292e+08	1.40843e+08	1.26048e+08	1.29488e+08	1.37996e+08	1.45803e+08	1.34552e+08	1.50484e+08	1.47469e+08	1.39117e+08	1.44489e+08	1.529e+08	1.54836e+08	1.89069e+08	1.8858e+08	1.41189e+08	1.23587e+08
	568994652	Cd47	8	8	488.73	0.000190364	1.52539	ST	Hic	leukocyte surface antigen CD47 isoform X1	9.44705e+07	1.08942e+08	8.92503e+07	8.79345e+07	1.18436e+08	9.79721e+07	9.15305e+07	9.35784e+07	9.88278e+07	8.22796e+07	9.1022e+07	1.13005e+08	1.10442e+08	1.08693e+08	1.08839e+08	1.11833e+08	1.05678e+08	1.04506e+08	1.00536e+08	9.69705e+07	9.39091e+07	1.06599e+08	1.01276e+08	9.68247e+07	9.30004e+07	9.86318e+07	8.77813e+07	8.79174e+07	8.15813e+07	1.17457e+08	8.87223e+07	8.80475e+07	9.67604e+07	9.37462e+07	1.1983e+08	9.17122e+07	9.73571e+07	9.16033e+07	9.64094e+07
	695625	Cct8	8	8	322.5	0.000245608	1.39679	Hyp	CxF	CCTtheta, theta subunit of the chaperonin containing TCP-1 (CCT)	1.8696e+08	1.93192e+08	1.9401e+08	1.35517e+08	1.59171e+08	1.75176e+08	1.71805e+08	1.99666e+08	1.82151e+08	1.73945e+08	1.77245e+08	2.058e+08	2.10938e+08	2.25868e+08	2.34414e+08	2.14915e+08	1.93891e+08	1.83739e+08	1.97924e+08	1.79184e+08	1.8095e+08	2.04835e+08	1.86903e+08	1.74257e+08	1.57982e+08	1.78986e+08	1.6614e+08	1.59966e+08	2.13145e+08	1.89429e+08	1.98283e+08	1.83524e+08	1.57388e+08	1.86084e+08	1.31417e+08	1.61888e+08	2.064e+08	2.02335e+08	1.70606e+08
	12832533	Ndufs3	8	8	802.31	0.000286371	1.44921	Hyp	CxCA	unnamed protein product	5.18841e+07	4.76933e+07	4.32401e+07	1.64526e+07	4.06171e+07	4.18524e+07	4.60631e+07	5.06812e+07	5.81347e+07	4.65056e+07	3.63215e+07	3.48588e+07	3.30171e+07	4.28865e+07	5.40636e+07	4.38116e+07	4.53478e+07	2.04248e+07	1.96111e+07	2.23015e+07	3.85936e+07	4.52378e+07	3.48333e+07	2.52488e+07	2.04594e+07	2.24038e+07	1.88819e+07	3.17066e+07	3.16345e+07	2.84529e+07	2.42627e+07	2.40027e+07	2.72503e+07	2.3959e+07	4.22161e+07	4.83136e+07	3.87034e+07	2.79002e+07	1.97189e+07
	26337291	Atp8a1	8	8	372.72	0.000436015	1.9439	Hyp	CxM	unnamed protein product	2.04591e+07	1.85298e+07	1.18712e+07	2.21731e+07	2.45724e+07	1.50387e+07	1.70434e+07	1.5682e+07	1.61542e+07	1.34544e+07	1.61867e+07	1.16394e+07	1.13805e+07	1.43688e+07	1.27559e+07	1.54597e+07	1.11317e+07	1.63434e+07	1.41208e+07	1.48329e+07	1.81592e+07	1.88435e+07	2.20195e+07	1.08544e+07	1.30516e+07	1.72698e+07	1.17082e+07	1.70624e+07	1.17037e+07	1.55107e+07	1.25247e+07	1.25477e+07	1.74482e+07	1.76412e+07	2.4199e+07	1.58733e+07	1.21224e+07	1.1059e+07	1.33751e+07
	3929110	Kif5c	11	8	368.08	0.00066966	1.5861	ST	CxF	kinesin heavy chain	9.015e+07	9.12998e+07	9.44235e+07	9.78899e+07	7.99198e+07	8.52648e+07	8.04036e+07	8.74661e+07	8.08429e+07	8.01437e+07	9.76804e+07	1.05242e+08	1.14984e+08	1.04642e+08	1.11997e+08	1.08467e+08	1.05203e+08	9.89794e+07	1.15894e+08	1.00066e+08	9.3562e+07	1.00098e+08	9.12347e+07	9.48817e+07	7.50321e+07	8.41969e+07	7.71008e+07	7.09015e+07	1.05516e+08	9.48386e+07	1.01809e+08	8.07089e+07	6.72993e+07	9.82581e+07	7.61801e+07	1.00599e+08	1.09263e+08	1.21769e+08	9.16499e+07
	26333533	Samm50	8	8	365.23	0.000925802	1.48949	Hyp	Hic	unnamed protein product	9.62361e+07	1.09426e+08	1.13337e+08	1.41197e+08	1.94328e+08	1.28042e+08	1.10139e+08	1.22796e+08	1.21247e+08	1.17977e+08	1.12604e+08	8.59754e+07	1.06752e+08	7.02723e+07	7.1706e+07	7.12574e+07	6.91449e+07	1.35987e+08	1.20321e+08	1.43997e+08	1.40858e+08	1.33503e+08	1.40277e+08	1.74792e+08	1.32886e+08	1.10643e+08	1.42027e+08	1.14193e+08	1.26845e+08	1.24029e+08	1.10582e+08	1.30968e+08	1.25076e+08	1.33671e+08	1.26491e+08	1.17925e+08	1.18709e+08	1.4625e+08	1.30495e+08
	220347	Bsg	8	8	405.89	0.00143589	1.67754	CB	Hyp	basigin	3.29486e+07	3.42598e+07	3.072e+07	3.3102e+07	6.292e+07	4.69582e+07	3.18362e+07	4.54546e+07	4.39838e+07	4.8443e+07	4.60621e+07	3.79655e+07	3.85114e+07	4.61459e+07	5.70934e+07	6.12398e+07	6.38817e+07	2.83823e+07	2.82824e+07	2.41192e+07	2.0497e+07	2.43985e+07	2.64313e+07	3.36304e+07	4.77142e+07	5.70935e+07	4.52154e+07	4.74256e+07	4.25878e+07	4.2326e+07	4.16061e+07	3.91536e+07	5.14388e+07	4.24843e+07	4.17013e+07	2.39561e+07	2.77261e+07	4.21454e+07	5.80659e+07
	148678069	Dpysl3	12	8	765.49	0.00192369	2.04079	Hyp	CB	dihydropyrimidinase-like 3, isoform CRA_a	1.09582e+08	1.24828e+08	1.24521e+08	9.45762e+07	8.18848e+07	1.18916e+08	1.11297e+08	1.20063e+08	1.14801e+08	1.08069e+08	1.29618e+08	1.08445e+08	1.04818e+08	9.93028e+07	1.07376e+08	1.04052e+08	1.04771e+08	8.15759e+07	8.38959e+07	8.17135e+07	6.50635e+07	6.33328e+07	7.09179e+07	1.29175e+08	1.03278e+08	1.18128e+08	1.24626e+08	1.02312e+08	1.17385e+08	1.15692e+08	1.13587e+08	1.26302e+08	1.17531e+08	1.17435e+08	1.06441e+08	1.01764e+08	1.29348e+08	1.15219e+08	1.06861e+08
	9309467	Lgi1	8	8	444.19	0.00418741	1.43186	Hyp	CB	leucine-rich glioma-inactivated 1 protein precursor	3.00945e+07	3.8946e+07	3.00683e+07	3.86941e+07	4.53035e+07	3.52303e+07	3.38939e+07	4.20839e+07	4.42659e+07	3.69531e+07	3.18164e+07	3.078e+07	2.94341e+07	4.90455e+07	5.28346e+07	5.23378e+07	4.3107e+07	4.15656e+07	4.63233e+07	3.97602e+07	4.25325e+07	4.57411e+07	5.06487e+07	4.27977e+07	3.8909e+07	4.96725e+07	4.45065e+07	5.18157e+07	5.38963e+07	5.27967e+07	4.92879e+07	4.63804e+07	5.67934e+07	5.26514e+07	5.45043e+07	2.71334e+07	3.42282e+07	4.00294e+07	4.89579e+07
	2072655	Prdx6	8	8	472.77	0.0110122	1.3814	CxCA	Hic	nonselenium glutathione peroxidase	1.00532e+08	8.69014e+07	8.59299e+07	5.9559e+07	5.53165e+07	9.32197e+07	9.92342e+07	9.69605e+07	1.00491e+08	9.00536e+07	1.01906e+08	7.86283e+07	8.51946e+07	8.36998e+07	8.48744e+07	8.39852e+07	7.76211e+07	1.12623e+08	1.1323e+08	1.04715e+08	1.0179e+08	1.11701e+08	1.04541e+08	9.71047e+07	7.95899e+07	8.22311e+07	9.37876e+07	8.10099e+07	9.88772e+07	1.04471e+08	1.06603e+08	9.33889e+07	8.14252e+07	9.41503e+07	8.7068e+07	9.79813e+07	1.19172e+08	1.02836e+08	8.10672e+07
	26345604	Bdh1	9	8	574.54	0.0110236	1.48196	CB	ST	unnamed protein product	8.52994e+07	7.79535e+07	8.88186e+07	9.60356e+07	1.42017e+08	7.43012e+07	6.96998e+07	7.42138e+07	7.30674e+07	8.28025e+07	8.65174e+07	1.12413e+08	1.0363e+08	8.56742e+07	9.27344e+07	9.44282e+07	9.77673e+07	7.37047e+07	7.35212e+07	8.03978e+07	7.09474e+07	6.07652e+07	6.75538e+07	8.26737e+07	8.59264e+07	9.27622e+07	9.56864e+07	7.62512e+07	8.14711e+07	7.63857e+07	9.53634e+07	9.90216e+07	7.49559e+07	1.01942e+08	6.69627e+07	7.41318e+07	9.88366e+07	1.23605e+08	9.98616e+07
	74199547	Sept3	8	8	362.31	0.0110402	1.48913	Hyp	Hic	unnamed protein product	3.1426e+07	2.59312e+07	2.71367e+07	1.15417e+07	1.76187e+07	2.66897e+07	3.55402e+07	4.14997e+07	4.16533e+07	3.29714e+07	3.48099e+07	1.21793e+07	1.41925e+07	2.11299e+07	1.99986e+07	2.19974e+07	1.46053e+07	1.82391e+07	2.06575e+07	2.17436e+07	2.46184e+07	2.56606e+07	2.52468e+07	2.63823e+07	1.8017e+07	2.38016e+07	2.51268e+07	2.70187e+07	2.44631e+07	2.56699e+07	2.82792e+07	1.96866e+07	2.51203e+07	2.48182e+07	3.52749e+07	2.22439e+07	2.82675e+07	2.83576e+07	2.08616e+07
	20380733	Actr2	8	8	387.65	0.0121554	1.75844	Hic	Hyp	ARP2 actin-related protein 2 homolog (yeast)	1.70424e+07	2.27615e+07	2.03767e+07	2.53781e+07	2.67184e+07	2.05651e+07	1.81715e+07	1.91837e+07	2.19662e+07	1.54791e+07	2.00457e+07	1.80251e+07	2.19369e+07	2.01843e+07	2.20338e+07	2.75553e+07	1.98273e+07	1.43502e+07	1.43883e+07	2.15287e+07	1.82004e+07	1.9779e+07	2.15179e+07	1.00606e+07	2.29364e+07	2.27513e+07	1.58482e+07	2.3767e+07	2.79551e+07	1.2651e+07	1.80094e+07	2.16849e+07	1.69354e+07	2.46592e+07	1.49204e+07	2.70041e+07	2.42693e+07	1.57561e+07	2.42214e+07
	2104495	Dctn1	9	8	424.57	0.0225937	1.41969	Hyp	CxCA	dynactin1	3.98214e+07	3.71694e+07	2.59637e+07	2.02293e+07	3.44839e+07	3.02687e+07	3.85817e+07	3.58675e+07	4.19008e+07	3.28238e+07	4.26885e+07	3.83238e+07	4.38431e+07	4.14447e+07	3.26913e+07	4.09347e+07	4.06586e+07	4.02504e+07	3.73506e+07	4.15689e+07	3.92449e+07	3.45293e+07	3.98985e+07	4.13668e+07	4.51612e+07	4.15264e+07	4.17441e+07	3.15353e+07	3.35152e+07	3.24531e+07	4.21235e+07	4.7121e+07	4.20069e+07	4.13669e+07	4.26077e+07	4.66057e+07	3.65627e+07	3.91548e+07	3.82584e+07
	468548	Cct4	8	8	311.7	0.0274473	1.38856	Hyp	ST	CCT (chaperonin containing TCP-1) delta subunit	1.5801e+07	1.70093e+07	1.37439e+07	1.67616e+07	1.70953e+07	1.40696e+07	1.89841e+07	1.81641e+07	1.71258e+07	1.69173e+07	1.52075e+07	1.43507e+07	1.44266e+07	1.55739e+07	1.536e+07	1.72236e+07	1.78567e+07	1.73552e+07	1.29685e+07	2.01274e+07	2.02648e+07	1.88721e+07	1.86059e+07	1.52886e+07	1.56319e+07	1.23941e+07	1.47615e+07	1.72799e+07	1.5175e+07	1.6745e+07	1.25125e+07	1.77016e+07	1.61863e+07	1.92696e+07	1.84086e+07	2.01491e+07	1.43088e+07	9.07197e+06	1.51602e+07
	673436	Glg1	9	8	404.97	0.0274553	1.33337	CB	CxF	E-selectin ligand-1	7.29471e+07	1.02741e+08	8.62399e+07	3.09963e+07	4.10109e+07	6.68612e+07	8.16755e+07	1.15166e+08	1.12846e+08	1.06866e+08	6.07189e+07	6.05061e+07	6.11015e+07	1.82726e+08	1.70453e+08	1.55907e+08	1.06268e+08	8.38596e+07	8.60196e+07	8.62907e+07	1.35197e+08	1.38674e+08	1.1958e+08	1.22918e+08	8.45321e+07	8.80316e+07	9.56375e+07	1.55971e+08	1.46923e+08	1.03572e+08	9.56226e+07	8.29016e+07	1.06645e+08	1.04378e+08	1.14373e+08	7.54962e+07	9.72127e+07	1.35816e+08	8.83697e+07
	12805529	Pgam1	8	8	463.46	0.0360036	2.02847	Hyp	ST	Phosphoglycerate mutase 1	3.90729e+07	4.25879e+07	3.77535e+07	2.77088e+07	3.73272e+07	6.59377e+07	3.56645e+07	4.70843e+07	3.97797e+07	3.43987e+07	3.6938e+07	3.96046e+07	4.26443e+07	4.06739e+07	4.48087e+07	5.03695e+07	4.12222e+07	4.06679e+07	4.70071e+07	4.93703e+07	4.38631e+07	4.22931e+07	4.67905e+07	4.50577e+07	4.07474e+07	5.15528e+07	4.75923e+07	4.9778e+07	5.13305e+07	4.73636e+07	4.73901e+07	3.83179e+07	4.97444e+07	6.12682e+07	5.06011e+07	4.71083e+07	4.94315e+07	4.55947e+07	5.08918e+07
	11875394	Vps35	8	8	415.96	0.0371099	1.31225	CB	ST	vacuolar protein sorting 35	1.06744e+07	9.84487e+06	9.70151e+06	7.70366e+06	6.23575e+06	9.01874e+06	1.03804e+07	9.39592e+06	1.18121e+07	1.03512e+07	1.02864e+07	1.04781e+07	1.08632e+07	8.71862e+06	1.24923e+07	1.04376e+07	1.18398e+07	1.06207e+07	1.0504e+07	1.05452e+07	1.16658e+07	7.86574e+06	1.14671e+07	8.57657e+06	1.08143e+07	1.05368e+07	8.23987e+06	1.29161e+07	1.1508e+07	1.09468e+07	1.1154e+07	9.29696e+06	1.06448e+07	5.35857e+06	1.00736e+07	1.04107e+07	9.33648e+06	5.76546e+06	1.13349e+07
	26335757	Clasp2	8	8	339.83	0.0922422	1.40931	Hyp	CxF	unnamed protein product	6.52839e+07	5.83569e+07	4.79981e+07	3.51454e+07	6.43723e+07	5.98696e+07	5.74187e+07	5.69886e+07	6.77847e+07	5.91758e+07	6.00039e+07	5.08715e+07	4.61841e+07	6.61741e+07	6.56054e+07	6.43501e+07	5.82948e+07	4.43271e+07	4.56159e+07	4.94036e+07	4.59458e+07	5.23996e+07	5.60887e+07	5.72747e+07	5.05807e+07	6.21185e+07	5.32178e+07	7.56779e+07	6.16067e+07	4.38199e+07	5.15109e+07	4.87721e+07	6.56242e+07	4.77834e+07	6.64856e+07	5.82175e+07	5.68086e+07	5.06138e+07	5.66136e+07
	3024764	Usp5	8	8	387.69	0.0993843	1.28287	Hyp	CxCA	Ubiquitin carboxyl-terminal hydrolase 5	7.21194e+07	7.86884e+07	6.53662e+07	3.53259e+07	8.24849e+07	7.7924e+07	6.49575e+07	6.65659e+07	7.18969e+07	6.60405e+07	7.46811e+07	7.76828e+07	7.17821e+07	6.34971e+07	7.23841e+07	8.29415e+07	6.95188e+07	7.80527e+07	7.75396e+07	9.37907e+07	5.18763e+07	5.68187e+07	7.39651e+07	7.49464e+07	7.16289e+07	9.34722e+07	7.02957e+07	7.67068e+07	8.65088e+07	4.47011e+07	7.36502e+07	7.4293e+07	8.32384e+07	8.54528e+07	7.63991e+07	8.8542e+07	9.35222e+07	7.07583e+07	7.7425e+07
	134047752	Epb4.1l1	10	8	468.34	0.129454	1.21299	Hyp	Hic	Band 4.1-like protein 1	2.53174e+07	2.61356e+07	2.59314e+07	1.83962e+07	3.26299e+07	2.0269e+07	2.39123e+07	2.858e+07	2.87086e+07	2.33798e+07	2.06245e+07	1.98142e+07	2.27736e+07	2.4892e+07	2.09556e+07	2.88301e+07	2.10509e+07	1.85699e+07	2.18751e+07	1.51777e+07	2.26695e+07	2.02925e+07	2.18634e+07	2.45429e+07	2.58699e+07	2.47041e+07	2.40359e+07	2.48144e+07	3.05513e+07	2.11508e+07	2.41437e+07	2.26107e+07	2.56702e+07	2.61121e+07	2.58241e+07	2.60971e+07	2.81266e+07	2.18486e+07	2.22816e+07
	12836291	Lonp1	8	8	426.08	0.145101	1.18625	ST	CB	unnamed protein product	1.82927e+08	2.06985e+08	2.13538e+08	2.67492e+08	2.30696e+08	2.6141e+08	2.4161e+08	2.72526e+08	2.70529e+08	2.67665e+08	2.9385e+08	2.43627e+08	2.75661e+08	2.12388e+08	2.49462e+08	2.69968e+08	2.48155e+08	2.63556e+08	2.98461e+08	2.48186e+08	2.15605e+08	2.1676e+08	2.37575e+08	3.06635e+08	2.88993e+08	2.98709e+08	3.31811e+08	2.64907e+08	2.81571e+08	2.58602e+08	3.44273e+08	2.89e+08	2.94205e+08	3.04127e+08	2.61473e+08	1.99124e+08	2.5747e+08	2.63727e+08	3.27416e+08
	12845252	Idh3a	9	8	681.69	0.286965	1.26281	CxM	ST	unnamed protein product	6.9933e+06	6.58804e+06	6.12072e+06	4.36475e+06	4.61193e+06	3.98728e+06	9.28308e+06	9.79498e+06	8.5067e+06	3.97218e+06	3.99485e+06	3.26371e+06	4.38961e+06	5.63314e+06	6.60133e+06	7.08821e+06	4.12014e+06	3.2057e+06	2.96944e+06	3.30602e+06	7.80342e+06	6.5739e+06	6.92125e+06	5.43262e+06	6.92074e+06	5.69806e+06	4.65133e+06	9.87421e+06	9.6181e+06	7.10219e+06	9.36884e+06	6.41037e+06	4.73548e+06	4.61634e+06	9.32013e+06	1.03898e+07	9.02223e+06	4.18123e+06	7.18616e+06
	7416032	Myo18a	8	8	301.63	0.915721	1.22437	CxM	CB	myosin containing PDZ domain	2.33137e+07	2.72504e+07	2.14236e+07	1.89319e+07	2.28706e+07	1.98595e+07	1.67079e+07	1.7839e+07	1.58299e+07	2.08073e+07	1.93504e+07	2.53332e+07	2.74071e+07	2.42182e+07	2.17153e+07	2.71127e+07	2.69698e+07	6.13173e+07	4.9939e+07	7.60962e+07	4.82838e+07	5.75318e+07	7.28475e+07	1.9377e+07	2.18768e+07	2.60021e+07	2.56838e+07	2.01345e+07	1.97785e+07	1.89156e+07	2.00994e+07	1.90148e+07	2.64601e+07	2.58538e+07	2.26322e+07	3.69282e+07	2.45967e+07	2.24772e+07	1.96048e+07
	13094204	Acsbg1	8	7	446.91	4.44089e-16	3.75132	CB	Hic	lipidosis-related protein Lipidosin	3.82598e+07	4.71237e+07	5.06324e+07	3.88957e+07	3.8171e+07	1.76503e+07	2.278e+07	2.37665e+07	2.52988e+07	2.17288e+07	1.92053e+07	5.76863e+07	6.52929e+07	6.44179e+07	6.785e+07	5.40005e+07	5.68855e+07	2.12028e+07	1.92636e+07	2.60671e+07	2.82197e+07	2.35571e+07	2.12697e+07	1.23258e+07	2.03159e+07	1.9428e+07	2.36311e+07	2.98638e+07	1.86058e+07	2.20803e+07	2.07267e+07	2.18206e+07	2.10005e+07	2.54785e+07	2.15568e+07	2.68503e+07	2.07606e+07	1.63297e+07	1.76935e+07
	2826776	Slc32a1	7	7	493.06	1.89848e-14	3.6631	Hyp	CxF	vesicular inhibitory amino acid transporter	2.79172e+07	2.51591e+07	2.68876e+07	4.45956e+07	2.99631e+07	2.85497e+07	3.32829e+07	3.26678e+07	3.37137e+07	3.23159e+07	2.96517e+07	1.66904e+07	1.46353e+07	1.53913e+07	1.80387e+07	1.53112e+07	1.43421e+07	1.69308e+07	1.82811e+07	2.17254e+07	1.47783e+07	2.09472e+07	2.1091e+07	5.89938e+07	5.24175e+07	6.02011e+07	6.02365e+07	5.62113e+07	5.13586e+07	3.56074e+07	4.50142e+07	4.34941e+07	5.38234e+07	5.23803e+07	3.66327e+07	4.84379e+07	5.84421e+07	4.57051e+07	5.07343e+07
	10303333	Actn4	22	7	1196	2.19935e-13	3.14679	CxM	Hyp	alpha-actinin 4	2.601e+07	2.47973e+07	2.6155e+07	2.20305e+07	4.58716e+07	2.60242e+07	3.07076e+07	2.78921e+07	2.65343e+07	2.25799e+07	3.04845e+07	1.06887e+07	9.73677e+06	5.5499e+06	6.34287e+06	8.49041e+06	9.23166e+06	6.36192e+06	5.19641e+06	7.1596e+06	6.41704e+06	5.75377e+06	8.10157e+06	8.23107e+06	2.03444e+07	1.60395e+07	1.43813e+07	1.48719e+07	1.1813e+07	1.07246e+07	1.51477e+07	1.88783e+07	1.58361e+07	1.95199e+07	1.91008e+07	1.25593e+07	1.35186e+07	1.05227e+07	1.53191e+07
	126116570	Grm5	7	7	363.45	2.97762e-13	4.17192	ST	CB	metabotropic glutamate receptor 5 isoform a precursor	4.57823e+07	6.17037e+07	5.50751e+07	6.50109e+07	5.35163e+07	3.24995e+07	4.25391e+07	3.59063e+07	3.43935e+07	3.73776e+07	3.62135e+07	5.21792e+07	5.66282e+07	6.98287e+07	5.99609e+07	5.37583e+07	5.58529e+07	7.81709e+07	9.81926e+07	7.75319e+07	7.42679e+07	9.03636e+07	8.33829e+07	3.55121e+07	3.41072e+07	3.6907e+07	3.82129e+07	4.24519e+07	4.78479e+07	4.38098e+07	3.82271e+07	3.84075e+07	3.99355e+07	4.13633e+07	4.05493e+07	6.27544e+07	4.78714e+07	5.19416e+07	3.70594e+07
	26331284	Sfxn5	7	7	331.76	2.44937e-12	2.63218	CB	Hic	unnamed protein product	6.85373e+07	7.87599e+07	6.10677e+07	4.09527e+07	1.02865e+08	7.3604e+07	5.2979e+07	4.5304e+07	4.41854e+07	3.92232e+07	5.09188e+07	7.89283e+07	7.26542e+07	7.24906e+07	6.58864e+07	6.85693e+07	7.09874e+07	1.12058e+08	1.21342e+08	1.20376e+08	1.19823e+08	1.60622e+08	1.31869e+08	5.29467e+07	4.84345e+07	5.62233e+07	4.77065e+07	5.5449e+07	6.30484e+07	6.03949e+07	4.51622e+07	5.37259e+07	4.81481e+07	6.89514e+07	6.8682e+07	9.87836e+07	7.32073e+07	5.46014e+07	4.19933e+07
	22297523	Ahcyl1	16	7	1017.26	1.01963e-11	2.87995	CB	Hic	S-adenosylhomocysteine hydrolase-like protein	1.63579e+07	1.84066e+07	1.87164e+07	1.95987e+07	1.93795e+07	1.94113e+07	1.77844e+07	1.47852e+07	1.4619e+07	1.78944e+07	1.81431e+07	1.81278e+07	1.74547e+07	1.6177e+07	1.40246e+07	1.60951e+07	1.51999e+07	7.89742e+06	7.37941e+06	9.23532e+06	6.2934e+06	5.28282e+06	6.01856e+06	1.15006e+07	1.05962e+07	1.36674e+07	1.34096e+07	1.09989e+07	9.92202e+06	8.22064e+06	1.08221e+07	1.16136e+07	1.23495e+07	1.44487e+07	8.85726e+06	1.18512e+07	1.3782e+07	1.34052e+07	1.02535e+07
	166063992	Nrxn3	9	7	370.97	2.23594e-10	2.46861	ST	CB	neurexin 3 isoform 2	1.61943e+07	1.91531e+07	1.79137e+07	2.72099e+07	2.81786e+07	1.36618e+07	1.43601e+07	1.66103e+07	1.66869e+07	1.42469e+07	1.42181e+07	1.86385e+07	2.07102e+07	2.70009e+07	2.98889e+07	2.97552e+07	2.42824e+07	1.26464e+07	1.07443e+07	1.15232e+07	1.21329e+07	1.29496e+07	1.16186e+07	1.37815e+07	1.41176e+07	1.07614e+07	1.29735e+07	1.08898e+07	1.27846e+07	1.18454e+07	1.21065e+07	1.24806e+07	1.29711e+07	1.65991e+07	1.01193e+07	1.0102e+07	1.26672e+07	1.22181e+07	1.51507e+07
	12003362	Idh2	7	7	321.85	3.86904e-10	2.34731	Hyp	CxCA	NADP+-specific isocitrate dehydrogenase	1.98989e+07	1.81442e+07	1.75648e+07	1.8607e+07	2.14976e+07	1.6102e+07	1.58948e+07	1.6782e+07	1.71332e+07	1.43299e+07	1.8536e+07	1.89716e+07	2.00189e+07	1.83868e+07	1.92996e+07	1.77343e+07	2.09128e+07	3.01473e+07	3.10483e+07	2.81456e+07	2.75289e+07	2.45524e+07	2.67034e+07	1.70665e+07	1.53242e+07	1.57196e+07	1.5823e+07	1.33901e+07	1.43061e+07	1.65257e+07	1.6419e+07	1.76126e+07	1.5301e+07	1.55036e+07	1.35166e+07	2.37289e+07	1.80794e+07	1.72333e+07	1.57657e+07
	12836373	Hsd17b4	7	7	320.87	8.65556e-10	2.06065	CB	CxM	unnamed protein product	5.58554e+07	4.9977e+07	5.366e+07	4.74083e+07	4.35987e+07	3.88825e+07	4.59031e+07	3.98293e+07	4.29041e+07	4.34898e+07	4.40378e+07	6.7613e+07	7.10792e+07	6.18155e+07	6.31211e+07	6.10089e+07	7.06085e+07	2.63043e+07	2.29014e+07	2.45346e+07	2.09892e+07	1.86177e+07	2.24562e+07	5.83017e+07	4.40741e+07	4.21714e+07	5.00314e+07	4.33963e+07	4.59678e+07	3.4385e+07	5.3029e+07	4.03057e+07	4.24171e+07	6.59421e+07	4.09619e+07	6.57095e+07	7.57645e+07	7.09078e+07	5.2605e+07
	2358271	Ncam2	8	7	461.14	3.29425e-09	2.97187	Hyp	CB	OCAM-GPI protein precursor	2.15078e+07	1.90871e+07	1.93911e+07	1.62608e+07	1.33745e+07	2.87062e+07	2.52509e+07	2.56261e+07	2.44299e+07	2.67875e+07	2.58864e+07	1.86514e+07	1.56623e+07	1.88526e+07	1.62054e+07	1.66696e+07	1.4188e+07	1.00126e+07	1.01224e+07	1.09057e+07	1.15307e+07	1.23235e+07	1.19439e+07	2.66295e+07	2.63418e+07	2.42429e+07	2.45707e+07	2.52475e+07	2.53428e+07	3.14047e+07	2.39172e+07	2.87925e+07	2.54646e+07	2.53964e+07	3.29146e+07	2.21322e+07	2.31821e+07	1.97069e+07	2.90124e+07
	387912897	Ptprd	9	7	515.6	6.68674e-09	2.18852	CxCA	CB	Receptor-type tyrosine-protein phosphatase delta	5.58804e+08	5.43085e+08	5.76398e+08	2.81111e+08	1.69053e+08	3.43291e+08	4.62433e+08	4.46525e+08	4.36807e+08	4.32468e+08	3.64825e+08	6.04345e+08	6.35925e+08	5.59978e+08	5.9646e+08	5.66329e+08	7.45049e+08	1.04954e+09	1.2273e+09	1.29242e+09	1.32658e+09	1.28431e+09	1.17124e+09	3.42609e+08	2.99518e+08	3.00885e+08	3.83339e+08	3.65117e+08	3.2484e+08	3.98252e+08	3.93404e+08	3.40324e+08	3.52872e+08	2.59952e+08	4.1217e+08	9.70096e+08	4.64828e+08	4.3906e+08	3.57749e+08
	737473	Slc1a6	9	7	816.9	1.14003e-08	4.07779	CB	CxM	Glu transporter	1.34486e+08	1.93145e+08	3.05172e+08	3.01104e+08	2.97664e+08	8.05284e+07	7.61631e+07	8.58047e+07	7.47165e+07	5.80976e+07	6.71376e+07	6.18534e+07	5.83474e+07	1.30981e+08	9.13225e+07	1.46761e+08	7.08809e+07	4.48973e+07	4.64881e+07	2.85418e+07	5.48672e+07	3.54441e+07	3.89929e+07	3.15004e+07	3.59709e+07	3.12053e+07	3.87741e+07	4.25743e+07	5.00911e+07	4.28046e+07	3.45081e+07	4.44142e+07	3.88759e+07	9.1749e+07	2.78182e+07	7.34605e+07	1.45715e+08	1.10848e+08	2.78596e+07
	3329498	Hnrnpa2b1	7	7	403.99	2.07672e-08	6.92924	ST	CxM	heterogenous nuclear ribonucleoprotein A2/B1	209173	818959	1.50894e+06	104633	196957	690317	799276	2.53583e+06	931370	755290	1.56856e+06	396208	655204	439135	1.00107e+06	692225	289557	5.23507e+06	6.29358e+06	6.58701e+06	1.05532e+07	8.5579e+06	1.25108e+07	167035	336793	212738	372389	316640	450459	826512	431014	363513	592715	1.08778e+06	753183	6.36548e+06	1.31182e+06	308559	111362
	14702189	Grm1	7	7	283.9	6.49881e-08	30.1139	CB	CxM	metabotropic glutamate receptor type 1	8.90373e+07	9.71824e+07	8.18178e+07	8.91765e+07	8.57339e+07	1.34628e+08	1.19954e+08	1.30726e+08	1.31665e+08	1.20414e+08	1.28697e+08	4.74619e+07	6.01121e+07	5.2047e+07	4.93473e+07	5.79906e+07	4.41551e+07	6.57512e+07	7.57608e+07	7.47156e+07	8.03194e+07	6.29335e+07	8.6799e+07	1.21986e+08	1.31268e+08	1.68527e+08	1.55741e+08	1.33947e+08	1.0876e+08	1.15543e+08	1.26741e+08	1.26567e+08	1.56314e+08	1.33609e+08	1.24371e+08	7.26653e+07	9.12704e+07	1.07978e+08	1.46607e+08
	309129	Ppp3ca	13	7	671.57	6.59431e-08	2.31742	CxM	Hyp	calcineurin catalytic subunit	1.69889e+08	1.55586e+08	1.60599e+08	1.09774e+08	1.09222e+08	1.25416e+08	1.22808e+08	1.13287e+08	1.18897e+08	1.26761e+08	1.09833e+08	1.13635e+08	1.12107e+08	1.15298e+08	1.18635e+08	1.17561e+08	1.08791e+08	6.35965e+07	6.29396e+07	6.51219e+07	7.30733e+07	6.66856e+07	6.89611e+07	8.20454e+07	8.98608e+07	9.16056e+07	9.48002e+07	1.13758e+08	1.13558e+08	8.50509e+07	8.79928e+07	9.68582e+07	1.03564e+08	1.26334e+08	9.82344e+07	1.23005e+08	1.38769e+08	1.07573e+08	7.17048e+07
	51089	Slc2a3	7	7	559.83	1.22608e-07	1.98745	ST	CB	glucose transporter	4.25245e+06	4.8315e+06	4.11313e+06	5.82239e+06	4.62301e+06	8.29647e+06	7.85889e+06	1.0529e+07	9.27892e+06	7.89228e+06	8.20023e+06	4.32357e+06	4.12371e+06	3.62625e+06	4.94628e+06	5.57771e+06	3.80392e+06	6.68781e+06	7.23913e+06	7.71513e+06	7.6016e+06	9.42158e+06	9.37329e+06	1.05932e+07	1.26582e+07	1.84841e+07	1.43468e+07	1.68973e+07	1.02962e+07	1.27131e+07	1.05153e+07	1.01093e+07	1.53351e+07	9.38347e+06	1.3703e+07	8.2313e+06	9.37783e+06	8.19376e+06	1.41975e+07
	3061312	Pip5k1c	7	7	296.42	1.39786e-07	2.77074	CxM	Hyp	phosphatidylinositol-4-phosphate 5-kinase I-gamma	1.04845e+08	1.21324e+08	1.09157e+08	7.36676e+07	1.37953e+08	1.55168e+08	1.26307e+08	1.3901e+08	1.35989e+08	1.45405e+08	1.33873e+08	1.31339e+08	1.44293e+08	2.06601e+08	1.86086e+08	1.7263e+08	1.88156e+08	1.99206e+08	2.06573e+08	1.78792e+08	1.79018e+08	1.99982e+08	2.11473e+08	1.85535e+08	1.923e+08	2.21628e+08	1.95867e+08	2.08381e+08	2.59945e+08	2.08239e+08	1.72503e+08	1.88851e+08	2.36767e+08	1.85874e+08	2.23309e+08	1.19552e+08	1.30764e+08	1.63249e+08	1.90552e+08
	50621	Ppia	7	7	326.8	5.33195e-07	1.93187	CB	ST	unnamed protein product	7.9687e+07	8.74197e+07	7.23644e+07	6.66158e+07	5.4415e+07	5.52846e+07	5.78439e+07	5.58732e+07	4.90666e+07	5.17021e+07	5.97663e+07	7.08422e+07	6.91196e+07	6.87228e+07	6.78546e+07	7.19256e+07	7.14563e+07	5.94381e+07	7.30863e+07	5.25418e+07	5.5815e+07	7.54345e+07	6.35778e+07	5.97178e+07	5.53102e+07	6.13904e+07	4.80366e+07	5.11022e+07	7.76669e+07	6.00682e+07	5.55158e+07	4.98394e+07	4.87476e+07	4.95293e+07	4.55079e+07	5.6775e+07	7.64938e+07	5.41101e+07	4.22035e+07
	11055601	Ndufa13	7	7	381.49	6.89878e-06	1.59343	Hyp	CxCA	novel cell death-regulatory protein GRIM19	2.79463e+07	2.72788e+07	1.66914e+07	1.64174e+07	2.45691e+07	2.56323e+07	2.70482e+07	2.91553e+07	2.11552e+07	2.0735e+07	2.82753e+07	1.42587e+07	1.88239e+07	1.24632e+07	1.35901e+07	1.8671e+07	1.43692e+07	1.86684e+07	1.84211e+07	1.1165e+07	1.28575e+07	1.31068e+07	1.46943e+07	2.08817e+07	2.68514e+07	2.65827e+07	2.08909e+07	2.27619e+07	2.15102e+07	2.3051e+07	2.53643e+07	2.95608e+07	2.26322e+07	3.02502e+07	2.52369e+07	2.33625e+07	3.17434e+07	1.97414e+07	2.09188e+07
	9957220	Arhgef2	7	7	377.47	1.07243e-05	1.50083	CxCA	CB	guanine nucleotide exchange factor LFC	6.58184e+07	6.41363e+07	5.72456e+07	4.74622e+07	4.44964e+07	6.2382e+07	7.12569e+07	6.92823e+07	6.27606e+07	7.24767e+07	6.62838e+07	6.36277e+07	6.40242e+07	5.31905e+07	5.47246e+07	5.77161e+07	5.93028e+07	9.72722e+07	1.03178e+08	9.43671e+07	9.12725e+07	9.79233e+07	9.439e+07	7.44123e+07	6.57517e+07	7.18501e+07	7.45723e+07	7.28609e+07	6.79647e+07	8.56318e+07	6.8716e+07	7.29365e+07	6.89994e+07	5.83238e+07	7.8383e+07	7.61157e+07	6.7044e+07	6.81084e+07	7.05483e+07
	4323585	Aifm1	7	7	283.74	1.38704e-05	1.84197	CB	ST	apoptosis-inducing factor AIF	5.93009e+07	6.71788e+07	4.80294e+07	4.15892e+07	2.57217e+07	6.91198e+07	6.10697e+07	6.36411e+07	6.77254e+07	4.73221e+07	7.00397e+07	6.70128e+07	7.73566e+07	6.81489e+07	8.26223e+07	9.00574e+07	7.06925e+07	1.00008e+08	6.99596e+07	8.14513e+07	7.52748e+07	1.02564e+08	9.42718e+07	7.83296e+07	7.50668e+07	9.4358e+07	7.73952e+07	6.18689e+07	7.71089e+07	7.05207e+07	7.00914e+07	9.05862e+07	9.54082e+07	7.92509e+07	1.17581e+08	8.95482e+07	7.88211e+07	5.3593e+07	7.00268e+07
	881485	Stip1	7	7	287.7	1.71405e-05	1.90178	CB	ST	mSTI1	3.3126e+07	2.4333e+07	2.55129e+07	1.15424e+07	1.60453e+07	3.27075e+07	2.72421e+07	3.06096e+07	2.88179e+07	2.96332e+07	3.35411e+07	3.86398e+07	4.47676e+07	3.2779e+07	3.68619e+07	3.30158e+07	3.93339e+07	2.51517e+07	2.64893e+07	2.27795e+07	1.82638e+07	1.8448e+07	2.11375e+07	2.14505e+07	2.67297e+07	2.89555e+07	2.37888e+07	2.38581e+07	2.31454e+07	2.48379e+07	2.85954e+07	2.60375e+07	2.50305e+07	2.66318e+07	2.26552e+07	2.4801e+07	2.84854e+07	2.23698e+07	2.73663e+07
	187954419	Dnm3	15	7	724.71	1.76844e-05	1.85918	Hyp	ST	Dynamin 3	3.22299e+07	1.85085e+07	1.32809e+07	1.08919e+07	1.12521e+07	1.99753e+07	1.69424e+07	1.94515e+07	1.76077e+07	2.09707e+07	2.06964e+07	1.91875e+07	1.69025e+07	1.76105e+07	1.5391e+07	2.29132e+07	2.16207e+07	3.43059e+07	2.94335e+07	3.58892e+07	3.57643e+07	3.53467e+07	3.53963e+07	2.17021e+07	2.7311e+07	3.00821e+07	2.46118e+07	3.01522e+07	2.0576e+07	2.57428e+07	2.56996e+07	2.57095e+07	3.20737e+07	2.10644e+07	2.64906e+07	2.73622e+07	2.51106e+07	2.19332e+07	3.00761e+07
	19684151	Aldh1l1	7	7	383.77	2.27715e-05	2.12456	CB	ST	Aldehyde dehydrogenase 1 family, member L1	3.18069e+07	2.6182e+07	2.60592e+07	2.65145e+07	2.33697e+07	5.10651e+07	3.68625e+07	3.16502e+07	3.08532e+07	3.35133e+07	3.82555e+07	3.67114e+07	3.7794e+07	3.20414e+07	3.13367e+07	3.16528e+07	3.63301e+07	4.70294e+07	5.10245e+07	4.30717e+07	4.35109e+07	4.4647e+07	4.49593e+07	3.96069e+07	4.22733e+07	4.7583e+07	4.14784e+07	3.47036e+07	3.51802e+07	3.68735e+07	4.08898e+07	4.7076e+07	4.59956e+07	4.21631e+07	4.03027e+07	3.44443e+07	3.67267e+07	3.42953e+07	4.28554e+07
	13752413	Atad3a	8	7	467.09	4.79515e-05	1.8092	CB	ST	TOB3	1.36518e+08	1.01904e+08	8.11305e+07	6.0269e+07	8.51067e+07	8.34059e+07	1.19474e+08	8.15936e+07	7.44438e+07	7.0304e+07	6.58819e+07	1.33828e+08	1.19009e+08	9.85962e+07	1.19034e+08	1.08224e+08	9.83087e+07	1.0575e+08	1.02596e+08	9.25133e+07	1.03547e+08	1.08419e+08	9.32564e+07	1.5657e+08	1.37003e+08	1.40677e+08	1.21297e+08	1.47756e+08	1.19329e+08	1.67384e+08	1.12294e+08	1.6471e+08	1.48483e+08	1.39775e+08	1.5164e+08	1.23107e+08	1.53541e+08	1.56397e+08	1.60067e+08
	26326497	Negr1	7	7	445.07	7.30618e-05	1.7779	CxCA	Hic	unnamed protein product	5.63074e+08	4.66802e+08	4.46615e+08	4.41052e+08	3.75725e+08	6.15253e+08	9.01344e+08	5.98565e+08	6.16951e+08	5.55572e+08	5.94135e+08	5.61656e+08	5.82988e+08	4.51695e+08	4.32019e+08	4.11153e+08	3.90883e+08	3.03093e+08	3.6875e+08	2.71424e+08	2.65873e+08	2.3426e+08	2.20109e+08	7.17943e+08	6.07852e+08	6.71018e+08	7.42241e+08	5.95615e+08	4.81314e+08	7.28656e+08	6.53978e+08	6.2043e+08	6.28179e+08	6.42387e+08	6.15072e+08	4.85026e+08	6.15842e+08	7.8186e+08	7.09063e+08
	54789	Thy1	7	7	720.82	8.90709e-05	2.0366	CxM	CB	put. mature thy-1	2.66441e+07	2.5105e+07	2.698e+07	3.77683e+07	2.82185e+07	2.88063e+07	2.14692e+07	2.71975e+07	2.77245e+07	3.04055e+07	2.91281e+07	3.50222e+07	3.89382e+07	4.65335e+07	4.53365e+07	4.75054e+07	4.80733e+07	3.0469e+07	3.10948e+07	3.10614e+07	2.70199e+07	2.7619e+07	2.84167e+07	3.30585e+07	3.29433e+07	2.95726e+07	3.25606e+07	2.65932e+07	2.9639e+07	3.13822e+07	3.46066e+07	2.89319e+07	3.4311e+07	3.87894e+07	3.48005e+07	2.56957e+07	3.22259e+07	3.88571e+07	3.60037e+07
	466254	Aldh2	8	7	283.27	0.000111308	1.8503	Hyp	Hic	aldehyde dehydrogenase	3.12897e+07	3.53978e+07	2.79159e+07	3.9029e+07	4.3817e+07	3.12908e+07	2.07655e+07	2.30113e+07	2.52561e+07	2.45902e+07	2.93429e+07	3.76383e+07	3.65922e+07	4.09984e+07	3.6118e+07	3.51577e+07	3.57304e+07	2.53673e+07	3.08249e+07	2.91314e+07	2.22144e+07	1.90323e+07	2.19651e+07	2.85783e+07	2.77125e+07	2.82979e+07	2.91002e+07	1.98094e+07	2.18427e+07	2.41807e+07	2.70742e+07	2.70384e+07	2.83019e+07	3.14099e+07	2.67794e+07	2.40983e+07	3.41326e+07	3.68755e+07	3.07176e+07
	5295927	Cct2	7	7	378.33	0.000137124	1.69362	Hyp	Hic	chaperonin containing TCP-1 beta subunit	2.35117e+07	2.0347e+07	2.0095e+07	3.05941e+07	2.01841e+07	1.8459e+07	1.79537e+07	2.48444e+07	2.22197e+07	2.29949e+07	2.03863e+07	2.44216e+07	2.41361e+07	2.48655e+07	2.77052e+07	2.34339e+07	2.60563e+07	3.14773e+07	3.85467e+07	3.74395e+07	3.29876e+07	3.37012e+07	3.29841e+07	3.21501e+07	2.41922e+07	2.43636e+07	2.93399e+07	2.47627e+07	2.21575e+07	2.37749e+07	2.76545e+07	2.36609e+07	2.46601e+07	2.07035e+07	2.35377e+07	2.66237e+07	3.00078e+07	2.67004e+07	2.83597e+07
	26327643	Acad9	7	7	326.48	0.000233183	1.87772	CB	Hic	unnamed protein product	2.67367e+08	1.77134e+08	2.05518e+08	1.25475e+08	1.35862e+08	2.82236e+08	2.68276e+08	2.53188e+08	2.25404e+08	2.57748e+08	2.56332e+08	2.07126e+08	2.00218e+08	1.61906e+08	1.89387e+08	1.61462e+08	1.68036e+08	1.88022e+08	1.92389e+08	1.63945e+08	1.82735e+08	2.04295e+08	1.53556e+08	2.62823e+08	2.87028e+08	3.10539e+08	3.03438e+08	3.13861e+08	2.84861e+08	3.08393e+08	3.27078e+08	3.0292e+08	3.05346e+08	2.8704e+08	3.16871e+08	2.26755e+08	2.78059e+08	2.75804e+08	2.86034e+08
	13785616	Sfxn3	9	7	762.31	0.000262689	1.55535	CxCA	ST	sideroflexin 3	1.54028e+08	1.95988e+08	2.05407e+08	1.20905e+08	1.85448e+08	1.41781e+08	1.37018e+08	1.40939e+08	1.31322e+08	1.63324e+08	1.2082e+08	1.38727e+08	1.4289e+08	2.05784e+08	1.60343e+08	1.74988e+08	1.64596e+08	1.63603e+08	1.00341e+08	1.32192e+08	1.66396e+08	2.03712e+08	1.93677e+08	1.74244e+08	1.79843e+08	1.09057e+08	1.54472e+08	1.66905e+08	2.22401e+08	1.32041e+08	1.063e+08	1.42649e+08	1.03267e+08	1.62861e+08	9.31883e+07	1.31339e+08	1.46285e+08	1.49541e+08	1.37004e+08
	13842	mt-Co2	8	7	569.7	0.000444053	1.59111	Hyp	CxCA	unnamed protein product	1.19249e+07	1.20819e+07	1.06929e+07	2.69476e+07	1.85296e+07	1.45661e+07	8.70102e+06	1.36145e+07	1.21816e+07	1.40985e+07	1.42292e+07	1.3747e+07	1.66881e+07	2.20921e+07	2.75242e+07	2.76803e+07	2.91499e+07	9.14417e+06	1.11171e+07	1.03521e+07	9.87207e+06	7.82136e+06	7.31239e+06	1.39677e+07	1.74232e+07	1.41217e+07	1.28226e+07	1.88972e+07	1.2023e+07	1.23805e+07	1.55157e+07	1.118e+07	1.57262e+07	2.49843e+07	1.78083e+07	8.19354e+06	1.0002e+07	1.13937e+07	2.05106e+07
	11559532	Dpysl5	8	7	332.95	0.000844627	2.46585	Hyp	CB	collapsin response mediator protein 5	1.96752e+07	2.80349e+07	2.37457e+07	1.62443e+07	2.24796e+07	1.9597e+07	2.68172e+07	2.07789e+07	2.00972e+07	2.20469e+07	1.83523e+07	1.58759e+07	1.9487e+07	1.71359e+07	1.8056e+07	1.80299e+07	1.83043e+07	1.49153e+07	1.23301e+07	2.78258e+07	1.24135e+07	2.54729e+07	2.24135e+07	1.17506e+07	1.58232e+07	1.3134e+07	1.26409e+07	1.40281e+07	1.54783e+07	1.40795e+07	1.08265e+07	1.27224e+07	1.24592e+07	2.15905e+07	1.7689e+07	3.54478e+07	2.37566e+07	1.57639e+07	1.4923e+07
	862461	Vcan	7	7	430.84	0.000846662	1.67415	ST	CxM	PG-M/versican	1.06446e+07	1.08075e+07	1.07849e+07	9.5494e+06	9.57204e+06	1.14097e+07	1.15555e+07	1.37623e+07	1.45719e+07	1.19134e+07	1.22272e+07	1.193e+07	1.27754e+07	1.29611e+07	1.30626e+07	1.34022e+07	1.1739e+07	1.35061e+07	1.44403e+07	1.28352e+07	1.33908e+07	1.39784e+07	1.36066e+07	1.41648e+07	1.24228e+07	1.04663e+07	1.0966e+07	1.05757e+07	1.35882e+07	1.27732e+07	1.25946e+07	1.17678e+07	1.03011e+07	1.18185e+07	1.16183e+07	1.39059e+07	1.61318e+07	1.36271e+07	1.0872e+07
	4633656	Farsb	7	7	224.85	0.00116971	1.41069	CB	ST	phenylalanyl tRNA synthetase beta subunit	7.17066e+07	7.75554e+07	7.51866e+07	5.36736e+07	6.22845e+07	5.98201e+07	6.78519e+07	8.01219e+07	7.48453e+07	6.37305e+07	5.41693e+07	7.33505e+07	7.49739e+07	9.29636e+07	8.93488e+07	8.47728e+07	6.45937e+07	8.6041e+07	8.0845e+07	7.02724e+07	8.62659e+07	1.03368e+08	8.50637e+07	8.44635e+07	7.30431e+07	7.27845e+07	7.56989e+07	8.0878e+07	8.19864e+07	9.67296e+07	7.05368e+07	7.56403e+07	6.83519e+07	6.88309e+07	8.73465e+07	8.02739e+07	7.37565e+07	6.97805e+07	6.82813e+07
	12842647	Uqcrb	10	7	669.52	0.00117318	1.46193	CB	Hic	unnamed protein product	1.29949e+07	1.35259e+07	1.22391e+07	4.51827e+06	4.19137e+06	1.57617e+07	1.7654e+07	2.25656e+07	2.06907e+07	1.97637e+07	1.98803e+07	9.87666e+06	1.01389e+07	1.04948e+07	1.18019e+07	1.0505e+07	9.93478e+06	8.13901e+06	8.55733e+06	1.11358e+07	1.06508e+07	9.68463e+06	1.26242e+07	1.07298e+07	1.16013e+07	1.9574e+07	1.69278e+07	2.562e+07	1.61133e+07	1.55423e+07	1.77804e+07	1.48302e+07	2.35578e+07	1.46882e+07	2.00962e+07	1.44712e+07	1.59712e+07	1.35162e+07	1.78539e+07
	15624071	Wdr7	7	7	324.95	0.00133225	1.91557	Hic	ST	TGF-beta resistance-associated protein TRAG	4.44459e+07	4.51193e+07	4.19542e+07	3.77126e+07	4.29356e+07	4.98108e+07	3.57944e+07	3.67679e+07	4.34692e+07	4.85543e+07	5.53467e+07	6.72025e+07	6.83336e+07	6.12465e+07	5.92466e+07	6.0578e+07	6.76331e+07	5.45781e+07	5.80159e+07	5.57248e+07	5.09022e+07	4.08733e+07	4.36642e+07	5.33009e+07	4.60997e+07	4.87224e+07	5.47898e+07	3.93126e+07	3.40593e+07	4.38826e+07	5.14711e+07	4.5341e+07	5.25348e+07	4.53646e+07	4.55697e+07	4.39007e+07	4.3134e+07	5.96237e+07	5.76876e+07
	468554	Cct6a	7	7	354.64	0.00158299	1.66566	Hyp	Hic	CCT (chaperonin containing TCP-1) zeta subunit	1.20609e+07	1.11294e+07	1.21062e+07	1.56236e+07	8.72713e+06	9.57091e+06	9.54848e+06	1.06378e+07	1.01157e+07	8.71499e+06	1.08823e+07	1.25733e+07	1.55463e+07	1.60002e+07	1.56053e+07	1.53231e+07	1.46857e+07	1.22757e+07	3.08765e+07	1.56571e+07	1.1813e+07	1.10665e+07	1.23576e+07	1.16179e+07	9.42241e+06	7.30827e+06	1.30943e+07	6.68654e+06	8.17535e+06	1.01959e+07	1.36698e+07	8.72179e+06	9.3596e+06	1.32768e+07	9.24674e+06	9.40052e+06	1.05278e+07	1.46673e+07	1.21206e+07
	53459	Oat	7	7	322.71	0.00162113	1.90456	CB	CxM	ornithine--oxo-acid aminotransferase	1.17598e+08	9.47138e+07	1.20683e+08	7.10826e+07	5.2618e+07	1.00341e+08	1.10688e+08	1.32164e+08	1.35236e+08	1.32449e+08	1.09488e+08	1.31849e+08	1.20032e+08	1.43153e+08	1.65415e+08	1.18567e+08	1.34943e+08	1.44417e+08	1.66915e+08	1.30426e+08	1.59653e+08	1.60757e+08	1.27645e+08	1.42415e+08	9.86099e+07	1.06172e+08	1.09405e+08	1.34702e+08	1.32599e+08	1.41904e+08	1.3343e+08	1.08893e+08	9.98834e+07	1.02086e+08	8.70282e+07	1.02594e+08	1.24057e+08	1.31895e+08	1.15e+08
	12834945	Uqcrfs1	7	7	296.68	0.00291207	1.72384	CB	ST	unnamed protein product	3.14654e+07	3.87771e+07	2.73079e+07	2.80259e+07	2.82008e+07	2.81727e+07	2.89959e+07	3.39481e+07	3.56476e+07	2.84145e+07	3.08101e+07	2.8233e+07	3.42643e+07	4.01033e+07	3.75399e+07	4.21282e+07	3.54464e+07	3.60492e+07	3.65633e+07	3.89032e+07	3.69598e+07	3.48012e+07	4.37929e+07	3.30026e+07	3.49871e+07	3.59722e+07	3.31391e+07	3.56211e+07	3.41027e+07	3.23157e+07	3.25684e+07	3.1678e+07	3.76099e+07	3.07722e+07	3.58005e+07	3.29749e+07	3.01872e+07	3.30569e+07	4.02656e+07
	26345686	Phgdh	7	7	317.59	0.00424296	1.39669	CB	Hic	unnamed protein product	1.27211e+08	1.21728e+08	1.33405e+08	8.65645e+07	1.14392e+08	1.39929e+08	1.46525e+08	1.50478e+08	1.32507e+08	1.49501e+08	1.27403e+08	1.35686e+08	1.25536e+08	1.44105e+08	1.46936e+08	1.26832e+08	1.34162e+08	1.22246e+08	1.39008e+08	1.14668e+08	1.52325e+08	1.68244e+08	1.15159e+08	1.27682e+08	1.06528e+08	1.18514e+08	1.10193e+08	1.25914e+08	1.40175e+08	1.32541e+08	1.1109e+08	1.35192e+08	1.04302e+08	1.15323e+08	1.15772e+08	1.04715e+08	1.26623e+08	1.35861e+08	1.13081e+08
	12850902	Ndufv2	7	7	478.71	0.00546644	1.36547	Hyp	CxF	unnamed protein product	6.8823e+07	5.56473e+07	5.92364e+07	2.71973e+07	3.64429e+07	8.25195e+07	8.79299e+07	8.31026e+07	8.0583e+07	8.25113e+07	7.66731e+07	7.24816e+07	6.47824e+07	5.74036e+07	5.83016e+07	5.85471e+07	5.69994e+07	5.20004e+07	5.86915e+07	4.94684e+07	5.21651e+07	5.22071e+07	5.46583e+07	7.67198e+07	7.13984e+07	7.29057e+07	7.13143e+07	7.82931e+07	6.20195e+07	8.75159e+07	7.88221e+07	7.14379e+07	7.31721e+07	6.69857e+07	1.00022e+08	7.83627e+07	8.14106e+07	7.01551e+07	7.55878e+07
	192142	Ctnnb1	9	7	732.63	0.00645211	1.55069	Hic	ST	beta-catenin	1.13558e+08	9.11718e+07	1.08931e+08	7.61496e+07	7.44591e+07	9.45856e+07	1.00492e+08	1.14674e+08	1.15134e+08	1.17939e+08	1.00356e+08	9.10944e+07	8.49436e+07	1.12029e+08	1.12208e+08	1.00096e+08	1.00573e+08	1.39625e+08	1.46337e+08	1.51405e+08	1.62953e+08	1.33962e+08	1.18618e+08	1.39855e+08	1.06554e+08	9.42575e+07	1.15555e+08	1.11065e+08	8.15875e+07	1.02374e+08	1.06485e+08	8.65671e+07	1.02219e+08	1.11387e+08	1.14443e+08	9.4839e+07	8.89951e+07	1.31349e+08	1.10851e+08
	50568	Calr	7	7	494.82	0.00788721	1.65824	CB	CxF	calreticulin precursor protein	6.33919e+07	5.67568e+07	6.32396e+07	6.17028e+07	6.76168e+07	5.81821e+07	4.7948e+07	5.45396e+07	5.08937e+07	5.4942e+07	4.73112e+07	5.45055e+07	4.89062e+07	5.23907e+07	5.2777e+07	5.69875e+07	5.55929e+07	4.78315e+07	3.95632e+07	4.2453e+07	5.95974e+07	6.63796e+07	6.91491e+07	5.5954e+07	5.12513e+07	5.1538e+07	5.58465e+07	5.77195e+07	5.82603e+07	6.01724e+07	5.27345e+07	4.88653e+07	4.37692e+07	4.73878e+07	5.2231e+07	6.54157e+07	5.54025e+07	4.53197e+07	4.85855e+07
	22478102	Afg3l2	7	7	361.7	0.00920553	1.33199	ST	CxCA	AFG3(ATPase family gene 3)-like 2 (yeast)	1.9464e+08	1.98523e+08	2.12409e+08	1.72233e+08	2.13868e+08	2.08769e+08	2.02554e+08	1.96453e+08	1.96224e+08	2.01251e+08	2.05129e+08	1.77782e+08	1.69314e+08	1.49072e+08	1.56872e+08	1.59469e+08	1.33918e+08	1.31768e+08	1.39615e+08	1.34002e+08	1.29981e+08	1.46806e+08	1.42326e+08	1.61366e+08	1.5832e+08	2.00558e+08	1.70565e+08	1.79203e+08	1.85198e+08	1.93669e+08	2.04486e+08	1.94537e+08	1.82139e+08	2.0346e+08	1.84735e+08	1.68672e+08	2.35085e+08	2.49349e+08	1.77992e+08
	1226235	Atp6v0d1	7	7	474.56	0.0115529	1.35651	ST	CB	Ac39/physophilin	2.07966e+07	2.55655e+07	2.01525e+07	2.49306e+07	1.98977e+07	2.41368e+07	1.7342e+07	1.71748e+07	1.81417e+07	2.13352e+07	2.67712e+07	2.64824e+07	2.56719e+07	2.0991e+07	2.10676e+07	3.08288e+07	3.04423e+07	1.79232e+07	1.39488e+07	2.11996e+07	2.08746e+07	2.01624e+07	2.49804e+07	2.14735e+07	2.57956e+07	3.7735e+07	2.52068e+07	2.88193e+07	2.46271e+07	2.30329e+07	2.22668e+07	2.32753e+07	3.42289e+07	2.25941e+07	3.17015e+07	2.147e+07	1.90282e+07	1.86076e+07	2.426e+07
	14193670	Acly	8	7	328.85	0.0141041	1.45004	Hyp	Hic	ATP citrate lyase	2.24666e+07	1.46928e+07	1.87467e+07	1.7972e+07	1.34026e+07	1.7006e+07	1.90448e+07	1.76833e+07	1.85983e+07	2.0039e+07	1.92216e+07	1.89956e+07	2.25877e+07	1.98778e+07	2.39942e+07	2.0235e+07	2.3597e+07	2.15224e+07	2.11848e+07	1.48068e+07	1.77682e+07	1.94101e+07	1.55729e+07	2.07706e+07	1.69919e+07	1.56758e+07	1.8366e+07	1.41995e+07	1.25265e+07	1.89915e+07	2.34e+07	1.64831e+07	1.5606e+07	1.38592e+07	1.5913e+07	1.22607e+07	1.5545e+07	1.76541e+07	1.87548e+07
	13182962	Hsd17b10	7	7	413.23	0.0151075	1.69559	Hyp	CxF	17beta-hydroxysteroid dehydrogenase type 10/short chain L-3-hydroxyacyl-CoA dehydrogenase	8.29327e+07	8.43256e+07	7.31824e+07	8.14103e+07	5.02352e+07	7.82231e+07	6.24955e+07	6.23947e+07	6.15965e+07	5.96669e+07	5.73122e+07	6.28011e+07	5.84267e+07	5.53617e+07	5.01677e+07	5.44044e+07	4.35364e+07	5.10276e+07	5.29178e+07	5.08381e+07	3.99077e+07	3.80332e+07	3.9422e+07	8.3957e+07	6.66481e+07	6.50509e+07	6.09545e+07	5.72743e+07	6.76353e+07	4.36877e+07	5.42719e+07	6.28168e+07	6.08921e+07	8.929e+07	4.58308e+07	6.17897e+07	7.53905e+07	6.91079e+07	5.79904e+07
	4456677	Palm	8	7	431.41	0.0271537	1.54385	ST	CB	paralemmin	3.17601e+07	3.89718e+07	3.40508e+07	2.33231e+07	4.04452e+07	4.41666e+07	5.02873e+07	5.28038e+07	5.39865e+07	4.80931e+07	4.95667e+07	2.42875e+07	2.65512e+07	3.51877e+07	3.22619e+07	3.61257e+07	2.5971e+07	3.69784e+07	3.46423e+07	3.88761e+07	4.00802e+07	3.66273e+07	3.78528e+07	4.2227e+07	3.89813e+07	4.01735e+07	4.05674e+07	4.51292e+07	2.93811e+07	4.43473e+07	4.13522e+07	3.80031e+07	4.16949e+07	3.81849e+07	4.047e+07	4.07009e+07	4.38435e+07	5.03488e+07	3.82751e+07
	12835802	Actr3	7	7	276.51	0.0273768	1.42122	Hic	Hyp	unnamed protein product	2.45489e+07	2.68503e+07	3.00346e+07	1.57925e+07	3.70673e+07	3.0349e+07	2.74696e+07	2.77287e+07	3.07837e+07	2.69536e+07	3.43733e+07	3.42317e+07	3.91429e+07	2.62899e+07	2.87056e+07	3.63569e+07	3.89359e+07	2.79357e+07	2.96316e+07	3.26635e+07	2.59712e+07	2.32611e+07	3.18434e+07	2.69153e+07	3.69947e+07	3.06781e+07	2.85296e+07	2.3794e+07	2.77995e+07	2.54521e+07	3.7475e+07	3.67854e+07	2.4329e+07	3.15126e+07	3.06719e+07	3.17262e+07	3.52849e+07	3.15422e+07	3.46635e+07
	16359229	Rpn1	7	7	344.6	0.0273989	1.39114	Hyp	ST	Ribophorin I	4.25872e+07	3.71665e+07	4.33857e+07	2.94266e+07	3.70558e+07	4.4941e+07	4.569e+07	4.05603e+07	4.13358e+07	4.70701e+07	4.25331e+07	3.28415e+07	3.7562e+07	3.99179e+07	3.74396e+07	3.18025e+07	3.49601e+07	3.06083e+07	3.244e+07	3.08349e+07	2.46199e+07	3.04403e+07	2.37897e+07	4.20274e+07	3.70276e+07	3.1436e+07	3.13316e+07	3.106e+07	3.73872e+07	4.00709e+07	3.26088e+07	3.29388e+07	3.49937e+07	3.17554e+07	3.82211e+07	3.7687e+07	4.01405e+07	3.45099e+07	3.6004e+07
	309125	Cdh2	7	7	300.86	0.0403404	1.31828	Hic	CB	neural cadherin precursor	3.08101e+07	2.40464e+07	2.46533e+07	2.34406e+07	3.19586e+07	3.29777e+07	1.67325e+07	2.58209e+07	2.90298e+07	2.47139e+07	2.52373e+07	2.25369e+07	2.25956e+07	2.82141e+07	3.4972e+07	3.99245e+07	3.05287e+07	2.51502e+07	2.47133e+07	2.66336e+07	2.1596e+07	2.279e+07	2.69089e+07	2.56895e+07	2.41269e+07	2.66416e+07	3.07507e+07	2.76335e+07	2.67326e+07	2.23561e+07	2.59281e+07	1.97262e+07	2.92369e+07	2.9767e+07	2.31383e+07	2.90222e+07	2.9369e+07	2.40664e+07	2.85713e+07
	16307131	Npepps	7	7	397.76	0.0421878	1.40392	Hyp	CxCA	Aminopeptidase puromycin sensitive	3.17427e+07	3.27955e+07	2.32906e+07	2.6366e+07	2.31081e+07	2.79201e+07	2.70212e+07	3.47555e+07	3.24133e+07	3.39667e+07	2.44724e+07	2.14613e+07	2.03531e+07	4.41452e+07	4.13637e+07	3.95841e+07	2.76545e+07	3.22554e+07	2.99157e+07	3.01643e+07	4.65999e+07	4.56536e+07	4.06757e+07	3.88991e+07	3.41149e+07	3.78089e+07	3.47355e+07	5.42824e+07	4.75615e+07	4.37222e+07	3.41834e+07	2.95646e+07	4.28657e+07	4.27198e+07	5.75601e+07	3.72539e+07	3.8894e+07	3.92486e+07	3.94871e+07
	13629369	Pfkp	9	7	362.56	0.0479696	1.44943	CB	ST	6-phosphofructokinase type C	2.23821e+08	2.20288e+08	2.04525e+08	1.52446e+08	1.69018e+08	2.20882e+08	2.87588e+08	2.3425e+08	2.39943e+08	2.40581e+08	2.52183e+08	1.97386e+08	2.16369e+08	1.77893e+08	1.65292e+08	1.76907e+08	2.21817e+08	2.2092e+08	2.12443e+08	2.07849e+08	1.92932e+08	1.68207e+08	1.65339e+08	2.00057e+08	1.88407e+08	1.83406e+08	1.90335e+08	1.58855e+08	1.9314e+08	1.9311e+08	1.84467e+08	2.05085e+08	1.92134e+08	1.85098e+08	2.02144e+08	2.25351e+08	1.85548e+08	1.99693e+08	1.99293e+08
	4753791	Ptprz1	7	7	581.12	0.0501276	1.29501	Hic	CxM	DSD-1-proteoglycan	3.32694e+07	4.17825e+07	3.49943e+07	4.74787e+07	6.1745e+07	2.83161e+07	3.85767e+07	4.12055e+07	4.33343e+07	2.86059e+07	3.64289e+07	4.16842e+07	4.18071e+07	4.05508e+07	3.86394e+07	4.67929e+07	3.66323e+07	3.04393e+07	3.94395e+07	3.94122e+07	4.12133e+07	3.3298e+07	4.46397e+07	4.53914e+07	4.39967e+07	3.85945e+07	3.8018e+07	4.42805e+07	3.42379e+07	3.6296e+07	4.0822e+07	3.30525e+07	3.8543e+07	4.3609e+07	4.13889e+07	4.80223e+07	4.10422e+07	3.37319e+07	3.8397e+07
	14250186	Ap1b1	19	7	981.39	0.0581685	1.33137	Hyp	Hic	Adaptor protein complex AP-1, beta 1 subunit	1.62466e+08	1.76545e+08	1.44911e+08	1.46724e+08	1.36132e+08	1.3024e+08	1.33783e+08	1.42659e+08	1.2646e+08	1.44832e+08	1.09026e+08	1.21842e+08	1.35022e+08	1.76998e+08	1.2933e+08	1.4485e+08	1.28901e+08	1.22574e+08	1.17489e+08	1.09917e+08	1.37959e+08	1.37442e+08	1.2782e+08	1.69734e+08	1.7698e+08	1.26177e+08	1.4665e+08	1.61979e+08	1.74224e+08	1.60897e+08	1.29982e+08	1.63666e+08	1.17593e+08	2.17362e+08	1.24335e+08	1.04041e+08	1.30778e+08	1.53442e+08	1.26219e+08
	50619	Cycs	8	7	707.58	0.0616994	1.27656	ST	CxF	cytochrome c	1.52931e+07	1.24111e+07	1.27812e+07	1.76773e+07	1.46267e+07	9.21378e+06	8.22539e+06	1.11909e+07	1.27957e+07	1.08289e+07	1.24802e+07	1.21364e+07	1.18424e+07	1.54186e+07	1.10655e+07	1.19091e+07	1.05885e+07	1.59918e+07	1.47745e+07	1.58824e+07	1.16268e+07	1.09788e+07	1.22935e+07	1.32073e+07	1.58397e+07	1.57663e+07	1.59333e+07	1.212e+07	1.07413e+07	1.26399e+07	1.25623e+07	1.39333e+07	1.53189e+07	1.36937e+07	1.20406e+07	1.44912e+07	1.37269e+07	1.17604e+07	1.93009e+07
	133504495	Cask	7	7	237.76	0.0698158	1.47057	ST	Hic	peripheral plasma membrane protein CASK isoform 4	1.22906e+08	1.68987e+08	1.30252e+08	1.38395e+08	1.40527e+08	1.40266e+08	1.28766e+08	1.74092e+08	1.71365e+08	1.60693e+08	1.42257e+08	1.13581e+08	1.18953e+08	2.54687e+08	1.91844e+08	2.34976e+08	1.79504e+08	1.55149e+08	1.52541e+08	1.53586e+08	1.89803e+08	1.54441e+08	1.91785e+08	1.66678e+08	1.81608e+08	1.87317e+08	1.61118e+08	2.04084e+08	2.03568e+08	1.37515e+08	1.65508e+08	1.7114e+08	2.19512e+08	1.96696e+08	1.81653e+08	1.23625e+08	1.4977e+08	1.91681e+08	1.94583e+08
	54855	Tpi1	7	7	579.05	0.0778335	1.41266	Hyp	ST	triosephosphate isomerase	6.68114e+07	4.61341e+07	5.61272e+07	3.89352e+07	7.4275e+07	5.26241e+07	5.43783e+07	6.90383e+07	6.00039e+07	6.52414e+07	6.96232e+07	6.38499e+07	6.76148e+07	9.12366e+07	6.95948e+07	6.42445e+07	8.19565e+07	6.20257e+07	6.72999e+07	6.4537e+07	6.05791e+07	5.9073e+07	4.95689e+07	8.10078e+07	6.1589e+07	5.72763e+07	8.38862e+07	5.68174e+07	6.27304e+07	5.19117e+07	8.80747e+07	6.10873e+07	5.94099e+07	6.30649e+07	5.76766e+07	4.83137e+07	4.88819e+07	8.04516e+07	6.6909e+07
	148697930	Idh3g	7	7	484.56	0.0779569	1.51287	Hyp	CxF	isocitrate dehydrogenase 3 (NAD+), gamma, isoform CRA_a	3.44845e+08	3.1088e+08	3.32606e+08	4.36733e+08	3.12889e+08	3.99361e+08	3.65381e+08	4.0335e+08	3.99516e+08	3.14519e+08	3.41323e+08	2.91366e+08	2.68035e+08	2.63754e+08	2.53421e+08	2.28083e+08	2.1017e+08	2.7255e+08	2.78823e+08	2.80007e+08	2.74839e+08	2.69861e+08	2.87447e+08	2.82332e+08	3.31132e+08	3.44712e+08	3.55509e+08	3.63876e+08	3.19349e+08	4.20804e+08	3.87719e+08	3.48752e+08	4.08184e+08	3.11527e+08	3.97431e+08	4.24479e+08	4.34519e+08	3.52911e+08	3.18792e+08
	2342528	Rab3a	12	7	746.93	0.0927972	1.28452	ST	Hyp	low molecular weight GTP-binding protein	4.19059e+07	4.60311e+07	4.33974e+07	5.27898e+07	5.22687e+07	5.65477e+07	5.51613e+07	6.28861e+07	5.89417e+07	5.52914e+07	5.4331e+07	4.3733e+07	4.54602e+07	4.80944e+07	4.58252e+07	5.47636e+07	4.6167e+07	4.29361e+07	4.37315e+07	5.4481e+07	4.97416e+07	4.62748e+07	5.98576e+07	5.61488e+07	6.61053e+07	7.8319e+07	6.39165e+07	7.45292e+07	5.48607e+07	5.86748e+07	6.0376e+07	5.64906e+07	6.66738e+07	5.93465e+07	6.7018e+07	4.31415e+07	3.94547e+07	4.87048e+07	6.94838e+07
	1914841	Bin1	7	7	373.39	0.104922	1.3098	CxM	ST	brain amphiphysin 2	1.63278e+08	1.67641e+08	1.61631e+08	1.75268e+08	1.50357e+08	2.15051e+08	1.93198e+08	1.80582e+08	1.80733e+08	1.87827e+08	1.94617e+08	2.26485e+08	2.00729e+08	1.78456e+08	1.69435e+08	1.6555e+08	1.85916e+08	2.15652e+08	1.75405e+08	1.81206e+08	1.81868e+08	1.75763e+08	1.94743e+08	2.04714e+08	2.16158e+08	2.33818e+08	2.21647e+08	2.0245e+08	1.76226e+08	2.38089e+08	2.28177e+08	2.24938e+08	2.35364e+08	2.14491e+08	2.04683e+08	1.5962e+08	1.62716e+08	1.92058e+08	2.41104e+08
	53886	Rac1	8	7	532.04	0.20022	1.25543	CxCA	ST	ras-related C3 botulinium toxin substrate	6.71588e+07	4.94741e+07	4.98204e+07	3.03521e+07	4.9252e+07	1.71833e+08	1.27916e+08	1.08944e+08	1.21032e+08	1.30624e+08	1.41725e+08	3.09228e+07	3.05801e+07	2.00309e+07	1.58198e+07	2.18164e+07	2.1235e+07	1.259e+07	1.08359e+07	9.44538e+06	1.0287e+07	8.35486e+06	1.24464e+07	3.39113e+07	4.12245e+07	3.85334e+07	3.52053e+07	3.07884e+07	2.59247e+07	3.43095e+07	3.57531e+07	4.35723e+07	4.81154e+07	4.0035e+07	4.4343e+07	3.28034e+07	3.34522e+07	3.99399e+07	3.15602e+07
	17974534	Cacng8	6	6	392.28	0	10.9527	Hic	CB	voltage-dependent calcium channel gamma-8 subunit	2.75618e+07	2.96873e+07	2.04459e+07	2.09968e+07	2.80388e+07	4.47892e+07	3.5337e+07	3.22197e+07	2.98047e+07	2.89172e+07	3.50882e+07	1.81975e+07	1.94538e+07	1.82499e+07	1.61907e+07	2.16004e+07	1.60356e+07	1.67338e+07	1.41125e+07	1.41505e+07	1.27921e+07	1.8434e+07	2.13979e+07	2.74598e+07	4.14629e+07	3.92057e+07	3.37996e+07	3.36532e+07	3.33531e+07	2.83103e+07	3.55833e+07	3.919e+07	3.86558e+07	4.13359e+07	3.79301e+07	3.3221e+07	3.80975e+07	3.61159e+07	3.11561e+07
	6716518	Dclk1	6	6	247.42	5.88418e-15	1.99893	CxF	CB	doublecortin-like kinase	2.22042e+07	2.35347e+07	2.59071e+07	1.52359e+07	2.62191e+07	1.99206e+07	2.16731e+07	2.10534e+07	2.12124e+07	2.1584e+07	2.44664e+07	1.52813e+07	1.40801e+07	1.17241e+07	9.03464e+06	1.03337e+07	1.31919e+07	7.45214e+06	7.98124e+06	7.66665e+06	4.85286e+06	4.37745e+06	5.54508e+06	2.16249e+07	2.65829e+07	3.14762e+07	3.29264e+07	2.89346e+07	3.39685e+07	2.98379e+07	2.84426e+07	3.24503e+07	3.4192e+07	3.49425e+07	2.78007e+07	2.38256e+07	3.43914e+07	2.75203e+07	2.38789e+07
	109730433	Grm3	8	6	247.59	6.10623e-15	4.21076	CxCA	CB	Glutamate receptor, metabotropic 3	4.72563e+06	7.97093e+06	7.68833e+06	1.21563e+07	6.79021e+06	9.13643e+06	1.05526e+07	1.13289e+07	1.39474e+07	7.18657e+06	7.9603e+06	7.49345e+06	7.28636e+06	4.72077e+06	9.32446e+06	8.87607e+06	8.46996e+06	2.91226e+07	2.99093e+07	3.26192e+07	3.3884e+07	4.38403e+07	4.14077e+07	1.27007e+07	1.11355e+07	1.46983e+07	1.34165e+07	1.63833e+07	1.60132e+07	1.5136e+07	1.17227e+07	1.42337e+07	1.4853e+07	1.50602e+07	1.72945e+07	1.79034e+07	1.51956e+07	1.23155e+07	1.27752e+07
	3719259	Mpp3	6	6	405.36	1.19571e-13	4.59568	CB	ST	Dlgh3 protein	1.73435e+08	1.72708e+08	1.60358e+08	2.33786e+08	2.4538e+08	2.96694e+08	2.60479e+08	2.54824e+08	2.68367e+08	2.51782e+08	2.90816e+08	8.93828e+07	9.00157e+07	5.71831e+07	5.55002e+07	6.38099e+07	5.02723e+07	1.26081e+08	1.46214e+08	1.77882e+08	1.45666e+08	1.50398e+08	1.74945e+08	1.34531e+08	2.0456e+08	2.49716e+08	2.34992e+08	2.52045e+08	1.7115e+08	2.09801e+08	1.99086e+08	2.22634e+08	2.92395e+08	2.45397e+08	2.55728e+08	2.50423e+08	2.36155e+08	1.97999e+08	1.88635e+08
	74186656	Slc17a7	8	6	412.66	1.31062e-12	3.4084	Hic	Hyp	unnamed protein product	4.08597e+07	2.84127e+07	2.86373e+07	1.80764e+07	2.06176e+07	3.49838e+07	3.40797e+07	3.37026e+07	3.40448e+07	3.5347e+07	4.30671e+07	1.87682e+07	1.63627e+07	1.23504e+07	1.02736e+07	1.32578e+07	9.39491e+06	1.02402e+07	1.2385e+07	1.08829e+07	8.66633e+06	8.85397e+06	9.13659e+06	5.63205e+07	6.00222e+07	4.99427e+07	5.41561e+07	3.61411e+07	3.9124e+07	5.17506e+07	6.02841e+07	5.35938e+07	4.72691e+07	4.82768e+07	4.10111e+07	3.30686e+07	4.70588e+07	6.22988e+07	4.97771e+07
	148668619	Homer1	7	6	335.98	1.32461e-12	4.37048	CxM	CB	homer homolog 1 (Drosophila), isoform CRA_b	8.56921e+07	8.48232e+07	9.12047e+07	5.06985e+07	5.00397e+07	9.39496e+07	9.28107e+07	9.38491e+07	8.61535e+07	6.68726e+07	8.69663e+07	1.04767e+08	1.20862e+08	1.06558e+08	1.15536e+08	9.89807e+07	1.05089e+08	1.7968e+08	1.92088e+08	1.96975e+08	1.90124e+08	2.26306e+08	2.04606e+08	6.02242e+07	8.17886e+07	8.51315e+07	6.9306e+07	7.96828e+07	7.19755e+07	9.0077e+07	7.98754e+07	9.32782e+07	7.14824e+07	6.9469e+07	9.3953e+07	1.53761e+08	9.47866e+07	8.2343e+07	7.75533e+07
	52221167	Hepacam	6	6	322.75	5.34195e-12	2.99004	CB	CxM	Hepacam protein	3.06845e+07	2.77943e+07	2.45658e+07	6.61877e+06	2.16209e+07	2.52578e+07	3.33521e+07	3.91488e+07	3.3506e+07	3.16497e+07	3.23665e+07	1.96457e+07	1.61843e+07	1.31339e+07	1.73853e+07	1.48367e+07	1.39969e+07	6.21107e+06	5.46799e+06	4.7795e+06	9.52342e+06	9.71679e+06	5.81678e+06	4.13926e+07	3.86542e+07	3.70646e+07	3.85257e+07	2.89056e+07	3.95071e+07	3.94621e+07	3.62026e+07	4.21395e+07	3.63838e+07	3.00293e+07	4.29659e+07	2.47319e+07	3.70444e+07	3.14213e+07	4.03272e+07
	12832048	Lingo1	6	6	185.78	2.79057e-11	4.81287	CxM	CB	unnamed protein product	7.31014e+07	6.71763e+07	6.65415e+07	5.9926e+07	6.09789e+07	6.31123e+07	5.44117e+07	5.3029e+07	4.83604e+07	5.6566e+07	5.32471e+07	4.44148e+07	3.82773e+07	3.41554e+07	3.08958e+07	2.90669e+07	3.85327e+07	2.32779e+07	2.18236e+07	1.74457e+07	2.00091e+07	1.89562e+07	1.7262e+07	6.85241e+07	5.9613e+07	5.61536e+07	6.47344e+07	5.79132e+07	4.76994e+07	7.21965e+07	4.73865e+07	5.66008e+07	6.58667e+07	5.76603e+07	6.0459e+07	5.039e+07	6.31827e+07	5.40518e+07	6.33134e+07
	6683775	Cspg5	6	6	271.09	3.29532e-11	3.09987	ST	CB	neuroglycan C	9.35416e+06	9.98277e+06	9.00889e+06	5.13e+06	5.02261e+06	1.44687e+07	2.09898e+07	2.23501e+07	2.2421e+07	1.80995e+07	1.44062e+07	6.18485e+06	7.29655e+06	7.50749e+06	9.87949e+06	8.28906e+06	7.17965e+06	8.3182e+06	8.11473e+06	1.0459e+07	1.43493e+07	1.52956e+07	1.34818e+07	2.47463e+06	4.50216e+06	5.34032e+06	3.59173e+06	6.01359e+06	5.23744e+06	4.93963e+06	4.94311e+06	6.57958e+06	4.7346e+06	7.25743e+06	7.29254e+06	1.13766e+07	8.04088e+06	4.12744e+06	5.03325e+06
	27503563	MAP4	9	6	426.91	4.19393e-11	4.13143	Hic	CxM	Mtap4 protein	1.73372e+07	1.76323e+07	2.25199e+07	1.39014e+07	1.26468e+07	7.57012e+06	1.03552e+07	9.4427e+06	1.02477e+07	1.53274e+07	9.25962e+06	1.54013e+07	1.46315e+07	2.07234e+07	1.95115e+07	1.89005e+07	1.91061e+07	4.75007e+07	4.60947e+07	4.495e+07	4.28538e+07	5.17556e+07	4.8372e+07	1.62009e+07	1.32962e+07	9.37457e+06	9.58157e+06	9.55462e+06	1.43178e+07	1.33947e+07	1.11843e+07	9.63017e+06	8.09494e+06	1.0109e+07	6.84775e+06	2.91728e+07	1.67215e+07	2.63328e+07	1.54368e+07
	33585791	Rmdn3	6	6	327.18	6.55689e-11	5.42125	CB	CxCA	Family with sequence similarity 82, member A2	1.14859e+07	1.15175e+07	9.83768e+06	1.03701e+07	2.51076e+07	7.24277e+06	8.03236e+06	7.82605e+06	6.86377e+06	5.88337e+06	6.92478e+06	1.02692e+07	8.3981e+06	9.07956e+06	9.49237e+06	8.9138e+06	8.05176e+06	1.76685e+07	1.87581e+07	2.01973e+07	1.94101e+07	2.2647e+07	2.18222e+07	8.70465e+06	6.57974e+06	7.03809e+06	7.85369e+06	7.29062e+06	6.5676e+06	8.40915e+06	8.09139e+06	6.87225e+06	6.85364e+06	9.2716e+06	7.04544e+06	1.69495e+07	1.30211e+07	9.83736e+06	5.48221e+06
	3986762	Abhd16a	6	6	251.99	1.72639e-10	3.23188	CB	Hic	NG26	1.22033e+07	1.5624e+07	1.47599e+07	2.98757e+07	2.51534e+07	1.16038e+07	9.27758e+06	9.52141e+06	8.97225e+06	1.17231e+07	1.0983e+07	3.6137e+07	3.48098e+07	3.53413e+07	2.74807e+07	2.39196e+07	3.22228e+07	2.1783e+07	1.77462e+07	1.48958e+07	1.46764e+07	1.45838e+07	1.35275e+07	9.9448e+06	8.95068e+06	1.17882e+07	1.4181e+07	8.61682e+06	1.12779e+07	1.49762e+07	1.16712e+07	1.52336e+07	1.62621e+07	1.56481e+07	1.15256e+07	1.15803e+07	1.2418e+07	1.6294e+07	1.35235e+07
	124486670	Slc25a18	9	6	491.64	1.11226e-09	3.59673	Hyp	Hic	mitochondrial glutamate carrier 2	2.83587e+07	2.753e+07	2.21924e+07	1.92425e+07	1.50746e+07	3.51352e+07	3.99754e+07	3.91312e+07	4.34139e+07	3.46605e+07	4.2274e+07	3.19385e+07	3.91035e+07	3.54469e+07	4.11357e+07	4.10582e+07	4.32711e+07	5.2249e+07	4.6073e+07	4.00962e+07	4.99821e+07	4.18252e+07	5.27175e+07	3.25953e+07	3.32178e+07	3.44635e+07	3.06662e+07	3.43276e+07	3.56888e+07	2.93897e+07	3.71166e+07	3.36816e+07	3.42956e+07	3.29117e+07	3.29754e+07	3.64573e+07	3.90519e+07	3.46163e+07	3.3206e+07
	13097375	Etfa	6	6	454.03	4.85794e-09	2.22798	CB	ST	Electron transferring flavoprotein, alpha polypeptide	8.61922e+07	6.87092e+07	9.93553e+07	4.01553e+07	4.66072e+07	5.97447e+07	6.58544e+07	7.07265e+07	6.31437e+07	6.84615e+07	5.98832e+07	6.74691e+07	6.6178e+07	7.2892e+07	7.54678e+07	6.48406e+07	6.49878e+07	2.34573e+07	2.14516e+07	1.99011e+07	2.78733e+07	2.52229e+07	2.401e+07	6.84609e+07	5.81524e+07	4.71008e+07	5.85292e+07	6.35827e+07	5.5115e+07	6.03921e+07	4.99756e+07	5.9751e+07	6.93232e+07	5.48107e+07	5.88798e+07	5.34557e+07	6.70777e+07	5.77246e+07	7.32865e+07
	33303727	Cadm1	6	6	312.56	1.13097e-08	2.97254	Hyp	CB	nectin-like molecule 2	6.94922e+07	7.91366e+07	8.70402e+07	8.26547e+07	6.58866e+07	4.29607e+07	4.82554e+07	4.86958e+07	4.79743e+07	4.49214e+07	4.99328e+07	8.45382e+07	8.34724e+07	1.00412e+08	1.02815e+08	8.68167e+07	7.85181e+07	5.05183e+07	5.2258e+07	5.08713e+07	5.523e+07	5.56354e+07	5.09711e+07	5.52161e+07	4.50596e+07	4.65455e+07	5.10251e+07	4.98632e+07	5.34769e+07	5.982e+07	5.82451e+07	5.30085e+07	4.77725e+07	5.67328e+07	5.59548e+07	5.82419e+07	7.18796e+07	7.49865e+07	5.74617e+07
	117959921	Gnas	7	6	365.17	1.60344e-08	2.22688	Hyp	Hic	protein GNAS isoform f	1.19086e+07	2.11565e+07	1.41625e+07	1.99386e+07	1.7595e+07	2.38571e+07	1.59946e+07	2.16112e+07	2.09572e+07	1.68951e+07	1.78456e+07	2.13512e+07	1.92102e+07	1.47061e+07	2.20142e+07	2.50512e+07	1.90313e+07	2.42635e+07	2.3116e+07	2.34689e+07	2.59349e+07	2.63427e+07	2.70876e+07	3.30203e+07	3.97124e+07	4.56327e+07	3.78333e+07	4.25413e+07	3.5463e+07	3.95081e+07	3.60557e+07	3.66337e+07	4.83559e+07	3.55274e+07	4.76838e+07	2.26768e+07	3.34055e+07	3.2498e+07	3.79206e+07
	112181194	Pak1	9	6	350.14	4.1224e-08	2.21205	CxCA	ST	serine/threonine-protein kinase PAK 1	1.68043e+07	2.2139e+07	1.44521e+07	1.58949e+07	1.98949e+07	2.16683e+07	2.12662e+07	2.36136e+07	2.41286e+07	2.26606e+07	2.69965e+07	1.78043e+07	1.95049e+07	1.98443e+07	1.94092e+07	2.4012e+07	1.89655e+07	2.03276e+07	1.39351e+07	2.07787e+07	1.88028e+07	1.51652e+07	2.20122e+07	3.57751e+07	3.58375e+07	3.76198e+07	3.7214e+07	2.9127e+07	3.04522e+07	2.66484e+07	2.88897e+07	3.3906e+07	3.94361e+07	3.70392e+07	3.20039e+07	2.28764e+07	2.98931e+07	3.19206e+07	3.4804e+07
	74145355	Rap1gds1	6	6	376.43	5.52046e-08	1.85436	CxM	ST	unnamed protein product	6.9215e+06	6.55207e+06	8.96957e+06	4.04406e+06	2.37652e+06	9.16424e+06	1.29277e+07	1.28816e+07	1.42676e+07	1.03466e+07	1.04835e+07	4.12532e+06	4.41314e+06	5.79757e+06	5.58722e+06	5.48119e+06	4.47572e+06	5.29168e+06	3.6801e+06	5.02328e+06	6.0722e+06	6.41575e+06	8.39945e+06	8.97316e+06	9.98323e+06	1.04456e+07	1.19937e+07	1.45452e+07	1.40055e+07	1.04758e+07	1.05024e+07	1.36438e+07	1.35158e+07	1.2055e+07	1.22728e+07	1.48637e+07	1.55615e+07	1.23123e+07	1.03736e+07
	109731459	Grm2	8	6	263.02	1.38445e-07	2.12054	CxF	Hyp	Grm2 protein	2.13435e+07	2.04219e+07	1.75221e+07	1.98135e+07	1.46826e+07	2.14354e+07	2.22373e+07	2.71444e+07	2.65353e+07	2.64288e+07	2.84689e+07	2.67027e+07	2.81893e+07	2.89131e+07	3.33085e+07	3.61104e+07	4.07546e+07	5.17495e+07	6.06727e+07	6.78122e+07	4.03605e+07	4.05369e+07	5.07283e+07	2.95833e+07	3.40631e+07	4.7325e+07	3.86296e+07	3.69151e+07	3.07987e+07	3.42027e+07	3.42259e+07	3.33771e+07	4.76455e+07	3.79878e+07	4.08626e+07	2.83376e+07	2.67856e+07	3.53552e+07	4.50705e+07
	148685898	Dpysl4	9	6	772.49	1.72435e-07	2.94664	CB	ST	dihydropyrimidinase-like 4, isoform CRA_d	2.05302e+07	2.00253e+07	1.72255e+07	7.55705e+06	1.73569e+07	2.39786e+07	1.96071e+07	1.78112e+07	1.56502e+07	1.72068e+07	1.61638e+07	8.87245e+06	8.90846e+06	9.34956e+06	1.10402e+07	1.22784e+07	6.69535e+06	2.08821e+07	2.00883e+07	2.61478e+07	2.17802e+07	3.32257e+07	3.29429e+07	1.4383e+07	1.61939e+07	2.0338e+07	1.59263e+07	2.35256e+07	2.98219e+07	2.57157e+07	1.69088e+07	2.22117e+07	2.10049e+07	2.62197e+07	2.50769e+07	3.85077e+07	3.77892e+07	2.37871e+07	1.46542e+07
	24660268	Slc4a10	10	6	476.31	1.77711e-07	2.63122	CB	Hyp	Solute carrier family 4, sodium bicarbonate cotransporter-like, member 10	6.926e+07	6.49279e+07	6.29662e+07	4.90629e+07	6.28465e+07	4.51541e+07	3.78963e+07	4.03904e+07	3.87647e+07	4.21897e+07	4.31234e+07	7.43729e+07	7.72811e+07	7.32803e+07	6.97763e+07	6.98119e+07	7.36143e+07	4.31635e+07	4.71298e+07	4.00436e+07	3.53123e+07	5.30675e+07	3.62788e+07	4.75378e+07	4.84167e+07	4.81554e+07	4.67221e+07	4.47634e+07	4.78623e+07	5.56435e+07	5.33043e+07	3.57075e+07	3.90104e+07	4.61636e+07	5.28982e+07	5.1905e+07	6.16055e+07	5.98531e+07	3.8226e+07
	26327655	Maob	6	6	262.38	2.27552e-07	2.07478	Hyp	Hic	unnamed protein product	1.19501e+07	1.58492e+07	1.33261e+07	1.47679e+07	2.18678e+07	1.06625e+07	5.96178e+06	1.22433e+07	9.37478e+06	1.44496e+07	1.35235e+07	2.41205e+07	2.41347e+07	4.84135e+07	2.40108e+07	3.92376e+07	4.00547e+07	2.72918e+07	1.94022e+07	3.3701e+07	1.74414e+07	1.78704e+07	2.08039e+07	1.42486e+07	1.72667e+07	1.4715e+07	2.08585e+07	1.01793e+07	1.00105e+07	8.84397e+06	1.03026e+07	1.42222e+07	1.87147e+07	2.14358e+07	1.09873e+07	1.22879e+07	9.62665e+06	1.65313e+07	1.83623e+07
	12847638	Pgm2	6	6	333.81	2.68133e-07	3.50648	Hyp	Hic	unnamed protein product	2.16863e+07	1.8978e+07	1.59495e+07	2.42684e+07	1.73446e+07	2.07121e+07	2.02519e+07	2.14348e+07	2.15607e+07	2.11764e+07	1.90804e+07	1.77927e+07	2.09097e+07	2.37834e+07	2.82218e+07	2.60125e+07	2.28446e+07	2.75993e+07	2.94792e+07	2.13316e+07	2.52782e+07	3.01229e+07	3.05821e+07	1.79444e+07	1.49952e+07	1.5744e+07	1.68234e+07	1.70628e+07	1.66857e+07	1.39283e+07	2.07969e+07	1.38725e+07	1.73103e+07	1.84097e+07	1.60796e+07	1.88135e+07	1.7347e+07	1.72028e+07	1.83153e+07
	12832367	Etfb	6	6	380.58	2.9487e-07	1.91326	CB	CxF	unnamed protein product	1.49654e+07	6.54597e+06	7.56726e+06	8.95531e+06	9.25187e+06	6.44245e+06	6.8185e+06	5.44631e+06	7.89069e+06	6.5084e+06	6.47471e+06	7.59272e+06	6.63891e+06	6.70596e+06	6.13119e+06	7.34792e+06	8.27809e+06	9.94694e+06	9.66049e+06	1.1196e+07	1.18139e+07	1.24719e+07	1.96891e+07	5.53069e+06	5.42858e+06	6.56658e+06	5.50666e+06	9.95576e+06	6.32627e+06	5.55795e+06	5.85781e+06	4.96751e+06	6.52025e+06	8.43827e+06	7.40896e+06	1.14288e+07	7.55902e+06	5.86076e+06	5.19814e+06
	2398727	Pitpnm1	7	6	237.77	1.59133e-06	2.20557	CB	CxCA	Dres9	6.66105e+06	9.48707e+06	6.85271e+06	7.13307e+06	1.6327e+07	6.24406e+06	5.4676e+06	4.3744e+06	5.24748e+06	5.80987e+06	5.07601e+06	5.70261e+06	8.26239e+06	9.2836e+06	8.37532e+06	1.00576e+07	6.7595e+06	1.11939e+07	8.02229e+06	9.94377e+06	9.00216e+06	1.31766e+07	1.27925e+07	5.10033e+06	3.19153e+06	5.83891e+06	5.8086e+06	7.81288e+06	8.26582e+06	5.21969e+06	3.99323e+06	3.99436e+06	5.74453e+06	9.61757e+06	4.99262e+06	9.65063e+06	9.58935e+06	8.69826e+06	5.23018e+06
	148701297	Pygm	12	6	555.29	1.73075e-06	2.24053	CB	Hic	muscle glycogen phosphorylase	9.20494e+07	9.25891e+07	7.67814e+07	9.10965e+07	6.92446e+07	1.29037e+08	1.09166e+08	1.2989e+08	1.3154e+08	1.13366e+08	1.13421e+08	9.853e+07	1.06433e+08	1.19748e+08	1.18798e+08	1.24648e+08	1.19031e+08	1.60584e+08	1.53063e+08	1.29445e+08	1.36344e+08	1.51749e+08	1.55247e+08	1.43719e+08	1.36151e+08	1.49223e+08	1.44853e+08	1.31567e+08	1.39774e+08	1.35923e+08	1.31129e+08	1.30736e+08	1.53036e+08	1.49242e+08	1.52565e+08	1.0734e+08	1.22135e+08	1.23336e+08	1.40736e+08
	6166491	Prdx5	6	6	324.03	2.64604e-06	1.84816	CB	ST	thioredoxin peroxidase PMP20	1.83907e+08	1.80223e+08	1.56942e+08	1.66066e+08	1.43195e+08	2.09881e+08	1.57966e+08	1.49008e+08	1.57397e+08	1.57243e+08	1.57667e+08	1.07718e+08	8.3473e+07	7.99365e+07	7.56679e+07	6.91497e+07	6.67308e+07	7.02846e+07	7.22584e+07	9.1436e+07	6.42154e+07	9.76657e+07	7.7762e+07	1.02681e+08	1.08473e+08	1.21402e+08	1.16124e+08	1.30427e+08	1.02004e+08	1.29918e+08	1.15262e+08	1.01779e+08	1.25599e+08	1.43351e+08	1.36421e+08	1.59384e+08	1.80675e+08	1.36228e+08	6.89494e+07
	26325672	Sv2b	6	6	319.8	2.99091e-06	1.99416	ST	CB	unnamed protein product	2.68781e+07	2.91381e+07	2.50593e+07	8.25333e+07	1.08776e+08	1.82294e+07	1.58966e+07	1.50893e+07	1.57741e+07	1.7756e+07	1.78869e+07	2.63447e+07	2.52935e+07	2.51087e+07	2.49026e+07	2.29562e+07	2.54104e+07	3.50117e+07	3.22357e+07	3.38141e+07	3.33198e+07	3.41919e+07	3.73351e+07	2.52247e+07	2.46829e+07	2.16744e+07	2.37673e+07	2.20169e+07	2.36376e+07	2.27573e+07	2.3649e+07	2.46098e+07	2.16519e+07	2.65528e+07	2.47517e+07	3.3632e+07	2.6333e+07	1.90763e+07	2.21779e+07
	41946117	Cntn2	6	6	283.89	3.83502e-06	3.51063	ST	Hic	Contactin 2	2.92341e+07	2.84944e+07	2.73355e+07	2.80592e+07	2.79437e+07	3.49415e+07	3.47829e+07	3.99525e+07	3.91334e+07	3.56471e+07	3.67859e+07	2.71578e+07	2.79522e+07	2.25363e+07	2.06416e+07	2.51672e+07	2.19836e+07	1.92299e+07	1.47752e+07	1.77286e+07	1.78847e+07	1.90926e+07	2.03839e+07	3.57915e+07	2.79406e+07	2.63263e+07	2.96769e+07	2.57356e+07	3.31389e+07	3.13068e+07	2.88905e+07	3.06541e+07	2.6553e+07	3.46261e+07	2.88304e+07	2.34677e+07	3.05853e+07	3.17681e+07	2.37383e+07
	1196640	Kcnab2	6	6	251.69	4.9836e-06	1.7831	Hic	CB	Kvbeta2.1 subunit	3.71751e+07	3.92615e+07	4.06592e+07	4.60804e+07	3.79372e+07	3.55518e+07	3.43944e+07	2.81823e+07	3.04582e+07	2.69676e+07	3.24258e+07	3.03448e+07	2.9204e+07	2.21042e+07	2.67872e+07	2.50614e+07	2.41183e+07	2.24261e+07	2.68065e+07	3.10833e+07	3.01533e+07	2.38051e+07	2.77988e+07	1.66629e+07	2.20571e+07	2.56269e+07	2.3388e+07	2.27795e+07	2.76075e+07	2.0653e+07	2.68389e+07	2.50518e+07	2.50799e+07	2.91077e+07	3.40014e+07	3.71148e+07	3.06225e+07	2.15452e+07	2.16946e+07
	148695059	Scn2a1	15	6	717.1	5.45437e-06	1.88419	ST	CxM	mCG129387	7.47463e+07	8.18788e+07	7.58139e+07	7.26038e+07	9.20263e+07	1.08356e+08	9.82159e+07	1.10518e+08	1.08284e+08	9.45661e+07	1.07691e+08	6.63773e+07	6.28313e+07	8.18194e+07	6.97745e+07	6.91033e+07	6.54708e+07	6.07477e+07	5.70559e+07	6.31032e+07	6.62855e+07	6.08893e+07	6.68002e+07	8.34674e+07	1.09071e+08	1.15957e+08	1.00264e+08	9.85803e+07	7.82624e+07	8.25574e+07	9.47074e+07	1.0128e+08	1.11734e+08	1.11127e+08	1.04399e+08	8.78831e+07	9.42624e+07	7.2751e+07	9.83996e+07
	13879472	Dbn1	6	6	312.31	1.33223e-05	1.45925	Hic	CB	Drebrin 1	1.22892e+07	1.61348e+07	1.16986e+07	2.56062e+07	2.45058e+07	9.50215e+06	9.01782e+06	1.00421e+07	1.01359e+07	9.94928e+06	8.81677e+06	7.93016e+06	1.04554e+07	1.97092e+07	1.55163e+07	1.64603e+07	1.51637e+07	1.77997e+07	2.05293e+07	1.5845e+07	1.94975e+07	1.55104e+07	1.57242e+07	1.35512e+07	1.18276e+07	8.37187e+06	1.02656e+07	1.07505e+07	1.14363e+07	1.17957e+07	1.19031e+07	9.6182e+06	1.01584e+07	1.45419e+07	1.10385e+07	1.26722e+07	1.12341e+07	1.32917e+07	1.22158e+07
	14250269	Trf	6	6	261.81	3.57884e-05	2.11294	CB	Hic	Unknown (protein for IMAGE	4.85155e+07	6.38121e+07	5.37483e+07	6.58202e+07	8.11736e+07	7.19378e+07	6.71321e+07	5.29828e+07	6.35144e+07	5.98512e+07	6.3092e+07	4.80344e+07	4.32547e+07	4.26341e+07	4.206e+07	4.99476e+07	4.07029e+07	3.97014e+07	3.72078e+07	4.27097e+07	3.59044e+07	3.73465e+07	4.56893e+07	5.48096e+07	5.74282e+07	6.42805e+07	5.40821e+07	5.70592e+07	6.99478e+07	5.28594e+07	6.20685e+07	6.00482e+07	6.46308e+07	7.38526e+07	5.91442e+07	4.8195e+07	6.81648e+07	6.16888e+07	5.01378e+07
	3955098	Atp6v1c1	6	6	241.59	4.06769e-05	1.48209	ST	CB	vacuolar adenosine triphosphatase subunit C	1.58249e+07	1.53962e+07	1.47832e+07	4.28341e+07	1.45237e+07	8.26779e+06	1.12836e+07	1.06954e+07	9.06258e+06	1.02254e+07	9.5505e+06	1.70579e+07	1.59829e+07	1.51599e+07	1.34569e+07	1.36635e+07	1.41688e+07	9.91943e+06	7.84275e+06	9.88552e+06	1.3225e+07	8.51123e+06	1.25202e+07	1.53483e+07	1.93343e+07	1.75615e+07	1.62919e+07	1.71617e+07	1.64092e+07	1.58372e+07	1.5211e+07	1.97643e+07	1.99109e+07	1.85553e+07	1.5721e+07	1.60625e+07	1.36871e+07	1.38257e+07	1.7897e+07
	44890801	Dpp10	6	6	383.45	8.34031e-05	2.36808	ST	Hic	Dipeptidylpeptidase 10	2.88917e+07	2.86113e+07	2.51998e+07	3.53209e+07	3.33783e+07	3.16487e+07	3.1857e+07	3.48845e+07	3.78394e+07	2.93961e+07	3.08184e+07	2.28216e+07	3.1335e+07	5.08537e+07	3.47393e+07	4.7448e+07	3.81374e+07	3.90831e+07	4.16637e+07	4.35514e+07	4.95788e+07	4.47265e+07	4.78516e+07	3.03988e+07	2.85616e+07	2.50056e+07	2.85713e+07	3.46179e+07	2.19479e+07	3.34219e+07	2.87654e+07	2.82576e+07	2.98434e+07	3.22807e+07	4.1918e+07	3.18892e+07	2.78243e+07	3.16301e+07	3.16053e+07
	121716	Gstm1	7	6	222.52	9.93739e-05	1.81624	CB	CxF	Glutathione S-transferase Mu 1	2.39523e+08	2.31854e+08	2.26676e+08	1.54958e+08	1.91729e+08	1.55684e+08	1.54639e+08	1.61993e+08	1.58687e+08	1.75592e+08	1.76e+08	1.7443e+08	1.697e+08	1.93893e+08	1.62992e+08	1.4857e+08	1.42731e+08	1.03966e+08	1.16189e+08	1.12815e+08	1.07569e+08	1.06786e+08	9.6054e+07	1.75086e+08	1.55987e+08	1.56405e+08	1.60758e+08	1.61674e+08	1.59519e+08	1.50013e+08	1.77513e+08	1.76317e+08	1.45478e+08	1.93183e+08	1.35174e+08	1.58173e+08	1.92797e+08	2.17492e+08	1.73113e+08
	148671281	Gnai1	14	6	880.03	0.000102001	1.81133	ST	CB	guanine nucleotide binding protein, alpha inhibiting 1	1.21828e+08	1.27123e+08	1.20685e+08	1.22154e+08	1.42667e+08	1.36649e+08	1.17907e+08	1.14058e+08	1.19662e+08	1.20309e+08	1.23851e+08	1.58299e+08	1.60447e+08	1.56333e+08	1.31452e+08	1.55566e+08	1.63006e+08	1.40292e+08	1.69218e+08	1.38379e+08	1.2649e+08	1.33651e+08	1.44085e+08	1.33021e+08	1.48673e+08	1.38913e+08	1.35372e+08	1.08956e+08	1.32601e+08	1.14587e+08	1.27116e+08	1.50775e+08	1.26567e+08	1.41579e+08	9.44656e+07	9.25406e+07	1.06677e+08	1.23388e+08	1.36532e+08
	12832948	Ndufa8	6	6	351.27	0.000105588	1.4802	Hyp	Hic	unnamed protein product	1.19384e+07	2.04006e+07	1.11045e+07	1.64994e+07	1.4431e+07	1.13345e+07	1.33755e+07	1.41595e+07	1.37505e+07	1.34168e+07	1.33308e+07	1.47983e+07	1.43956e+07	1.68464e+07	1.75218e+07	2.21772e+07	2.05854e+07	1.22115e+07	1.26412e+07	1.41998e+07	1.06626e+07	9.58165e+06	1.41246e+07	1.20774e+07	1.25016e+07	1.33237e+07	1.4847e+07	1.36961e+07	1.26225e+07	1.0936e+07	1.15791e+07	1.38776e+07	1.64037e+07	1.33379e+07	1.27578e+07	1.48452e+07	1.21246e+07	1.23098e+07	1.4672e+07
	9937097	Fasn	7	6	318.58	0.000132184	1.62735	Hyp	CxF	fatty acid synthase	1.37643e+07	1.37277e+07	9.09792e+06	7.31485e+06	1.22569e+07	2.04205e+07	3.38812e+07	1.79938e+07	1.8637e+07	1.75186e+07	2.14489e+07	1.09056e+07	1.47645e+07	1.02039e+07	7.16822e+06	8.94882e+06	8.76479e+06	1.07138e+07	1.01323e+07	1.30875e+07	1.15982e+07	1.36867e+07	1.10062e+07	1.0115e+07	1.55658e+07	1.30534e+07	8.98952e+06	1.61255e+07	1.28566e+07	1.69537e+07	1.66618e+07	1.62626e+07	1.28157e+07	2.0139e+07	1.73372e+07	2.32469e+07	1.8988e+07	1.12301e+07	1.0161e+07
	568941572	Iqsec1	9	6	407.9	0.000135593	1.821	Hic	Hyp	IQ motif and SEC7 domain-containing protein 1 isoform X1	1.86241e+07	1.711e+07	1.49541e+07	1.31664e+07	1.60703e+07	2.99494e+07	3.23894e+07	2.39408e+07	2.46654e+07	2.44314e+07	2.62527e+07	1.64544e+07	1.88128e+07	1.43518e+07	1.29451e+07	1.29925e+07	1.2282e+07	1.57001e+07	1.52056e+07	1.45521e+07	1.39861e+07	1.81996e+07	1.73291e+07	2.12407e+07	2.11706e+07	1.72505e+07	1.88491e+07	1.92181e+07	1.50376e+07	2.2744e+07	2.21733e+07	1.95509e+07	1.69074e+07	2.35963e+07	1.94152e+07	2.25674e+07	2.25561e+07	1.93467e+07	1.73992e+07
	148682218	Dlg3	7	6	308.16	0.000193389	1.5672	Hic	ST	discs, large homolog 3 (Drosophila), isoform CRA_a	2.69059e+07	2.58307e+07	2.43243e+07	3.1544e+07	3.49312e+07	2.41573e+07	2.01547e+07	2.82117e+07	2.21891e+07	2.37184e+07	2.25047e+07	2.42412e+07	2.26584e+07	2.39435e+07	2.28613e+07	2.58596e+07	2.68858e+07	2.58569e+07	2.38376e+07	2.57075e+07	2.54269e+07	2.33141e+07	2.36707e+07	2.40413e+07	1.94259e+07	1.73126e+07	1.82971e+07	2.05198e+07	2.48206e+07	2.34562e+07	2.40309e+07	2.16646e+07	1.90607e+07	2.26211e+07	1.97555e+07	2.37467e+07	2.70791e+07	2.39105e+07	2.02285e+07
	26324542	Rhot1	6	6	222.91	0.000295887	1.46228	ST	CxM	unnamed protein product	8.47825e+06	8.80842e+06	9.92177e+06	6.64856e+06	9.12985e+06	1.24368e+07	1.67987e+07	1.20473e+07	1.23137e+07	1.06434e+07	1.54888e+07	1.17202e+07	1.73875e+07	1.26725e+07	1.37098e+07	1.24085e+07	1.50464e+07	7.3037e+06	1.32236e+07	1.1584e+07	9.17808e+06	8.89031e+06	9.84447e+06	6.7676e+06	9.63132e+06	1.07481e+07	6.92331e+06	8.06421e+06	1.05053e+07	7.77791e+06	1.44953e+07	1.03335e+07	6.53562e+06	1.38643e+07	1.11417e+07	1.25865e+07	1.24356e+07	1.28215e+07	9.56009e+06
	313298	Rps8	6	6	303.41	0.000313884	1.83476	Hyp	CxM	ribosomal protein S8	4.90892e+07	3.80227e+07	4.55887e+07	2.23051e+07	4.68062e+07	5.26817e+07	4.0909e+07	4.24134e+07	3.96132e+07	4.39651e+07	4.26891e+07	5.32115e+07	4.44224e+07	4.97695e+07	5.23935e+07	4.87332e+07	4.24838e+07	8.00455e+07	7.68879e+07	7.5173e+07	6.91036e+07	8.66315e+07	6.49793e+07	4.94682e+07	5.29388e+07	6.63361e+07	5.1693e+07	5.62083e+07	3.53567e+07	6.35059e+07	5.4595e+07	6.81069e+07	8.13472e+07	3.83168e+07	6.10774e+07	4.14282e+07	3.10348e+07	3.30379e+07	5.03334e+07
	1695704	Csrp1	6	6	384.68	0.000316757	2.01372	CB	ST	cystein rich protein-1	8.57691e+07	6.24717e+07	7.64611e+07	9.65293e+07	9.50788e+07	9.05935e+07	9.77878e+07	8.48882e+07	8.77226e+07	9.44495e+07	9.61754e+07	1.17538e+08	1.13748e+08	9.83976e+07	7.82323e+07	9.55826e+07	9.98393e+07	7.10701e+07	8.3448e+07	6.64806e+07	6.76266e+07	5.54341e+07	6.80184e+07	1.24663e+08	1.48724e+08	1.68329e+08	1.38792e+08	1.44706e+08	1.04787e+08	1.42179e+08	1.42719e+08	1.84037e+08	1.27348e+08	1.30362e+08	1.41877e+08	8.75393e+07	9.2229e+07	1.42848e+08	1.78477e+08
	12849878	Sept6	14	6	1131.84	0.000338951	1.80829	CxCA	CB	unnamed protein product	1.0652e+07	1.47463e+07	9.04849e+06	1.34184e+07	1.72235e+07	2.44555e+07	3.88234e+07	1.64489e+07	2.56419e+07	1.71119e+07	1.90449e+07	1.40158e+07	1.38923e+07	9.12634e+06	6.89468e+06	1.06665e+07	9.67664e+06	1.18418e+07	1.18316e+07	1.19231e+07	9.42417e+06	1.1532e+07	8.66188e+06	6.23464e+06	1.53069e+07	1.30206e+07	1.00818e+07	1.05788e+07	1.03203e+07	1.23904e+07	1.26819e+07	1.45134e+07	1.25974e+07	2.01547e+07	8.62546e+06	2.43027e+07	1.84952e+07	1.19792e+07	1.08352e+07
	220413	Grin1	6	6	224.55	0.000422702	2.13593	Hic	CxM	NR1 glutamate receptor channel subunit zeta-1	1.18851e+08	1.19775e+08	9.93978e+07	8.56464e+07	1.05874e+08	1.32044e+08	1.19346e+08	1.25535e+08	1.25666e+08	1.1729e+08	1.31594e+08	1.16561e+08	1.10337e+08	8.90769e+07	7.81533e+07	1.08368e+08	1.02992e+08	1.05906e+08	9.57883e+07	9.14413e+07	8.38912e+07	8.56088e+07	9.14786e+07	1.36727e+08	1.35595e+08	1.64351e+08	1.58526e+08	1.53151e+08	1.26309e+08	1.32486e+08	1.45548e+08	1.26484e+08	1.65399e+08	1.63534e+08	1.47376e+08	1.44646e+08	1.44115e+08	1.29406e+08	1.61831e+08
	193209	Snap91	8	6	392.83	0.000456182	1.41042	CxM	CB	phosphoprotein	5.00271e+07	4.25434e+07	4.53266e+07	3.37884e+07	3.60134e+07	3.94651e+07	4.21484e+07	4.46645e+07	4.60618e+07	3.8259e+07	4.2844e+07	3.17186e+07	3.09054e+07	3.05048e+07	2.75208e+07	2.55901e+07	2.45238e+07	2.44323e+07	2.65665e+07	2.88048e+07	2.35153e+07	2.27447e+07	2.08959e+07	2.88052e+07	2.76646e+07	3.0882e+07	3.51028e+07	3.21076e+07	2.80999e+07	2.86006e+07	3.17837e+07	2.95477e+07	3.63743e+07	4.52842e+07	3.13745e+07	4.24336e+07	4.75332e+07	3.38249e+07	2.67914e+07
	25990153	Slc6a17	6	6	367.45	0.000519512	1.58369	ST	CB	sodium-dependent orphan neurotramsmitter transporter NTT4	8.28587e+07	8.79958e+07	7.56763e+07	1.0781e+08	8.55553e+07	1.43513e+08	7.85898e+07	8.15445e+07	8.84891e+07	9.83536e+07	1.14932e+08	1.44443e+08	1.34808e+08	1.13249e+08	1.02473e+08	1.28691e+08	1.63289e+08	8.27886e+07	8.45045e+07	8.46542e+07	6.62367e+07	6.17861e+07	8.92566e+07	1.1321e+08	1.23705e+08	1.50132e+08	1.43827e+08	1.16659e+08	9.5735e+07	9.65394e+07	1.26686e+08	1.3021e+08	1.77997e+08	1.67166e+08	1.28406e+08	1.01717e+08	1.07824e+08	1.07275e+08	1.5211e+08
	111598933	Ldha	7	6	397.94	0.000532662	1.71646	Hyp	CB	Ldha protein	4.74664e+08	3.90989e+08	4.1338e+08	3.62492e+08	3.59683e+08	5.24247e+08	4.60351e+08	4.53442e+08	4.67972e+08	4.68426e+08	4.58098e+08	5.54823e+08	5.23965e+08	4.92734e+08	4.82415e+08	4.74539e+08	5.17717e+08	6.46734e+08	7.10719e+08	5.23937e+08	5.7808e+08	5.87326e+08	5.19105e+08	5.53566e+08	5.55424e+08	5.08349e+08	5.60026e+08	4.7362e+08	4.98804e+08	5.80507e+08	4.99186e+08	5.40718e+08	5.13862e+08	4.89789e+08	5.12259e+08	4.51769e+08	4.5713e+08	4.6185e+08	5.33839e+08
	12832313	Atp5h	6	6	510.42	0.000538337	1.5855	CB	ST	unnamed protein product	1.91211e+07	2.44247e+07	2.02448e+07	2.58475e+07	2.27206e+07	2.60561e+07	2.61016e+07	2.1568e+07	2.34085e+07	1.49674e+07	1.81651e+07	1.72504e+07	1.78665e+07	2.38968e+07	2.29984e+07	2.53879e+07	1.74347e+07	2.84299e+07	2.66248e+07	2.52808e+07	2.42738e+07	3.10399e+07	3.12674e+07	2.17924e+07	1.92334e+07	2.02804e+07	1.53786e+07	1.96105e+07	2.55064e+07	2.56256e+07	1.97426e+07	2.47076e+07	1.65823e+07	1.8599e+07	2.70422e+07	2.70858e+07	2.43667e+07	1.49561e+07	1.66417e+07
	21489856	Lgi3	6	6	247.28	0.000610817	1.55324	CB	CxF	leubrin/leucine-rich glioma inactivated 1-like protein	3.11138e+07	3.44307e+07	3.44104e+07	3.81258e+07	4.30397e+07	2.73053e+07	2.16356e+07	2.46427e+07	2.69361e+07	2.4095e+07	2.42089e+07	2.55968e+07	2.45694e+07	2.76106e+07	2.30138e+07	2.37072e+07	2.20074e+07	2.92177e+07	2.93027e+07	3.23329e+07	2.74687e+07	2.92836e+07	2.96291e+07	2.93732e+07	2.70359e+07	2.55795e+07	3.21405e+07	2.53349e+07	2.81631e+07	2.55302e+07	2.72753e+07	2.61903e+07	2.73454e+07	4.11968e+07	2.5781e+07	2.9662e+07	4.13161e+07	4.03141e+07	3.34663e+07
	20988736	Lin7a	6	6	374.28	0.000658536	1.57838	ST	Hic	Lin7a protein, partial	3.4582e+07	4.06426e+07	2.80511e+07	3.00734e+07	3.01526e+07	3.52959e+07	3.74764e+07	4.18097e+07	3.83322e+07	3.9555e+07	3.60648e+07	3.26663e+07	3.42731e+07	4.31195e+07	4.4683e+07	4.66712e+07	4.4991e+07	4.50473e+07	3.6752e+07	4.36782e+07	4.37815e+07	5.31376e+07	5.71554e+07	4.43753e+07	3.94709e+07	4.82497e+07	3.9356e+07	4.96758e+07	4.12742e+07	4.46459e+07	3.75924e+07	3.99617e+07	4.97997e+07	3.67379e+07	4.85954e+07	4.34967e+07	3.70941e+07	2.64984e+07	4.10257e+07
	1098541	Hspa4l	8	6	430.55	0.000811982	1.50561	CB	ST	osmotic stress protein 94	1.91752e+07	2.39883e+07	1.39949e+07	1.43733e+07	1.93193e+07	2.20719e+07	2.07359e+07	2.45428e+07	2.08533e+07	1.94799e+07	2.20564e+07	1.93765e+07	2.12962e+07	2.01203e+07	1.94238e+07	2.12298e+07	1.68138e+07	1.40553e+07	1.41601e+07	2.0209e+07	1.66503e+07	1.61872e+07	1.90871e+07	1.94335e+07	2.25409e+07	2.61938e+07	2.27712e+07	2.54394e+07	3.24402e+07	2.09015e+07	2.18052e+07	2.09804e+07	2.7051e+07	2.40064e+07	2.26976e+07	1.9579e+07	2.4173e+07	1.76783e+07	2.10366e+07
	42539446	Ap3b2	6	6	295.53	0.000891425	1.3114	CxM	CB	AP-3 complex beta3B subunit	3.79595e+08	2.87078e+08	3.43557e+08	3.07444e+08	2.33171e+08	2.6221e+08	3.0534e+08	3.53176e+08	3.54542e+08	3.12394e+08	3.262e+08	4.05012e+08	4.08269e+08	3.95352e+08	4.0918e+08	3.79608e+08	3.51151e+08	2.24138e+08	2.15451e+08	2.23559e+08	2.42066e+08	1.99966e+08	2.21747e+08	4.03749e+08	3.10632e+08	3.08766e+08	3.7064e+08	3.38006e+08	2.79011e+08	3.52004e+08	4.37565e+08	3.39253e+08	3.32308e+08	3.40985e+08	3.89354e+08	2.43232e+08	2.65783e+08	3.63259e+08	3.24928e+08
	11990937	Gnb2	13	6	947.17	0.000960238	1.80453	Hyp	CB	guanine nucleotide binding protein beta2 subunit	1.36551e+07	1.73623e+07	1.97023e+07	3.09572e+07	4.44425e+07	1.00664e+07	6.75239e+06	1.36019e+07	1.30069e+07	1.28258e+07	1.15152e+07	1.50798e+07	1.8503e+07	2.01036e+07	2.04932e+07	2.37449e+07	1.64816e+07	1.30962e+07	6.54841e+06	1.46966e+07	1.48145e+07	1.64569e+07	1.37732e+07	1.20173e+07	1.65356e+07	6.90738e+06	1.17529e+07	1.06712e+07	1.43183e+07	7.47404e+06	6.66705e+06	1.07883e+07	1.01539e+07	3.58947e+07	6.00011e+06	1.71858e+07	1.15924e+07	1.41578e+07	1.02145e+07
	54777	P4hb	6	6	281.92	0.00105223	2.39781	ST	Hic	unnamed protein product	6.58634e+07	7.89925e+07	6.31887e+07	3.93637e+07	4.16437e+07	6.43231e+07	6.22415e+07	6.00172e+07	6.02539e+07	5.84292e+07	7.33157e+07	9.85844e+07	9.03055e+07	7.65822e+07	7.28947e+07	7.72372e+07	7.89335e+07	6.12685e+07	5.96571e+07	6.42623e+07	5.02408e+07	5.4392e+07	4.90052e+07	6.88248e+07	5.5063e+07	5.8269e+07	6.48926e+07	5.05165e+07	6.33805e+07	5.87187e+07	6.73249e+07	6.24738e+07	5.80473e+07	5.67539e+07	4.75827e+07	6.71395e+07	7.80806e+07	8.51545e+07	6.95269e+07
	12841703	Eef1g	7	6	404.3	0.00121468	1.66375	Hyp	CxCA	unnamed protein product	4.18651e+07	5.23871e+07	4.16097e+07	5.46012e+07	5.65883e+07	4.31694e+07	4.21245e+07	4.23312e+07	4.28479e+07	3.82069e+07	4.00714e+07	4.00468e+07	5.20929e+07	6.35971e+07	5.59786e+07	5.7008e+07	4.9092e+07	4.43648e+07	5.07747e+07	4.68927e+07	4.84633e+07	4.19565e+07	4.96693e+07	4.55297e+07	4.79391e+07	4.66278e+07	4.54417e+07	4.11498e+07	4.12474e+07	4.4788e+07	5.15381e+07	4.6023e+07	4.48916e+07	5.37271e+07	4.2843e+07	4.22257e+07	4.35443e+07	5.42947e+07	4.67925e+07
	303690	Prdx1	7	6	259.1	0.00168502	1.49596	Hyp	Hic	MSP23	1.00797e+08	9.90063e+07	1.17117e+08	1.04561e+08	1.13352e+08	8.68732e+07	1.56829e+08	1.0536e+08	1.01079e+08	1.10386e+08	1.00503e+08	1.31262e+08	1.40663e+08	1.36022e+08	1.19246e+08	1.22764e+08	1.21122e+08	9.2074e+07	9.42674e+07	9.65625e+07	8.7045e+07	6.09391e+07	6.8972e+07	9.51354e+07	1.04628e+08	8.15772e+07	9.6278e+07	8.4584e+07	6.97623e+07	9.19441e+07	8.6367e+07	9.06998e+07	9.22428e+07	9.92468e+07	8.2081e+07	9.71209e+07	8.78337e+07	1.26486e+08	1.21445e+08
	26336867	Lsamp	6	6	257.23	0.00297012	1.68492	Hyp	CxCA	unnamed protein product	1.58856e+07	1.52385e+07	1.4997e+07	1.04337e+07	1.14143e+07	1.27355e+07	1.50785e+07	1.44507e+07	1.44815e+07	1.29111e+07	1.30507e+07	1.59525e+07	1.68155e+07	1.82967e+07	2.16527e+07	1.80591e+07	1.70085e+07	1.33894e+07	1.47874e+07	1.34414e+07	1.28142e+07	1.44188e+07	1.30436e+07	1.55035e+07	1.06901e+07	1.11681e+07	1.17669e+07	1.27192e+07	1.37366e+07	1.41914e+07	1.92347e+07	1.38335e+07	1.09666e+07	1.28963e+07	1.04804e+07	1.77432e+07	2.28201e+07	1.97104e+07	1.21465e+07
	2662377	Ddost	6	6	286.52	0.0031786	1.62339	Hyp	CxM	oligosaccharyltransferase	2.19837e+08	1.66914e+08	1.93087e+08	1.6657e+08	1.95021e+08	3.18797e+08	3.06837e+08	2.75052e+08	2.67028e+08	2.87706e+08	2.9989e+08	2.05815e+08	1.97287e+08	1.43859e+08	1.80734e+08	1.59354e+08	1.81278e+08	1.66891e+08	1.68037e+08	1.58166e+08	1.6278e+08	1.6361e+08	1.43089e+08	2.34457e+08	2.16225e+08	2.18113e+08	2.29553e+08	2.3496e+08	2.01946e+08	2.49383e+08	2.73805e+08	2.36068e+08	2.11039e+08	1.97867e+08	2.10495e+08	1.6741e+08	2.37828e+08	2.43787e+08	2.31178e+08
	12845461	Slc25a22	9	6	483.18	0.00464896	1.58169	Hic	CB	unnamed protein product	2.02882e+07	1.93339e+07	1.8594e+07	2.1442e+07	2.04566e+07	2.45649e+07	2.6371e+07	2.86246e+07	3.17577e+07	2.23584e+07	3.19773e+07	2.54311e+07	3.67365e+07	2.56076e+07	2.52047e+07	2.7682e+07	2.73479e+07	2.1747e+07	2.79956e+07	3.21509e+07	2.71545e+07	2.45529e+07	2.72548e+07	1.07494e+07	3.09132e+07	2.3467e+07	1.81154e+07	2.01961e+07	2.46232e+07	1.70763e+07	3.07481e+07	3.55244e+07	1.61415e+07	2.44912e+07	1.75307e+07	3.03617e+07	3.01539e+07	3.24688e+07	2.67467e+07
	12842070	Rpl4	6	6	348.59	0.00483944	1.53404	Hyp	CxM	unnamed protein product	4.68886e+06	7.96284e+06	7.54038e+06	5.63966e+06	9.17522e+06	4.53385e+06	5.08615e+06	6.05965e+06	5.0217e+06	4.97945e+06	4.82353e+06	4.67868e+06	5.98104e+06	7.32781e+06	5.09052e+06	7.42922e+06	6.25086e+06	5.94587e+06	4.1705e+06	8.91968e+06	5.21936e+06	8.01816e+06	8.76574e+06	4.11589e+06	6.8001e+06	3.76539e+06	4.89099e+06	4.85223e+06	8.05786e+06	2.73103e+06	3.9599e+06	5.39469e+06	3.9158e+06	1.10419e+07	3.93275e+06	8.54169e+06	9.58473e+06	5.90357e+06	5.4207e+06
	66267550	Eprs	6	6	209.66	0.00650736	1.56842	CB	CxCA	Eprs protein, partial	1.61756e+07	2.07679e+07	2.12564e+07	3.80511e+06	3.54508e+06	2.95992e+06	1.74149e+07	1.1374e+07	1.15446e+07	8.49075e+06	4.14015e+06	6.9005e+06	7.82224e+06	1.43648e+07	1.83381e+07	1.31899e+07	1.60265e+07	1.96912e+07	1.4224e+07	1.08522e+07	1.88953e+07	1.7349e+07	1.72055e+07	8.49625e+06	6.50309e+06	3.64157e+06	2.56194e+06	8.47898e+06	9.49482e+06	7.79718e+06	7.77059e+06	6.94173e+06	2.7462e+06	2.68778e+06	6.37497e+06	2.32666e+07	1.03705e+07	6.63568e+06	7.63116e+06
	124286811	Nefh	8	6	544.16	0.0113571	3.1992	CB	CxCA	neurofilament heavy polypeptide	3.66904e+07	3.65172e+07	3.64634e+07	4.53085e+07	3.67572e+07	3.99158e+07	4.01867e+07	4.09478e+07	4.33729e+07	3.58384e+07	3.87879e+07	4.70642e+07	5.06688e+07	4.57326e+07	4.67979e+07	5.77833e+07	5.24002e+07	4.30541e+07	4.76889e+07	4.13279e+07	3.82579e+07	3.52885e+07	3.85987e+07	5.10751e+07	4.71468e+07	5.30918e+07	5.68768e+07	4.24682e+07	3.88515e+07	4.52935e+07	5.36637e+07	4.75922e+07	5.46139e+07	4.96282e+07	4.47862e+07	3.27806e+07	3.82296e+07	4.10087e+07	5.42724e+07
	53354	Nme2	6	6	269.63	0.0128289	1.46888	Hyp	Hic	nucleoside diphosphate kinase B	2.42607e+07	2.90533e+07	2.4071e+07	1.61699e+07	1.87172e+07	2.93698e+07	2.06804e+07	2.69018e+07	2.27322e+07	2.17172e+07	2.67243e+07	3.02346e+07	3.37309e+07	2.86174e+07	2.92851e+07	2.61494e+07	2.42981e+07	2.2204e+07	2.56921e+07	2.56516e+07	2.10198e+07	2.20166e+07	2.19719e+07	2.45611e+07	2.48848e+07	2.68147e+07	2.38497e+07	2.22497e+07	2.18679e+07	2.94063e+07	2.56002e+07	2.27947e+07	2.23753e+07	2.24016e+07	2.93286e+07	2.94826e+07	3.00487e+07	2.40479e+07	2.13589e+07
	12857720	Soga3	6	6	237.06	0.0144122	1.40448	Hyp	ST	unnamed protein product	1.3098e+07	1.26022e+07	7.54725e+06	6.00092e+06	2.63546e+07	2.74831e+07	2.18972e+07	1.51504e+07	1.71289e+07	1.8524e+07	2.06287e+07	1.21898e+07	1.26125e+07	7.53861e+06	6.39279e+06	9.28535e+06	7.27286e+06	7.78377e+06	1.54674e+07	1.80279e+07	1.3566e+07	1.21642e+07	1.26499e+07	5.47249e+06	1.78574e+07	1.12716e+07	8.94122e+06	1.09232e+07	1.2065e+07	1.12188e+07	1.447e+07	1.43609e+07	9.87336e+06	1.79779e+07	1.20113e+07	2.38309e+07	1.31876e+07	1.54167e+07	9.98819e+06
	38231918	Rims1	6	6	232.69	0.0177252	1.86419	Hic	Hyp	RIM1 splicing variant-1	2.95244e+07	5.24225e+07	7.33775e+07	2.8317e+07	1.20787e+07	3.91582e+07	5.02296e+07	7.08412e+07	5.65357e+07	5.33099e+07	4.19258e+07	4.98701e+07	5.4394e+07	5.75981e+07	8.73541e+07	7.32177e+07	6.46089e+07	4.51469e+07	5.48696e+07	4.50166e+07	7.1704e+07	7.72979e+07	5.98718e+07	5.57129e+07	4.3836e+07	4.14636e+07	4.64055e+07	5.28408e+07	7.34168e+07	5.58326e+07	6.09303e+07	4.83367e+07	3.96977e+07	4.39465e+07	4.38002e+07	4.28423e+07	4.9543e+07	6.02678e+07	4.50618e+07
	12832106	Ndufb9	6	6	413.26	0.0178021	1.76463	Hyp	ST	unnamed protein product	5.36532e+06	6.4755e+06	6.06811e+06	1.77418e+06	3.16344e+06	6.92729e+06	6.81466e+06	8.31814e+06	1.01261e+07	7.94235e+06	6.73605e+06	5.22974e+06	4.8983e+06	4.70239e+06	6.14432e+06	7.40299e+06	4.71055e+06	3.58924e+06	2.61753e+06	3.28008e+06	3.7538e+06	8.17462e+06	6.68201e+06	8.64326e+06	6.79569e+06	5.9454e+06	7.6838e+06	9.29052e+06	7.11512e+06	8.12942e+06	7.8253e+06	8.42913e+06	7.24564e+06	3.94025e+06	6.80656e+06	7.12133e+06	7.26969e+06	6.2076e+06	1.013e+07
	46488926	Astn1	6	6	284.93	0.0307743	1.61896	CxM	ST	astrotactin-1 isoform 2 precursor	5.29604e+07	7.71159e+07	6.08004e+07	5.10202e+07	3.45473e+07	3.87931e+07	4.35407e+07	5.15802e+07	5.21693e+07	4.26576e+07	4.08396e+07	4.84856e+07	5.3655e+07	6.26339e+07	6.37914e+07	6.13909e+07	4.62818e+07	3.729e+07	3.91157e+07	3.4987e+07	3.9208e+07	4.60731e+07	4.42321e+07	5.13791e+07	4.14038e+07	4.06171e+07	4.14463e+07	4.19297e+07	5.14899e+07	4.79532e+07	5.65889e+07	4.32687e+07	4.40618e+07	6.29899e+07	2.28196e+07	5.24558e+07	5.80472e+07	5.88289e+07	4.06342e+07
	1050551	Rab7	6	6	325.7	0.0312452	1.458	Hyp	Hic	rab7	1.86757e+07	2.26085e+07	2.26584e+07	1.72519e+07	3.30289e+07	2.17601e+07	2.53981e+07	2.69618e+07	2.84129e+07	2.34065e+07	2.12303e+07	1.8839e+07	1.79857e+07	1.78699e+07	1.74603e+07	1.63526e+07	1.62281e+07	2.62785e+07	2.82799e+07	2.40731e+07	2.73093e+07	2.51726e+07	2.40947e+07	3.41407e+07	2.39463e+07	2.29679e+07	2.77163e+07	2.85664e+07	2.83479e+07	3.09897e+07	2.86555e+07	2.82151e+07	2.51728e+07	2.20031e+07	2.8917e+07	2.52576e+07	2.48531e+07	2.74372e+07	2.70092e+07
	26337285	Nceh1	6	6	273.68	0.0375486	1.4563	CB	Hyp	unnamed protein product	2.33451e+07	2.78716e+07	1.6924e+07	2.03911e+07	1.24285e+07	1.96212e+07	1.45765e+07	1.61548e+07	2.08399e+07	1.57049e+07	1.96806e+07	1.89463e+07	1.93537e+07	1.97832e+07	2.4241e+07	2.23363e+07	1.89847e+07	1.27678e+07	1.46945e+07	1.92445e+07	1.379e+07	1.38736e+07	1.93149e+07	1.39621e+07	1.30018e+07	1.93354e+07	2.02306e+07	2.14436e+07	1.7421e+07	1.62268e+07	1.87492e+07	1.59029e+07	2.30201e+07	2.56267e+07	1.60827e+07	1.95657e+07	2.08355e+07	1.37633e+07	1.96137e+07
	2072303	Pafah1b1	7	6	275.17	0.0465184	1.37783	Hyp	CxF	lissencephaly-1 protein	1.86972e+07	1.45522e+07	9.65817e+06	1.88345e+07	3.14262e+07	2.54001e+07	1.497e+07	1.78917e+07	1.52435e+07	2.10121e+07	2.05422e+07	1.45597e+07	1.41188e+07	1.00178e+07	6.09999e+06	8.29393e+06	1.0197e+07	1.46685e+07	1.32611e+07	1.92407e+07	1.58784e+07	1.16663e+07	1.57655e+07	1.58274e+07	2.61834e+07	1.96421e+07	2.38605e+07	1.85957e+07	1.25337e+07	1.34441e+07	1.61337e+07	2.04375e+07	2.15909e+07	3.66222e+07	1.63954e+07	1.47219e+07	1.49972e+07	1.93513e+07	2.03805e+07
	569007524	Syt7	6	6	223.22	0.0717888	1.65416	CxF	Hyp	synaptotagmin-7 isoform X1	4.33384e+07	3.40939e+07	4.49767e+07	7.7314e+07	5.38129e+07	3.35078e+07	3.74093e+07	4.11504e+07	4.24481e+07	4.81242e+07	4.89793e+07	4.24047e+07	4.68495e+07	5.27953e+07	4.48967e+07	4.48134e+07	5.51171e+07	4.42943e+07	4.23946e+07	4.83983e+07	5.14142e+07	4.27808e+07	4.48758e+07	4.94334e+07	3.63869e+07	3.39595e+07	5.52086e+07	3.69442e+07	3.86274e+07	4.05967e+07	5.51469e+07	3.4702e+07	3.40333e+07	4.94718e+07	3.38991e+07	3.20067e+07	3.60058e+07	5.25012e+07	4.80873e+07
	14290508	Idh3b	6	6	322.69	0.0803707	1.42801	ST	CxF	Isocitrate dehydrogenase 3 (NAD+) beta	1.05531e+07	1.32116e+07	1.1375e+07	5.58431e+06	7.6746e+06	1.17652e+07	1.37617e+07	1.1909e+07	1.5828e+07	1.16373e+07	1.09056e+07	9.06535e+06	1.04364e+07	8.90364e+06	1.29223e+07	1.28653e+07	9.4447e+06	1.01931e+07	1.07479e+07	1.02169e+07	1.08607e+07	1.21736e+07	1.39113e+07	1.60485e+07	1.28734e+07	1.32941e+07	1.20213e+07	1.33518e+07	1.95541e+07	1.59277e+07	1.56491e+07	1.39766e+07	1.11512e+07	1.07879e+07	1.61442e+07	1.23562e+07	1.82143e+07	1.15646e+07	1.46281e+07
	148686951	Ttc7b	6	6	191.25	0.0861976	1.43542	CxM	ST	mCG145297	6.20327e+07	4.43665e+07	5.5389e+07	4.99029e+07	5.19475e+07	6.8253e+07	5.32024e+07	6.98615e+07	7.33667e+07	5.69105e+07	4.76967e+07	2.98401e+07	4.15186e+07	4.36649e+07	4.74981e+07	5.18342e+07	3.45949e+07	5.20758e+07	5.78568e+07	6.47607e+07	5.991e+07	4.44222e+07	5.35276e+07	7.0715e+07	6.06757e+07	6.50584e+07	8.40311e+07	8.6153e+07	5.49933e+07	6.1649e+07	7.86208e+07	6.16644e+07	5.45288e+07	7.16845e+07	7.97997e+07	5.77474e+07	8.4511e+07	1.15273e+08	8.87634e+07
	17225449	Sh3gl2	6	6	388.86	0.135241	1.59445	CxF	Hyp	SH3 domain protein 2A	4.56069e+08	3.98718e+08	4.08304e+08	5.55165e+08	5.09774e+08	3.89191e+08	3.98936e+08	3.74647e+08	4.14634e+08	4.67979e+08	4.99221e+08	3.68855e+08	3.71571e+08	3.572e+08	3.05954e+08	2.96093e+08	3.02724e+08	3.06927e+08	3.90353e+08	3.5286e+08	2.84654e+08	2.68799e+08	2.97377e+08	4.5593e+08	3.69818e+08	4.07108e+08	4.47124e+08	3.71217e+08	3.67771e+08	4.25929e+08	4.67238e+08	4.36399e+08	4.62786e+08	5.06318e+08	3.77847e+08	3.94905e+08	4.81581e+08	5.53676e+08	4.73554e+08
	547881	Gpm6a	7	6	578.2	0.159359	1.38299	ST	CB	Neuronal membrane glycoprotein M6-a	6.03629e+06	5.8872e+06	2.86852e+06	1.46761e+07	3.23824e+07	7.21787e+06	7.72212e+06	6.51072e+06	6.02239e+06	4.74938e+06	6.56516e+06	3.26354e+06	4.2287e+06	4.63682e+06	2.52327e+06	6.24311e+06	2.63003e+06	9.00398e+06	4.60194e+06	7.14583e+06	3.61448e+06	8.90782e+06	9.32515e+06	3.33466e+06	7.42489e+06	8.72074e+06	7.20521e+06	3.10993e+06	1.02767e+07	4.10766e+06	4.40217e+06	8.0318e+06	9.10806e+06	1.17036e+07	8.80028e+06	7.63807e+06	8.1625e+06	4.32216e+06	3.47233e+06
	114326446	Myh9	10	6	441.84	0.167649	2.88885	ST	Hyp	myosin-9	1.4157e+07	1.5804e+07	1.13477e+07	1.4061e+07	1.64706e+07	9.48365e+06	1.1472e+07	1.1999e+07	1.07029e+07	1.1914e+07	1.29092e+07	1.20156e+07	1.10575e+07	1.52582e+07	1.16435e+07	1.49218e+07	1.09205e+07	9.38356e+06	1.07429e+07	1.02262e+07	1.27107e+07	1.41781e+07	1.43425e+07	1.4715e+07	1.73609e+07	1.39036e+07	1.45247e+07	1.45507e+07	1.01451e+07	1.36367e+07	1.13538e+07	1.08995e+07	1.27781e+07	1.69296e+07	1.45654e+07	1.10249e+07	9.92976e+06	1.55859e+07	1.44639e+07
	19484061	Dync1li1	8	6	233.72	0.181674	1.34501	ST	Hic	Dynein cytoplasmic 1 light intermediate chain 1	7.08519e+06	9.81078e+06	7.28328e+06	1.16919e+07	4.60562e+06	5.99973e+06	6.38027e+06	6.06916e+06	7.69208e+06	6.76077e+06	6.59785e+06	5.11107e+06	5.03693e+06	7.15816e+06	9.35752e+06	8.98274e+06	5.76193e+06	9.03724e+06	8.69794e+06	6.52414e+06	7.03454e+06	8.9643e+06	1.20744e+07	1.01703e+07	9.39524e+06	6.86212e+06	5.06531e+06	8.10345e+06	9.35777e+06	9.20437e+06	8.85753e+06	8.03144e+06	6.81185e+06	8.24491e+06	7.36383e+06	1.03943e+07	8.13068e+06	7.49066e+06	9.80616e+06
	18257309	Hdlbp	6	6	190.56	0.237438	1.49345	CB	Hic	High density lipoprotein (HDL) binding protein	1.88152e+07	2.11157e+07	2.50004e+07	1.44826e+07	1.7196e+07	1.28599e+07	1.49533e+07	2.01742e+07	1.88816e+07	1.83134e+07	1.44154e+07	1.3708e+07	1.47864e+07	1.86852e+07	1.88345e+07	1.77626e+07	1.71433e+07	1.54464e+07	1.15167e+07	1.44577e+07	1.64584e+07	1.70837e+07	1.5263e+07	1.93396e+07	1.7416e+07	1.54895e+07	1.87202e+07	1.61559e+07	1.93872e+07	1.70141e+07	1.74763e+07	1.79572e+07	1.5281e+07	1.69176e+07	8.68232e+06	1.68477e+07	2.14037e+07	2.33283e+07	1.47877e+07
	12805339	Abhd12	6	6	207.87	0.245803	1.35029	ST	CxCA	Abhd12 protein, partial	1.86392e+07	2.15053e+07	2.15701e+07	1.56344e+07	1.73255e+07	2.19789e+07	2.21079e+07	2.74851e+07	2.46497e+07	2.7351e+07	2.75958e+07	2.08013e+07	2.3316e+07	2.58698e+07	2.14936e+07	1.92921e+07	2.15763e+07	2.05225e+07	2.00857e+07	1.77123e+07	1.99937e+07	1.5019e+07	1.50893e+07	2.71782e+07	2.04903e+07	2.103e+07	2.60126e+07	2.35945e+07	2.14511e+07	1.85675e+07	2.76852e+07	2.22043e+07	2.24359e+07	2.28282e+07	1.92185e+07	1.88452e+07	2.86159e+07	2.87383e+07	2.29204e+07
	12837871	Napa	9	6	465.3	0.348792	1.27277	Hyp	ST	unnamed protein product	9.02531e+06	1.65461e+07	1.32909e+07	1.95323e+07	2.63046e+07	1.82708e+07	1.49374e+07	1.18015e+07	1.4237e+07	1.91249e+07	1.87961e+07	1.7066e+07	1.50821e+07	2.30931e+07	1.68267e+07	1.28031e+07	2.19828e+07	1.93183e+07	1.6322e+07	1.6398e+07	1.58211e+07	1.66958e+07	1.83844e+07	1.74873e+07	1.81996e+07	1.74322e+07	1.40543e+07	1.38421e+07	2.08049e+07	1.79912e+07	1.77224e+07	1.93449e+07	1.83029e+07	1.13449e+07	2.10338e+07	1.49524e+07	9.96585e+06	1.28397e+07	1.74069e+07
	37360128	Cntnap2	6	6	286.58	0.442474	1.34733	Hyp	CxF	mKIAA0868 protein	8.39876e+07	5.89097e+07	5.16425e+07	5.04486e+07	6.43072e+07	1.04513e+08	5.8867e+07	6.25492e+07	7.1177e+07	6.14314e+07	6.61931e+07	6.59467e+07	6.9702e+07	6.56259e+07	6.38633e+07	6.22212e+07	5.92225e+07	7.21426e+07	7.73684e+07	6.81232e+07	6.11011e+07	6.36167e+07	7.15021e+07	6.75811e+07	6.70171e+07	7.26134e+07	7.0279e+07	6.28734e+07	6.08933e+07	7.32889e+07	7.71954e+07	7.48748e+07	7.42721e+07	7.17211e+07	7.50895e+07	6.78775e+07	8.58404e+07	7.8768e+07	8.12236e+07
	50823	Eif4a2	6	6	320.78	0.563312	1.19248	CB	ST	unnamed protein product	1.1267e+07	1.60691e+07	1.3221e+07	2.10147e+07	2.74578e+07	1.91192e+07	1.39929e+07	1.67617e+07	1.70846e+07	1.45608e+07	1.91837e+07	1.70474e+07	2.02082e+07	1.37083e+07	1.4887e+07	1.75969e+07	2.01355e+07	1.2743e+07	1.49949e+07	1.44145e+07	1.93328e+07	1.78578e+07	1.88547e+07	1.73259e+07	1.8094e+07	1.97294e+07	2.08267e+07	2.02723e+07	1.34857e+07	1.88136e+07	1.37826e+07	1.87892e+07	2.30315e+07	2.5374e+07	2.53706e+07	1.84763e+07	1.79504e+07	1.18835e+07	1.55542e+07
	20987924	Mthfd1l	6	6	245.54	0.619724	1.22207	CxCA	Hic	Mthfd1l protein	2.80521e+07	2.43886e+07	4.32251e+07	1.16973e+07	2.73304e+07	6.09465e+07	2.65189e+07	3.30367e+07	4.51401e+07	2.9443e+07	2.27962e+07	1.77085e+07	1.95657e+07	2.32029e+07	3.37155e+07	2.67708e+07	2.48312e+07	2.39458e+07	2.31173e+07	2.01122e+07	2.81328e+07	3.49981e+07	2.28202e+07	3.50847e+07	2.65797e+07	2.3604e+07	2.62455e+07	3.60141e+07	3.50274e+07	3.3635e+07	3.02562e+07	2.54796e+07	2.61377e+07	2.11645e+07	3.43555e+07	3.03597e+07	2.81198e+07	2.46058e+07	2.88292e+07
	26331214	Iars2	6	6	324.21	0.634703	1.4119	Hic	CxF	unnamed protein product	1.10768e+07	1.33533e+07	9.85584e+06	9.38106e+06	8.17154e+06	6.346e+06	4.08505e+06	4.26145e+06	4.36631e+06	4.0194e+06	4.75541e+06	3.44129e+07	3.0165e+07	3.09366e+07	3.11248e+07	3.09896e+07	3.54867e+07	7.19246e+06	9.11221e+06	7.47541e+06	4.512e+06	5.82024e+06	4.89537e+06	4.44704e+06	5.42394e+06	5.54211e+06	5.90944e+06	3.22828e+06	4.78329e+06	3.74753e+06	5.04374e+06	3.7567e+06	4.66483e+06	5.47024e+06	3.55052e+06	5.33741e+06	6.42745e+06	5.59235e+06	3.17963e+06
	19343859	Vat1	5	5	354.84	0	8.7731	Hyp	CxCA	Vesicle amine transport protein 1 homolog (T californica)	1.36848e+07	1.53107e+07	1.35667e+07	1.32986e+07	1.08759e+07	7.06622e+06	9.00983e+06	7.63057e+06	1.00563e+07	6.9588e+06	6.05548e+06	1.51155e+07	1.63425e+07	3.00926e+07	3.24237e+07	3.33508e+07	2.75373e+07	3.7254e+07	4.59414e+07	4.45209e+07	4.7501e+07	3.76218e+07	4.528e+07	9.74687e+06	1.18454e+07	1.3507e+07	1.35808e+07	1.43178e+07	1.36762e+07	1.44064e+07	1.5308e+07	1.44793e+07	1.66154e+07	1.48667e+07	1.53173e+07	3.81574e+07	3.41001e+07	2.7083e+07	1.83313e+07
	13637964	Calb2	6	5	220.15	2.9976e-15	6.36592	CB	Hic	Calretinin	3.79663e+06	3.49201e+06	2.9083e+06	2.19372e+06	4.87399e+06	8.63235e+06	9.54697e+06	7.88072e+06	9.55531e+06	9.23584e+06	9.85735e+06	2.22444e+06	2.3714e+06	1.75976e+06	3.40431e+06	2.60926e+06	2.68263e+06	1.39271e+07	1.41047e+07	1.69287e+07	1.38477e+07	1.61616e+07	1.7498e+07	4.53169e+06	6.52361e+06	7.14142e+06	8.31424e+06	5.75178e+06	6.64793e+06	4.88873e+06	6.2792e+06	6.76009e+06	6.77587e+06	3.76918e+06	5.29754e+06	1.28811e+07	5.33921e+06	3.69333e+06	4.87727e+06
	33390901	Dagla	5	5	204.84	3.91909e-14	5.98809	CB	Hyp	neural stem cell-derived dendrite regulator	1.67018e+07	1.62013e+07	1.63061e+07	1.72805e+07	1.27753e+07	1.12692e+07	7.92296e+06	9.74187e+06	1.05711e+07	1.14441e+07	1.03245e+07	2.77945e+07	2.05028e+07	2.04737e+07	2.65953e+07	2.54196e+07	2.81793e+07	6.30879e+06	4.47441e+06	2.52753e+06	2.80242e+06	2.73443e+06	2.67102e+06	1.08519e+07	6.88044e+06	8.3266e+06	8.70492e+06	7.31239e+06	7.22513e+06	8.65308e+06	7.1267e+06	8.18545e+06	1.00783e+07	1.06226e+07	9.57804e+06	7.33294e+06	1.10945e+07	8.44184e+06	9.41062e+06
	2921585	Entpd2	6	5	241.74	5.86198e-14	7.02801	Hyp	CB	ecto-ATPase	8.29258e+06	9.32778e+06	4.53374e+06	7.04663e+06	7.84812e+06	1.02751e+07	7.38755e+06	7.14908e+06	6.19571e+06	7.37017e+06	9.55262e+06	5.2212e+06	6.93648e+06	2.98483e+06	4.38465e+06	6.96683e+06	5.11759e+06	3.46749e+07	2.71476e+07	4.29372e+07	3.4517e+07	3.83318e+07	4.13235e+07	6.6721e+06	9.15326e+06	7.28106e+06	7.02979e+06	5.37574e+06	8.51942e+06	4.08737e+06	5.72345e+06	8.52871e+06	7.12635e+06	1.21532e+07	7.74086e+06	2.77011e+07	9.52542e+06	5.4124e+06	6.61996e+06
	1438539	Atp2a3	9	5	668.71	1.75859e-13	6.80221	CB	Hyp	sarcoendoplasmic reticulum Ca2+ ATPase SERCA3b	1.34302e+07	1.75405e+07	1.07301e+07	5.59425e+06	9.60233e+06	2.56533e+07	3.43443e+07	1.76119e+07	2.03817e+07	1.64661e+07	2.32631e+07	6.80791e+06	6.27107e+06	2.96648e+06	4.15526e+06	4.79893e+06	3.34432e+06	4.60883e+06	3.20361e+06	3.54262e+06	2.6932e+06	4.61562e+06	5.04173e+06	1.15154e+07	1.86921e+07	1.09983e+07	8.1433e+06	1.09109e+07	1.14173e+07	1.94415e+07	1.61068e+07	1.48785e+07	1.23995e+07	1.64873e+07	1.31719e+07	1.62598e+07	1.9142e+07	9.0425e+06	9.35731e+06
	568922850	Lrrc7	5	5	204.04	1.99929e-12	5.13247	Hic	CB	leucine-rich repeat-containing protein 7 isoform X7	9.14489e+07	9.41367e+07	8.77025e+07	5.39843e+07	6.55191e+07	6.62166e+07	7.4378e+07	6.05092e+07	5.79719e+07	5.25694e+07	5.77014e+07	1.11275e+08	1.05479e+08	1.19014e+08	1.157e+08	1.04385e+08	8.77076e+07	4.02269e+07	3.80725e+07	3.24064e+07	3.89243e+07	5.72769e+07	4.9575e+07	5.4999e+07	5.53488e+07	5.25456e+07	4.30665e+07	4.95782e+07	5.26514e+07	5.58146e+07	5.30565e+07	5.4687e+07	4.97783e+07	6.05975e+07	6.91064e+07	6.25957e+07	7.63853e+07	6.09265e+07	4.85959e+07
	2801793	Pgrmc1	5	5	344.47	3.79341e-12	2.59849	Hyp	CB	putative membrane associated progesterone receptor component	4.80246e+06	5.37796e+06	5.03973e+06	5.70425e+06	3.67508e+06	8.46679e+06	1.0034e+07	6.18032e+06	8.77458e+06	8.58652e+06	9.78282e+06	2.31072e+06	2.82981e+06	2.17688e+06	2.68335e+06	2.60784e+06	1.92778e+06	2.03084e+06	2.07457e+06	2.63811e+06	2.20921e+06	1.61331e+06	3.70334e+06	4.02843e+06	6.76403e+06	6.23727e+06	4.98852e+06	4.9826e+06	6.23492e+06	3.65755e+06	6.26926e+06	5.67508e+06	4.52075e+06	5.10656e+06	3.49418e+06	4.89874e+06	5.81893e+06	3.28781e+06	4.35953e+06
	114052104	Mink1	6	5	209.55	1.27338e-11	3.21905	Hic	CB	misshapen-like kinase 1 isoform 4	4.23965e+07	4.09475e+07	4.06925e+07	5.6565e+07	5.36674e+07	1.76602e+07	1.94729e+07	2.68573e+07	2.25833e+07	1.56705e+07	1.91892e+07	1.5555e+07	1.70934e+07	2.69113e+07	2.04086e+07	3.05155e+07	1.62543e+07	1.11622e+07	1.20154e+07	8.67226e+06	1.05882e+07	1.21622e+07	1.18438e+07	9.90533e+06	1.14654e+07	1.15074e+07	1.02521e+07	1.21855e+07	1.38444e+07	1.166e+07	1.03129e+07	1.30973e+07	1.25789e+07	2.14966e+07	1.42471e+07	1.7318e+07	2.74659e+07	2.12175e+07	8.31584e+06
	20072624	Hnrnpl	5	5	236.99	3.04649e-11	4.36238	ST	CxM	Heterogeneous nuclear ribonucleoprotein L	2.76866e+07	1.60099e+07	1.70041e+07	3.94988e+06	5.71392e+06	1.6284e+06	2.06835e+06	1.54578e+06	1.80326e+06	1.5492e+06	1.80788e+06	3.62011e+06	3.0635e+06	2.93729e+06	4.9069e+06	4.0674e+06	3.47673e+06	1.10806e+06	1.2168e+06	699284	392576	679870	884908	1.08395e+07	1.00119e+07	1.05727e+07	7.26112e+06	1.75635e+07	8.18674e+06	4.93333e+06	1.40681e+07	5.49475e+06	4.21203e+06	2.80938e+06	4.76549e+06	1.58126e+06	2.31286e+06	1.53214e+06	4.32164e+06
	60551062	Adcy5	7	5	424.8	5.55186e-11	15.7936	ST	CB	Adcy5 protein	1.86175e+06	2.01932e+06	1.44717e+06	4.06956e+06	2.93328e+06	827936	935352	838343	676032	985914	1.04708e+06	1.72406e+06	1.81027e+06	2.13815e+06	1.63389e+06	1.38358e+06	1.81268e+06	2.8949e+06	2.84602e+06	3.07902e+06	1.68263e+06	2.18521e+06	2.91114e+06	690177	1.19166e+06	1.34068e+06	695017	808145	1.15941e+06	1.21945e+06	1.03732e+06	1.24056e+06	1.09063e+06	1.2508e+06	1.46361e+06	1.89004e+06	1.29445e+06	827328	860650
	148690793	Myh14	7	5	299.15	1.29614e-10	3.34528	CB	Hic	myosin, heavy polypeptide 14, isoform CRA_a	2.03649e+07	2.13985e+07	2.03087e+07	9.41114e+06	1.14614e+07	2.92149e+07	3.40395e+07	3.98172e+07	3.52964e+07	3.06899e+07	3.08231e+07	8.45894e+06	8.75507e+06	1.32311e+07	8.78144e+06	9.74963e+06	6.09592e+06	8.44818e+06	8.19295e+06	7.91806e+06	9.78195e+06	1.40064e+07	1.28151e+07	2.45155e+07	1.7629e+07	2.05222e+07	1.7832e+07	2.30709e+07	2.16292e+07	2.2099e+07	2.13184e+07	2.01815e+07	1.90144e+07	1.77962e+07	2.44129e+07	2.0808e+07	2.24007e+07	1.54025e+07	1.71628e+07
	54084	Epha4	8	5	514.37	8.34032e-10	3.09419	Hic	Hyp	tyrosine kinase	9.36892e+08	6.839e+08	7.58355e+08	9.44513e+08	1.01855e+09	4.48384e+08	3.89802e+08	3.50377e+08	3.3713e+08	4.21226e+08	3.06133e+08	1.10182e+09	7.7554e+08	7.82051e+08	7.73239e+08	7.91443e+08	8.43687e+08	3.71347e+08	2.86995e+08	2.55457e+08	3.21489e+08	2.75652e+08	2.36137e+08	5.8417e+08	6.26093e+08	4.16935e+08	3.96388e+08	4.4869e+08	2.50791e+08	3.38043e+08	3.65328e+08	3.90009e+08	4.09064e+08	4.05417e+08	3.92614e+08	3.26701e+08	3.63415e+08	5.23653e+08	5.00894e+08
	128101	Gap43	5	5	473.4	2.10261e-09	2.95878	Hyp	CB	Neuromodulin	2.46466e+07	2.67883e+07	2.40944e+07	2.24343e+07	2.07077e+07	3.56723e+07	3.05622e+07	3.38645e+07	2.74078e+07	3.03111e+07	3.11543e+07	2.66487e+07	3.1446e+07	2.02718e+07	2.26017e+07	2.52824e+07	2.50434e+07	3.8935e+07	4.33145e+07	5.07064e+07	4.14383e+07	6.28866e+07	6.24609e+07	9.39153e+06	2.18009e+07	2.78702e+07	1.73995e+07	2.79232e+07	3.51842e+07	2.25671e+07	1.72478e+07	2.32598e+07	2.12072e+07	3.10602e+07	2.24987e+07	3.51144e+07	2.67039e+07	2.03058e+07	2.00281e+07
	12859733	Add3	5	5	185.4	5.29572e-09	2.51297	CB	CxCA	unnamed protein product	2.16043e+07	2.26606e+07	2.35967e+07	3.09273e+07	2.49057e+07	1.45892e+07	1.57343e+07	1.6382e+07	1.87437e+07	1.81388e+07	1.62547e+07	3.36411e+07	3.46509e+07	3.17215e+07	3.51474e+07	3.39978e+07	2.66957e+07	2.83714e+07	2.87793e+07	2.58326e+07	2.74273e+07	2.43976e+07	2.97767e+07	2.19167e+07	1.59224e+07	1.68772e+07	1.98589e+07	1.63301e+07	1.64548e+07	2.15166e+07	1.63367e+07	1.81301e+07	1.72957e+07	1.95396e+07	2.03e+07	1.924e+07	1.73942e+07	2.22963e+07	2.39969e+07
	148666199	Mpp6	7	5	389.29	8.82678e-09	2.28496	Hyp	Hic	membrane protein, palmitoylated 6 (MAGUK p55 subfamily member 6), isoform CRA_a	2.48637e+06	2.51394e+06	2.05844e+06	2.57871e+06	2.41487e+06	2.87876e+06	2.71263e+06	2.41003e+06	2.43832e+06	1.72239e+06	2.02383e+06	889770	1.30245e+06	364715	1.02605e+06	846564	222919	1.44925e+06	1.28117e+06	1.16667e+06	563566	1.14795e+06	1.38265e+06	2.81078e+06	9.11659e+06	4.21563e+06	2.78249e+06	4.31457e+06	2.9455e+06	6.80335e+06	5.7119e+06	5.29813e+06	2.27224e+06	4.02005e+06	3.56335e+06	3.77071e+06	3.81129e+06	1.80339e+06	3.00278e+06
	528314424	Shank3	6	5	284.57	1.63626e-08	5.18992	CxCA	Hyp	SH3 and multiple ankyrin repeat domains protein 3 variant c-3	3.94523e+06	7.16771e+06	3.83225e+06	1.99304e+06	3.84374e+06	8.27155e+06	9.49571e+06	1.13317e+07	8.82933e+06	5.09556e+06	7.74406e+06	5.06378e+06	6.85447e+06	3.96631e+06	5.16006e+06	4.09686e+06	4.07794e+06	1.08268e+07	1.22597e+07	1.29865e+07	1.43797e+07	1.55847e+07	1.40696e+07	4.99611e+06	5.81599e+06	7.0204e+06	6.5279e+06	6.85319e+06	3.06379e+06	4.11835e+06	5.2648e+06	5.18315e+06	8.22935e+06	5.50194e+06	5.52948e+06	1.19708e+07	5.93519e+06	4.899e+06	5.11611e+06
	14278935	Clmn	5	5	172.97	2.75981e-08	3.5329	CB	ST	calmin alpha	3.90583e+07	3.65683e+07	3.62618e+07	2.68433e+07	2.76581e+07	4.96389e+07	5.39176e+07	4.98002e+07	4.81864e+07	4.87606e+07	4.7776e+07	3.16004e+07	3.40042e+07	2.90376e+07	2.78849e+07	3.10185e+07	3.1118e+07	1.56495e+07	2.10096e+07	1.70188e+07	2.24366e+07	1.60996e+07	1.36606e+07	3.74628e+07	3.57867e+07	3.5314e+07	3.19956e+07	3.48899e+07	3.79011e+07	3.8382e+07	4.23532e+07	3.36617e+07	3.15649e+07	3.29979e+07	3.57606e+07	3.77386e+07	4.21613e+07	3.17683e+07	3.75079e+07
	1093331	Ptprs	7	5	420.78	4.31101e-08	2.41242	Hic	CB	receptor type protein Tyr phosphatase	4.45302e+07	4.61865e+07	4.20439e+07	5.04888e+07	6.30992e+07	5.46467e+07	4.24235e+07	3.56503e+07	3.77842e+07	3.52909e+07	3.96884e+07	4.41788e+07	5.33752e+07	4.40803e+07	3.96047e+07	3.5315e+07	4.01913e+07	4.1401e+07	4.50745e+07	4.4704e+07	3.52539e+07	3.357e+07	3.04436e+07	2.1879e+07	2.69231e+07	2.90986e+07	2.58663e+07	2.56485e+07	3.20134e+07	2.94508e+07	3.46252e+07	3.17552e+07	3.32451e+07	4.56052e+07	3.20869e+07	3.75764e+07	3.74107e+07	2.90935e+07	2.50713e+07
	13542704	Ppap2b	5	5	246.2	5.63962e-08	1.94751	ST	CxM	Phosphatidic acid phosphatase type 2B	6.11342e+07	3.6289e+07	3.8075e+07	9.89064e+06	1.71698e+07	1.11646e+07	2.02394e+07	2.32134e+07	1.98925e+07	2.17984e+07	1.57671e+07	2.55326e+07	2.53627e+07	3.09123e+07	3.18495e+07	2.6477e+07	2.80928e+07	8.81964e+06	8.77215e+06	5.76467e+06	9.66045e+06	7.6794e+06	6.70693e+06	6.1005e+07	3.71711e+07	4.32078e+07	4.61262e+07	5.93236e+07	3.94528e+07	5.46017e+07	5.3422e+07	3.5571e+07	3.51721e+07	3.70524e+07	4.83595e+07	2.55275e+07	3.95773e+07	5.11335e+07	5.50586e+07
	26334123	Prkar2b	8	5	730.16	5.81505e-08	5.42274	CxM	CB	unnamed protein product	1.3212e+07	1.47397e+07	1.36833e+07	1.89448e+07	2.12842e+07	6.19243e+06	7.71234e+06	8.39837e+06	1.10862e+07	8.65936e+06	7.48987e+06	1.06213e+07	1.02024e+07	1.54475e+07	1.13287e+07	1.46189e+07	1.01291e+07	7.38659e+06	7.25193e+06	7.40297e+06	8.44052e+06	8.55235e+06	9.07324e+06	8.87572e+06	8.6509e+06	7.34233e+06	7.69677e+06	8.45696e+06	8.76669e+06	7.60523e+06	9.98095e+06	6.87475e+06	6.90832e+06	1.2283e+07	8.51008e+06	9.54851e+06	1.11675e+07	8.62702e+06	7.11434e+06
	407343	Por	5	5	165.67	8.28752e-08	2.13413	ST	Hic	NADPH-cytochrome P450 oxidoreductase	6.63642e+07	4.96097e+07	5.06687e+07	3.81302e+07	3.13176e+07	5.16267e+07	5.81482e+07	6.43648e+07	7.03702e+07	5.88754e+07	6.35486e+07	6.84744e+07	6.9483e+07	6.91858e+07	7.42085e+07	6.81365e+07	6.55438e+07	2.92958e+07	2.85001e+07	2.5794e+07	2.61528e+07	2.49984e+07	2.63764e+07	6.59976e+07	5.6273e+07	6.04675e+07	6.40009e+07	5.73447e+07	6.29115e+07	6.28929e+07	7.62017e+07	6.11916e+07	5.4261e+07	5.59166e+07	6.13221e+07	5.22315e+07	7.21094e+07	6.82895e+07	6.38296e+07
	15928443	Gnaz	5	5	367.65	8.82334e-08	2.62569	Hyp	CB	Guanine nucleotide binding protein, alpha z subunit	1.43218e+07	1.02698e+07	1.04755e+07	8.99396e+06	8.97103e+06	7.94723e+06	3.94576e+06	5.34518e+06	7.42253e+06	9.38832e+06	7.86394e+06	7.78994e+06	8.57472e+06	5.92976e+06	7.47029e+06	6.64562e+06	7.41068e+06	1.90019e+06	3.72447e+06	2.5108e+06	1.14979e+06	1.2351e+06	2.43142e+06	1.10494e+07	8.94414e+06	8.65571e+06	8.84039e+06	7.97587e+06	7.08665e+06	4.95075e+06	1.21203e+07	5.28222e+06	7.61171e+06	7.77869e+06	4.32086e+06	3.9009e+06	7.21876e+06	8.56235e+06	6.527e+06
	47124347	Dgkb	5	5	182.54	1.01782e-07	4.56634	ST	CB	Dgkb protein	1.91394e+08	3.48541e+08	2.25225e+08	2.89287e+08	3.1779e+08	9.31911e+07	1.47742e+08	9.31646e+07	8.12305e+07	5.47072e+07	5.10732e+07	8.20832e+07	8.47159e+07	2.07576e+08	1.44893e+08	2.25516e+08	1.1558e+08	1.42051e+08	1.73861e+08	4.82109e+07	1.51032e+08	1.18208e+08	1.40525e+08	2.66221e+07	4.30507e+07	3.66947e+07	3.24169e+07	4.17995e+07	8.99843e+07	5.53133e+07	3.88008e+07	6.40958e+07	4.20923e+07	9.78042e+07	2.88658e+07	1.49945e+08	1.95621e+08	1.49147e+08	4.1619e+07
	51304	Hist1h2ak	5	5	210	1.14064e-07	6.58777	ST	CxM	unnamed protein product	4.29302e+06	5.22082e+06	4.32268e+06	6.73597e+06	7.97096e+06	7.0386e+06	6.23822e+06	6.02012e+06	5.03323e+06	5.80811e+06	6.16458e+06	6.20384e+06	5.01613e+06	6.15183e+06	4.61382e+06	6.63186e+06	5.45655e+06	9.12388e+06	7.1972e+06	9.24941e+06	7.20037e+06	9.10974e+06	1.07437e+07	9.59189e+06	1.14549e+07	1.65029e+07	1.57867e+07	1.39103e+07	1.13245e+07	9.52631e+06	1.00045e+07	1.08621e+07	1.81763e+07	1.44355e+07	1.30851e+07	8.88058e+06	6.64642e+06	1.14145e+07	1.36979e+07
	12841182	Efhd2	6	5	205.47	1.68401e-07	2.21362	CxM	Hic	unnamed protein product	1.23416e+07	1.2632e+07	1.34944e+07	1.03641e+07	7.87302e+06	5.26261e+06	5.47058e+06	7.55218e+06	5.69068e+06	7.23159e+06	6.47279e+06	7.30906e+06	6.72923e+06	1.1473e+07	1.14709e+07	1.04484e+07	7.8443e+06	8.21997e+06	1.48559e+07	1.49418e+07	7.77919e+06	8.81859e+06	9.43315e+06	2.14515e+06	6.92994e+06	6.2146e+06	4.87044e+06	3.75821e+06	6.32472e+06	3.49168e+06	5.72887e+06	7.1615e+06	4.5809e+06	4.95419e+06	2.92273e+06	1.48227e+07	1.04936e+07	7.47567e+06	8.27763e+06
	53454	Ncl	5	5	307.73	6.1655e-07	2.63126	CB	CxCA	nucleolin	2.12487e+06	3.75443e+06	4.13903e+06	2.19129e+06	6.59958e+06	1.37773e+07	5.04905e+06	9.30856e+06	7.4138e+06	7.91984e+06	1.29065e+07	913594	1.61183e+06	688647	1.97551e+06	819764	1.24661e+06	1.13398e+06	615798	928490	1.84595e+06	1.86834e+06	2.61436e+06	1.55787e+06	8.09695e+06	6.6971e+06	2.91426e+06	2.60909e+06	1.97449e+06	3.49263e+06	3.3747e+06	6.40625e+06	3.4249e+06	5.79427e+06	1.18818e+07	2.16351e+06	2.20692e+06	2.58031e+06	6.26626e+06
	148682579	2010300C02Rik	5	5	212.91	7.19479e-07	6.57568	Hic	Hyp	mCG126952	2.10485e+07	2.34949e+07	2.27065e+07	2.02707e+07	2.743e+07	2.19343e+07	2.0306e+07	2.32521e+07	2.70186e+07	2.13476e+07	1.72248e+07	1.86884e+07	1.64724e+07	1.60828e+07	1.84397e+07	2.02477e+07	1.59698e+07	8.47277e+06	1.17723e+07	7.01901e+06	6.12182e+06	1.43923e+07	1.03055e+07	1.91627e+07	1.82754e+07	1.84914e+07	1.5749e+07	1.92582e+07	2.39521e+07	2.4795e+07	1.94095e+07	1.58018e+07	1.52498e+07	1.91559e+07	2.0829e+07	2.40435e+07	2.98645e+07	1.84919e+07	1.79126e+07
	122065416	Adgrl1	5	5	211.71	7.2661e-07	2.23567	ST	CB	Latrophilin-1	8.67365e+06	1.07461e+07	1.02443e+07	1.2627e+07	1.44162e+07	1.05993e+07	1.34417e+07	1.91424e+07	1.76532e+07	1.05557e+07	1.25788e+07	1.09573e+07	1.13451e+07	1.10654e+07	1.1795e+07	1.45693e+07	1.04629e+07	9.31945e+06	7.53177e+06	9.21139e+06	1.52311e+07	1.631e+07	1.12896e+07	2.49348e+07	2.40488e+07	3.12131e+07	3.06511e+07	2.81373e+07	1.78229e+07	3.00654e+07	2.5875e+07	2.60881e+07	2.96476e+07	2.09828e+07	2.72341e+07	1.92789e+07	2.18854e+07	2.90293e+07	3.23576e+07
	26332623	Phf24	5	5	199.53	8.29463e-07	2.20084	CxM	ST	unnamed protein product	2.41924e+07	2.24823e+07	1.99567e+07	2.49519e+07	2.77069e+07	2.32262e+07	2.76635e+07	2.31608e+07	2.08233e+07	2.07292e+07	2.90364e+07	3.1953e+07	3.52889e+07	2.75121e+07	2.81669e+07	3.56766e+07	3.03315e+07	3.7912e+07	4.01671e+07	3.4474e+07	3.46454e+07	2.8176e+07	3.8175e+07	2.67351e+07	2.66234e+07	3.05462e+07	2.70238e+07	1.96302e+07	2.27792e+07	2.59655e+07	2.66064e+07	3.01269e+07	2.92761e+07	2.85677e+07	3.11655e+07	2.35074e+07	2.13969e+07	2.5502e+07	2.51945e+07
	6840920	Auh	6	5	190.63	1.0577e-06	1.70362	CB	Hic	AU-binding enoyl-CoA hydratase	4.24938e+07	3.79454e+07	4.6672e+07	3.42459e+07	3.00126e+07	7.91983e+07	7.15354e+07	7.46737e+07	8.06875e+07	8.38129e+07	9.77123e+07	6.28557e+07	6.28966e+07	4.58003e+07	5.55373e+07	6.04811e+07	6.1205e+07	5.17997e+07	5.60782e+07	5.82945e+07	4.57077e+07	4.55919e+07	5.52603e+07	6.95305e+07	9.48906e+07	9.65975e+07	8.39635e+07	8.50169e+07	7.54163e+07	7.05648e+07	8.98718e+07	1.02864e+08	9.24264e+07	8.37776e+07	7.43208e+07	6.03326e+07	8.69065e+07	1.09675e+08	1.19984e+08
	84778266	Psd3	5	5	194.3	1.82736e-06	2.27677	CxF	ST	guanine nucleotide exchange factor for ADP ribosylation factor 6	6.01124e+07	6.60513e+07	7.85018e+07	3.57312e+07	6.7516e+07	5.04505e+07	5.24354e+07	5.06031e+07	4.79451e+07	3.28027e+07	4.23919e+07	3.16845e+07	4.11058e+07	4.37878e+07	4.16732e+07	5.61402e+07	3.88138e+07	3.10875e+07	4.46424e+07	3.0789e+07	4.4016e+07	4.33942e+07	4.93664e+07	1.28418e+07	2.97977e+07	2.39995e+07	1.64292e+07	2.63427e+07	3.77923e+07	2.28309e+07	2.7058e+07	3.29938e+07	2.0856e+07	4.41538e+07	2.3308e+07	6.68242e+07	8.28855e+07	4.39535e+07	2.27422e+07
	17390825	Hnrnpu	5	5	376.51	3.7792e-06	2.70019	ST	CxM	Hnrpu protein	1.04811e+07	1.15067e+07	9.80461e+06	1.61851e+07	1.96135e+07	1.68866e+07	1.58669e+07	1.46481e+07	1.74563e+07	1.71513e+07	1.79373e+07	5.99698e+06	7.55181e+06	4.51181e+06	5.15346e+06	8.64114e+06	8.23713e+06	6.18245e+06	6.08098e+06	8.25552e+06	7.4496e+06	5.70834e+06	7.94347e+06	6.51386e+06	1.29976e+07	1.0879e+07	7.70544e+06	1.07945e+07	9.35539e+06	8.29977e+06	1.18211e+07	9.1369e+06	6.14666e+06	1.1892e+07	7.15996e+06	8.00493e+06	1.19687e+07	1.44426e+07	8.61137e+06
	13435560	Abi1	5	5	174.86	5.67195e-06	2.1536	Hic	Hyp	Abl-interactor 1	7.2603e+07	8.54866e+07	8.71801e+07	6.24366e+07	7.92459e+07	1.28726e+08	1.08607e+08	1.168e+08	1.14905e+08	1.0698e+08	1.31826e+08	1.19468e+08	1.38454e+08	1.07826e+08	1.23473e+08	1.25518e+08	1.42771e+08	1.29714e+08	1.23006e+08	1.19032e+08	1.09574e+08	1.06646e+08	1.24205e+08	1.20462e+08	1.24039e+08	1.3448e+08	1.34902e+08	1.20255e+08	9.91878e+07	1.086e+08	1.33951e+08	1.22073e+08	1.33789e+08	1.1617e+08	1.23174e+08	7.83739e+07	8.53706e+07	9.79311e+07	1.1242e+08
	9483736	Suclg1	6	5	427.39	7.09673e-06	1.77881	Hyp	ST	succinyl-CoA synthetase	7.73234e+07	8.75212e+07	6.89307e+07	3.79725e+07	5.01521e+07	9.17429e+07	9.32847e+07	9.85096e+07	8.7979e+07	8.49085e+07	9.14375e+07	6.06656e+07	6.61851e+07	5.7025e+07	6.92653e+07	7.32825e+07	5.68435e+07	4.16935e+07	4.2204e+07	4.93868e+07	5.23693e+07	5.81333e+07	6.38899e+07	6.55732e+07	9.51816e+07	1.06509e+08	7.48785e+07	1.04176e+08	9.28695e+07	7.39597e+07	9.93517e+07	1.06014e+08	7.96781e+07	9.40034e+07	1.00031e+08	9.41107e+07	1.07163e+08	8.19567e+07	1.09163e+08
	12852392	Add2	6	5	255.8	8.99784e-06	1.61479	CxF	CB	unnamed protein product	4.06315e+07	3.39579e+07	6.27631e+07	3.0657e+07	4.69644e+07	1.64157e+07	1.83508e+07	1.94269e+07	1.47256e+07	1.04673e+07	1.5254e+07	1.65038e+07	1.73649e+07	3.83781e+07	2.36123e+07	3.17877e+07	2.11441e+07	8.14468e+06	1.45729e+07	7.39641e+06	1.22309e+07	7.97761e+06	8.45361e+06	8.15354e+06	6.56705e+06	4.68491e+06	9.39649e+06	9.31506e+06	9.26658e+06	1.09931e+07	1.00073e+07	8.56097e+06	6.9507e+06	2.37681e+07	7.2922e+06	1.88655e+07	3.97416e+07	4.00465e+07	6.15212e+06
	23274033	Hnrnpa3	5	5	235.49	9.39379e-06	5.72706	ST	CxM	Heterogeneous nuclear ribonucleoprotein A3	2.92465e+07	3.03903e+07	2.90595e+07	1.82222e+07	3.45087e+07	3.88759e+07	4.64172e+07	4.91216e+07	4.52883e+07	3.97421e+07	3.84153e+07	2.29396e+07	2.78163e+07	2.31157e+07	1.86166e+07	2.27576e+07	1.9256e+07	2.11327e+07	2.09403e+07	2.49455e+07	3.09034e+07	2.30631e+07	2.80157e+07	2.31235e+07	3.17119e+07	3.13965e+07	2.82912e+07	3.87706e+07	3.13521e+07	2.92456e+07	2.87578e+07	3.32401e+07	2.87034e+07	3.39202e+07	3.32635e+07	3.65041e+07	2.91348e+07	2.54491e+07	2.71835e+07
	49619200	Stxbp5l	5	5	248.66	1.20131e-05	1.63835	Hic	Hyp	tomosyn 2 splice variant xb	7.2132e+06	9.51988e+06	8.55512e+06	8.77628e+06	9.22727e+06	5.57549e+06	8.55745e+06	7.68452e+06	9.20627e+06	7.64041e+06	8.3382e+06	6.45322e+06	9.67437e+06	5.1678e+06	5.39338e+06	6.96794e+06	7.07836e+06	1.05665e+07	1.81684e+07	1.82373e+07	1.62915e+07	1.13488e+07	1.18278e+07	2.43548e+06	9.09104e+06	7.58347e+06	4.92828e+06	5.23523e+06	9.1677e+06	1.00904e+07	6.89195e+06	9.94809e+06	5.49361e+06	6.70866e+06	1.17175e+07	1.32676e+07	1.27643e+07	1.04537e+07	1.35625e+07
	26326697	Ckap4	5	5	218.68	4.03623e-05	2.66801	CB	CxM	unnamed protein product	1.12246e+07	1.60631e+07	1.15431e+07	1.05681e+07	1.63664e+07	1.52764e+07	1.73164e+07	1.70757e+07	1.74141e+07	1.3302e+07	1.49928e+07	1.22393e+07	1.24331e+07	1.43781e+07	1.50079e+07	2.01521e+07	1.47459e+07	2.10242e+07	1.54535e+07	1.83122e+07	1.89386e+07	1.82179e+07	2.03203e+07	1.58222e+07	1.76234e+07	1.68968e+07	1.55418e+07	1.40627e+07	1.45987e+07	1.37843e+07	1.53875e+07	1.72362e+07	1.95759e+07	1.94262e+07	2.08744e+07	1.33063e+07	1.48823e+07	1.34492e+07	1.58385e+07
	12837810	Lap3	5	5	239.79	6.01709e-05	1.52968	CB	ST	unnamed protein product	8.21962e+06	9.70843e+06	1.2951e+07	8.55041e+06	5.89968e+06	2.49977e+06	4.00543e+06	5.84306e+06	5.96003e+06	3.39925e+06	4.19059e+06	3.3554e+06	3.17249e+06	8.63607e+06	6.69207e+06	9.03707e+06	4.19984e+06	2.01548e+06	2.4189e+06	1.10071e+06	2.95559e+06	3.03307e+06	3.12151e+06	2.01138e+06	2.09568e+06	1.30422e+06	1.79526e+06	3.33611e+06	5.34975e+06	2.69981e+06	2.28698e+06	2.62683e+06	1.95803e+06	4.67535e+06	2.96514e+06	7.65632e+06	1.20534e+07	7.36579e+06	1.84166e+06
	124487099	Hnrnpul2	5	5	198.77	6.28281e-05	3.746	ST	CxM	heterogeneous nuclear ribonucleoprotein U-like protein 2	5.87941e+07	6.36984e+07	6.23191e+07	8.61402e+07	7.06174e+07	1.03637e+08	8.68877e+07	9.95382e+07	1.03784e+08	1.01399e+08	9.36072e+07	7.78472e+07	8.09325e+07	8.60542e+07	7.07937e+07	9.52726e+07	8.1497e+07	1.10951e+08	1.03937e+08	1.07761e+08	1.18762e+08	1.08502e+08	1.24224e+08	9.27386e+07	8.85036e+07	1.00338e+08	9.33927e+07	1.01702e+08	8.9386e+07	1.02272e+08	9.45851e+07	8.30652e+07	1.13841e+08	1.34294e+08	1.11745e+08	8.48098e+07	9.36945e+07	1.03045e+08	9.93464e+07
	1354808	Ywhah	8	5	489.4	9.02e-05	1.72399	CB	ST	14-3-3 eta protein	3.17381e+07	3.46063e+07	2.59872e+07	4.20797e+07	3.94588e+07	3.31921e+07	2.71206e+07	2.63471e+07	2.95284e+07	2.58809e+07	3.18107e+07	2.96037e+07	3.37765e+07	3.45108e+07	2.81666e+07	3.62183e+07	3.09075e+07	2.72282e+07	2.22245e+07	2.66194e+07	2.40697e+07	2.59405e+07	3.18493e+07	2.72352e+07	3.17878e+07	2.48883e+07	2.83368e+07	2.15811e+07	3.73407e+07	2.23443e+07	2.24123e+07	3.08405e+07	2.61525e+07	4.31252e+07	2.2764e+07	2.72166e+07	2.64379e+07	2.50021e+07	2.18674e+07
	198578	Rps18	5	5	198.96	0.000124703	1.42362	ST	CxF	ribosomal protein	1.11547e+07	1.17828e+07	1.13011e+07	1.11098e+07	1.36726e+07	1.12355e+07	8.35388e+06	9.77153e+06	1.05963e+07	1.1298e+07	9.99967e+06	1.1999e+07	1.17207e+07	1.40729e+07	1.07133e+07	1.37244e+07	1.52117e+07	8.04607e+06	4.02423e+06	9.08762e+06	7.93506e+06	6.62216e+06	1.02141e+07	1.02743e+07	1.29016e+07	7.0585e+06	1.04314e+07	8.52645e+06	7.57346e+06	4.50673e+06	6.53259e+06	1.08517e+07	1.03486e+07	1.22958e+07	6.07994e+06	1.0482e+07	7.92871e+06	6.42944e+06	1.00632e+07
	7643979	Hyou1	6	5	203.52	0.000124789	1.86423	Hyp	CxCA	170 kDa glucose regulated protein GRP170 precursor	4.87559e+07	4.26597e+07	5.5898e+07	4.61937e+07	4.71858e+07	3.26562e+07	3.32759e+07	3.81684e+07	3.42019e+07	3.85616e+07	3.0272e+07	3.83695e+07	4.39541e+07	3.73662e+07	3.00204e+07	2.90454e+07	2.38992e+07	4.73021e+07	5.61716e+07	7.41586e+07	6.28541e+07	5.22649e+07	4.4453e+07	7.90912e+07	7.73916e+07	5.40921e+07	6.95415e+07	6.31822e+07	5.26837e+07	4.21122e+07	4.3033e+07	5.19524e+07	5.21078e+07	7.92033e+07	3.13935e+07	5.16849e+07	4.35475e+07	4.06508e+07	5.22677e+07
	156523248	Prrt2	5	5	472.72	0.000132277	1.97132	CxM	Hic	proline-rich transmembrane protein 2	2.46754e+07	2.14445e+07	2.29147e+07	2.33196e+07	1.88677e+07	1.74368e+07	1.69435e+07	1.8876e+07	1.95029e+07	1.80365e+07	1.74244e+07	1.45991e+07	1.78002e+07	1.54244e+07	1.48347e+07	1.47857e+07	1.43857e+07	2.5618e+07	2.52431e+07	1.98365e+07	2.71598e+07	2.7556e+07	2.75948e+07	2.1654e+07	1.81573e+07	1.62509e+07	1.77574e+07	1.69546e+07	1.84411e+07	2.36422e+07	1.91761e+07	1.60796e+07	1.54899e+07	2.09535e+07	2.09657e+07	3.34871e+07	2.73747e+07	1.75949e+07	1.80668e+07
	126723102	Efr3b	5	5	215.24	0.00013365	1.62839	CB	Hyp	protein EFR3 homolog B	1.98672e+07	2.86723e+07	3.18993e+07	3.2186e+07	2.23492e+07	1.97761e+07	1.75678e+07	1.79243e+07	1.87142e+07	1.02863e+07	1.05492e+07	1.01263e+07	9.9302e+06	2.3569e+07	1.93451e+07	2.61002e+07	1.30421e+07	9.76504e+06	8.80037e+06	9.09049e+06	1.62478e+07	1.35502e+07	1.5475e+07	9.51133e+06	1.08934e+07	8.30399e+06	1.01521e+07	1.27385e+07	1.77897e+07	1.15346e+07	1.02952e+07	8.92037e+06	9.28735e+06	1.47244e+07	9.49801e+06	2.0216e+07	3.11197e+07	1.27728e+07	8.85549e+06
	12847701	Hnrnpm	5	5	324.73	0.000163369	2.79512	ST	CxCA	unnamed protein product	2.55671e+07	1.99395e+07	1.67213e+07	1.20375e+07	9.92581e+07	2.18785e+07	3.04677e+07	1.48658e+07	2.00774e+07	1.34468e+07	2.16831e+07	1.17457e+07	1.12731e+07	4.48263e+06	4.98135e+06	5.15093e+06	4.37388e+06	1.75651e+07	1.95129e+07	1.57713e+07	1.70319e+07	1.52894e+07	1.46069e+07	1.29013e+07	1.97808e+07	1.8711e+07	9.78578e+06	9.81161e+06	1.58002e+07	1.99131e+07	1.57496e+07	1.77753e+07	1.21694e+07	1.52518e+07	1.67125e+07	2.7725e+07	1.25152e+07	1.05232e+07	9.4831e+06
	148762971	Gm996	5	5	245.31	0.000163491	4.3089	ST	Hyp	uncharacterized protein C9orf172 homolog	6.03927e+07	6.54995e+07	6.36015e+07	3.75483e+07	3.5383e+07	7.18335e+07	8.63672e+07	9.329e+07	9.52944e+07	9.02392e+07	1.03659e+08	7.96209e+07	8.57157e+07	5.84765e+07	7.69261e+07	7.57504e+07	7.76655e+07	1.04634e+08	1.48343e+08	1.28871e+08	1.0615e+08	9.68022e+07	8.78573e+07	8.84492e+07	6.5239e+07	7.27092e+07	7.81721e+07	7.18617e+07	7.62446e+07	8.44676e+07	1.02692e+08	7.09859e+07	6.70743e+07	8.0748e+07	6.7088e+07	8.61716e+07	8.57603e+07	9.15476e+07	7.96624e+07
	5815347	Mtch2	6	5	414.11	0.000184429	2.31712	CB	ST	mitochondrial carrier homolog 2	2.95843e+07	3.50355e+07	3.77685e+07	2.26535e+07	5.09281e+07	2.58338e+07	2.70259e+07	2.56109e+07	2.61453e+07	1.59206e+07	2.06677e+07	1.40859e+07	1.67394e+07	2.17982e+07	2.28675e+07	3.17834e+07	1.60458e+07	1.43818e+07	1.69525e+07	1.44408e+07	1.97946e+07	1.89699e+07	1.93881e+07	1.5548e+07	1.83158e+07	1.71064e+07	1.67281e+07	1.99578e+07	2.31135e+07	2.15454e+07	1.80451e+07	1.92977e+07	1.41249e+07	2.18403e+07	2.21708e+07	3.0355e+07	4.25248e+07	2.38056e+07	1.42659e+07
	17066599	Hnrnpr	5	5	191.12	0.000258551	1.99444	ST	CxM	heterogeneous nuclear ribonucleoprotein R	4.52187e+07	6.19698e+07	4.26196e+07	6.80397e+07	6.9415e+07	5.93477e+07	5.58945e+07	7.30032e+07	6.95671e+07	5.55953e+07	5.62812e+07	5.70665e+07	6.3845e+07	8.73391e+07	9.52837e+07	9.39868e+07	8.75795e+07	5.23464e+07	4.28587e+07	4.18642e+07	5.02399e+07	4.46376e+07	5.08448e+07	7.5107e+07	8.75828e+07	8.7491e+07	8.0099e+07	9.38256e+07	7.54714e+07	6.68628e+07	8.36497e+07	7.69546e+07	9.5841e+07	7.40309e+07	8.25244e+07	4.73116e+07	5.69126e+07	7.03164e+07	8.6002e+07
	5834486	Uchl1	5	5	347.79	0.000282456	1.75266	Hyp	CB	UCH-L1	8.33587e+06	9.55495e+06	6.83021e+06	8.0878e+06	9.18257e+06	7.19103e+06	6.41043e+06	8.34486e+06	7.99315e+06	8.54223e+06	8.33988e+06	9.62114e+06	1.12532e+07	1.19463e+07	1.28463e+07	1.16956e+07	1.38714e+07	1.47219e+07	1.66555e+07	1.42956e+07	1.44285e+07	1.00079e+07	1.17739e+07	1.06155e+07	1.04777e+07	1.03991e+07	1.14517e+07	8.36209e+06	6.85212e+06	9.53617e+06	1.13951e+07	9.50482e+06	1.02189e+07	1.05523e+07	1.04175e+07	7.12813e+06	1.01087e+07	1.32984e+07	1.4082e+07
	12836597	Aldh7a1	5	5	274.01	0.000320601	2.02672	CB	Hic	unnamed protein product	7.20091e+06	6.39114e+06	5.68761e+06	3.78962e+06	2.90183e+06	5.92773e+06	4.36838e+06	5.70422e+06	5.71608e+06	5.75552e+06	6.63061e+06	7.09884e+06	6.48446e+06	1.2729e+07	1.21171e+07	1.00734e+07	8.261e+06	5.83675e+06	8.44067e+06	8.75487e+06	7.9032e+06	9.66798e+06	8.47702e+06	5.98062e+06	6.74409e+06	6.32134e+06	6.31834e+06	7.39162e+06	8.33564e+06	5.64365e+06	6.02089e+06	4.99707e+06	9.54176e+06	9.30486e+06	6.88186e+06	7.3301e+06	9.19938e+06	1.14195e+07	5.46025e+06
	12850132	Nsfl1c	5	5	230.68	0.000501529	1.98324	Hyp	ST	unnamed protein product	4.79841e+07	4.49642e+07	4.59379e+07	4.08531e+07	5.54751e+07	4.03828e+07	4.3033e+07	5.51851e+07	5.04667e+07	5.18711e+07	6.05019e+07	4.57498e+07	5.47355e+07	6.80884e+07	5.72418e+07	5.59197e+07	5.38325e+07	3.04806e+07	3.23049e+07	3.76176e+07	3.62178e+07	2.5203e+07	2.7338e+07	4.34858e+07	4.64042e+07	4.57386e+07	4.96886e+07	4.67142e+07	3.86807e+07	3.23323e+07	4.2931e+07	4.55286e+07	5.10804e+07	8.1156e+07	4.10624e+07	3.55592e+07	3.88679e+07	4.41431e+07	5.18707e+07
	124298118	Ywhab	9	5	502.92	0.000564682	1.79316	Hyp	CB	Tyrosine 3-monooxygenase/tryptophan 5-monooxygenase activation protein, beta polypeptide	4.0954e+06	7.11419e+06	3.4361e+06	5.3122e+06	5.84868e+06	8.01511e+06	7.97235e+06	7.50431e+06	7.91441e+06	7.10905e+06	1.03141e+07	4.48867e+06	6.20898e+06	3.37328e+06	3.76094e+06	5.10709e+06	4.25686e+06	5.91346e+06	6.79874e+06	7.33814e+06	4.97157e+06	4.35294e+06	4.91291e+06	6.91195e+06	8.9446e+06	8.38028e+06	9.56719e+06	8.10328e+06	7.00902e+06	8.4892e+06	6.51056e+06	8.64162e+06	8.84583e+06	7.44092e+06	8.9464e+06	6.6592e+06	7.62228e+06	5.5389e+06	7.07564e+06
	51261956	Git1	5	5	197.51	0.000578768	1.58386	CxM	Hyp	G protein-coupled receptor kinase-interactor 1	6.69272e+07	6.60817e+07	6.34974e+07	5.91865e+07	6.99699e+07	7.52578e+07	7.31402e+07	6.31488e+07	7.04227e+07	6.56217e+07	7.60644e+07	9.84459e+07	1.06544e+08	7.21957e+07	7.20633e+07	8.19804e+07	9.61123e+07	1.09524e+08	1.38872e+08	9.38341e+07	7.46251e+07	8.80733e+07	9.41378e+07	7.54933e+07	9.47728e+07	1.0107e+08	9.05292e+07	6.39514e+07	7.72284e+07	1.10709e+08	1.02708e+08	1.0751e+08	8.43692e+07	8.2351e+07	7.66471e+07	6.85689e+07	8.08143e+07	6.55605e+07	9.71231e+07
	12832957	Ndufa6	5	5	237.85	0.000594936	1.6484	CB	ST	unnamed protein product	1.00929e+08	9.53817e+07	9.14707e+07	6.46355e+07	9.43835e+07	8.65852e+07	8.88156e+07	9.97945e+07	8.24135e+07	8.29442e+07	9.73658e+07	9.63957e+07	1.09979e+08	1.03684e+08	9.9199e+07	1.0153e+08	1.04019e+08	9.79502e+07	9.98687e+07	9.73612e+07	8.28807e+07	1.07861e+08	9.55771e+07	1.01962e+08	1.00415e+08	1.09691e+08	1.06553e+08	8.84962e+07	1.17065e+08	9.91484e+07	9.65646e+07	1.13844e+08	9.60612e+07	1.10403e+08	7.73081e+07	9.8287e+07	1.0468e+08	9.8897e+07	9.20654e+07
	47117166	Ndufa12	6	5	272.91	0.000838793	1.34062	Hyp	Hic	NADH dehydrogenase	3.83165e+07	4.36487e+07	4.48022e+07	7.74304e+06	1.4353e+07	5.3506e+07	4.79137e+07	5.04541e+07	4.27605e+07	4.4303e+07	4.43072e+07	2.31541e+07	2.50227e+07	2.26666e+07	2.12466e+07	2.13458e+07	2.17569e+07	1.75971e+07	1.60445e+07	1.7799e+07	1.9153e+07	2.15183e+07	1.87868e+07	2.40067e+07	2.61805e+07	2.87391e+07	2.5319e+07	3.58173e+07	3.1845e+07	2.53038e+07	2.64875e+07	2.50399e+07	2.50864e+07	2.46473e+07	3.09086e+07	2.78089e+07	2.88103e+07	2.51001e+07	2.2688e+07
	148702393	Prkca	12	5	445.16	0.0011841	2.22998	Hic	CB	protein kinase C, alpha	4.04188e+07	4.13515e+07	3.67422e+07	7.13089e+07	2.8772e+07	5.14789e+07	4.31912e+07	4.70835e+07	4.97611e+07	5.09396e+07	4.40531e+07	5.54733e+07	5.74739e+07	5.67679e+07	4.35604e+07	3.81842e+07	5.28961e+07	6.1717e+07	5.66715e+07	5.20199e+07	4.59465e+07	4.28878e+07	4.74992e+07	4.24749e+07	4.11839e+07	3.85532e+07	4.32078e+07	3.26141e+07	3.04486e+07	3.45092e+07	4.25206e+07	4.19137e+07	4.18866e+07	4.77292e+07	2.19855e+07	4.00136e+07	2.95503e+07	3.40873e+07	3.90184e+07
	12805413	Echs1	6	5	408.48	0.00182709	1.70501	Hyp	CxF	Echs1 protein	1.51925e+07	1.50322e+07	1.34197e+07	5.18541e+06	1.32043e+07	1.20372e+07	1.70607e+07	1.85959e+07	1.45972e+07	1.69022e+07	1.16003e+07	1.76984e+07	1.66018e+07	1.94362e+07	2.63032e+07	2.36001e+07	2.63034e+07	1.59984e+07	1.39388e+07	1.43847e+07	2.05732e+07	1.90689e+07	1.81194e+07	1.80725e+07	1.7547e+07	1.67997e+07	1.20523e+07	2.00429e+07	1.65852e+07	1.96718e+07	1.80732e+07	1.71873e+07	1.88298e+07	1.46884e+07	2.31947e+07	1.35431e+07	1.40486e+07	2.00333e+07	1.74751e+07
	468550	Cct5	5	5	251.08	0.00299828	1.93748	Hyp	ST	CCT (chaperonin containing TCP-1) epsilon subunit	9.6913e+06	8.05617e+06	8.15041e+06	3.69012e+06	5.47288e+06	1.01687e+07	1.1677e+07	7.92895e+06	8.61964e+06	9.86863e+06	1.01025e+07	1.12862e+07	9.58484e+06	8.26154e+06	7.6717e+06	7.5264e+06	9.04512e+06	1.05443e+07	1.28796e+07	1.25162e+07	1.13908e+07	9.85539e+06	9.9549e+06	9.0745e+06	9.32459e+06	7.15522e+06	7.32381e+06	6.85734e+06	6.78618e+06	9.0952e+06	9.98209e+06	8.33384e+06	7.50675e+06	8.19376e+06	7.50278e+06	1.40956e+07	1.14527e+07	8.18688e+06	1.02985e+07
	57242889	Adgrl3	5	5	198.68	0.00319073	1.72971	CB	ST	Latrophilin 3	4.35003e+07	5.36865e+07	4.72616e+07	5.34869e+07	4.32363e+07	4.05806e+07	4.99038e+07	3.36284e+07	3.87218e+07	3.97785e+07	4.3912e+07	4.65774e+07	5.23127e+07	4.84412e+07	4.73297e+07	4.90841e+07	4.36572e+07	5.83717e+07	6.3499e+07	5.71157e+07	5.36158e+07	4.57787e+07	4.69975e+07	4.09236e+07	4.14119e+07	4.31519e+07	3.75879e+07	3.96447e+07	4.47015e+07	5.52491e+07	4.64805e+07	4.15095e+07	3.40113e+07	4.63551e+07	8.00786e+07	3.84074e+07	3.89054e+07	4.66352e+07	4.14831e+07
	12832121	Chchd3	5	5	241.76	0.00319727	1.52829	CB	Hic	unnamed protein product	1.92832e+07	1.95946e+07	1.91727e+07	2.91964e+07	2.4409e+07	2.23972e+07	2.09348e+07	1.70589e+07	1.66948e+07	1.77361e+07	2.12936e+07	2.62346e+07	2.67199e+07	2.17689e+07	2.08842e+07	2.23479e+07	2.15503e+07	1.66485e+07	2.28376e+07	1.65193e+07	1.94202e+07	1.34355e+07	1.43198e+07	1.61347e+07	1.90659e+07	1.89714e+07	1.6019e+07	1.73822e+07	1.90974e+07	1.78693e+07	1.58391e+07	1.64711e+07	1.26342e+07	2.35866e+07	1.13274e+07	1.46905e+07	1.81734e+07	2.08003e+07	1.87734e+07
	12838407	Chchd6	5	5	225.8	0.00329844	1.70197	Hyp	CxCA	unnamed protein product	4.08845e+07	4.54641e+07	4.07471e+07	2.82385e+07	1.42601e+07	4.12902e+07	4.87752e+07	6.18471e+07	5.39987e+07	4.43986e+07	4.27352e+07	5.10938e+07	4.95085e+07	5.84921e+07	8.62828e+07	6.08114e+07	7.05083e+07	5.96545e+07	4.66135e+07	4.20959e+07	6.09538e+07	5.98322e+07	5.8663e+07	5.67837e+07	5.77498e+07	3.71033e+07	4.01066e+07	5.81179e+07	6.30871e+07	6.10288e+07	5.95242e+07	4.97262e+07	4.18326e+07	3.92802e+07	5.29214e+07	6.98251e+07	7.41632e+07	6.66655e+07	4.56874e+07
	1220410	Eef1a2	9	5	439.64	0.0045349	2.00844	Hyp	ST	elongation factor-1 alpha	1.23436e+08	1.1635e+08	1.12074e+08	2.06678e+07	1.98759e+07	1.24589e+08	1.31603e+08	1.29534e+08	1.19205e+08	1.03275e+08	1.15357e+08	1.34105e+08	1.37037e+08	1.22682e+08	1.63103e+08	1.28401e+08	1.49583e+08	1.03098e+08	1.01769e+08	9.21511e+07	1.07042e+08	1.06435e+08	1.10451e+08	9.53094e+07	9.75887e+07	9.51218e+07	8.94226e+07	1.18325e+08	1.01253e+08	9.85913e+07	9.93577e+07	7.97749e+07	9.59671e+07	8.00419e+07	9.44129e+07	1.2893e+08	1.37476e+08	1.07344e+08	9.05311e+07
	13278546	Eef1a1	9	5	489.67	0.00549974	1.9532	Hyp	ST	Eukaryotic translation elongation factor 1 alpha 1	3.01393e+06	6.76712e+06	4.86889e+06	3.36685e+06	2.73508e+06	3.03403e+06	4.40399e+06	5.68718e+06	5.38946e+06	2.91566e+06	2.91397e+06	2.31894e+06	2.87249e+06	5.65565e+06	7.45603e+06	6.08526e+06	3.52658e+06	6.53127e+06	6.53213e+06	5.27981e+06	8.45331e+06	8.86851e+06	8.48326e+06	5.2981e+06	4.06636e+06	3.447e+06	2.56984e+06	3.89293e+06	3.47984e+06	4.77827e+06	6.07696e+06	4.33422e+06	4.42527e+06	3.36335e+06	6.56897e+06	6.74098e+06	6.33294e+06	4.65362e+06	3.97204e+06
	726095	Acadl	5	5	221.76	0.00606226	2.14085	CB	CxM	long-chain acyl-CoA dehydrogenase	1.04845e+07	1.26607e+07	1.07099e+07	2.38695e+07	2.41251e+07	1.14309e+07	8.76644e+06	1.13167e+07	1.08088e+07	1.16894e+07	1.22754e+07	1.29739e+07	1.2071e+07	1.3344e+07	1.26102e+07	1.4871e+07	1.42532e+07	1.16615e+07	1.25297e+07	1.56174e+07	1.44003e+07	1.28663e+07	1.82012e+07	9.4225e+06	1.29654e+07	1.08677e+07	1.19511e+07	1.19682e+07	1.1069e+07	9.48077e+06	9.92083e+06	1.17356e+07	1.27543e+07	2.02015e+07	1.01917e+07	1.31668e+07	1.22574e+07	1.29638e+07	1.11937e+07
	4895041	Coro1c	5	5	219.79	0.0070284	1.60989	ST	Hic	coronin-3	4.36488e+06	6.54651e+06	3.2972e+06	7.39733e+06	3.52681e+06	7.00664e+06	9.95467e+06	1.20618e+07	1.08516e+07	6.90752e+06	6.33781e+06	4.98641e+06	5.00493e+06	5.49348e+06	4.17657e+06	3.7524e+06	3.57768e+06	3.39551e+06	4.21005e+06	4.34319e+06	4.64091e+06	3.66049e+06	4.37929e+06	6.31955e+06	8.09564e+06	7.09023e+06	6.48297e+06	1.07306e+07	5.64626e+06	1.0537e+07	8.2221e+06	5.2669e+06	6.82651e+06	6.42902e+06	1.04224e+07	1.05822e+07	9.39966e+06	5.53504e+06	6.8728e+06
	34849541	Ppfia3	6	5	353.89	0.00722523	1.86327	Hic	CB	Protein tyrosine phosphatase, receptor type, f polypeptide (PTPRF), interacting protein (liprin), alpha 3	2.60252e+07	1.55123e+07	2.06863e+07	1.4399e+07	1.23096e+07	1.23029e+07	1.79333e+07	2.24101e+07	2.16069e+07	2.20863e+07	1.97567e+07	2.90174e+07	3.24503e+07	3.04921e+07	3.08867e+07	2.63062e+07	3.53388e+07	2.08658e+07	2.49009e+07	2.69166e+07	2.74906e+07	1.62291e+07	1.64662e+07	3.36387e+07	2.30798e+07	2.21141e+07	3.25886e+07	2.72799e+07	2.10565e+07	2.19283e+07	3.08015e+07	2.40571e+07	2.22023e+07	2.32049e+07	2.21682e+07	2.86883e+07	2.28644e+07	2.90726e+07	3.77838e+07
	13366034	Mfn2	5	5	182.65	0.00956551	1.8636	Hyp	ST	Fzo	4.13512e+06	5.09713e+06	3.27094e+06	1.59571e+06	1.56119e+06	7.34276e+06	5.36447e+06	4.1937e+06	4.27659e+06	4.67976e+06	7.53097e+06	5.28624e+06	7.03099e+06	3.50101e+06	4.8421e+06	4.88468e+06	5.16007e+06	7.09161e+06	7.76763e+06	6.1463e+06	3.19765e+06	4.81564e+06	7.46176e+06	4.18608e+06	8.15004e+06	9.24897e+06	6.57294e+06	4.57278e+06	6.03225e+06	5.23382e+06	6.94237e+06	7.00127e+06	7.07294e+06	4.54176e+06	2.86525e+06	4.27165e+06	4.99381e+06	4.37458e+06	7.26265e+06
	66570894	Ckap5	5	5	151.46	0.0101189	2.09784	CB	ST	Cytoskeleton associated protein 5	7.9215e+07	5.99842e+07	8.32626e+07	5.01822e+07	4.5083e+07	3.72752e+07	4.29217e+07	5.30903e+07	6.01014e+07	6.28696e+07	5.08008e+07	6.7978e+07	6.39609e+07	8.51498e+07	7.31716e+07	6.17327e+07	7.69807e+07	4.14934e+07	4.56891e+07	4.79426e+07	5.7924e+07	3.64684e+07	3.14715e+07	6.00269e+07	4.81576e+07	4.49189e+07	6.392e+07	6.03012e+07	4.24628e+07	4.239e+07	5.84362e+07	4.77908e+07	4.93767e+07	5.46548e+07	4.3632e+07	5.21796e+07	4.17979e+07	7.23271e+07	6.36203e+07
	2642629	Dnajc5	5	5	361.33	0.0127497	1.72409	Hyp	CxCA	cysteine string protein	5.55031e+07	3.46714e+07	4.32453e+07	7.04272e+07	4.58567e+07	4.00159e+07	3.80716e+07	3.87345e+07	3.53003e+07	5.05028e+07	4.25506e+07	6.33405e+07	5.96581e+07	5.61605e+07	5.12436e+07	5.31289e+07	6.02537e+07	5.0415e+07	6.48564e+07	4.95349e+07	4.54122e+07	4.89335e+07	4.70657e+07	5.05986e+07	4.62682e+07	4.7749e+07	5.14908e+07	4.55924e+07	3.2375e+07	5.2285e+07	4.58755e+07	4.01057e+07	4.53377e+07	4.14441e+07	3.21215e+07	3.37747e+07	3.70368e+07	5.2546e+07	5.62458e+07
	15488774	Cisd1	5	5	258.39	0.0130153	1.63598	Hyp	Hic	CDGSH iron sulfur domain 1	2.72784e+07	3.1699e+07	2.73885e+07	2.69688e+07	3.20788e+07	3.11048e+07	3.04533e+07	3.34859e+07	3.28462e+07	3.07419e+07	2.92773e+07	1.95583e+07	2.01093e+07	2.57273e+07	2.56009e+07	2.59238e+07	1.83506e+07	1.74501e+07	1.89879e+07	1.80091e+07	2.27867e+07	2.59572e+07	2.13026e+07	2.52628e+07	2.02039e+07	2.50441e+07	2.25544e+07	2.89307e+07	3.13465e+07	2.56116e+07	2.6794e+07	1.94655e+07	2.10409e+07	2.91122e+07	2.27874e+07	2.13853e+07	2.84377e+07	2.9129e+07	2.23259e+07
	500747	Capzb	6	5	389.87	0.0137489	1.31983	Hic	CB	capping protein beta-subunit, isoform 1	3.00724e+07	2.98795e+07	2.16058e+07	3.33551e+07	4.07962e+07	2.17097e+07	1.9255e+07	3.45737e+07	1.85104e+07	2.57918e+07	3.12929e+07	2.68568e+07	2.94538e+07	2.52783e+07	2.63535e+07	2.39179e+07	2.82463e+07	2.55751e+07	2.61375e+07	2.34749e+07	1.67338e+07	2.70387e+07	2.91469e+07	1.82577e+07	2.40626e+07	2.24969e+07	2.21506e+07	1.859e+07	3.03328e+07	2.06592e+07	2.29299e+07	2.31919e+07	2.13412e+07	3.88167e+07	1.98074e+07	2.06922e+07	2.44403e+07	2.648e+07	2.41962e+07
	4836509	Ndufs4	5	5	174.37	0.0165479	1.46539	ST	CxM	NADH-ubiquinone oxidoreductase 18 kDa IP subunit	3.57644e+07	3.11414e+07	3.23515e+07	4.50979e+07	4.08186e+07	4.99828e+07	4.36029e+07	4.23351e+07	4.47227e+07	4.39821e+07	5.05065e+07	4.27125e+07	4.4086e+07	3.04355e+07	3.53632e+07	3.74804e+07	3.47452e+07	2.98442e+07	3.03187e+07	2.84706e+07	2.57444e+07	2.72603e+07	3.0454e+07	4.28463e+07	4.58465e+07	4.38299e+07	4.82494e+07	4.13309e+07	4.24718e+07	3.07993e+07	3.44835e+07	4.63172e+07	4.40319e+07	4.42127e+07	3.98496e+07	2.99668e+07	3.52358e+07	4.1412e+07	4.69027e+07
	12845594	Napg	5	5	158.72	0.0187821	1.39399	Hic	CB	unnamed protein product	1.15247e+08	1.27798e+08	1.09544e+08	1.41445e+08	1.99975e+08	1.08251e+08	9.66516e+07	1.08155e+08	1.19525e+08	1.04288e+08	1.09734e+08	9.45065e+07	8.57188e+07	1.35413e+08	1.08911e+08	1.31955e+08	9.98412e+07	8.86906e+07	9.34076e+07	9.69017e+07	1.06618e+08	9.93029e+07	1.07322e+08	1.03225e+08	1.01227e+08	1.30561e+08	1.05504e+08	1.22075e+08	1.18812e+08	1.00667e+08	1.14699e+08	1.04644e+08	1.2085e+08	1.51289e+08	1.22621e+08	8.20438e+07	1.03594e+08	1.23079e+08	1.13594e+08
	148680892	Ywhae	7	5	449.06	0.024229	1.44399	ST	CxF	tyrosine 3-monooxygenase/tryptophan 5-monooxygenase activation protein, epsilon polypeptide, isoform CRA_c	1.25515e+07	1.43408e+07	1.32189e+07	1.51439e+07	9.53171e+06	1.32921e+07	1.19473e+07	1.47042e+07	1.2586e+07	8.85167e+06	1.07408e+07	1.20809e+07	1.29396e+07	1.17599e+07	1.34214e+07	1.13922e+07	9.17796e+06	1.63983e+07	1.63122e+07	1.37626e+07	1.46423e+07	1.69656e+07	1.72899e+07	1.3686e+07	1.38385e+07	1.35933e+07	1.11515e+07	1.22773e+07	1.38914e+07	1.872e+07	1.26591e+07	1.46269e+07	1.17055e+07	1.0197e+07	1.90436e+07	1.60739e+07	2.07068e+07	1.50383e+07	1.26858e+07
	32351454	Lnp	5	5	317.48	0.0268313	1.52337	CB	Hic	lunapark	3.42406e+07	3.01471e+07	2.49087e+07	7.51417e+06	1.35406e+07	3.41389e+07	3.96543e+07	4.47993e+07	3.24989e+07	3.14311e+07	2.87002e+07	3.43812e+07	2.88293e+07	2.58174e+07	2.73874e+07	2.00038e+07	2.49827e+07	3.45299e+07	3.43149e+07	2.69129e+07	3.85254e+07	2.91572e+07	3.5028e+07	2.49532e+07	3.38024e+07	3.46115e+07	3.3888e+07	4.28416e+07	1.99784e+07	4.62069e+07	3.37669e+07	3.8292e+07	4.2351e+07	2.27986e+07	4.58943e+07	3.55312e+07	2.03516e+07	2.2248e+07	2.53228e+07
	112292977	Rab10	8	5	630.88	0.032766	1.6435	CxCA	ST	Rab10	1.44918e+07	1.51927e+07	1.18144e+07	5.76676e+06	1.52615e+07	1.2667e+07	1.38991e+07	1.94015e+07	1.76943e+07	1.29824e+07	1.44424e+07	1.49597e+07	1.48539e+07	2.05559e+07	2.4072e+07	2.67657e+07	2.07112e+07	1.51386e+07	1.67847e+07	1.89574e+07	1.6517e+07	1.78089e+07	1.79635e+07	1.70058e+07	1.68039e+07	2.32957e+07	1.96895e+07	2.16037e+07	9.29833e+06	1.40463e+07	2.08888e+07	1.69277e+07	2.19482e+07	1.85014e+07	1.9658e+07	1.71563e+07	1.87577e+07	1.52859e+07	1.96383e+07
	74198452	Gdi2	11	5	541.52	0.0340557	1.80077	Hyp	ST	unnamed protein product	2.53675e+07	3.20296e+07	3.11271e+07	5.63614e+07	4.6495e+07	4.86118e+07	3.7291e+07	4.48857e+07	4.82896e+07	4.14176e+07	4.78668e+07	2.70955e+07	3.12664e+07	2.07367e+07	2.63053e+07	2.67151e+07	2.06812e+07	2.93027e+07	2.67483e+07	4.32523e+07	3.31921e+07	3.66915e+07	3.69965e+07	3.50881e+07	3.98935e+07	3.88464e+07	4.10088e+07	3.71315e+07	3.77497e+07	3.57006e+07	3.16997e+07	3.33121e+07	4.10516e+07	7.04036e+07	4.29094e+07	3.83979e+07	3.95044e+07	3.87314e+07	3.26848e+07
	509495	Cttn	5	5	160.91	0.0453266	1.50276	Hic	Hyp	cortactin	3.70359e+07	3.31539e+07	3.11701e+07	2.21594e+07	3.42807e+07	2.90586e+07	4.46567e+07	5.07016e+07	4.6683e+07	4.40938e+07	3.62646e+07	3.0859e+07	3.41965e+07	5.38091e+07	5.83986e+07	4.71683e+07	4.90006e+07	4.2244e+07	4.20867e+07	4.41117e+07	5.11952e+07	4.46194e+07	4.34694e+07	5.01839e+07	4.61351e+07	5.0232e+07	6.17621e+07	5.34659e+07	6.67534e+07	5.75469e+07	6.99559e+07	4.91571e+07	4.84412e+07	4.61442e+07	4.66474e+07	4.30573e+07	5.03677e+07	6.72538e+07	5.60353e+07
	116849	Cfl1	6	5	485.97	0.0485085	1.65637	CxM	ST	Cofilin-1	4.31704e+07	3.49755e+07	2.48707e+07	1.43035e+07	1.31234e+07	2.70932e+07	5.26691e+07	5.80777e+07	5.07374e+07	4.76967e+07	3.20858e+07	1.41466e+07	1.34003e+07	2.51048e+07	2.6993e+07	3.15633e+07	2.37719e+07	2.51743e+07	3.0425e+07	1.48659e+07	2.46903e+07	3.33418e+07	3.68573e+07	3.88819e+07	4.29397e+07	5.13648e+07	2.0772e+07	6.20392e+07	6.04412e+07	5.30309e+07	4.53807e+07	4.35691e+07	4.16408e+07	1.85203e+07	4.19963e+07	4.48649e+07	4.92705e+07	3.62133e+07	4.48094e+07
	568912881	Dnm1	42	5	2767.02	0.0896263	1.77225	CxM	Hyp	dynamin-1 isoform X6	3.24446e+07	3.82757e+07	2.82998e+07	3.14646e+07	4.05184e+07	4.72023e+07	3.77823e+07	4.56464e+07	4.71423e+07	4.24408e+07	5.09561e+07	2.62196e+07	3.11672e+07	3.54489e+07	3.62991e+07	3.59452e+07	3.26684e+07	2.78096e+07	3.19867e+07	3.95766e+07	3.40533e+07	3.12616e+07	3.76676e+07	3.45765e+07	6.6996e+07	7.17881e+07	5.11592e+07	5.76207e+07	3.10961e+07	2.83919e+07	5.60497e+07	5.23904e+07	5.53774e+07	5.51518e+07	5.0088e+07	3.70615e+07	4.26786e+07	6.13825e+07	6.57768e+07
	293317	Cap1	5	5	418.21	0.104145	1.45371	CxM	ST	adenylyl cyclase-associated protein	2.73114e+07	2.88632e+07	3.39298e+07	2.13771e+07	3.07277e+07	2.83621e+07	2.22753e+07	3.33655e+07	3.25145e+07	2.92959e+07	2.93706e+07	3.5577e+07	3.80109e+07	1.49127e+07	3.63848e+07	3.11798e+07	3.52248e+07	3.22987e+07	2.78905e+07	2.65482e+07	2.86168e+07	3.3521e+07	3.25353e+07	4.6915e+07	3.13248e+07	3.40811e+07	3.4146e+07	3.47512e+07	4.07278e+07	4.64797e+07	3.85283e+07	3.59354e+07	3.26833e+07	4.45723e+07	3.72402e+07	3.05758e+07	3.79116e+07	3.96134e+07	2.91681e+07
	5736619	Adam23	5	5	335.76	0.201664	1.33537	CxCA	Hic	ADAM23	5.63058e+06	7.57143e+06	8.08382e+06	1.10698e+07	5.35691e+06	5.26533e+06	6.73326e+06	6.64176e+06	6.23508e+06	3.14934e+06	5.29605e+06	6.23398e+06	4.62706e+06	5.47953e+06	9.82666e+06	8.09564e+06	2.62622e+06	4.08492e+06	9.07619e+06	4.47111e+06	5.82988e+06	5.81043e+06	5.98985e+06	7.29112e+06	3.60126e+06	5.48425e+06	4.20104e+06	6.14373e+06	7.9911e+06	5.72431e+06	5.54376e+06	4.3246e+06	5.72889e+06	4.19866e+06	4.2621e+06	5.50558e+06	7.52072e+06	5.40389e+06	3.15566e+06
	568907818	Mff	5	5	202.19	0.216425	1.67843	ST	CxCA	mitochondrial fission factor isoform X1	7.1706e+07	5.28077e+07	6.7487e+07	2.92162e+07	4.77006e+07	5.84239e+07	7.55077e+07	7.99407e+07	6.56224e+07	7.42175e+07	6.86715e+07	7.05377e+07	6.93768e+07	6.65174e+07	6.66237e+07	5.61075e+07	7.16339e+07	5.99813e+07	7.18089e+07	5.56464e+07	6.20262e+07	5.89442e+07	5.48164e+07	7.42929e+07	6.19731e+07	7.99159e+07	7.70328e+07	8.07545e+07	5.46253e+07	8.96483e+07	8.43491e+07	6.74189e+07	7.94861e+07	6.64914e+07	7.6309e+07	5.85967e+07	6.93254e+07	6.82655e+07	7.33192e+07
	112292987	Rab14	7	5	546.4	0.245773	1.36079	Hyp	ST	Rab14	4.02766e+07	3.70934e+07	3.64704e+07	6.96406e+07	4.92095e+07	5.12281e+07	3.83366e+07	4.49691e+07	4.98533e+07	5.32426e+07	4.3035e+07	5.01776e+07	4.93011e+07	5.87793e+07	4.68346e+07	4.85114e+07	5.71195e+07	6.48365e+07	5.84371e+07	4.91506e+07	4.19109e+07	4.37932e+07	5.05706e+07	5.93398e+07	6.51452e+07	6.13476e+07	5.8399e+07	4.50156e+07	4.25302e+07	6.06016e+07	5.92835e+07	5.7759e+07	6.44792e+07	5.88651e+07	4.66171e+07	3.80938e+07	4.06602e+07	3.88227e+07	7.23658e+07
	495206	Hspe1	6	5	263.42	0.299627	1.29608	Hyp	Hic	chaperonin 10	3.9141e+08	3.19324e+08	3.43174e+08	2.33326e+08	1.92351e+08	3.81745e+08	3.6694e+08	3.56482e+08	3.66245e+08	3.68602e+08	3.49825e+08	3.59131e+08	3.30652e+08	3.00287e+08	3.28507e+08	2.66746e+08	2.89754e+08	2.29142e+08	2.88053e+08	2.48382e+08	2.39224e+08	2.80563e+08	2.31006e+08	3.55503e+08	2.84981e+08	3.35663e+08	3.24285e+08	3.63618e+08	2.96972e+08	3.79663e+08	3.9487e+08	3.0494e+08	3.11618e+08	3.69892e+08	3.02114e+08	2.92844e+08	4.15845e+08	4.08762e+08	3.30794e+08
	1402799	Vamp2	6	5	552.48	0.425443	1.26159	Hyp	CB	VAMP-2	1.19816e+07	1.14274e+07	9.42018e+06	6.69017e+06	1.49227e+07	7.43038e+06	1.07615e+07	1.09533e+07	1.01991e+07	1.0943e+07	7.87782e+06	5.72885e+06	7.23184e+06	1.55914e+07	1.78456e+07	1.3503e+07	9.13972e+06	8.16827e+06	7.1176e+06	5.9947e+06	1.06581e+07	9.25316e+06	7.40505e+06	1.43506e+07	9.1045e+06	6.64722e+06	7.35213e+06	9.22819e+06	9.44313e+06	9.71178e+06	1.10328e+07	8.52343e+06	7.71472e+06	7.19045e+06	1.16711e+07	1.23875e+07	1.25974e+07	1.42451e+07	9.18855e+06
	12838858	Pdia6	5	5	227.04	0.530157	1.44489	Hyp	CB	unnamed protein product	8.29764e+06	9.55395e+06	1.0116e+07	2.13679e+07	1.67206e+07	1.69887e+07	1.17192e+07	1.33389e+07	1.49094e+07	1.19414e+07	1.63458e+07	1.09638e+07	1.1275e+07	9.06228e+06	6.21123e+06	1.04198e+07	6.93138e+06	8.63885e+06	9.96694e+06	1.42004e+07	1.165e+07	9.03967e+06	1.11715e+07	9.70809e+06	1.21309e+07	1.57899e+07	1.45353e+07	1.24396e+07	1.19401e+07	8.72911e+06	6.36771e+06	1.41517e+07	1.28558e+07	2.22685e+07	1.44676e+07	1.08294e+07	1.23676e+07	9.08239e+06	1.20534e+07
	1480690	Nptx1	6	5	259.13	0.604495	1.36613	ST	Hyp	neuronal pentraxin 1	6.04466e+07	4.8086e+07	5.93298e+07	4.28729e+07	5.38786e+07	4.73734e+07	5.10491e+07	5.52135e+07	5.44483e+07	5.55511e+07	5.83527e+07	5.65042e+07	5.96054e+07	5.02345e+07	5.21023e+07	5.1096e+07	5.3865e+07	5.39897e+07	5.72222e+07	5.18567e+07	4.61062e+07	4.58828e+07	4.71833e+07	6.42175e+07	5.73882e+07	6.16825e+07	6.45449e+07	4.82127e+07	6.10062e+07	6.39858e+07	6.3504e+07	6.35422e+07	5.92774e+07	5.19026e+07	6.00357e+07	5.53929e+07	6.07101e+07	6.81547e+07	6.47828e+07
	9968552	Agk	5	5	195.72	0.740239	1.17459	Hyp	Hic	putative lipid kinase	2.21986e+07	1.83159e+07	2.29641e+07	1.60929e+07	1.4885e+07	1.32464e+07	1.91455e+07	2.08601e+07	1.97937e+07	2.05597e+07	1.58014e+07	1.4134e+07	1.52095e+07	2.14249e+07	2.24744e+07	2.23636e+07	2.03261e+07	1.86902e+07	1.8283e+07	1.40713e+07	2.28476e+07	1.95901e+07	1.76498e+07	2.26111e+07	1.81583e+07	1.67523e+07	1.8375e+07	2.32957e+07	2.45426e+07	2.02929e+07	2.235e+07	1.72609e+07	1.65739e+07	1.7189e+07	1.85465e+07	2.12965e+07	2.58095e+07	3.17924e+07	1.99881e+07
	26342833	Fam126b	6	5	227.4	0.745006	1.2321	Hyp	Hic	unnamed protein product	2.85092e+07	3.75757e+07	4.03364e+07	8.37058e+06	4.61668e+06	8.12433e+06	3.13716e+07	4.47442e+07	4.50285e+07	3.83147e+07	1.93467e+07	9.33756e+06	1.37963e+07	3.74976e+07	4.94686e+07	3.9742e+07	2.7771e+07	2.09648e+07	1.47186e+07	9.937e+06	2.87072e+07	3.26593e+07	2.92718e+07	4.15496e+07	2.62334e+07	2.35741e+07	1.19687e+07	4.84389e+07	4.95361e+07	3.38789e+07	3.8171e+07	2.46279e+07	2.24722e+07	2.27992e+07	3.48155e+07	3.5065e+07	5.75575e+07	5.6307e+07	2.98605e+07
	14318722	Atp6v1h	5	5	237.11	0.863733	1.39256	CxF	CB	ATPase, H+ transporting, lysosomal V1 subunit H	3.76612e+07	4.95169e+07	3.74905e+07	4.83317e+07	3.83959e+07	2.03774e+07	3.05456e+07	1.82685e+07	1.89894e+07	2.1313e+07	1.62105e+07	4.58215e+07	4.00105e+07	4.41845e+07	4.81055e+07	4.64462e+07	3.13022e+07	7.67418e+06	5.41983e+06	5.6546e+06	6.66305e+06	5.96838e+06	5.72706e+06	2.48506e+07	2.90723e+07	2.14134e+07	1.96768e+07	2.59605e+07	1.80886e+07	2.19172e+07	1.69894e+07	2.23851e+07	2.31386e+07	2.89483e+07	1.68349e+07	2.74051e+07	3.07189e+07	2.50366e+07	2.84614e+07
	4587238	Cdh13	4	4	312.99	0	7.0383	Hyp	CB	T-cadherin	1.76415e+07	2.12306e+07	2.10597e+07	1.20183e+07	2.63237e+07	2.05503e+07	1.31788e+07	1.62579e+07	1.73018e+07	1.39326e+07	1.68397e+07	9.21715e+06	1.17129e+07	1.01717e+07	1.19206e+07	1.58339e+07	1.36174e+07	7.95047e+07	8.17334e+07	9.48182e+07	7.34009e+07	6.89341e+07	7.688e+07	1.25434e+07	1.13982e+07	1.18589e+07	1.20096e+07	1.38804e+07	1.37623e+07	1.50325e+07	1.51698e+07	1.2677e+07	1.27861e+07	1.89199e+07	1.35996e+07	3.56184e+07	2.83967e+07	2.30304e+07	9.84839e+06
	50287	Car8	4	4	277.16	3.33067e-16	7.09014	CB	CxM	carbonic anhydrase-related polypeptide	1.1616e+07	1.08673e+07	1.23389e+07	1.36732e+07	1.22765e+07	1.04373e+07	1.14739e+07	1.04261e+07	1.13127e+07	1.10089e+07	1.25651e+07	1.1281e+07	1.11861e+07	8.35442e+06	8.98066e+06	9.85505e+06	8.67872e+06	3.62604e+06	3.00718e+06	3.48358e+06	5.03845e+06	4.53691e+06	3.49947e+06	1.49775e+07	1.72774e+07	1.80429e+07	1.8546e+07	1.48339e+07	1.65896e+07	1.58804e+07	1.62126e+07	2.10392e+07	1.6386e+07	1.83914e+07	1.82639e+07	1.1756e+07	1.62543e+07	1.74009e+07	1.98517e+07
	28204888	Sept9	4	4	161.42	6.10623e-15	3.93526	CxCA	CB	Sept9 protein	6.41925e+07	6.95167e+07	5.86342e+07	5.82163e+07	8.19825e+07	5.77589e+07	4.97291e+07	5.32858e+07	5.13758e+07	5.13627e+07	5.25185e+07	6.99317e+07	6.08663e+07	6.2136e+07	5.87286e+07	5.55612e+07	5.44957e+07	2.20396e+07	2.23958e+07	2.15004e+07	2.01966e+07	2.35972e+07	2.40885e+07	4.96787e+07	4.78351e+07	5.64469e+07	5.67129e+07	5.61078e+07	4.39094e+07	5.78947e+07	5.36377e+07	6.12516e+07	5.84769e+07	9.22702e+07	5.60607e+07	4.82465e+07	7.18134e+07	6.08488e+07	5.15212e+07
	4731936	Syngr3	4	4	200.96	5.08482e-14	2.78849	ST	CB	synaptogyrin 3	7.65306e+06	8.69028e+06	9.03295e+06	1.1189e+07	8.77556e+06	1.10352e+07	7.90813e+06	8.93505e+06	9.39993e+06	6.51464e+06	7.77056e+06	9.51672e+06	9.22759e+06	9.11053e+06	1.00669e+07	9.52738e+06	7.79418e+06	2.79511e+07	2.4644e+07	3.78207e+07	2.66419e+07	2.42693e+07	2.88374e+07	7.26634e+06	9.96485e+06	8.66393e+06	9.1323e+06	8.6701e+06	9.84671e+06	9.50596e+06	7.88043e+06	1.10171e+07	1.03756e+07	8.28616e+06	1.07089e+07	1.7722e+07	1.02162e+07	1.07254e+07	9.99041e+06
	26350559	Inpp5a	5	4	177.54	6.85008e-14	3.81166	CB	Hic	unnamed protein product	1.63428e+07	1.63704e+07	1.74724e+07	1.05534e+07	1.50756e+07	2.99725e+07	2.58234e+07	3.03554e+07	2.93045e+07	2.74366e+07	2.80601e+07	1.02548e+07	1.22284e+07	7.23588e+06	9.38008e+06	1.00003e+07	9.19462e+06	1.00363e+07	8.01424e+06	9.97076e+06	7.59e+06	1.17735e+07	1.34212e+07	1.8369e+07	2.73016e+07	2.96384e+07	2.28615e+07	2.68383e+07	1.89143e+07	2.39331e+07	2.47158e+07	2.40782e+07	2.24051e+07	2.84562e+07	3.1557e+07	1.58477e+07	2.27263e+07	2.38176e+07	2.35753e+07
	9931546	Wasf1	4	4	277.09	3.50764e-12	2.51023	Hic	Hyp	WAVE-1	1.67249e+07	2.30011e+07	1.57218e+07	1.6176e+07	3.2999e+07	1.94685e+07	2.92603e+07	2.01329e+07	2.27559e+07	2.21878e+07	2.24097e+07	7.55083e+06	8.52194e+06	7.09058e+06	6.26802e+06	5.74829e+06	4.83314e+06	9.93906e+06	8.41663e+06	1.30182e+07	6.72031e+06	9.53574e+06	9.04236e+06	1.23474e+07	1.59466e+07	1.32997e+07	1.42256e+07	1.27654e+07	1.44786e+07	1.20672e+07	1.30099e+07	1.71109e+07	1.35838e+07	1.72935e+07	1.46156e+07	2.24964e+07	1.9343e+07	2.08048e+07	1.68391e+07
	4218976	Adgrb2	5	4	187.73	5.06395e-12	2.90611	Hic	Hyp	link protein	1.46992e+07	1.49861e+07	1.53693e+07	2.19595e+07	1.59679e+07	3.10055e+07	4.02811e+07	2.46661e+07	3.01421e+07	2.54933e+07	2.44201e+07	9.84114e+06	1.04311e+07	6.15728e+06	6.75633e+06	8.22635e+06	7.00296e+06	6.61209e+06	8.38892e+06	7.12683e+06	6.00002e+06	6.66306e+06	6.50569e+06	1.73884e+07	1.4792e+07	1.37705e+07	1.52561e+07	1.40522e+07	1.03405e+07	1.1e+07	1.29238e+07	1.04668e+07	1.1215e+07	1.10274e+07	1.08182e+07	1.14311e+07	1.39271e+07	1.48197e+07	1.53291e+07
	5919209	Gpc1	4	4	190.71	1.05819e-10	3.6813	Hic	CB	glypican-1	5.46056e+06	4.53587e+06	3.61616e+06	3.15772e+06	3.74186e+06	3.41703e+06	5.86471e+06	5.8146e+06	5.35561e+06	4.20307e+06	5.15219e+06	1.34516e+06	1.72405e+06	1.10846e+06	1.18121e+06	1.31629e+06	801751	828531	1.53762e+06	1.14235e+06	372303	475635	972490	5.36009e+06	4.30836e+06	2.34646e+06	3.01747e+06	3.22689e+06	3.47266e+06	4.06916e+06	4.20162e+06	3.87159e+06	2.73324e+06	4.19351e+06	2.92858e+06	3.7233e+06	5.29591e+06	4.66736e+06	2.86751e+06
	223633888	Shisa7	4	4	127.38	1.12638e-10	4.79694	Hic	CB	protein shisa-7 isoform 1 precursor	2.31461e+07	1.86549e+07	1.19956e+07	1.93459e+07	2.9196e+07	3.08855e+07	1.75673e+07	2.77591e+07	3.06768e+07	3.21405e+07	3.49877e+07	8.95404e+06	1.17384e+07	7.43149e+06	7.71965e+06	1.25622e+07	1.15177e+07	4.58304e+06	4.84222e+06	5.93305e+06	3.14818e+06	5.27068e+06	7.34993e+06	9.87366e+06	1.74809e+07	1.60291e+07	1.22277e+07	1.27934e+07	1.23222e+07	8.42997e+06	1.58279e+07	1.06026e+07	1.32356e+07	1.84636e+07	1.10283e+07	7.59567e+06	1.33705e+07	1.42947e+07	1.57793e+07
	2745896	Crym	4	4	184	1.13418e-10	4.9773	Hic	CB	mu-crystallin	9.55164e+06	9.27393e+06	1.08005e+07	1.49758e+07	9.03621e+06	1.87135e+07	6.16755e+06	7.02272e+06	4.83101e+06	1.18534e+07	8.96244e+06	1.25218e+07	1.235e+07	1.17667e+07	1.05441e+07	8.36332e+06	1.23013e+07	1.87386e+07	2.25146e+07	2.57137e+07	2.18012e+07	2.24204e+07	2.37092e+07	5.05081e+06	4.57687e+06	4.6449e+06	3.77438e+06	5.4468e+06	4.28166e+06	7.12902e+06	4.69051e+06	4.33394e+06	3.80039e+06	7.56853e+06	5.88142e+06	8.54999e+06	4.9314e+06	6.02459e+06	4.33383e+06
	148681818	Ahcyl2	13	4	784.35	1.64939e-10	5.42924	CB	CxM	RIKEN cDNA 4631427C17	7.05043e+06	4.85032e+06	4.45771e+06	2.71023e+06	2.97611e+06	3.81606e+06	4.01814e+06	4.71809e+06	3.80698e+06	3.94479e+06	3.8025e+06	3.7202e+06	3.64797e+06	5.41273e+06	5.95092e+06	5.33104e+06	4.98351e+06	1.21038e+07	1.0799e+07	1.11045e+07	1.35802e+07	1.64083e+07	1.52509e+07	9.07537e+06	6.41485e+06	7.03135e+06	6.82451e+06	9.50828e+06	8.54951e+06	6.81389e+06	7.04142e+06	4.66352e+06	5.04569e+06	4.25911e+06	7.30552e+06	7.44643e+06	5.18618e+06	4.5858e+06	5.02496e+06
	191804	Aldh1a1	4	4	190.41	1.08348e-09	3.73313	CB	Hic	aldehyde dehydrogenase II	1.33674e+07	2.31465e+07	1.9013e+07	1.02397e+07	1.73401e+07	1.27267e+07	1.89724e+07	1.92628e+07	1.55903e+07	2.016e+07	1.27507e+07	5.9065e+06	6.98175e+06	1.50897e+07	1.09014e+07	1.25086e+07	9.01163e+06	3.26828e+07	3.27101e+07	2.86987e+07	2.94997e+07	2.27603e+07	3.05997e+07	6.91648e+06	1.19232e+07	6.84097e+06	6.74897e+06	6.88294e+06	1.30652e+07	5.55566e+06	7.20816e+06	7.74357e+06	4.74269e+06	1.70047e+07	6.44876e+06	1.59734e+07	9.79648e+06	1.58293e+07	8.6972e+06
	32966225	Kctd12	5	4	374.52	2.74965e-09	4.36925	CB	CxCA	predominantly fetal expressed T1 domain	1.15276e+07	1.26548e+07	1.29354e+07	1.07916e+07	1.68822e+07	7.37377e+06	7.74683e+06	7.65224e+06	7.76968e+06	8.76386e+06	8.95343e+06	1.41651e+07	1.39771e+07	1.57109e+07	1.13217e+07	1.3454e+07	1.37875e+07	1.45581e+07	1.37744e+07	1.80625e+07	1.45087e+07	1.26508e+07	1.4844e+07	9.56049e+06	8.35653e+06	8.23713e+06	9.47385e+06	7.81127e+06	6.41142e+06	8.2213e+06	8.13239e+06	9.17055e+06	1.01071e+07	1.19257e+07	8.01027e+06	1.35336e+07	8.45382e+06	1.19844e+07	7.38114e+06
	9755879	Sacm1l	4	4	158.19	3.45207e-09	2.09599	CB	Hic	Sac1p protein	1.55851e+06	1.21679e+06	1.19335e+06	1.09607e+07	1.30311e+06	915690	996398	1.16359e+06	1.32957e+06	1.22387e+06	874527	505484	439249	1.83441e+06	1.19625e+06	1.95071e+06	382821	1.43922e+07	1.59545e+07	1.5788e+07	1.54805e+07	1.5305e+07	1.54807e+07	1.70568e+06	970828	1.18901e+06	991457	1.1104e+06	2.09371e+06	1.38128e+06	769131	1.59213e+06	1.16279e+06	1.17701e+06	1.80829e+06	8.09894e+06	1.77482e+06	1.67145e+06	745174
	133778992	Kcnc3	5	4	228.01	4.93099e-09	16.2527	CB	Hic	potassium voltage-gated channel subfamily C member 3	8.3801e+07	5.84871e+07	6.70667e+07	6.10074e+07	8.9033e+07	1.21707e+08	9.38914e+07	1.10537e+08	8.78197e+07	8.93146e+07	1.04054e+08	7.45803e+07	7.57903e+07	4.28236e+07	7.97248e+07	7.98874e+07	7.39777e+07	3.93774e+07	3.47792e+07	3.5467e+07	3.92325e+07	4.52196e+07	4.04145e+07	8.87968e+07	9.86671e+07	9.44222e+07	8.68883e+07	8.53664e+07	8.34135e+07	8.08345e+07	8.97567e+07	9.6267e+07	9.28528e+07	1.15426e+08	7.18103e+07	6.42946e+07	1.01164e+08	8.82941e+07	8.76014e+07
	32493390	Tppp	4	4	255.78	6.67514e-09	2.25896	Hic	CB	Tubulin polymerization promoting protein	2.41434e+07	1.70254e+07	1.2418e+07	8.75128e+06	1.08337e+07	5.07433e+06	5.29525e+06	6.03574e+06	7.33324e+06	5.58194e+06	8.23579e+06	1.08943e+07	1.13035e+07	1.2885e+07	1.12585e+07	1.16065e+07	1.20656e+07	1.07019e+07	1.15381e+07	7.73244e+06	7.03943e+06	9.25158e+06	1.04958e+07	5.41704e+06	9.4e+06	5.96816e+06	4.08981e+06	4.32384e+06	5.93877e+06	4.42216e+06	8.64792e+06	7.22333e+06	6.29019e+06	6.19428e+06	4.79456e+06	9.09122e+06	6.98123e+06	9.52396e+06	5.65457e+06
	23270964	Erlin2	4	4	119.62	2.50849e-08	2.64452	ST	CxM	ER lipid raft associated 2	3.73709e+07	2.84698e+07	1.41401e+07	5.23739e+07	1.83337e+07	1.11822e+07	8.62161e+06	8.81184e+06	9.37977e+06	9.28357e+06	9.13022e+06	1.08819e+07	1.09781e+07	1.05151e+07	1.08842e+07	1.00407e+07	1.28248e+07	1.25093e+07	1.41474e+07	1.15814e+07	1.28671e+07	1.10255e+07	9.24693e+06	7.38976e+06	1.40283e+07	8.94791e+06	8.22879e+06	7.31472e+06	8.52421e+06	1.00181e+07	8.87119e+06	6.51314e+06	1.08414e+07	8.78702e+06	6.99014e+06	9.65616e+06	1.08456e+07	7.62205e+06	7.13177e+06
	2765125	Acadvl	4	4	203.75	3.26756e-08	3.92771	ST	CxF	very-long-chain acyl-CoA dehydrogenase	1.2942e+07	1.14365e+07	1.06147e+07	1.1835e+07	1.52389e+07	1.86294e+07	1.36374e+07	1.71796e+07	1.78974e+07	1.92407e+07	1.9808e+07	6.56713e+06	7.42892e+06	7.32777e+06	4.83034e+06	7.32123e+06	6.13339e+06	5.20088e+06	2.94824e+06	6.2299e+06	4.99575e+06	3.3679e+06	5.08668e+06	8.16809e+06	1.52414e+07	9.12129e+06	1.02696e+07	8.15273e+06	8.25216e+06	4.9414e+06	7.6626e+06	1.26608e+07	1.01696e+07	1.53688e+07	4.7507e+06	7.46598e+06	8.1713e+06	8.02507e+06	1.24861e+07
	26348143	Lppr4	4	4	152.62	5.97708e-08	3.36277	Hic	CB	unnamed protein product	9.09508e+06	1.04101e+07	1.04536e+07	7.99611e+06	1.18286e+07	8.28189e+06	5.9907e+06	7.30016e+06	5.69063e+06	5.82251e+06	4.72812e+06	8.5296e+06	8.02445e+06	1.09078e+07	9.96323e+06	1.01299e+07	8.74409e+06	7.5176e+06	9.44948e+06	1.09295e+07	1.74098e+07	2.23864e+07	1.73298e+07	1.59285e+06	4.84129e+06	3.96249e+06	1.6613e+06	7.73542e+06	5.60265e+06	6.57785e+06	3.90117e+06	5.41145e+06	2.21108e+06	4.95717e+06	5.89954e+06	7.35268e+06	5.32559e+06	6.4471e+06	4.60335e+06
	74178307	Ndufv3	4	4	150.71	6.95271e-08	3.79314	CB	CxM	unnamed protein product	3.98137e+07	5.66279e+07	6.11364e+07	4.06762e+07	5.57092e+07	3.78787e+07	3.49084e+07	4.00418e+07	3.44127e+07	2.97864e+07	3.57623e+07	2.85618e+07	3.05734e+07	2.76842e+07	3.13001e+07	4.79713e+07	4.03915e+07	2.21573e+07	2.4999e+07	2.08409e+07	2.9937e+07	2.55151e+07	3.75455e+07	1.05568e+07	2.45007e+07	1.94857e+07	1.48309e+07	1.61865e+07	2.78189e+07	1.78213e+07	2.06507e+07	2.72737e+07	1.81659e+07	3.65372e+07	1.8919e+07	4.19827e+07	5.09506e+07	3.43822e+07	1.67905e+07
	17136071	Sfpq	4	4	314.55	1.08617e-07	2.90193	ST	CxM	PTB-associated splicing factor	2.5206e+08	2.71277e+08	2.97662e+08	1.78941e+08	2.05121e+08	1.18554e+08	1.4348e+08	1.06441e+08	1.0096e+08	7.29692e+07	9.83748e+07	1.11821e+08	1.29377e+08	1.87066e+08	1.37817e+08	2.13945e+08	1.49892e+08	1.66076e+08	2.71584e+08	9.11027e+07	1.87835e+08	1.14765e+08	1.43716e+08	5.59608e+07	7.48183e+07	7.20513e+07	5.99478e+07	5.99099e+07	9.95077e+07	7.25567e+07	7.94665e+07	9.3552e+07	6.35525e+07	1.1384e+08	4.45133e+07	1.74831e+08	2.20438e+08	1.82168e+08	7.87849e+07
	51303	Hist1h2bf	4	4	241.3	1.20255e-07	3.67246	ST	CxM	unnamed protein product	7.26664e+06	7.72244e+06	8.27999e+06	3.43751e+06	3.35859e+06	4.27404e+06	8.40755e+06	7.98888e+06	6.13045e+06	6.36476e+06	7.09264e+06	7.31836e+06	5.97049e+06	7.22969e+06	7.5271e+06	8.12091e+06	6.8622e+06	1.99078e+07	2.29443e+07	2.275e+07	2.15913e+07	1.76674e+07	1.87809e+07	1.61676e+07	9.25764e+06	1.27159e+07	1.42536e+07	1.33526e+07	1.22798e+07	1.43058e+07	1.15582e+07	1.00879e+07	1.2309e+07	7.40488e+06	1.3816e+07	1.47134e+07	1.17687e+07	1.89414e+07	1.43913e+07
	12836943	Btbd17	4	4	299.56	1.42147e-07	3.69229	CB	ST	unnamed protein product	2.83845e+07	4.3844e+07	3.90851e+07	4.4756e+07	4.75899e+07	1.43196e+07	9.33981e+06	1.8689e+07	1.3235e+07	2.15704e+07	1.33974e+07	3.99619e+07	4.32639e+07	7.58552e+07	6.10285e+07	6.94852e+07	5.5909e+07	4.27988e+07	2.79946e+07	1.23421e+08	8.71523e+07	5.41371e+07	7.05442e+07	1.68928e+07	5.67381e+07	1.82866e+07	2.30037e+07	4.37937e+07	2.3646e+07	8.04683e+06	9.56862e+06	2.97143e+07	1.81795e+07	4.33718e+07	7.48122e+06	4.05139e+07	1.79596e+07	2.6695e+07	4.98763e+07
	126752	Marcks	4	4	306.98	2.4498e-07	5.07807	CB	Hic	Myristoylated alanine-rich C-kinase substrate	2.39519e+07	2.55333e+07	2.32429e+07	2.91373e+07	4.63872e+07	2.72198e+07	2.18948e+07	2.26627e+07	2.21382e+07	2.09547e+07	2.51501e+07	2.70048e+07	2.53293e+07	3.02513e+07	2.819e+07	3.15568e+07	2.61646e+07	1.79294e+07	2.14099e+07	2.23531e+07	1.98755e+07	2.65379e+07	2.5719e+07	1.51803e+07	1.81065e+07	1.8349e+07	1.57745e+07	1.80854e+07	2.02969e+07	2.27183e+07	1.98639e+07	2.14609e+07	1.49935e+07	2.59254e+07	1.56452e+07	2.09044e+07	2.78317e+07	2.20962e+07	1.65392e+07
	38231910	Erc2	5	4	232.4	2.71039e-07	1.83688	Hyp	CxM	CAST1/ERC2 splicing variant-1	7.5801e+06	6.59375e+06	7.07862e+06	4.01179e+06	1.73176e+07	5.77145e+06	4.37443e+06	4.63272e+06	5.48125e+06	5.35699e+06	6.66864e+06	9.59689e+06	9.61514e+06	8.42033e+06	7.8704e+06	8.03375e+06	1.01761e+07	8.41938e+06	7.51644e+06	9.59306e+06	5.93322e+06	9.47667e+06	8.43233e+06	5.31715e+06	4.77873e+06	5.98149e+06	5.2708e+06	5.08905e+06	6.41505e+06	4.44305e+06	4.20146e+06	5.93858e+06	5.79078e+06	5.21459e+06	5.28353e+06	8.56927e+06	6.44174e+06	4.33887e+06	4.63629e+06
	29244192	Lrrc8a	4	4	256.41	3.62114e-07	2.07774	Hyp	CxCA	leucine-rich repeat-containing protein 8A	1.50227e+07	1.99374e+07	1.70135e+07	1.03415e+07	1.67023e+07	1.71857e+07	1.62467e+07	1.37032e+07	1.3862e+07	1.4101e+07	1.38274e+07	1.66805e+07	1.50348e+07	1.54392e+07	1.37918e+07	1.35544e+07	1.32929e+07	1.66552e+07	1.43727e+07	1.75356e+07	1.54268e+07	1.62518e+07	1.72199e+07	1.26973e+07	1.1813e+07	1.17571e+07	1.12916e+07	1.2482e+07	1.21125e+07	1.17548e+07	1.09002e+07	1.21403e+07	1.40196e+07	1.24104e+07	1.35376e+07	1.76919e+07	1.38888e+07	1.23875e+07	1.18783e+07
	24475410	Plxnb1	6	4	292.34	4.10043e-07	1.5059	CB	CxCA	plexinB1	1.1133e+07	1.29041e+07	1.10336e+07	6.53741e+06	1.65887e+07	1.09655e+07	6.88048e+06	6.77132e+06	7.48431e+06	7.43733e+06	8.08866e+06	7.03407e+06	5.91721e+06	5.96887e+06	5.24095e+06	5.34745e+06	4.41272e+06	3.1257e+06	3.05522e+06	2.99886e+06	3.26705e+06	3.77831e+06	3.10537e+06	6.04418e+06	1.28806e+07	8.74855e+06	6.96243e+06	8.18031e+06	7.44244e+06	1.25824e+07	7.67346e+06	7.28701e+06	4.54509e+06	8.61268e+06	1.30274e+07	6.97462e+06	7.1832e+06	8.67959e+06	8.22014e+06
	26333127	C2cd2l	5	4	218.95	4.6245e-07	3.3189	ST	CB	unnamed protein product	3.59693e+07	3.92029e+07	3.49455e+07	3.67906e+07	3.86006e+07	3.28843e+07	3.26592e+07	3.53624e+07	3.17674e+07	3.13533e+07	3.05381e+07	4.01834e+07	3.61039e+07	3.90526e+07	4.2314e+07	3.94876e+07	3.84786e+07	3.92032e+07	3.62709e+07	3.36016e+07	3.52511e+07	3.87219e+07	3.16719e+07	2.99778e+07	2.3222e+07	2.5733e+07	2.59949e+07	3.21781e+07	2.99306e+07	3.05971e+07	3.06104e+07	2.45336e+07	2.38419e+07	2.60547e+07	3.16222e+07	3.20878e+07	3.21496e+07	3.40533e+07	2.42091e+07
	3378454	Gdap1	4	4	163.36	1.02785e-06	1.65219	Hyp	CxCA	ganglioside-induced differentiation associated protein 1	2.19495e+07	2.53711e+07	2.0054e+07	2.42347e+07	2.72002e+07	2.18233e+07	1.49269e+07	1.67714e+07	1.9317e+07	1.64559e+07	1.77647e+07	2.13439e+07	2.30335e+07	2.80627e+07	2.13915e+07	2.5504e+07	1.80164e+07	1.7741e+07	1.30422e+07	1.40995e+07	1.49363e+07	1.72578e+07	2.14099e+07	1.84031e+07	1.90652e+07	1.81952e+07	1.5918e+07	1.7513e+07	1.95524e+07	1.60047e+07	1.63341e+07	1.73365e+07	1.89672e+07	1.74041e+07	1.92598e+07	1.33913e+07	1.70207e+07	1.69073e+07	1.93262e+07
	114041	Apoe	4	4	228.87	2.55884e-06	1.5408	Hyp	CxCA	Apolipoprotein E	1.23378e+07	1.205e+07	1.23996e+07	8.55894e+06	6.40937e+06	1.04463e+07	8.92461e+06	7.71893e+06	1.0391e+07	1.08392e+07	1.15796e+07	1.41078e+07	1.36408e+07	2.00945e+07	1.5573e+07	1.07908e+07	1.83161e+07	1.48855e+07	1.51439e+07	1.62252e+07	1.45179e+07	1.65484e+07	1.11845e+07	7.50041e+06	6.2037e+06	7.09113e+06	8.55057e+06	8.40961e+06	6.46887e+06	8.32162e+06	6.95682e+06	7.55169e+06	7.43065e+06	9.48054e+06	1.06834e+07	1.22388e+07	1.03001e+07	1.6038e+07	7.71949e+06
	23512363	Rftn2	4	4	206.11	3.54969e-06	2.3989	Hyp	CxM	Raftlin family member 2	8.44193e+06	6.10499e+06	5.68122e+06	6.76346e+06	4.2567e+06	1.07465e+07	1.00688e+07	9.71346e+06	1.04009e+07	8.63464e+06	1.21783e+07	7.59289e+06	7.12232e+06	7.27903e+06	7.31581e+06	5.15659e+06	5.67205e+06	4.38197e+06	6.8864e+06	6.1803e+06	7.61626e+06	9.06123e+06	4.18366e+06	1.11719e+07	1.33106e+07	1.43341e+07	1.2947e+07	1.58813e+07	1.59666e+07	1.43596e+07	1.20098e+07	1.0506e+07	1.45523e+07	1.3116e+07	1.35744e+07	9.01368e+06	1.25205e+07	1.0807e+07	1.09235e+07
	33989915	Abi2	4	4	136.4	4.20781e-06	2.07108	CxM	ST	Abl-interactor 2	4.3573e+07	3.76221e+07	3.85995e+07	3.31301e+07	2.81687e+07	3.18123e+07	4.68188e+07	4.14421e+07	4.1464e+07	3.47395e+07	3.25374e+07	2.23911e+07	2.08047e+07	1.06384e+07	1.87034e+07	1.65161e+07	1.62866e+07	2.06123e+07	1.99307e+07	2.07931e+07	2.39803e+07	2.14936e+07	2.26728e+07	4.25362e+07	4.16507e+07	3.59822e+07	3.78434e+07	4.27643e+07	4.16895e+07	4.30476e+07	5.42025e+07	4.45841e+07	3.66899e+07	2.73515e+07	3.57247e+07	3.17194e+07	3.08709e+07	2.93487e+07	3.37286e+07
	117558040	Prkcb	11	4	433.71	5.28698e-06	2.01292	CxM	Hyp	Protein kinase C, beta	1.47211e+07	1.30026e+07	1.37556e+07	1.08108e+07	1.37862e+07	1.20859e+07	1.06061e+07	9.94569e+06	1.0199e+07	9.48262e+06	1.03829e+07	1.62976e+07	1.59368e+07	1.69396e+07	1.72738e+07	1.46119e+07	1.70589e+07	2.01453e+07	2.27152e+07	1.80937e+07	1.59659e+07	1.72552e+07	1.52606e+07	2.01603e+07	1.28795e+07	1.61312e+07	1.85487e+07	1.33411e+07	1.53464e+07	2.36025e+07	2.02014e+07	1.93054e+07	1.92974e+07	1.81988e+07	1.5507e+07	1.63579e+07	1.87641e+07	1.97991e+07	1.90529e+07
	66396509	Tmem65	4	4	155.88	5.57957e-06	2.02686	CB	Hic	Transmembrane protein 65	1.52455e+07	1.86404e+07	1.98154e+07	1.94159e+07	2.3947e+07	2.44455e+07	2.55698e+07	2.40303e+07	2.85664e+07	2.74724e+07	2.38137e+07	6.94896e+06	9.44569e+06	8.97145e+06	8.48759e+06	1.15585e+07	7.2648e+06	7.72417e+06	1.08135e+07	1.27987e+07	1.09965e+07	1.96514e+07	1.83143e+07	6.23371e+06	2.46869e+07	2.18429e+07	1.12034e+07	2.14806e+07	1.82356e+07	1.92342e+07	1.88376e+07	1.97406e+07	1.33418e+07	2.15588e+07	2.37647e+07	1.99021e+07	2.48292e+07	1.71428e+07	1.93029e+07
	40795873	Ppp1r9b	5	4	276.09	1.05614e-05	2.52693	Hic	Hyp	spinophilin	2.6262e+07	2.76632e+07	2.99059e+07	2.05162e+07	2.17398e+07	1.67085e+07	1.94789e+07	2.06908e+07	2.28689e+07	1.96358e+07	2.78846e+07	2.43923e+07	2.20381e+07	3.1633e+07	3.43309e+07	3.57425e+07	3.08665e+07	1.71601e+07	1.9662e+07	1.7129e+07	1.50286e+07	2.09211e+07	1.7299e+07	1.8537e+07	2.03738e+07	1.95532e+07	2.26165e+07	1.57482e+07	2.27216e+07	2.13849e+07	1.94589e+07	2.34526e+07	2.58816e+07	1.9391e+07	1.6413e+07	1.73349e+07	2.66834e+07	2.04612e+07	1.76524e+07
	13543138	Sfxn1	6	4	422.71	1.3124e-05	1.77543	Hyp	CxF	Sideroflexin 1	5.91502e+06	1.30171e+07	6.63258e+06	6.25789e+06	5.61144e+06	1.11094e+07	1.03661e+07	1.14089e+07	1.21041e+07	9.79872e+06	1.15174e+07	7.19578e+06	8.12062e+06	6.44772e+06	6.46653e+06	7.8993e+06	6.6768e+06	5.75009e+06	6.78459e+06	6.19456e+06	4.19222e+06	6.04076e+06	6.98184e+06	8.88582e+06	1.0097e+07	1.39918e+07	1.06e+07	9.71233e+06	1.23939e+07	1.0765e+07	1.13313e+07	1.11774e+07	1.15711e+07	8.47413e+06	1.06317e+07	9.8698e+06	1.43056e+07	7.72347e+06	9.85438e+06
	13775066	Ogt	5	4	167.56	1.70906e-05	1.61808	CxM	CB	UDP-N-acetylglucosaminyltransferase	3.46592e+06	3.90851e+06	5.42155e+06	3.19323e+06	5.17369e+06	7.53189e+06	9.19091e+06	7.31226e+06	1.23762e+07	5.59592e+06	7.9085e+06	9.19937e+06	8.51835e+06	3.82241e+06	1.67693e+07	6.76833e+06	1.28483e+07	1.39459e+07	1.37431e+07	1.43039e+07	1.65082e+07	1.53842e+07	1.63712e+07	6.21072e+06	7.99658e+06	9.1085e+06	9.80961e+06	1.17234e+07	3.5988e+06	6.45097e+06	7.05373e+06	7.47689e+06	1.10227e+07	7.97169e+06	7.0313e+06	8.21491e+06	8.22296e+06	6.15604e+06	8.5646e+06
	13278136	Hibadh	4	4	164.3	1.82272e-05	3.78308	CB	ST	3-hydroxyisobutyrate dehydrogenase	5.19728e+07	5.65726e+07	4.34687e+07	5.42818e+07	3.53467e+07	4.45541e+07	4.25236e+07	3.91893e+07	4.18166e+07	3.93832e+07	3.57273e+07	6.05869e+07	4.94831e+07	5.99814e+07	5.17044e+07	4.93473e+07	4.55775e+07	5.68297e+07	5.33329e+07	4.60418e+07	5.28904e+07	5.63741e+07	5.30826e+07	4.39015e+07	4.07929e+07	4.4064e+07	3.88562e+07	4.60669e+07	3.61999e+07	4.92789e+07	4.15731e+07	4.20336e+07	4.23233e+07	4.62747e+07	4.9398e+07	4.35677e+07	4.32985e+07	4.40382e+07	3.87218e+07
	6671048	Vapb	5	4	221.27	3.65524e-05	1.53259	Hyp	Hic	VAMP-associated protein 33b	9.61289e+06	7.25625e+06	5.65675e+06	6.37513e+06	8.42574e+07	8.63052e+06	4.48018e+06	3.19738e+06	3.22931e+06	5.81049e+06	7.19003e+06	6.42899e+06	5.74148e+06	2.4338e+06	4.6537e+06	8.00763e+06	6.59484e+06	1.47593e+07	1.23813e+07	1.39567e+07	1.29933e+07	1.29011e+07	1.2735e+07	3.57016e+06	4.15995e+06	5.24021e+06	3.66266e+06	3.44968e+06	6.18068e+06	5.41799e+06	3.08859e+06	4.77695e+06	4.95028e+06	5.92414e+06	4.10888e+06	8.90479e+06	5.6817e+06	4.20917e+06	5.3743e+06
	49898	Slc4a1	4	4	364.51	5.2509e-05	5.17241	ST	CxM	unnamed protein product	1.02028e+07	8.35851e+06	9.02665e+06	1.47518e+07	2.40474e+07	1.07667e+07	1.54272e+07	1.70441e+07	1.26097e+07	7.74765e+06	9.76895e+06	8.81602e+06	8.69277e+06	7.9477e+06	8.23212e+06	9.35234e+06	5.54435e+06	1.70351e+07	1.77163e+07	1.58225e+07	1.68832e+07	1.61795e+07	1.54526e+07	1.53203e+07	2.04848e+07	2.02474e+07	1.66476e+07	1.94909e+07	1.00803e+07	2.22955e+07	1.45448e+07	1.82727e+07	1.93954e+07	2.16292e+07	1.87215e+07	1.92626e+07	1.58243e+07	1.63295e+07	2.43144e+07
	1644404	Slc9a3r1	4	4	171.34	5.38114e-05	2.09324	CxF	Hyp	protein co-factor	7.5608e+06	9.52634e+06	6.70565e+06	2.40701e+07	2.42553e+07	3.79555e+06	4.6261e+06	6.03115e+06	6.11719e+06	4.46441e+06	5.93755e+06	5.40313e+06	6.50212e+06	5.72431e+06	6.00725e+06	6.69418e+06	6.18712e+06	6.12198e+06	6.17159e+06	7.31975e+06	6.05887e+06	4.29759e+06	5.54283e+06	5.89234e+06	5.71061e+06	6.42884e+06	6.64388e+06	5.1879e+06	5.86825e+06	5.60512e+06	6.27758e+06	5.1785e+06	5.55497e+06	7.57204e+06	5.81571e+06	7.64384e+06	8.18874e+06	6.2495e+06	5.78916e+06
	28972249	Snx27	4	4	94.99	9.86917e-05	3.05261	ST	Hic	mKIAA0488 protein	4.47204e+07	5.32403e+07	4.69711e+07	3.38189e+07	2.0648e+07	4.80903e+07	5.49271e+07	6.52638e+07	6.28318e+07	5.63224e+07	4.91734e+07	5.47271e+07	5.71157e+07	8.43885e+07	1.08187e+08	1.00769e+08	9.91221e+07	5.34531e+07	5.41854e+07	4.29318e+07	4.95916e+07	5.9651e+07	5.92688e+07	5.69144e+07	6.23922e+07	5.38668e+07	4.69766e+07	6.82291e+07	6.09235e+07	6.17201e+07	6.69423e+07	5.7195e+07	6.34454e+07	5.00522e+07	7.21618e+07	4.18483e+07	5.07871e+07	4.61822e+07	6.24023e+07
	51125	Gstp1	4	4	350.22	0.000118881	2.27923	Hyp	ST	unnamed protein product	1.35805e+07	1.18236e+07	1.20847e+07	3.97937e+06	6.45948e+06	1.60887e+07	2.24154e+07	2.88023e+07	2.90389e+07	2.01379e+07	2.34556e+07	1.13557e+07	1.17433e+07	1.20956e+07	1.51374e+07	1.43393e+07	1.05048e+07	1.50212e+07	1.62079e+07	1.55174e+07	1.62031e+07	1.63981e+07	1.74137e+07	1.77916e+07	1.17154e+07	1.05271e+07	1.22866e+07	1.20887e+07	1.47941e+07	1.5704e+07	1.45022e+07	1.33962e+07	1.27256e+07	1.40314e+07	1.98766e+07	1.62052e+07	1.81343e+07	1.32081e+07	1.47086e+07
	32493399	Adam11	4	4	266.39	0.000123188	2.27945	Hic	ST	Adam11 protein	4.01978e+06	4.07695e+06	3.90132e+06	8.23734e+06	274173	5.13922e+06	7.46333e+06	5.2736e+06	6.16706e+06	6.11165e+06	5.87027e+06	2.61814e+06	2.92353e+06	2.641e+06	2.38087e+06	2.52678e+06	2.10755e+06	847751	845601	878733	1.03283e+06	1.53435e+06	1.22281e+06	5.23477e+06	5.43152e+06	4.27939e+06	4.35892e+06	4.26077e+06	6.11971e+06	3.64687e+06	4.80056e+06	4.80149e+06	3.95002e+06	4.45761e+06	2.55572e+06	3.60077e+06	5.01064e+06	3.33325e+06	4.68578e+06
	4186073	Cacna2d3	4	4	121.91	0.000131363	5.01805	Hic	CB	calcium channel alpha-2-delta-C subunit	4.9079e+06	3.46401e+06	5.95923e+06	4.58035e+06	4.52524e+06	823058	2.01565e+06	2.26772e+06	2.55184e+06	2.06358e+06	1.77522e+06	1.0685e+06	2.11262e+06	3.23658e+06	1.71849e+06	2.61506e+06	1.35239e+06	878796	1.07057e+06	686088	734478	499058	625714	2.66726e+06	4.07552e+06	1.77507e+06	3.31247e+06	1.58784e+06	2.99102e+06	1.19268e+06	5.45402e+06	2.90831e+06	782291	5.9132e+06	1.86178e+06	1.07898e+06	2.59668e+06	4.03227e+06	3.1985e+06
	4096171	Ppp1ca	9	4	324.16	0.00015036	5.86667	ST	CB	serine/threonine protein phosphatase type 1 alpha	1.6633e+07	1.6903e+07	1.38932e+07	1.52093e+07	1.77635e+07	1.73483e+07	1.93283e+07	1.68628e+07	1.94006e+07	1.57417e+07	1.7263e+07	1.96516e+07	2.20228e+07	1.83581e+07	1.90535e+07	2.13778e+07	2.10809e+07	1.55171e+07	1.66482e+07	1.31144e+07	1.49364e+07	1.45011e+07	1.74164e+07	2.00883e+07	1.60748e+07	1.56282e+07	1.75796e+07	1.52047e+07	1.72651e+07	1.11327e+07	1.87032e+07	1.74858e+07	1.63389e+07	1.84683e+07	1.39115e+07	1.52897e+07	1.94588e+07	1.7758e+07	1.38978e+07
	54035460	Rpl10a	4	4	149.38	0.000150726	1.50507	Hyp	CxCA	Ribosomal protein L10A	2.26386e+08	2.64619e+08	2.73897e+08	1.08251e+08	5.51778e+07	2.22059e+08	2.47156e+08	2.42936e+08	2.47747e+08	2.7461e+08	2.37264e+08	3.14648e+08	3.08226e+08	3.5284e+08	3.97116e+08	3.42485e+08	3.47579e+08	2.27719e+08	2.5769e+08	2.64583e+08	2.68019e+08	2.87787e+08	2.35414e+08	1.81073e+08	1.8473e+08	1.96968e+08	1.84799e+08	2.31474e+08	2.57596e+08	2.19592e+08	2.14827e+08	1.99371e+08	2.08208e+08	1.90015e+08	1.77781e+08	2.62072e+08	2.08132e+08	1.87122e+08	1.80036e+08
	8574076	Cd81	4	4	501.21	0.000177293	2.12314	Hyp	CxF	Tapa-1 protein	1.14753e+07	1.254e+07	1.52755e+07	1.44874e+06	1.37482e+06	7.74128e+06	9.55843e+06	9.91662e+06	9.47689e+06	1.05257e+07	5.58118e+06	9.22218e+06	1.14884e+07	2.04679e+07	2.13352e+07	1.64845e+07	1.64892e+07	1.94797e+07	1.78454e+07	1.30821e+07	1.92632e+07	1.93607e+07	1.61366e+07	7.61757e+06	5.53158e+06	4.65306e+06	5.66548e+06	6.44164e+06	7.83237e+06	8.85724e+06	8.65986e+06	6.28932e+06	3.57111e+06	5.28587e+06	3.47491e+06	1.31781e+07	1.01073e+07	1.07321e+07	7.84121e+06
	26383338	Fam213a	4	4	254.58	0.000190987	3.30013	CB	CxCA	unnamed protein product	5.78429e+06	2.02287e+06	2.53659e+06	2.4277e+06	1.6011e+06	3.21399e+06	4.30375e+06	4.06806e+06	4.46662e+06	6.53483e+06	4.11653e+06	6.52792e+06	5.98817e+06	8.45237e+06	6.61963e+06	6.95898e+06	9.27031e+06	2.10909e+06	2.34645e+06	1.91153e+06	1.87764e+06	1.51364e+06	1.92994e+06	3.31397e+06	3.49429e+06	3.00694e+06	3.05353e+06	3.7676e+06	998606	1.13921e+06	2.66605e+06	3.38119e+06	2.99159e+06	3.02798e+06	858829	1.26533e+06	1.10226e+06	4.82328e+06	5.24982e+06
	841328	Cpe	4	4	242.71	0.000238576	3.81432	Hyp	CB	carboxypeptidase E	1.86712e+07	2.16474e+07	1.60652e+07	4.97816e+06	9.73363e+06	1.73853e+07	1.97743e+07	2.13298e+07	2.03391e+07	1.89291e+07	1.93815e+07	2.65623e+07	2.25621e+07	2.85209e+07	3.00872e+07	2.79254e+07	2.37027e+07	2.15174e+07	2.35952e+07	2.0941e+07	2.28567e+07	2.23662e+07	2.35408e+07	2.1419e+07	1.93634e+07	2.01533e+07	1.63311e+07	1.85123e+07	1.45821e+07	1.96546e+07	2.21055e+07	2.09466e+07	2.31273e+07	2.14053e+07	2.27135e+07	2.16404e+07	2.58423e+07	3.01736e+07	1.7493e+07
	5805273	Pcbp1	6	4	298.81	0.00025039	2.08162	Hyp	ST	RNA-binding protein alpha-CP1	7.45018e+06	7.28701e+06	8.00756e+06	7.89333e+06	4.637e+06	7.20843e+06	6.87429e+06	4.90363e+06	5.7475e+06	5.40091e+06	6.41676e+06	7.30655e+06	7.66409e+06	7.91254e+06	7.98826e+06	6.85725e+06	8.3417e+06	9.77359e+06	1.13619e+07	1.1469e+07	7.50326e+06	6.10456e+06	6.72201e+06	6.95925e+06	4.98382e+06	4.12893e+06	5.70557e+06	4.00786e+06	6.67383e+06	5.38238e+06	5.93884e+06	4.77434e+06	4.04569e+06	6.2225e+06	4.51242e+06	6.08012e+06	7.03756e+06	8.34572e+06	5.46895e+06
	687254	Aldh3a2	4	4	184.72	0.000260737	2.01549	CB	CxCA	aldehyde deydrogenase	3.74335e+06	2.97909e+06	3.51823e+06	3.78557e+06	5.26525e+06	2.82833e+06	2.72468e+06	3.99181e+06	3.79566e+06	3.78601e+06	4.31565e+06	4.81404e+06	6.41076e+06	5.65245e+06	6.90094e+06	4.99848e+06	6.91004e+06	7.29741e+06	8.48116e+06	7.34903e+06	5.7129e+06	4.31532e+06	4.42988e+06	4.17001e+06	3.33847e+06	2.93916e+06	7.39321e+06	2.65493e+06	2.05242e+06	4.0044e+06	2.88785e+06	4.0594e+06	3.97299e+06	4.32216e+06	2.6164e+06	3.2736e+06	3.09805e+06	4.14573e+06	5.45542e+06
	73622267	Mccc2	4	4	184.83	0.000347944	2.04462	CB	CxCA	methylcrotonoyl-CoA carboxylase beta chain, mitochondrial	7.21868e+06	4.10954e+06	5.78122e+06	2.54967e+06	1.98994e+06	6.97524e+06	9.4851e+06	9.41619e+06	9.74245e+06	9.97497e+06	1.04697e+07	4.19978e+06	4.50628e+06	3.09264e+06	3.83924e+06	2.97048e+06	4.31805e+06	2.50983e+06	2.78751e+06	2.52094e+06	3.63564e+06	2.86802e+06	1.949e+06	7.76655e+06	4.44285e+06	3.25529e+06	4.08184e+06	4.50822e+06	3.57782e+06	4.8664e+06	6.347e+06	2.99566e+06	3.02256e+06	3.32115e+06	4.29622e+06	5.49946e+06	7.32274e+06	5.49082e+06	3.89043e+06
	37805424	Lrrc4b	4	4	156.62	0.00050242	2.97618	Hic	CB	Leucine rich repeat containing 4B	6.927e+06	1.00692e+07	9.25008e+06	2.82421e+06	3.56384e+06	3.81373e+06	3.74094e+06	8.3779e+06	7.12018e+06	5.05616e+06	4.41368e+06	4.38348e+06	5.80419e+06	1.36359e+07	1.4332e+07	1.44254e+07	1.08073e+07	1.03372e+07	6.36236e+06	8.28615e+06	1.38072e+07	1.29995e+07	1.50587e+07	1.15342e+07	1.36055e+07	1.09326e+07	9.55909e+06	1.55681e+07	1.17539e+07	1.12833e+07	9.91839e+06	1.04982e+07	1.51893e+07	1.02209e+07	7.8188e+06	9.40012e+06	9.53939e+06	1.122e+07	1.2032e+07
	12849722	Scrn1	4	4	190.47	0.000508798	2.31562	CB	Hic	unnamed protein product	2.53971e+07	2.95932e+07	2.58747e+07	2.32302e+07	1.9041e+07	2.59748e+07	2.34109e+07	2.41205e+07	2.06994e+07	2.14846e+07	2.194e+07	3.07297e+07	2.81906e+07	2.69136e+07	2.78343e+07	2.40088e+07	3.16584e+07	3.48497e+07	3.13015e+07	2.9063e+07	2.77922e+07	3.04789e+07	2.7772e+07	2.68607e+07	2.54213e+07	2.57439e+07	2.60479e+07	2.95881e+07	2.82871e+07	2.97185e+07	2.56328e+07	3.21386e+07	2.96056e+07	1.80461e+07	2.10754e+07	2.0887e+07	1.38641e+07	1.58142e+07	2.81408e+07
	148684649	Rhog	5	4	305.84	0.00079061	1.74103	CB	CxF	ras homolog gene family, member G	1.46317e+08	1.14308e+08	1.24841e+08	3.1789e+08	1.04396e+08	9.93554e+07	9.64502e+07	1.07385e+08	1.01047e+08	1.2109e+08	1.25875e+08	1.19012e+08	1.15042e+08	1.24915e+08	1.24633e+08	9.21615e+07	1.25623e+08	9.87655e+07	1.12027e+08	1.02136e+08	1.06758e+08	7.06811e+07	7.9899e+07	1.2358e+08	8.03501e+07	6.50856e+07	8.69384e+07	8.42524e+07	6.88219e+07	7.62311e+07	9.76437e+07	5.35871e+07	5.09011e+07	7.42942e+07	5.29186e+07	6.39842e+07	7.83805e+07	1.3372e+08	7.6145e+07
	120702	Gapdh	26	4	2008.58	0.000811555	2.69464	ST	CxCA	Glyceraldehyde-3-phosphate dehydrogenase	1.75787e+07	2.08849e+07	2.02191e+07	2.43269e+07	1.73469e+07	2.4556e+07	2.49373e+07	2.01448e+07	2.07871e+07	1.78493e+07	2.39673e+07	1.8296e+07	2.17466e+07	1.81195e+07	1.64738e+07	1.75496e+07	1.59582e+07	2.27206e+07	1.72381e+07	2.13221e+07	2.19182e+07	2.27912e+07	2.59205e+07	1.09832e+07	1.84968e+07	2.05797e+07	1.57882e+07	1.95369e+07	1.82675e+07	2.15882e+07	2.01513e+07	2.77528e+07	2.1456e+07	1.7558e+07	2.59369e+07	2.13162e+07	1.30575e+07	8.0482e+06	1.54014e+07
	32402114	Slc44a1	5	4	241.56	0.00088143	1.63138	CB	CxF	choline transporter-like protein variant a	4.56148e+07	4.55529e+07	4.43457e+07	5.93798e+07	4.27113e+07	6.13579e+07	6.41653e+07	7.22816e+07	7.71598e+07	6.2837e+07	6.27111e+07	6.22986e+07	6.83824e+07	6.46719e+07	6.55954e+07	6.2346e+07	6.63803e+07	7.72107e+07	8.82765e+07	7.14333e+07	7.53596e+07	7.05048e+07	7.47044e+07	7.8849e+07	7.8545e+07	7.69623e+07	8.14329e+07	7.166e+07	6.46397e+07	8.01181e+07	8.01468e+07	6.61501e+07	6.65677e+07	7.57856e+07	9.0619e+07	4.76728e+07	5.91598e+07	6.15354e+07	7.9592e+07
	53450	Sod2	4	4	204.2	0.000963944	1.69264	CB	ST	manganese superoxide dismutase	2.1991e+06	7.34345e+06	6.35609e+06	1.72938e+06	3.9635e+06	2.88109e+06	8.1411e+06	4.63462e+06	6.9725e+06	4.1783e+06	2.35232e+06	2.07396e+06	2.30553e+06	5.09523e+06	7.19425e+06	7.17799e+06	3.98401e+06	9.64868e+06	8.66383e+06	7.6727e+06	1.0971e+07	1.66388e+07	1.66045e+07	5.71592e+06	5.15219e+06	4.65933e+06	3.13421e+06	9.15648e+06	9.16628e+06	3.73688e+06	7.5499e+06	5.05098e+06	4.62076e+06	3.33694e+06	3.44427e+06	1.14907e+07	9.32596e+06	4.66783e+06	6.63697e+06
	74143617	Inpp4a	4	4	173.13	0.00104795	2.90028	CB	ST	unnamed protein product	6.48601e+06	5.91583e+06	6.10804e+06	3.88415e+06	7.09802e+06	4.26343e+06	5.85751e+06	5.62428e+06	6.28113e+06	3.78048e+06	5.64641e+06	5.55266e+06	5.48922e+06	7.75311e+06	8.97572e+06	7.0338e+06	7.84965e+06	6.06212e+06	8.48487e+06	9.50348e+06	6.91995e+06	7.20433e+06	5.02542e+06	5.12405e+06	4.39228e+06	4.96368e+06	5.69733e+06	6.02448e+06	7.94426e+06	5.40328e+06	6.13694e+06	4.52131e+06	5.01286e+06	6.49072e+06	4.9478e+06	5.38134e+06	8.60181e+06	5.24386e+06	4.04422e+06
	12276064	Mccc1	4	4	119.08	0.00126107	1.60724	CB	Hic	3-methylcrotonyl-CoA carboxylase alpha subunit	6.91341e+07	6.07505e+07	5.81502e+07	6.81521e+07	6.80726e+07	9.53055e+07	7.11569e+07	6.08896e+07	6.09216e+07	7.49273e+07	6.30447e+07	8.24553e+07	6.48018e+07	5.52018e+07	4.52731e+07	4.82842e+07	6.64293e+07	1.19244e+08	1.0745e+08	9.02655e+07	9.41975e+07	8.99296e+07	1.08971e+08	8.81285e+07	1.09294e+08	8.72606e+07	7.37326e+07	7.91757e+07	6.91523e+07	9.89855e+07	7.53393e+07	9.27305e+07	8.44085e+07	6.13018e+07	7.50847e+07	5.23035e+07	4.72048e+07	5.89741e+07	8.3402e+07
	50531	Cox5b	4	4	225.38	0.00151067	1.76028	CB	CxF	unnamed protein product	2.0076e+07	2.68344e+07	2.76672e+07	6.85832e+06	1.02824e+07	1.68259e+07	1.50769e+07	1.81157e+07	1.7764e+07	1.99891e+07	1.11669e+07	1.78473e+07	1.67487e+07	2.7969e+07	3.77559e+07	2.45969e+07	2.28118e+07	1.17634e+07	1.20114e+07	1.03792e+07	1.36067e+07	1.42395e+07	1.16478e+07	1.48246e+07	1.37456e+07	9.31662e+06	1.21607e+07	1.54924e+07	2.11505e+07	1.06229e+07	1.52734e+07	1.08533e+07	7.58309e+06	8.29396e+06	8.69491e+06	1.47449e+07	1.60039e+07	2.3544e+07	1.68248e+07
	74214155	Cyb5b	4	4	222.74	0.00164656	2.81148	Hyp	CxCA	unnamed protein product	7.77986e+06	8.0821e+06	6.08234e+06	5.00121e+06	3.79624e+06	8.71005e+06	6.9474e+06	8.82147e+06	8.31834e+06	9.86478e+06	8.60167e+06	7.7585e+06	9.43608e+06	7.34647e+06	7.57274e+06	7.47709e+06	7.02516e+06	8.97946e+06	9.47778e+06	9.53228e+06	7.1324e+06	9.29592e+06	9.64406e+06	9.91031e+06	1.0432e+07	9.068e+06	9.95986e+06	1.02441e+07	7.76295e+06	9.23225e+06	8.95962e+06	9.48043e+06	1.02933e+07	9.98219e+06	9.73359e+06	9.44745e+06	1.09996e+07	9.8085e+06	1.17568e+07
	12832371	Trap1	5	4	302.49	0.00334401	1.55986	CB	ST	unnamed protein product	7.71621e+07	6.00613e+07	7.69253e+07	6.76244e+07	4.95596e+07	5.15949e+07	7.17332e+07	7.24039e+07	6.815e+07	6.97523e+07	5.99028e+07	9.97117e+07	9.62592e+07	8.51082e+07	9.37358e+07	7.75085e+07	9.63167e+07	7.70604e+07	1.00683e+08	7.80122e+07	8.09809e+07	8.48559e+07	6.39126e+07	8.4188e+07	6.6892e+07	7.15813e+07	8.11649e+07	7.97575e+07	7.14741e+07	7.61638e+07	8.36064e+07	7.21343e+07	6.02749e+07	6.86636e+07	5.92768e+07	6.76076e+07	6.91259e+07	8.71725e+07	7.48919e+07
	12844830	Ndufb4	4	4	193.17	0.00349369	1.63477	Hyp	Hic	unnamed protein product	3.76461e+07	4.45311e+07	2.93856e+07	4.23562e+07	6.23332e+07	3.59982e+07	3.67596e+07	4.03345e+07	3.96398e+07	3.75072e+07	3.93075e+07	3.52023e+07	3.89518e+07	5.63231e+07	4.76559e+07	5.14279e+07	4.21487e+07	4.36423e+07	5.22355e+07	4.37793e+07	4.0733e+07	3.95405e+07	4.49757e+07	4.08762e+07	3.52644e+07	4.07973e+07	3.92181e+07	3.43295e+07	3.44935e+07	4.31023e+07	4.34377e+07	3.69673e+07	4.5043e+07	4.89728e+07	4.7128e+07	3.35369e+07	3.45281e+07	4.61524e+07	3.87627e+07
	1354328	Prdx2	5	4	198.43	0.00494241	1.45761	Hyp	CxF	thioredoxin peroxidase	1.10261e+07	1.04169e+07	7.84501e+06	2.01639e+06	5.6699e+06	8.4062e+06	1.02928e+07	1.18375e+07	1.2152e+07	1.35502e+07	1.33295e+07	1.15946e+07	1.2532e+07	9.03689e+06	8.83187e+06	1.16803e+07	1.74646e+07	1.24484e+07	1.01021e+07	1.0293e+07	1.07606e+07	7.67481e+06	1.12481e+07	6.77452e+06	8.55901e+06	7.99765e+06	8.80294e+06	6.44109e+06	7.38317e+06	8.65164e+06	1.26111e+07	1.08455e+07	8.83967e+06	8.83567e+06	9.3009e+06	1.25055e+07	9.82385e+06	1.25e+07	8.60499e+06
	1468961	Rpn2	4	4	184.85	0.00590884	1.78817	Hyp	ST	ribophorin	5.85329e+06	6.47551e+06	1.99883e+06	4.87114e+06	1.52052e+07	4.18222e+06	3.57352e+06	3.52149e+06	2.63104e+06	6.57013e+06	7.29777e+06	8.53134e+06	9.69761e+06	5.22069e+06	4.8956e+06	7.25416e+06	9.65509e+06	2.95138e+06	1.90792e+06	5.4709e+06	1.65874e+06	1.26395e+06	2.34961e+06	5.30648e+06	4.59424e+06	5.15868e+06	8.62033e+06	3.62611e+06	2.80768e+06	2.4308e+06	3.99274e+06	6.20374e+06	6.59334e+06	9.84207e+06	2.61938e+06	4.15735e+06	5.11834e+06	8.55123e+06	5.59282e+06
	26330049	Pgam5	4	4	155.52	0.00661334	2.95398	Hyp	CB	unnamed protein product	1.53668e+07	1.97172e+07	1.25958e+07	2.21453e+07	1.78752e+07	1.64215e+07	1.68339e+07	2.19678e+07	1.98832e+07	1.61429e+07	1.23978e+07	1.64428e+07	1.64707e+07	3.22582e+07	3.66519e+07	3.25835e+07	2.51838e+07	1.6316e+07	1.52147e+07	1.28377e+07	2.10508e+07	2.04721e+07	1.799e+07	2.0479e+07	1.7042e+07	1.63638e+07	1.61271e+07	2.47457e+07	2.67408e+07	2.21933e+07	2.03979e+07	1.53398e+07	1.41536e+07	2.20141e+07	2.26284e+07	1.62966e+07	1.86363e+07	1.97203e+07	1.84862e+07
	12597249	Arhgdia	4	4	304.88	0.00709742	1.85849	Hyp	CxF	RhoGDI-1	1.41051e+07	1.05304e+07	1.13009e+07	7.43097e+06	5.54047e+06	1.7788e+07	2.16778e+07	2.00182e+07	1.87964e+07	1.32763e+07	1.56417e+07	8.42007e+06	1.01102e+07	1.01485e+07	1.13558e+07	1.19476e+07	7.66533e+06	1.47157e+07	1.48393e+07	1.25808e+07	1.43208e+07	1.45723e+07	1.62301e+07	1.28369e+07	1.58821e+07	1.35398e+07	1.01266e+07	1.52987e+07	1.20122e+07	1.60803e+07	1.25027e+07	1.23779e+07	1.45591e+07	1.12172e+07	1.69977e+07	1.44929e+07	1.72927e+07	6.82799e+06	1.53569e+07
	13435696	Hspa2	13	4	1241.14	0.0073709	1.67307	Hic	ST	Heat shock protein 2	1.00381e+07	1.06099e+07	5.52687e+06	1.15881e+07	8.71168e+06	1.75068e+07	1.85079e+07	1.14995e+07	1.47819e+07	1.199e+07	1.25804e+07	1.75895e+07	1.57865e+07	1.42427e+07	9.04042e+06	1.04548e+07	1.39403e+07	1.43614e+07	1.68359e+07	1.23226e+07	1.44235e+07	1.31201e+07	1.4457e+07	1.43919e+07	1.75731e+07	1.90327e+07	1.58009e+07	1.63965e+07	1.07231e+07	2.6793e+07	1.82702e+07	1.93125e+07	1.88136e+07	1.64374e+07	2.34054e+07	1.48067e+07	1.16557e+07	1.20157e+07	2.07223e+07
	12837761	Ube2n	4	4	144.26	0.00791259	2.04776	CxCA	ST	unnamed protein product	8.41644e+07	6.74524e+07	7.2992e+07	2.11319e+07	3.67307e+07	4.73162e+07	9.11739e+07	9.25221e+07	8.64198e+07	7.61633e+07	6.87316e+07	7.8888e+07	7.35241e+07	1.06798e+08	9.63514e+07	6.52732e+07	8.15492e+07	1.07965e+08	1.10727e+08	8.21674e+07	9.89932e+07	9.62435e+07	7.48644e+07	1.13078e+08	9.2017e+07	7.65414e+07	9.98692e+07	9.14186e+07	8.80966e+07	1.17726e+08	1.09678e+08	9.98844e+07	8.63391e+07	7.14323e+07	1.05733e+08	7.01203e+07	7.74849e+07	8.61829e+07	8.15517e+07
	3023546	Cox6b1	4	4	268.97	0.0108039	1.82806	CB	ST	Cytochrome c oxidase subunit 6B1	3.49737e+08	2.42645e+08	1.4682e+08	2.56953e+08	3.07022e+09	1.94631e+08	2.01514e+08	1.44766e+08	1.57503e+08	1.51444e+08	1.40684e+08	1.64773e+08	1.75933e+08	2.67335e+08	2.03124e+08	3.18093e+08	2.11921e+08	3.06875e+08	3.69464e+08	2.23251e+08	3.64247e+08	3.70824e+08	4.50397e+08	2.11613e+08	1.92225e+08	1.9186e+08	1.48477e+08	2.59554e+08	2.20051e+08	2.51822e+08	1.84129e+08	1.57408e+08	2.06764e+08	2.34374e+08	3.90817e+08	3.0728e+08	1.88655e+08	2.27919e+08	3.02075e+08
	553919	Hba-a1	4	4	206.53	0.013372	4.95213	ST	Hic	alpha-1-globin, partial	1.54346e+07	1.95398e+07	1.3942e+07	1.49783e+07	1.41472e+07	1.31914e+07	1.70716e+07	2.1942e+07	2.33249e+07	1.22325e+07	1.61097e+07	1.37613e+07	1.65831e+07	2.0466e+07	2.29146e+07	1.97343e+07	1.11125e+07	8.28521e+06	8.5142e+06	1.06441e+07	1.34253e+07	8.01123e+06	8.21659e+06	1.35347e+07	1.42448e+07	1.4851e+07	1.40627e+07	1.75928e+07	9.97049e+06	1.53994e+07	1.78722e+07	1.21986e+07	1.29487e+07	1.36818e+07	1.94019e+07	1.16498e+07	1.78171e+07	2.03509e+07	1.68894e+07
	199124	Map2k1	5	4	255.22	0.0143821	1.84328	Hyp	CB	protein kinase	3.63213e+07	3.31383e+07	3.34618e+07	5.27185e+07	4.36612e+07	5.2544e+07	2.74872e+07	2.76342e+07	3.214e+07	3.18574e+07	3.96497e+07	4.08142e+07	4.88267e+07	4.58206e+07	3.51859e+07	3.95465e+07	3.85629e+07	3.08739e+07	3.51191e+07	3.2245e+07	2.45365e+07	2.24688e+07	2.21734e+07	3.47241e+07	2.60072e+07	2.80086e+07	3.83057e+07	2.01724e+07	2.11646e+07	3.53669e+07	3.30931e+07	2.61052e+07	3.12852e+07	4.4936e+07	2.59689e+07	2.48016e+07	3.53829e+07	4.54267e+07	3.03216e+07
	433064	Rab11b	4	4	159.64	0.0183228	1.66575	Hyp	CxM	Rab11b	5.07071e+07	6.87034e+07	5.9921e+07	3.00063e+07	4.9771e+07	4.57145e+07	5.52359e+07	5.47524e+07	5.18398e+07	3.85254e+07	4.58889e+07	4.55976e+07	4.55533e+07	5.66837e+07	5.63028e+07	5.52674e+07	4.3563e+07	3.64843e+07	3.57228e+07	3.14669e+07	3.98564e+07	3.98491e+07	3.32977e+07	5.27997e+07	4.29462e+07	4.94962e+07	5.41436e+07	4.63249e+07	4.789e+07	5.96525e+07	5.32319e+07	4.9184e+07	4.88199e+07	4.85865e+07	7.44047e+07	4.987e+07	5.91225e+07	3.96813e+07	4.17242e+07
	1491741	Rhob	5	4	242.73	0.0220946	1.42265	Hyp	CB	RHOB	4.31124e+06	4.31911e+06	4.26755e+06	3.35051e+06	4.17488e+07	7.60228e+06	7.73786e+06	7.18379e+06	8.10475e+06	6.76967e+06	8.70382e+06	3.44424e+06	5.18281e+06	2.40712e+06	2.324e+06	2.03543e+06	1.84459e+06	4.08698e+06	1.77641e+06	5.86043e+06	2.55317e+06	2.91723e+06	3.83523e+06	3.13245e+06	7.87059e+06	4.04874e+06	4.45079e+06	4.77079e+06	4.81396e+06	4.82732e+06	5.85583e+06	6.3482e+06	4.71058e+06	1.10041e+07	3.15409e+06	7.86663e+06	5.6627e+06	3.38373e+06	4.72153e+06
	59858990	Unc13a	4	4	142.2	0.0233099	3.46997	ST	Hyp	munc 13-1	2.00566e+06	1.86737e+06	1.65746e+06	554967	3.97227e+06	3.12934e+06	3.838e+06	2.2369e+06	2.97391e+06	3.66515e+06	4.18675e+06	2.13904e+06	2.68318e+06	1.97136e+06	1.43638e+06	1.51055e+06	1.95497e+06	1.47555e+06	1.94276e+06	1.62537e+06	1.59334e+06	1.37854e+06	2.13701e+06	2.22379e+06	2.77361e+06	3.54788e+06	2.39308e+06	3.29133e+06	3.27195e+06	2.45796e+06	2.90265e+06	2.22595e+06	3.77226e+06	2.09417e+06	2.27832e+06	2.27273e+06	2.25792e+06	1.86426e+06	3.45433e+06
	37360634	Sbf1	4	4	138.15	0.0265257	1.73089	Hic	CB	mKIAA3020 protein	1.56708e+07	1.37712e+07	1.53034e+07	1.04828e+07	1.14648e+07	1.05326e+07	1.21418e+07	1.37731e+07	1.59551e+07	1.35111e+07	1.3373e+07	1.5175e+07	1.61099e+07	1.73485e+07	1.82084e+07	1.89298e+07	1.87596e+07	1.4495e+07	1.53322e+07	1.17981e+07	1.11723e+07	1.08015e+07	9.12166e+06	1.5478e+07	1.3212e+07	1.36588e+07	1.38101e+07	9.9149e+06	9.85395e+06	1.07462e+07	1.74951e+07	1.21209e+07	1.58804e+07	1.38986e+07	1.22238e+07	9.1157e+06	1.39321e+07	1.57585e+07	1.70078e+07
	20810027	Acaa2	4	4	263.03	0.0271908	1.56084	Hyp	CxF	Acetyl-Coenzyme A acyltransferase 2 (mitochondrial 3-oxoacyl-Coenzyme A thiolase)	9.47471e+07	7.19551e+07	7.32024e+07	3.75989e+07	4.06577e+07	6.72075e+07	6.59898e+07	7.2873e+07	7.24494e+07	8.4162e+07	7.01288e+07	8.33607e+07	8.78638e+07	8.14114e+07	7.90768e+07	8.56761e+07	8.53043e+07	8.68902e+07	8.44993e+07	7.13829e+07	7.74193e+07	8.41164e+07	6.9372e+07	8.29917e+07	8.23548e+07	8.26631e+07	8.06894e+07	7.32727e+07	9.0045e+07	7.39908e+07	8.39441e+07	7.69514e+07	7.59693e+07	7.35286e+07	8.57146e+07	6.73101e+07	8.73934e+07	9.65704e+07	6.87403e+07
	22074762	Ndufs8	4	4	279.66	0.0303911	1.43346	Hyp	ST	NADH dehydrogenase	1.49411e+07	1.18701e+07	9.60462e+06	1.16611e+07	1.11323e+07	1.79316e+07	1.55398e+07	1.50813e+07	1.49055e+07	1.51538e+07	1.57961e+07	9.76616e+06	1.15231e+07	1.26707e+07	9.33959e+06	1.05533e+07	1.10451e+07	7.96767e+06	1.39464e+07	8.62595e+06	9.20155e+06	1.07776e+07	1.48432e+07	9.66005e+06	2.06574e+07	2.32771e+07	1.62663e+07	1.98007e+07	1.26456e+07	1.5705e+07	1.82622e+07	1.82811e+07	1.56765e+07	1.73648e+07	2.17017e+07	1.41483e+07	1.37658e+07	9.81315e+06	2.03639e+07
	17160837	Sgip1	4	4	298.24	0.0332467	1.42063	CxCA	CB	SH3-domain GRB2-like (endophilin) interacting protein 1	7.88908e+06	1.04522e+07	1.24126e+07	1.45535e+07	2.23204e+07	1.14095e+07	9.14827e+06	9.79161e+06	8.87452e+06	1.25069e+07	8.83476e+06	8.69704e+06	9.05176e+06	9.5059e+06	9.41139e+06	1.03705e+07	9.50653e+06	7.90702e+06	5.83058e+06	8.75414e+06	9.69773e+06	7.71625e+06	1.43272e+07	8.10056e+06	1.06447e+07	9.31628e+06	7.26168e+06	1.35017e+07	8.94215e+06	9.24238e+06	6.37354e+06	1.00757e+07	8.11983e+06	1.18399e+07	4.92248e+06	1.21247e+07	9.61044e+06	6.85211e+06	9.51823e+06
	3986754	Vars	4	4	202.73	0.0369644	1.76559	ST	CxCA	G7A	1.84076e+06	1.95785e+06	1.71367e+06	1.23101e+06	2.44602e+06	1.07951e+06	1.75557e+06	2.44706e+06	2.61788e+06	1.70924e+06	1.50299e+06	502575	816378	1.72285e+06	1.65416e+06	1.5774e+06	690698	801457	786547	1.07714e+06	1.17668e+06	889045	1.14906e+06	1.54771e+06	1.66129e+06	1.93571e+06	1.46851e+06	2.03898e+06	1.5723e+06	1.35387e+06	1.84113e+06	1.41486e+06	1.61207e+06	985908	1.58546e+06	1.47849e+06	1.6877e+06	1.23948e+06	1.36817e+06
	12408017	Prkce	5	4	132.28	0.0440861	1.73856	ST	CB	protein kinase C epsilon	2.79917e+07	2.69167e+07	2.30995e+07	2.45977e+07	1.44841e+07	2.20887e+07	2.74187e+07	2.94795e+07	3.05249e+07	2.0415e+07	2.54236e+07	2.43612e+07	3.06903e+07	3.11876e+07	2.90648e+07	2.89446e+07	2.53704e+07	1.9612e+07	2.40682e+07	2.24718e+07	1.87983e+07	1.76315e+07	2.07885e+07	2.38033e+07	2.05187e+07	2.58893e+07	2.37086e+07	2.44442e+07	2.70304e+07	1.88667e+07	2.83591e+07	2.51113e+07	2.00335e+07	2.60706e+07	2.37617e+07	2.95321e+07	3.47028e+07	2.88183e+07	2.18425e+07
	439522	Rps3	4	4	213.72	0.0487629	1.41091	Hyp	CxCA	ribosomal protein S3	6.16335e+06	4.48344e+06	7.61032e+06	1.0758e+06	2.97522e+06	3.1167e+06	5.82634e+06	6.43398e+06	6.36337e+06	6.05865e+06	4.3441e+06	5.63736e+06	4.1252e+06	4.48153e+06	9.76325e+06	6.57854e+06	7.48585e+06	3.50863e+06	3.59098e+06	2.78386e+06	4.48092e+06	2.44882e+06	2.25471e+06	9.49346e+06	6.69331e+06	5.281e+06	6.00822e+06	6.67991e+06	6.22195e+06	7.82506e+06	7.39804e+06	6.38326e+06	5.72708e+06	4.00482e+06	5.61568e+06	4.51104e+06	6.92462e+06	1.20173e+07	8.19298e+06
	26326683	Tmx4	4	4	122.71	0.0534392	2.00343	Hyp	CB	unnamed protein product	3.56785e+06	4.51811e+06	7.42777e+06	9.98754e+06	1.09674e+07	6.27534e+06	5.56523e+06	5.71002e+06	6.6224e+06	7.15199e+06	7.25541e+06	4.90497e+06	5.30497e+06	4.23874e+06	4.45418e+06	5.41716e+06	6.09267e+06	4.73792e+06	6.15397e+06	5.76607e+06	3.63938e+06	3.17364e+06	5.11549e+06	8.11038e+06	9.18328e+06	1.01357e+07	8.96764e+06	6.43335e+06	6.67359e+06	6.89931e+06	8.93736e+06	7.59627e+06	1.00931e+07	7.94852e+06	7.45205e+06	6.78603e+06	7.16289e+06	7.76197e+06	9.62545e+06
	575955	Tpp2	4	4	118.7	0.0685637	1.53307	CxM	CB	tripeptidyl-peptidase ii	1.14897e+08	1.32056e+08	1.19493e+08	2.06994e+07	4.04085e+07	9.07961e+07	1.19297e+08	1.19054e+08	1.07403e+08	1.12448e+08	8.85412e+07	9.41965e+07	8.80936e+07	1.32094e+08	1.36192e+08	1.24803e+08	1.13999e+08	1.4236e+08	1.37005e+08	7.88286e+07	1.42759e+08	1.71485e+08	1.39603e+08	1.36837e+08	1.1052e+08	1.10505e+08	9.30286e+07	1.38746e+08	1.55913e+08	1.67633e+08	1.48364e+08	1.14644e+08	9.98954e+07	8.86136e+07	1.14725e+08	1.31357e+08	1.41827e+08	1.20112e+08	1.19198e+08
	1401252	Ndufa4	4	4	228.29	0.0691423	1.71096	CB	ST	mlrq-like protein, partial	1.9478e+07	2.11137e+07	1.86479e+07	2.02029e+07	2.67054e+07	1.97893e+07	2.04796e+07	2.0146e+07	1.94147e+07	1.94458e+07	1.74674e+07	2.06021e+07	2.20176e+07	2.40327e+07	1.7996e+07	1.92153e+07	2.20892e+07	2.451e+07	1.34571e+07	2.21701e+07	2.32016e+07	2.16534e+07	2.66254e+07	2.26579e+07	2.95922e+07	1.66109e+07	1.91444e+07	2.06766e+07	2.21829e+07	1.70715e+07	1.72927e+07	2.76741e+07	1.74777e+07	2.37267e+07	1.57988e+07	1.8551e+07	1.75018e+07	1.55221e+07	2.54648e+07
	56541268	Ndufs6	4	4	184.8	0.0695176	1.27755	CB	CxCA	NADH dehydrogenase (ubiquinone) Fe-S protein 6	7.93203e+07	8.46844e+07	7.07652e+07	5.8018e+07	6.24079e+07	1.06173e+08	1.09364e+08	8.36656e+07	8.32197e+07	8.53708e+07	7.462e+07	9.14691e+07	7.44e+07	6.46955e+07	6.98707e+07	7.70955e+07	5.99077e+07	6.4098e+07	5.37632e+07	5.54544e+07	5.56559e+07	6.52545e+07	5.86713e+07	9.19304e+07	8.78081e+07	8.20485e+07	7.10016e+07	8.84185e+07	8.12066e+07	9.73256e+07	7.05294e+07	8.85178e+07	8.08178e+07	7.26922e+07	1.01087e+08	9.22929e+07	8.93755e+07	6.14352e+07	7.03153e+07
	2498700	Omg	4	4	174.56	0.0730132	1.34234	Hic	CB	Oligodendrocyte-myelin glycoprotein	1.34661e+07	1.29608e+07	1.16861e+07	1.39528e+07	2.7312e+07	1.2523e+07	1.54756e+07	1.56318e+07	1.4019e+07	1.35034e+07	1.089e+07	1.29139e+07	1.35975e+07	1.72331e+07	1.78555e+07	1.62942e+07	1.64417e+07	1.312e+07	1.26786e+07	9.13943e+06	1.32072e+07	1.42543e+07	1.30617e+07	1.74572e+07	1.15381e+07	1.1067e+07	1.15483e+07	1.31008e+07	1.54847e+07	1.60323e+07	1.48706e+07	1.11438e+07	1.07517e+07	1.08222e+07	1.19898e+07	1.33754e+07	1.73262e+07	1.71018e+07	1.06616e+07
	12833343	Rpl12	4	4	187.71	0.0752655	1.45246	Hyp	CxCA	unnamed protein product	5.44044e+06	4.90385e+06	5.02781e+06	3.48738e+06	4.03344e+07	9.05524e+06	5.8334e+06	5.18661e+06	6.23005e+06	7.99947e+06	8.28143e+06	8.77925e+06	8.44131e+06	4.41089e+06	7.96029e+06	7.4782e+06	9.34931e+06	4.07376e+06	5.30738e+06	3.66897e+06	2.76235e+06	6.63185e+06	6.59366e+06	6.04341e+06	3.6848e+06	2.34424e+06	4.05215e+06	7.03653e+06	6.62787e+06	5.36903e+06	6.94615e+06	2.93499e+06	3.71737e+06	7.54582e+06	3.47115e+06	5.71812e+06	4.87417e+06	8.55644e+06	2.83112e+06
	12849251	Rps13	4	4	128.38	0.125031	2.41378	ST	CxCA	unnamed protein product	2.61931e+07	2.50453e+07	2.84627e+07	3.02889e+07	3.29234e+07	2.68375e+07	2.18443e+07	2.43409e+07	2.6017e+07	3.23991e+07	3.1929e+07	3.70973e+07	3.84555e+07	2.94607e+07	2.63193e+07	3.1318e+07	3.9406e+07	3.67472e+07	3.79466e+07	3.34151e+07	2.29506e+07	2.94863e+07	3.40671e+07	3.11244e+07	3.64955e+07	3.62382e+07	3.76038e+07	2.23538e+07	3.0533e+07	3.06662e+07	3.29669e+07	3.8958e+07	3.78894e+07	3.73468e+07	1.97646e+07	2.16172e+07	2.32467e+07	3.353e+07	3.48809e+07
	74145090	Ndufb6	4	4	198.19	0.126813	1.44159	Hyp	Hic	unnamed protein product	2.35122e+07	1.92145e+07	1.46467e+07	5.14288e+06	1.63787e+07	3.36334e+07	2.18713e+07	1.79464e+07	2.27306e+07	3.53927e+07	3.31442e+07	3.20082e+07	3.63567e+07	1.65028e+07	1.79037e+07	1.35806e+07	2.55588e+07	3.62189e+07	3.79414e+07	3.04132e+07	1.85465e+07	1.31938e+07	2.08275e+07	2.11797e+07	3.5406e+07	3.64912e+07	3.20944e+07	1.678e+07	2.38505e+07	1.87666e+07	2.25488e+07	2.88298e+07	3.43014e+07	3.72396e+07	1.70547e+07	2.15382e+07	2.45336e+07	3.14471e+07	3.49425e+07
	26349673	Gphn	4	4	150.3	0.132117	1.84487	CB	ST	unnamed protein product	3.0136e+07	2.99246e+07	2.47095e+07	3.90547e+07	3.20469e+07	3.37669e+07	1.8496e+07	2.00887e+07	1.60975e+07	2.52166e+07	2.80959e+07	2.64702e+07	2.62414e+07	3.86772e+07	2.3981e+07	1.96767e+07	3.09156e+07	3.01933e+07	3.45019e+07	2.55336e+07	1.49771e+07	2.8948e+07	2.5086e+07	2.14287e+07	3.33783e+07	3.08302e+07	2.84636e+07	1.77512e+07	2.27228e+07	2.11559e+07	1.90297e+07	3.09856e+07	2.70349e+07	3.52422e+07	2.21515e+07	2.40562e+07	2.16498e+07	2.02437e+07	2.61729e+07
	4050095	Ndufa7	5	4	203.42	0.13355	1.43698	ST	Hic	NADH oxidoreductase	4.61705e+06	5.02572e+06	4.31258e+06	844576	415103	2.05096e+06	2.76904e+06	3.3628e+06	3.58831e+06	3.34783e+06	2.72413e+06	3.04994e+06	3.10069e+06	4.82327e+06	4.46184e+06	4.3824e+06	3.73929e+06	2.32949e+06	2.3976e+06	1.69408e+06	2.29394e+06	2.56543e+06	2.19508e+06	2.634e+06	2.30829e+06	2.39561e+06	1.99599e+06	2.41226e+06	2.98148e+06	2.29489e+06	2.61049e+06	2.35397e+06	1.86414e+06	2.37402e+06	1.43692e+06	2.24116e+06	3.5185e+06	4.66002e+06	2.01697e+06
	74140050	Fyn	8	4	320.41	0.134708	2.14602	Hyp	CxCA	unnamed protein product	6.98725e+06	6.96289e+06	5.02721e+06	5.30321e+06	9.10389e+06	7.1214e+06	8.46033e+06	1.11743e+07	1.29832e+07	1.03977e+07	1.13612e+07	4.7471e+06	5.27617e+06	9.84789e+06	7.98894e+06	8.90851e+06	7.0482e+06	7.97391e+06	7.05393e+06	6.4644e+06	9.28648e+06	8.26692e+06	8.44043e+06	8.37386e+06	1.03213e+07	1.1811e+07	1.01098e+07	1.05717e+07	8.19128e+06	1.03712e+07	1.04176e+07	1.19217e+07	1.17648e+07	6.7998e+06	1.34002e+07	9.35261e+06	1.19113e+07	8.13671e+06	9.93493e+06
	148699816	Pfkl	8	4	381.5	0.169973	1.52019	CxCA	ST	phosphofructokinase, liver, B-type, isoform CRA_b	1.03354e+07	8.06463e+06	1.04477e+07	4.73178e+06	3.79011e+06	5.46403e+06	1.10417e+07	1.13363e+07	1.14675e+07	9.6616e+06	9.18662e+06	8.76182e+06	9.8244e+06	1.66851e+07	1.36039e+07	1.12393e+07	1.03865e+07	7.90988e+06	8.97103e+06	7.91824e+06	7.74507e+06	7.67245e+06	9.7353e+06	1.39742e+07	8.69169e+06	8.07397e+06	1.03893e+07	1.03453e+07	1.08135e+07	1.07664e+07	1.44845e+07	7.90125e+06	8.9268e+06	9.81862e+06	1.05041e+07	8.32294e+06	1.14004e+07	1.68676e+07	9.97022e+06
	1246797	Ppp2cb	4	4	188.13	0.17306	1.70224	Hyp	ST	phosphatase 2A catalytic subunit isotype beta	7.98556e+06	6.87035e+06	6.70048e+06	6.50481e+06	5.41091e+06	4.82832e+06	6.39e+06	5.3161e+06	6.8949e+06	7.48083e+06	7.69669e+06	6.94001e+06	8.24058e+06	8.47645e+06	7.32832e+06	6.36923e+06	7.36262e+06	5.11927e+06	6.87639e+06	5.82467e+06	3.77871e+06	3.84978e+06	3.65503e+06	8.33682e+06	4.99855e+06	5.19762e+06	6.61345e+06	5.43514e+06	5.15143e+06	6.26129e+06	8.21769e+06	5.48196e+06	5.21009e+06	8.167e+06	3.95068e+06	4.95035e+06	7.86933e+06	1.06792e+07	6.63615e+06
	112292961	Rab6a	5	4	174.7	0.199922	1.54628	Hyp	CB	Rab6A	1.2785e+07	2.1753e+07	1.43461e+07	1.90087e+07	2.79222e+07	2.79972e+07	2.45914e+07	1.97956e+07	2.21704e+07	2.01105e+07	2.08252e+07	1.47203e+07	1.63234e+07	1.23842e+07	1.32656e+07	1.92988e+07	1.26099e+07	1.65461e+07	8.79668e+06	1.36193e+07	1.32131e+07	2.22371e+07	2.47028e+07	1.29712e+07	2.17868e+07	2.46965e+07	2.81916e+07	1.72989e+07	2.65208e+07	1.60718e+07	1.47604e+07	2.61516e+07	2.01642e+07	2.56234e+07	1.88964e+07	1.85413e+07	1.41593e+07	1.13571e+07	1.6407e+07
	26338838	Snph	5	4	376	0.226307	1.31301	Hic	Hyp	unnamed protein product	1.52257e+07	1.66015e+07	1.39286e+07	2.33684e+07	2.53012e+07	2.05499e+07	1.33401e+07	1.47971e+07	1.48834e+07	1.46868e+07	1.94637e+07	1.3384e+07	1.32835e+07	1.57877e+07	1.63102e+07	1.65861e+07	1.44688e+07	1.5026e+07	1.43629e+07	1.56395e+07	1.26202e+07	1.2557e+07	1.59116e+07	1.82487e+07	1.80962e+07	2.19793e+07	2.00881e+07	1.47055e+07	1.88098e+07	1.61179e+07	1.93177e+07	1.65663e+07	2.08047e+07	2.37238e+07	2.17515e+07	1.19584e+07	1.9141e+07	1.74648e+07	1.76591e+07
	13435990	Psat1	4	4	143.62	0.231838	1.25859	ST	Hic	Phosphoserine aminotransferase 1	5.07561e+06	7.08977e+06	4.54721e+06	6.80321e+06	7.1888e+06	9.59995e+06	6.28001e+06	7.62916e+06	7.63218e+06	7.99679e+06	7.42305e+06	7.19744e+06	6.32456e+06	6.97322e+06	6.37748e+06	7.48143e+06	7.83546e+06	9.30756e+06	5.43384e+06	9.29173e+06	8.22868e+06	5.92804e+06	1.14332e+07	7.49762e+06	9.76353e+06	1.19162e+07	9.39588e+06	8.49818e+06	6.83265e+06	6.17856e+06	7.39348e+06	8.82835e+06	1.40231e+07	8.60862e+06	8.76368e+06	6.87993e+06	5.07787e+06	6.31926e+06	1.09108e+07
	18204835	Psmd2	4	4	194.54	0.240366	1.41808	CB	ST	Proteasome (prosome, macropain) 26S subunit, non-ATPase, 2	4.20612e+07	3.7781e+07	3.34442e+07	8.94084e+06	1.76993e+07	2.04097e+07	5.84035e+07	6.08607e+07	5.07195e+07	3.99653e+07	2.54659e+07	2.57136e+07	2.72646e+07	4.43546e+07	6.05401e+07	3.60878e+07	3.09862e+07	1.89673e+07	1.8515e+07	1.78916e+07	3.40642e+07	3.26746e+07	2.60712e+07	2.75563e+07	2.01508e+07	1.60561e+07	1.99846e+07	4.54617e+07	5.31018e+07	3.11405e+07	2.9262e+07	2.00836e+07	2.03816e+07	1.55865e+07	3.41283e+07	5.14462e+07	4.96617e+07	4.31277e+07	2.09385e+07
	112292947	Rab3c	8	4	458.36	0.3132	1.73037	Hyp	CxCA	Rab3C	1.15303e+07	1.07412e+07	7.20095e+06	3.81986e+06	3.88522e+06	8.97352e+06	7.76697e+06	6.35763e+06	6.6934e+06	5.23722e+06	7.33457e+06	4.41355e+06	5.76283e+06	9.5116e+06	7.44529e+06	8.95699e+06	6.1934e+06	5.82186e+06	4.99484e+06	5.78787e+06	4.88372e+06	6.97298e+06	4.88167e+06	6.49832e+06	6.99874e+06	9.70091e+06	6.72852e+06	1.06099e+07	1.1553e+07	6.9063e+06	6.28921e+06	6.60373e+06	8.82743e+06	9.36294e+06	1.51012e+07	9.47149e+06	9.58257e+06	8.04894e+06	5.96227e+06
	74219938	Gsn	4	4	114.49	0.477329	1.37686	CxM	CB	unnamed protein product	5.98703e+07	5.46413e+07	4.52546e+07	2.61274e+07	2.83379e+07	5.3082e+07	5.02591e+07	4.58064e+07	4.40248e+07	3.49892e+07	4.6976e+07	3.73566e+07	4.31654e+07	3.47354e+07	5.07023e+07	5.2859e+07	3.70546e+07	5.27461e+07	3.87465e+07	4.00123e+07	4.42655e+07	6.29012e+07	5.33385e+07	5.22729e+07	4.00073e+07	3.58448e+07	3.45501e+07	4.3873e+07	6.32549e+07	4.80738e+07	3.97125e+07	3.36685e+07	3.50502e+07	4.96201e+07	4.96446e+07	5.8483e+07	6.92323e+07	4.81048e+07	2.34696e+07
	53754	Pabpc1	4	4	234.37	0.511402	1.30131	CB	CxCA	poly(A) binding protein	1.33937e+07	1.70212e+07	2.00658e+07	4.33813e+06	6.50505e+06	3.152e+06	1.03741e+07	1.07693e+07	9.78972e+06	7.27469e+06	3.71882e+06	1.92044e+06	2.43697e+06	1.65751e+07	1.53864e+07	1.41207e+07	8.16484e+06	6.84626e+06	3.36764e+06	1.70191e+06	7.1339e+06	1.15888e+07	8.97864e+06	7.04815e+06	5.00358e+06	4.10295e+06	2.71452e+06	7.45794e+06	1.14594e+07	8.06698e+06	5.55026e+06	5.94895e+06	3.17593e+06	3.03442e+06	8.21483e+06	1.18771e+07	1.77224e+07	9.88998e+06	4.34274e+06
	2961456	Dhx9	4	4	191.41	0.533758	2.27359	ST	CxCA	RNA helicase A	2.15392e+07	1.26988e+07	1.5747e+07	2.85742e+07	2.09388e+07	4.17989e+07	1.20918e+07	1.10703e+07	1.01646e+07	3.21306e+07	3.61876e+07	3.11084e+07	2.86964e+07	1.84561e+07	1.36488e+07	8.35928e+06	3.00728e+07	1.6601e+07	1.87203e+07	2.01546e+07	9.0488e+06	6.18304e+06	6.67126e+06	8.94695e+06	1.68101e+07	2.16823e+07	2.11499e+07	1.27885e+07	3.73484e+07	8.21448e+06	8.55958e+06	2.05245e+07	2.48433e+07	4.09385e+07	9.20731e+06	1.28929e+07	1.77176e+07	3.24004e+07	1.61017e+07
	1051238	Gna11	7	4	262.22	0.604717	1.69911	Hyp	CB	guanine nucleotide-binding protein	5.5092e+07	7.87104e+07	7.25768e+07	2.31457e+07	2.46409e+07	2.18831e+07	5.22021e+07	5.42775e+07	4.8089e+07	3.01179e+07	2.11984e+07	3.0797e+07	2.71508e+07	7.29966e+07	6.17525e+07	5.751e+07	2.69885e+07	3.38319e+07	2.86747e+07	2.30853e+07	6.80355e+07	6.97515e+07	4.88543e+07	4.66989e+07	3.46368e+07	2.89937e+07	2.30227e+07	7.54078e+07	6.50032e+07	8.44216e+07	4.71453e+07	3.72665e+07	2.38314e+07	3.27926e+07	5.07919e+07	5.71546e+07	5.18102e+07	4.19827e+07	3.93866e+07
	780126	Vsnl1	5	4	226.5	0.844616	1.42993	ST	Hic	NVP-1	2.14859e+07	3.57239e+07	3.45519e+07	1.86846e+07	2.13341e+07	2.16213e+07	2.12639e+07	1.48122e+07	1.8722e+07	1.74164e+07	2.41573e+07	1.20681e+08	1.33024e+08	9.20308e+07	1.01433e+08	8.01357e+07	1.18467e+08	6.44953e+07	5.30429e+07	5.90417e+07	4.60915e+07	4.67404e+07	4.85596e+07	9.05847e+06	1.27072e+07	1.17697e+07	1.18455e+07	1.19875e+07	9.45519e+06	1.57744e+07	1.37039e+07	1.46142e+07	1.26616e+07	1.16553e+07	1.52122e+07	3.91511e+07	1.67108e+07	9.17106e+06	1.2382e+07
	7229099	Kcnj10	3	3	112.99	0	11.1369	Hyp	CxM	ATP-dependent inward rectifier potassium channel Kir4.1	2.40765e+07	2.43722e+07	2.38762e+07	2.24627e+07	1.93288e+07	1.03261e+07	9.67602e+06	1.15312e+07	1.27598e+07	9.22656e+06	9.40915e+06	2.37915e+07	2.2147e+07	2.90666e+07	2.21444e+07	2.15969e+07	2.21387e+07	6.10572e+06	5.4669e+06	4.43459e+06	7.19778e+06	6.42678e+06	6.51849e+06	1.30842e+07	1.3342e+07	9.49689e+06	9.85775e+06	1.12497e+07	1.37339e+07	6.79799e+06	7.32207e+06	8.68977e+06	8.3094e+06	1.29339e+07	8.2341e+06	1.28469e+07	1.41848e+07	1.29519e+07	1.13421e+07
	2735712	Cd200	3	3	162.33	0	4.00742	Hyp	CB	cell surface molecule OX-2	4.60531e+06	4.46954e+06	4.8571e+06	5.21201e+06	2.47008e+06	1.35274e+06	1.24733e+06	2.30587e+06	1.91383e+06	1.81486e+06	1.68801e+06	1.5605e+07	1.42899e+07	1.49173e+07	1.69925e+07	1.25858e+07	1.6527e+07	1.69986e+06	1.6617e+06	957384	2.35877e+06	2.06828e+06	2.58076e+06	1.41337e+06	1.37837e+06	2.08985e+06	1.50817e+06	1.30994e+06	1.37686e+06	1.95364e+06	1.42826e+06	1.46749e+06	1.57853e+06	1.31251e+06	1.25999e+06	3.28081e+06	2.36493e+06	1.43609e+06	1.8457e+06
	563738	Ptprn	3	3	101.37	0	11.8924	Hyp	CxCA	putative protein tyrosine phosphatase	5.02815e+06	4.92972e+06	4.81544e+06	3.01373e+06	6.05206e+06	3.80712e+06	4.54935e+06	4.57331e+06	5.24807e+06	4.49107e+06	4.39574e+06	2.57424e+06	2.80873e+06	2.41204e+06	2.84677e+06	3.20754e+06	3.00799e+06	1.2301e+06	1.93202e+06	1.31441e+06	1.2314e+06	1.17215e+06	1.61763e+06	5.18904e+06	5.43845e+06	5.20529e+06	4.93977e+06	5.63595e+06	8.02368e+06	4.5298e+06	4.6872e+06	5.34276e+06	5.37859e+06	4.23611e+06	4.82625e+06	3.79767e+06	5.37235e+06	4.68094e+06	5.03627e+06
	34849520	Prrt3	3	3	86.58	2.52021e-14	3.54739	CxM	CB	Proline-rich transmembrane protein 3	4.16532e+06	4.62539e+06	4.5275e+06	4.18029e+06	3.83959e+06	7.72241e+06	6.64726e+06	9.41323e+06	8.20281e+06	7.19899e+06	7.67343e+06	1.9354e+06	3.18114e+06	1.96259e+06	1.79492e+06	2.00578e+06	1.91809e+06	351698	264511	204821	308347	927011	1.0444e+06	805454	503686	812084	367050	767724	839151	2.62814e+06	990824	725341	758825	873118	2.48071e+06	1.13347e+06	1.83014e+06	480217	704163
	111600978	Cpne7	4	3	224.14	1.20792e-13	13.9202	Hic	CB	Copine VII	5.75101e+06	6.81132e+06	5.917e+06	1.05729e+07	4.16192e+06	1.94621e+06	4.35382e+06	3.7755e+06	2.94638e+06	2.08606e+06	2.29338e+06	1.45142e+07	1.5645e+07	1.26724e+07	1.41794e+07	1.07692e+07	1.55494e+07	2.42478e+06	3.87201e+06	4.02716e+06	1.46038e+06	2.4917e+06	1.71446e+06	607614	1.33652e+06	1.85114e+06	1.13652e+06	1.66984e+06	2.12935e+06	1.47905e+06	1.45779e+06	1.65146e+06	1.77436e+06	3.15615e+06	3.45278e+06	4.4089e+06	4.1998e+06	2.63426e+06	1.54921e+06
	28972373	Baiap3	3	3	155.93	2.45926e-12	11.3229	Hyp	CxM	mKIAA0734 protein	1.41354e+06	2.39053e+06	1.81419e+06	1.51667e+06	797726	1.27895e+06	1.22218e+06	1.93483e+06	1.23071e+06	1.38803e+06	1.50305e+06	6.27298e+06	6.91069e+06	1.06147e+07	9.75451e+06	6.89235e+06	8.03421e+06	968646	1.40992e+06	1.98139e+06	886864	1.03676e+06	1.0483e+06	1.14309e+06	1.37477e+06	1.65492e+06	1.54492e+06	1.63242e+06	865638	1.03316e+06	1.7004e+06	1.6506e+06	2.10342e+06	1.43948e+06	2.60626e+06	1.51188e+06	1.37346e+06	1.72154e+06	1.90834e+06
	13435484	Prepl	3	3	105.96	3.20044e-12	6.75755	Hyp	CxM	Prepl protein	1.4493e+06	2.36924e+06	1.23418e+06	3.16543e+06	2.15295e+06	1.42963e+06	875809	997205	745760	523364	724366	3.79273e+06	3.24029e+06	6.6218e+06	4.93447e+06	7.12668e+06	3.89846e+06	863214	580450	559939	1.06317e+06	740833	1.04624e+06	380808	573149	300681	493183	861558	814730	524915	796034	472515	516161	512512	1.22741e+06	1.97094e+06	588001	637340	610823
	6653209	Pcsk1n	3	3	144.56	5.02443e-12	9.9331	Hyp	CxM	proSAAS	2.85864e+06	2.61318e+06	2.41052e+06	3.10488e+06	2.22352e+06	3.05702e+06	3.25307e+06	2.00818e+06	2.35705e+06	2.88004e+06	3.35864e+06	2.07932e+06	2.23414e+06	1.60153e+06	1.35093e+06	1.90414e+06	1.26778e+06	1.18799e+07	1.26766e+07	1.45406e+07	7.93939e+06	8.92289e+06	7.43886e+06	3.73708e+06	3.06625e+06	3.83925e+06	4.11191e+06	2.73595e+06	4.16482e+06	3.28807e+06	2.12652e+06	3.5836e+06	4.07104e+06	4.17228e+06	2.77946e+06	4.89034e+06	4.93947e+06	7.86702e+06	3.37364e+06
	15991284	Syt12	3	3	96.31	7.00151e-12	6.05286	CB	Hyp	synaptotagmin XII	7.6897e+06	8.39294e+06	5.64138e+06	7.32009e+06	1.31815e+07	8.71418e+06	8.27716e+06	6.87558e+06	8.61919e+06	7.38384e+06	8.6978e+06	5.95956e+06	5.79386e+06	8.20337e+06	5.26003e+06	6.54999e+06	4.14434e+06	2.7428e+06	2.6688e+06	1.84174e+06	2.34754e+06	2.33106e+06	2.86168e+06	1.01059e+07	1.40732e+07	1.05117e+07	9.24898e+06	1.11098e+07	9.85943e+06	1.23942e+07	1.09613e+07	1.4029e+07	7.9605e+06	1.13329e+07	1.01687e+07	5.43684e+06	9.54153e+06	9.47233e+06	1.13322e+07
	4959100	Dmtn	3	3	99.84	1.69895e-11	3.92504	CxCA	CB	dematin 48 kDa subunit	1.66135e+06	1.84776e+06	1.42899e+06	2.00439e+06	3.44361e+06	6.95526e+06	3.70685e+06	3.80996e+06	4.09494e+06	4.13076e+06	4.35492e+06	852406	902881	792985	421892	1.33379e+06	1.33308e+06	6.13169e+06	5.82506e+06	6.52703e+06	5.36284e+06	5.47857e+06	4.86988e+06	453214	635034	567432	522538	1.01699e+06	1.31614e+06	356057	391977	750921	402862	1.87122e+06	368446	2.97221e+06	937130	1.15799e+06	298485
	74184706	Shisa6	3	3	136.33	3.3996e-11	10.2225	CB	CxCA	unnamed protein product	8.55494e+06	9.45335e+06	9.04185e+06	8.55279e+06	9.28633e+06	2.92001e+06	4.78235e+06	3.67988e+06	4.43487e+06	1.94389e+06	2.58218e+06	4.81369e+06	5.10472e+06	8.59148e+06	7.25663e+06	1.08217e+07	5.05203e+06	3.2237e+06	4.35798e+06	2.07259e+06	3.15274e+06	2.6258e+06	3.54417e+06	545940	1.16546e+06	1.09009e+06	819074	1.26848e+06	1.93685e+06	1.5433e+06	1.5239e+06	1.72615e+06	1.34936e+06	3.5133e+06	1.87541e+06	4.51168e+06	8.58382e+06	3.67696e+06	1.7217e+06
	5833936	H2afy	3	3	126.25	3.47806e-11	8.59346	ST	CxM	histone macroH2A1.2 variant	8.70038e+06	1.17736e+07	1.18811e+07	9.63863e+06	6.49072e+06	1.47528e+07	1.25322e+07	1.5208e+07	1.59492e+07	1.54236e+07	1.31462e+07	6.03613e+06	5.85724e+06	6.0671e+06	6.58984e+06	5.30939e+06	5.26425e+06	3.71286e+06	4.31685e+06	3.5905e+06	3.59516e+06	4.94368e+06	3.14773e+06	1.00814e+07	8.64594e+06	1.12189e+07	1.04816e+07	1.44975e+07	1.51928e+07	9.90095e+06	1.03791e+07	1.05883e+07	1.21977e+07	9.716e+06	1.03642e+07	8.48983e+06	1.03913e+07	9.16152e+06	8.37814e+06
	26350267	Slc24a2	3	3	89.01	5.35233e-11	3.24593	Hic	CB	unnamed protein product	2.36343e+06	3.49904e+06	2.5874e+06	1.81681e+06	3.48871e+06	2.35666e+06	1.23642e+06	785152	656153	825892	1.30807e+06	4.44311e+06	3.17618e+06	3.32742e+06	3.65869e+06	3.88447e+06	3.8487e+06	997978	561416	388543	842361	1.21994e+06	1.52351e+06	1e+06	1.03331e+06	1.05385e+06	595077	734615	1.52804e+06	720468	927653	856718	813704	1.5592e+06	747732	1.46116e+06	1.90203e+06	1.0295e+06	705300
	1515425	Ptprn2	3	3	149.68	8.56503e-11	4.79901	Hyp	CxCA	protein tyrosine phosphatase-NP	7.35907e+06	6.51958e+06	6.70345e+06	6.94986e+06	2.92981e+06	2.69335e+06	3.34938e+06	2.4756e+06	2.48047e+06	1.98564e+06	1.17049e+06	8.87676e+06	7.83064e+06	1.12949e+07	1.08911e+07	8.28934e+06	6.11325e+06	1.56741e+07	2.67901e+07	2.05779e+07	2.08671e+07	1.69123e+07	1.56933e+07	2.39856e+06	5.0513e+06	5.14353e+06	4.46066e+06	6.21906e+06	5.86111e+06	2.52664e+06	3.97036e+06	4.02845e+06	3.74707e+06	4.72644e+06	4.93618e+06	1.69842e+07	1.06101e+07	8.15613e+06	2.87181e+06
	12847703	Tmem163	3	3	200.64	1.181e-10	9.68135	CB	Hic	unnamed protein product	2.47763e+07	2.89523e+07	2.34523e+07	2.62489e+07	2.09718e+07	2.08216e+07	1.74205e+07	1.78525e+07	1.92638e+07	1.65243e+07	1.77768e+07	4.23486e+07	3.62962e+07	3.13036e+07	3.57601e+07	3.90737e+07	3.62682e+07	4.1836e+07	3.95152e+07	3.17831e+07	2.99444e+07	3.6214e+07	3.678e+07	2.58844e+07	2.46838e+07	2.41306e+07	2.31508e+07	2.1744e+07	2.51752e+07	1.81122e+07	2.81961e+07	2.11472e+07	2.03974e+07	2.53154e+07	2.22703e+07	2.81965e+07	3.25353e+07	3.36961e+07	1.79801e+07
	19387986	Sccpdh	3	3	128.16	1.93265e-10	2.36606	Hyp	Hic	Saccharopine dehydrogenase (putative)	5.07774e+06	4.38299e+06	3.40647e+06	2.61458e+06	3.48073e+06	1.27861e+07	1.28721e+07	9.14668e+06	9.30369e+06	1.12435e+07	1.33681e+07	3.43205e+06	2.41211e+06	2.41815e+06	2.19546e+06	2.56894e+06	2.49751e+06	2.56637e+06	3.48494e+06	3.33343e+06	3.11159e+06	3.87826e+06	3.87303e+06	3.82273e+06	7.46567e+06	7.13901e+06	4.33715e+06	6.85411e+06	4.77273e+06	7.147e+06	6.87575e+06	4.96002e+06	6.90196e+06	6.45662e+06	8.22553e+06	5.05591e+06	4.08051e+06	4.5851e+06	6.59429e+06
	27695704	Cnksr2	3	3	206.97	2.14436e-10	3.76753	Hic	Hyp	Connector enhancer of kinase suppressor of Ras 2	2.09336e+06	2.6931e+06	1.98407e+06	1.69159e+06	2.19482e+06	9.99124e+06	1.01423e+07	5.20622e+06	6.21334e+06	5.84912e+06	7.82537e+06	2.01272e+06	2.51918e+06	1.46746e+06	1.05972e+06	1.16597e+06	1.12032e+06	840771	1.32147e+06	724490	809413	1.41121e+06	1.64412e+06	2.64544e+06	4.52628e+06	2.485e+06	1.67745e+06	2.50951e+06	2.49589e+06	5.73623e+06	4.25291e+06	3.7275e+06	2.70397e+06	4.1165e+06	2.86903e+06	4.35014e+06	4.99986e+06	4.48718e+06	2.34917e+06
	228950	Grin2b	3	3	86.78	3.24805e-10	5.89006	Hic	CB	D-MeAsp receptor	2.19548e+06	1.85902e+06	1.72271e+06	1.70079e+06	1.29152e+06	2.27016e+06	1.86687e+06	4.66846e+06	5.06557e+06	3.2529e+06	4.36715e+06	2.81018e+06	3.91101e+06	4.35311e+06	5.36932e+06	4.08153e+06	4.24541e+06	7.61012e+06	9.70194e+06	1.00788e+07	9.1431e+06	7.59203e+06	9.38434e+06	2.24346e+06	1.55915e+06	3.01435e+06	3.12591e+06	2.31528e+06	2.06103e+06	2.75857e+06	2.9925e+06	2.67831e+06	3.40933e+06	2.60339e+06	3.45844e+06	3.24401e+06	2.41348e+06	3.53895e+06	3.29214e+06
	26327997	Lxn	3	3	153.48	7.13362e-10	5.40038	CB	ST	unnamed protein product	2.02335e+07	3.02043e+07	4.18351e+07	4.03477e+07	8.72281e+07	2.96092e+07	1.20051e+07	8.21748e+06	1.5141e+07	1.35477e+07	1.24615e+07	1.89639e+07	1.84392e+07	1.78994e+07	2.02735e+07	1.78828e+07	1.55335e+07	9.32535e+06	1.04428e+07	7.12193e+06	5.94927e+06	8.20156e+06	9.00985e+06	1.02237e+07	1.21576e+07	1.02004e+07	7.71637e+06	1.00376e+07	1.1308e+07	8.46849e+06	8.01099e+06	8.11723e+06	7.08106e+06	7.20082e+06	6.50437e+06	1.99341e+07	2.08846e+07	1.42003e+07	7.07297e+06
	6453809	Mtch1	3	3	104.75	1.0616e-09	6.21385	ST	CxCA	mitochondrial carrier homolog 1 isoform a	1.29169e+07	1.06097e+07	1.06858e+07	1.61016e+07	9.80547e+06	8.94671e+06	7.84644e+06	7.52193e+06	7.80046e+06	7.59055e+06	7.8687e+06	1.32497e+07	1.26559e+07	1.62449e+07	1.21567e+07	1.11941e+07	1.20809e+07	5.8067e+06	6.18346e+06	6.31722e+06	4.98018e+06	5.93228e+06	5.3482e+06	7.38304e+06	6.59712e+06	6.84523e+06	6.97021e+06	5.1499e+06	7.3325e+06	4.87492e+06	5.92966e+06	6.32719e+06	6.48874e+06	7.68894e+06	4.88106e+06	7.34053e+06	9.85219e+06	1.10189e+07	6.16838e+06
	17390854	Tmem30a	3	3	101.07	1.82182e-09	2.57777	Hyp	CxCA	Transmembrane protein 30A	7.8358e+06	9.70104e+06	8.07659e+06	1.32461e+07	1.35412e+07	1.99066e+07	1.50762e+07	1.61846e+07	1.71477e+07	1.5993e+07	2.01685e+07	7.525e+06	1.13912e+07	6.03574e+06	8.10856e+06	9.51981e+06	7.61964e+06	5.94755e+06	5.44219e+06	6.46709e+06	5.62534e+06	5.18726e+06	5.62386e+06	7.22637e+06	8.47217e+06	7.52489e+06	9.04527e+06	5.70518e+06	8.00277e+06	7.44061e+06	8.33307e+06	9.10566e+06	8.51243e+06	8.01051e+06	7.82462e+06	6.58973e+06	8.02009e+06	8.45777e+06	8.77594e+06
	74184678	Nt5dc3	3	3	97.12	4.51047e-09	2.64801	Hic	CB	unnamed protein product	1.64443e+06	1.37591e+06	2.72736e+06	1.61326e+06	1.03549e+07	1.86143e+06	2.17218e+06	1.81567e+06	2.12416e+06	2.03841e+06	2.85449e+06	3.33691e+06	1.95136e+06	2.42701e+06	2.43003e+06	1.78106e+06	1.84662e+06	1.16187e+07	1.33565e+07	1.32476e+07	1.46216e+07	1.41099e+07	1.77129e+07	3.05676e+06	2.41724e+06	2.39598e+06	2.58364e+06	2.88968e+06	2.40681e+06	2.99984e+06	3.81094e+06	2.47878e+06	1.64979e+06	1.55848e+06	4.52385e+06	5.96876e+06	3.42115e+06	1.57961e+06	3.00521e+06
	148698176	Epb4.1	4	3	149.33	6.98645e-09	7.48682	CB	Hic	erythrocyte protein band 4.1	1.71428e+07	2.22609e+07	2.22069e+07	2.42918e+07	2.98835e+07	1.02728e+07	7.67854e+06	8.77093e+06	8.55629e+06	7.39539e+06	9.14703e+06	9.83497e+06	8.55568e+06	1.47035e+07	1.02675e+07	1.35383e+07	1.08686e+07	6.58273e+06	8.73055e+06	5.79608e+06	7.93191e+06	5.44911e+06	8.36883e+06	3.38162e+06	6.19529e+06	5.58541e+06	5.08857e+06	4.57014e+06	8.36768e+06	4.38321e+06	4.86397e+06	6.75009e+06	5.73996e+06	1.2065e+07	5.04749e+06	1.02357e+07	1.93173e+07	1.54783e+07	4.76171e+06
	1083440	Nono	3	3	132.87	8.34464e-09	4.52445	ST	CxM	octamer-binding protein NonO - mouse	1.55361e+06	2.32675e+06	1.39345e+06	1.57459e+06	1.22356e+06	2.5582e+06	2.01572e+06	2.04083e+06	1.60544e+06	2.86788e+06	2.30583e+06	2.65847e+06	3.13006e+06	5.25032e+06	3.96622e+06	3.91154e+06	5.13536e+06	6.80475e+06	7.72276e+06	6.36788e+06	5.98836e+06	5.27069e+06	6.80867e+06	2.26353e+06	3.55512e+06	4.20082e+06	2.81033e+06	2.61548e+06	2.34503e+06	2.07573e+06	2.93883e+06	2.50702e+06	5.56094e+06	2.97738e+06	2.2193e+06	2.5332e+06	1.89275e+06	3.44917e+06	3.76654e+06
	12839092	Asrgl1	3	3	114.26	8.69478e-09	4.33274	CB	ST	unnamed protein product	4.8675e+06	6.89615e+06	5.88395e+06	2.09775e+07	4.56311e+06	9.28113e+06	5.77187e+06	7.83141e+06	7.83114e+06	5.27578e+06	1.10964e+07	8.27022e+06	1.04859e+07	4.7957e+06	8.45946e+06	5.62862e+06	3.58606e+06	4.19526e+07	3.0134e+07	3.85436e+07	6.07563e+07	5.61973e+07	6.26788e+07	7.4684e+06	5.81552e+06	6.6221e+06	1.17435e+07	6.93334e+06	1.13397e+07	9.13947e+06	6.5369e+06	6.63634e+06	1.10084e+07	1.64573e+07	8.54351e+06	3.80097e+07	1.40453e+07	7.24262e+06	6.27081e+06
	148699769	Slc1a6	5	3	272.8	9.71591e-09	7.01967	CB	Hic	solute carrier family 1 (high affinity aspartate/glutamate transporter), member 6	1.61236e+07	1.55246e+07	1.64129e+07	8.29966e+06	8.2803e+06	1.44981e+07	1.70848e+07	1.87141e+07	1.69822e+07	1.26344e+07	1.43927e+07	8.36075e+06	1.03218e+07	1.10817e+07	1.48454e+07	1.35983e+07	8.50993e+06	5.12518e+06	4.26816e+06	3.76365e+06	4.98765e+06	5.40719e+06	6.78873e+06	1.58943e+07	1.64092e+07	1.59859e+07	1.307e+07	1.44676e+07	1.58169e+07	1.90132e+07	1.82079e+07	1.444e+07	1.41985e+07	1.1007e+07	1.90417e+07	1.35223e+07	2.08015e+07	1.48312e+07	1.44831e+07
	4185296	Rasal1	3	3	147.66	9.93427e-09	2.82184	CxCA	CB	rasGAP-activating-like protein	5.4933e+06	6.48407e+06	6.17517e+06	6.60922e+06	5.3066e+06	1.14716e+07	9.41688e+06	7.85911e+06	6.01808e+06	5.72453e+06	7.75532e+06	4.0245e+06	3.81825e+06	3.13846e+06	2.3813e+06	3.1476e+06	2.87745e+06	2.79764e+06	2.75815e+06	3.10791e+06	3.11156e+06	3.42802e+06	3.89537e+06	4.72162e+06	9.92763e+06	7.20222e+06	5.42988e+06	6.68312e+06	5.56169e+06	6.39651e+06	7.51386e+06	7.47815e+06	4.88083e+06	6.74037e+06	7.08854e+06	6.02873e+06	5.43473e+06	5.27216e+06	5.31494e+06
	26337255	Mark2	4	3	186.21	1.71704e-08	2.19989	Hic	CB	unnamed protein product	3.08506e+07	3.1392e+07	2.88738e+07	1.60067e+07	2.39883e+07	3.65852e+07	3.43494e+07	3.54047e+07	3.02618e+07	3.21496e+07	3.0435e+07	3.97438e+07	4.12578e+07	4.00495e+07	4.22227e+07	3.71783e+07	3.433e+07	5.48013e+07	5.34457e+07	4.92481e+07	5.40612e+07	6.04268e+07	5.04091e+07	3.36741e+07	2.45134e+07	3.6352e+07	3.08518e+07	3.84147e+07	4.84389e+07	3.78335e+07	2.97825e+07	3.21751e+07	3.43271e+07	4.28466e+07	4.34451e+07	4.18735e+07	3.94043e+07	3.68344e+07	2.75585e+07
	123702073	Vamp1	4	3	303.57	1.75544e-08	2.20653	CB	ST	vesicle-associated membrane protein 1 isoform b	5.8351e+06	6.72477e+06	6.64157e+06	2.96968e+06	3.57613e+06	5.13913e+06	7.21631e+06	5.43198e+06	5.64942e+06	4.88213e+06	4.67315e+06	5.13965e+06	5.25481e+06	3.26011e+06	4.28801e+06	4.14066e+06	4.35305e+06	2.29439e+06	2.33509e+06	2.15413e+06	1.34131e+06	1.10821e+06	1.72923e+06	4.34203e+06	6.38719e+06	5.38493e+06	6.1302e+06	5.58055e+06	4.93758e+06	4.8443e+06	6.80498e+06	6.66563e+06	6.03787e+06	6.6602e+06	3.94156e+06	5.67063e+06	8.27059e+06	6.15558e+06	9.1592e+06
	44890499	Ccdc177	3	3	102.87	1.80998e-08	3.33287	CxF	CB	Gene model 1568, (NCBI)	2.13985e+06	1.72132e+06	734675	146009	1.01485e+06	3.24647e+06	2.61223e+06	4.84314e+06	4.7488e+06	4.03135e+06	4.54113e+06	3.62242e+06	2.24842e+06	1.07114e+06	3.3804e+06	2.75776e+06	2.83325e+06	5.58946e+06	6.82656e+06	7.61775e+06	7.43073e+06	7.48123e+06	7.08315e+06	7.3657e+06	6.82259e+06	1.1151e+07	1.22354e+07	1.15761e+07	4.81425e+06	5.89424e+06	8.49369e+06	7.1004e+06	9.33069e+06	8.15076e+06	9.71985e+06	5.07643e+06	3.11841e+06	1.09226e+07	9.62352e+06
	3452507	Ctbp1	3	3	110.94	4.47663e-08	7.82979	CxM	ST	CtBP1 protein	1.81821e+07	1.93935e+07	1.01776e+07	9.12912e+06	9.62365e+06	1.25112e+07	1.23477e+07	1.14957e+07	1.66138e+07	1.3584e+07	2.11499e+07	2.96225e+07	3.59343e+07	4.72608e+07	3.20731e+07	3.49495e+07	3.9479e+07	1.5709e+07	1.89295e+07	1.87321e+07	1.4794e+07	1.12152e+07	1.65754e+07	1.94215e+07	1.89593e+07	2.35147e+07	2.34741e+07	1.89971e+07	1.39864e+07	2.00005e+07	2.128e+07	1.61656e+07	2.18774e+07	2.67793e+07	1.64131e+07	1.37814e+07	1.70786e+07	1.43997e+07	1.97645e+07
	413868	Gad2	3	3	241.36	6.13785e-08	3.04402	Hyp	ST	glutamate decarboxylase	1.23472e+06	1.63582e+06	1.62158e+06	1.1524e+06	1.5229e+06	715498	536820	812237	699714	644733	923491	1.20225e+06	1.40631e+06	1.74176e+06	1.88363e+06	2.04761e+06	1.43181e+06	1.3779e+06	976265	1.49351e+06	965162	1.56193e+06	2.06697e+06	642680	218701	208902	368717	341925	993226	440120	598168	351378	288301	744499	353709	1.67908e+06	1.82636e+06	881346	268368
	2388722	Cpt1a	3	3	92.69	8.49491e-08	4.13772	Hyp	CxCA	carnitine palmitoyltransferase I	2.48711e+07	3.31063e+07	1.91604e+07	1.27656e+07	2.59911e+07	4.53832e+07	3.79353e+07	4.19559e+07	3.49884e+07	2.42079e+07	3.56206e+07	2.56809e+07	3.43189e+07	2.88824e+07	3.51007e+07	4.23818e+07	3.4987e+07	4.08848e+07	2.97133e+07	3.27369e+07	3.25217e+07	5.19709e+07	5.55927e+07	4.05446e+07	5.28042e+07	6.79823e+07	5.15209e+07	5.07679e+07	5.7356e+07	4.8702e+07	4.98328e+07	6.26491e+07	6.95873e+07	6.31064e+07	1.11755e+08	4.48487e+07	5.47043e+07	3.60888e+07	4.96202e+07
	12697592	Cndp2	3	3	123.87	8.75181e-08	2.74739	CxCA	ST	MNCb-1930 protein	1.55314e+07	1.73425e+07	1.38414e+07	1.29174e+07	1.83499e+07	1.89834e+07	1.99081e+07	2.30201e+07	2.12933e+07	2.07312e+07	2.33918e+07	2.1877e+07	2.14284e+07	1.64904e+07	2.02113e+07	1.81216e+07	1.80823e+07	3.01846e+07	3.25964e+07	3.31812e+07	3.1002e+07	2.89536e+07	2.74646e+07	2.25217e+07	2.19168e+07	2.04468e+07	2.33017e+07	1.73452e+07	1.63119e+07	1.65757e+07	2.11923e+07	2.13952e+07	2.03705e+07	2.03467e+07	1.68386e+07	2.09228e+07	2.19944e+07	2.39305e+07	1.89354e+07
	6141568	Ndrg3	3	3	174.39	1.28175e-07	2.12149	CB	ST	Ndr1 related protein Ndr3	3.25062e+07	3.42277e+07	3.15702e+07	3.71683e+07	3.04881e+07	3.33012e+07	3.20874e+07	2.48261e+07	2.62899e+07	2.88508e+07	3.49796e+07	5.38227e+07	5.33775e+07	4.34088e+07	4.10147e+07	3.46711e+07	4.39427e+07	5.2935e+07	4.92054e+07	5.37713e+07	5.28875e+07	4.68991e+07	5.11669e+07	2.50288e+07	2.87162e+07	3.42289e+07	3.26948e+07	2.59177e+07	2.20558e+07	3.01194e+07	2.67771e+07	3.65274e+07	4.26611e+07	3.15975e+07	3.81865e+07	5.53827e+07	2.81635e+07	2.07707e+07	3.23487e+07
	20070698	Slc7a5	3	3	204	1.46999e-07	2.04047	CB	CxM	Solute carrier family 7 (cationic amino acid transporter, y+ system), member 5	1.52277e+08	1.89141e+08	1.33053e+08	4.75525e+07	1.4585e+08	2.08003e+08	1.95934e+08	1.78666e+08	1.99985e+08	1.71722e+08	1.76005e+08	1.76238e+08	1.89772e+08	1.86318e+08	2.15599e+08	2.20302e+08	1.95313e+08	3.20316e+08	2.86446e+08	3.03099e+08	3.06222e+08	4.06034e+08	3.69012e+08	2.51829e+08	3.08364e+08	3.13367e+08	3.08285e+08	3.09518e+08	3.23387e+08	2.81696e+08	2.74364e+08	2.78059e+08	3.38544e+08	2.1315e+08	3.40969e+08	2.31906e+08	1.97074e+08	2.22444e+08	2.62348e+08
	12851187	Tubb4a	36	3	3233.57	1.84293e-07	2.70395	CB	ST	unnamed protein product	3.56972e+08	4.99624e+08	3.48317e+08	3.28384e+08	4.36191e+08	6.02087e+08	4.63183e+08	4.89667e+08	4.71432e+08	4.20678e+08	4.40876e+08	3.95125e+08	3.89354e+08	4.25403e+08	4.24091e+08	5.35089e+08	3.89263e+08	2.23978e+08	1.83817e+08	1.86628e+08	2.05304e+08	2.44374e+08	2.6838e+08	3.59723e+08	4.86102e+08	5.5256e+08	4.22743e+08	5.47454e+08	4.31892e+08	4.96745e+08	4.12592e+08	4.43685e+08	6.2131e+08	4.70172e+08	6.42017e+08	3.05278e+08	3.96606e+08	3.96866e+08	4.71187e+08
	33416314	Tubb2a	38	3	3595.07	2.20923e-07	2.05792	CxCA	CB	Tubulin, beta 2A	6.02298e+06	7.55013e+06	9.63035e+06	1.20372e+07	6.02165e+06	4.05756e+06	2.41777e+06	1.29847e+06	2.64185e+06	1.95772e+06	2.94418e+06	4.54438e+06	5.84026e+06	8.9593e+06	4.44531e+06	7.48978e+06	5.39009e+06	2.0708e+06	4.50714e+06	2.56509e+06	1.68252e+06	1.48008e+06	2.40813e+06	1.16773e+06	2.0648e+06	1.24036e+06	1.87305e+06	1.13714e+06	2.68779e+06	2.17672e+06	871381	1.89003e+06	1.9053e+06	5.81806e+06	2.30407e+06	3.95646e+06	5.03203e+06	3.43461e+06	1.46624e+06
	40068493	Ddx17	4	3	220.02	2.47882e-07	5.39762	ST	CxM	probable ATP-dependent RNA helicase DDX17 isoform 1	4.73666e+06	5.01985e+06	4.24583e+06	3.39194e+06	5.5088e+06	5.65741e+06	5.20215e+06	3.90045e+06	5.04765e+06	3.39311e+06	4.59322e+06	3.22034e+06	2.76755e+06	3.14553e+06	2.24299e+06	3.55886e+06	1.99704e+06	2.42228e+06	1.6883e+06	2.3676e+06	2.71735e+06	3.52467e+06	3.07082e+06	5.14963e+06	5.29386e+06	5.22365e+06	4.71882e+06	4.60097e+06	4.14177e+06	4.43876e+06	4.59207e+06	5.60089e+06	5.89905e+06	5.38065e+06	6.55408e+06	4.42294e+06	5.30413e+06	3.24615e+06	4.51327e+06
	21594541	Exoc3	3	3	74.18	2.48375e-07	1.79569	CxCA	CB	Exocyst complex component 3	9.8326e+06	1.6212e+07	1.3862e+07	1.85425e+07	1.88068e+07	1.11484e+07	8.36028e+06	9.14359e+06	7.84021e+06	7.18877e+06	7.4388e+06	6.49749e+06	4.86311e+06	7.99823e+06	7.06598e+06	8.58955e+06	5.50909e+06	7.12746e+06	6.88387e+06	3.35762e+06	6.63144e+06	5.51379e+06	7.78564e+06	4.77925e+06	5.78236e+06	6.49427e+06	4.31091e+06	5.69924e+06	6.1919e+06	6.37313e+06	4.86913e+06	6.87496e+06	8.32488e+06	7.51684e+06	7.39609e+06	9.61068e+06	1.22626e+07	6.24958e+06	4.44346e+06
	74224349	Khsrp	3	3	124.55	3.55619e-07	2.97649	ST	CxM	unnamed protein product	2.12539e+07	2.08263e+07	1.58041e+07	1.01424e+07	1.62585e+07	2.18873e+07	1.8834e+07	2.87652e+07	2.31064e+07	1.96316e+07	2.04145e+07	1.27665e+07	1.33413e+07	1.23151e+07	1.54664e+07	1.7838e+07	1.22123e+07	1.27255e+07	1.62839e+07	1.92617e+07	1.96991e+07	2.32364e+07	2.28961e+07	2.04284e+07	2.55326e+07	3.77361e+07	2.65966e+07	4.01139e+07	3.18531e+07	3.2004e+07	3.21811e+07	3.16479e+07	3.04342e+07	3.44485e+07	4.21529e+07	2.35957e+07	3.62484e+07	3.31337e+07	3.13394e+07
	12845528	Cap2	4	3	219.28	6.89235e-07	2.06087	CxCA	Hyp	unnamed protein product	1.80358e+07	1.45621e+07	1.46267e+07	1.72436e+07	1.83934e+07	1.62582e+07	2.07573e+07	1.91132e+07	1.87865e+07	1.55846e+07	1.5112e+07	8.72384e+06	1.30489e+07	1.00374e+07	7.70932e+06	1.1797e+07	9.68525e+06	2.19714e+07	2.16236e+07	2.33174e+07	2.76115e+07	2.5303e+07	2.34987e+07	1.17532e+07	1.96158e+07	1.37082e+07	1.24227e+07	1.5695e+07	1.5707e+07	1.51905e+07	1.61968e+07	2.09902e+07	1.19514e+07	1.34303e+07	1.57893e+07	2.24073e+07	1.53846e+07	1.71399e+07	1.41939e+07
	20071455	Cacnb4	3	3	174.2	7.56426e-07	2.32013	CB	Hyp	Calcium channel, voltage-dependent, beta 4 subunit	1.23875e+07	1.6596e+07	1.69353e+07	1.89094e+07	2.36852e+07	1.44922e+07	1.04175e+07	1.14988e+07	1.19919e+07	1.23775e+07	1.22264e+07	2.08056e+07	1.94336e+07	8.69724e+06	2.17838e+07	1.93521e+07	2.04324e+07	1.74076e+07	1.53726e+07	1.5639e+07	1.3474e+07	1.48532e+07	1.58077e+07	7.57166e+06	9.312e+06	9.93579e+06	1.03626e+07	7.93239e+06	1.16083e+07	1.22453e+07	1.02069e+07	1.2889e+07	1.23953e+07	1.43468e+07	1.13651e+07	2.01463e+07	8.94385e+06	1.19309e+07	1.0043e+07
	309262	Slc2a1	3	3	131.16	8.49442e-07	2.25004	Hyp	CxM	facilitated glucose transporter	2.11303e+07	3.15829e+07	2.1985e+07	3.0501e+07	3.48901e+07	2.23905e+07	2.21077e+07	1.72697e+07	2.27501e+07	1.70155e+07	1.68155e+07	1.28968e+07	1.46844e+07	2.12903e+07	1.39292e+07	1.6151e+07	1.28966e+07	1.56518e+07	1.05817e+07	1.51549e+07	1.50308e+07	1.76649e+07	1.75146e+07	9.18212e+06	1.11884e+07	1.04845e+07	1.03049e+07	1.10583e+07	1.40223e+07	1.26939e+07	1.06482e+07	1.11081e+07	1.08158e+07	1.69188e+07	1.27653e+07	2.51341e+07	2.76323e+07	1.20214e+07	6.76111e+06
	223442	mt-Nd1	3	3	106.59	1.10166e-06	2.68723	ST	CxM	protein URF1	5.92207e+06	7.10703e+06	9.78841e+06	2.90694e+06	2.49254e+06	3.91334e+06	3.60362e+06	5.10988e+06	5.07179e+06	5.66949e+06	5.17656e+06	1.06213e+07	9.04653e+06	1.61882e+07	1.59358e+07	1.20649e+07	1.05045e+07	6.01592e+06	5.35759e+06	5.59747e+06	5.27727e+06	6.30546e+06	5.52792e+06	4.59974e+06	3.01724e+06	3.93345e+06	4.22219e+06	3.91833e+06	5.4002e+06	5.48711e+06	4.82145e+06	4.1639e+06	4.33239e+06	4.10216e+06	3.18232e+06	4.66295e+06	6.08267e+06	7.74007e+06	4.42695e+06
	120984	Gna13	4	3	212.89	1.40283e-06	3.41057	Hyp	CxM	Guanine nucleotide-binding protein subunit alpha-13	2.63387e+06	1.35187e+06	3.18873e+06	1.2422e+06	1.80174e+06	832907	1.28135e+06	1.14876e+06	971102	814626	944994	1.17826e+06	654869	641482	861994	742933	749429	962066	530127	283054	508600	631195	741582	1.8665e+06	2.79538e+06	2.23374e+06	1.63124e+06	2.66343e+06	1.27348e+06	1.36834e+06	1.60463e+06	1.25379e+06	1.68159e+06	1.15145e+06	1.86033e+06	1.12823e+06	598409	403287	881860
	26340862	Gprin3	3	3	105.35	1.61573e-06	3.24709	ST	CB	unnamed protein product	8.80429e+06	1.31872e+07	8.35904e+06	1.19746e+07	2.98649e+07	6.70087e+06	5.85667e+06	8.11143e+06	8.1728e+06	7.14625e+06	5.40636e+06	8.7108e+06	8.29835e+06	1.16305e+07	1.14259e+07	1.20536e+07	9.39364e+06	4.07603e+06	2.7015e+06	4.1595e+06	3.83018e+06	4.58858e+06	5.42939e+06	1.00986e+07	8.79669e+06	1.0887e+07	9.97284e+06	1.14024e+07	8.11086e+06	9.91505e+06	1.02658e+07	7.40547e+06	1.09707e+07	1.25742e+07	9.67674e+06	7.73862e+06	1.2707e+07	1.64812e+07	8.24124e+06
	26337975	Arhgap1	3	3	135.97	1.71256e-06	3.25081	ST	CB	unnamed protein product	1.53461e+06	1.63176e+06	2.05329e+06	1.02343e+06	1.18292e+06	1.29025e+06	2.05515e+06	2.22995e+06	2.40043e+06	1.42884e+06	1.12215e+06	1.18976e+06	1.4006e+06	1.25429e+06	1.85499e+06	1.89672e+06	1.23501e+06	2.89014e+06	2.31572e+06	1.36346e+06	2.43704e+06	2.58905e+06	3.42458e+06	3.12308e+06	3.81612e+06	2.64062e+06	2.43822e+06	3.53333e+06	2.80322e+06	4.61935e+06	3.49014e+06	2.74843e+06	3.15874e+06	3.72936e+06	3.91917e+06	3.17324e+06	3.051e+06	2.14403e+06	3.48668e+06
	6979938	Hip1r	3	3	99.79	3.90008e-06	2.25439	CxCA	ST	huntingtin interacting protein 1 related	4.75353e+07	5.42636e+07	3.10193e+07	5.73135e+07	8.38682e+07	4.19871e+07	3.44159e+07	3.7663e+07	3.28462e+07	4.10994e+07	4.67181e+07	3.45527e+07	3.60554e+07	3.83378e+07	3.34799e+07	3.35186e+07	3.26397e+07	2.24744e+07	2.24213e+07	2.27675e+07	1.77799e+07	2.06412e+07	2.39129e+07	2.62378e+07	3.44521e+07	3.84823e+07	3.42514e+07	2.69884e+07	2.71859e+07	2.72936e+07	3.30736e+07	3.35916e+07	3.89991e+07	3.38855e+07	1.9145e+07	2.85421e+07	3.80485e+07	4.14053e+07	3.80104e+07
	53002	Mapk1	6	3	454.21	4.82686e-06	2.35524	ST	CB	mitogen-activated protein kinase (p42)	9.50089e+07	7.28136e+07	6.8924e+07	9.91802e+07	7.92807e+07	5.29607e+07	1.50145e+08	5.93959e+07	6.47915e+07	4.69929e+07	5.50196e+07	6.51898e+07	6.0724e+07	8.47946e+07	6.41082e+07	5.89816e+07	3.61887e+07	7.0492e+07	9.04861e+07	6.08601e+07	6.60752e+07	5.95221e+07	4.97306e+07	2.78804e+07	3.69839e+07	3.31272e+07	3.36419e+07	2.88828e+07	3.13663e+07	3.94279e+07	3.52514e+07	5.02177e+07	3.49819e+07	4.0029e+07	2.89208e+07	8.9792e+07	6.68431e+07	7.23393e+07	4.74235e+07
	51269	Hist1h4d	3	3	147.3	5.10262e-06	2.78388	ST	CxM	unnamed protein product	3.64612e+06	5.88076e+06	6.35238e+06	8.25203e+06	5.81157e+06	2.52434e+06	2.86241e+06	3.44488e+06	2.76809e+06	2.78681e+06	3.20701e+06	3.81802e+06	4.38671e+06	3.11437e+06	3.43284e+06	4.05053e+06	3.0652e+06	2.98746e+06	3.31947e+06	6.24806e+06	5.84154e+06	3.13261e+06	5.3159e+06	1.85548e+06	2.25688e+06	1.74298e+06	2.19136e+06	2.73388e+06	2.85077e+06	1.49419e+06	2.31346e+06	3.36201e+06	2.03748e+06	5.53164e+06	2.6981e+06	3.64302e+06	2.49842e+06	1.22662e+06	2.95111e+06
	7259263	Gprc5b	3	3	83.83	5.37433e-06	2.84493	ST	CxM	unnamed protein product	4.37821e+06	4.62049e+06	4.43021e+06	4.37818e+06	4.5644e+06	2.68168e+06	3.49602e+06	2.60376e+06	3.04295e+06	1.81625e+06	2.92266e+06	2.71821e+06	4.11295e+06	3.69674e+06	2.64437e+06	4.46211e+06	2.99353e+06	2.11708e+06	1.69315e+06	1.52049e+06	1.46081e+06	2.0567e+06	2.06387e+06	2.6147e+06	3.68081e+06	3.03385e+06	3.09414e+06	1.85558e+06	4.71275e+06	2.17455e+06	3.7913e+06	3.17386e+06	1.57839e+06	4.50567e+06	2.67329e+06	3.19234e+06	3.4555e+06	2.99364e+06	1.83448e+06
	200864	Rps4x	3	3	92.75	6.28773e-06	2.34068	ST	CB	ribosomal protein S4	1.30884e+07	1.75247e+07	1.51779e+07	2.94324e+07	4.33616e+07	1.25398e+07	1.07578e+07	1.1811e+07	1.24746e+07	9.73333e+06	1.20489e+07	1.24343e+07	1.57976e+07	1.45355e+07	1.36629e+07	1.57257e+07	1.1413e+07	1.29989e+07	1.03835e+07	1.25898e+07	1.10138e+07	1.13866e+07	1.42332e+07	6.85147e+06	9.5857e+06	9.54393e+06	8.56863e+06	7.50408e+06	1.49492e+07	7.1492e+06	8.88804e+06	1.18822e+07	8.86521e+06	1.80436e+07	9.44603e+06	1.47163e+07	1.55307e+07	1.06811e+07	8.11828e+06
	1129118	Dbt	3	3	109.4	7.35412e-06	2.6828	ST	CxM	acyltransferase	5.38903e+07	5.21775e+07	6.45671e+07	4.57161e+06	1.07528e+07	4.63388e+07	4.05747e+07	4.31328e+07	3.89247e+07	4.27815e+07	3.9323e+07	1.68467e+08	1.51336e+08	1.06926e+08	1.48049e+08	1.13241e+08	1.44605e+08	6.90194e+07	8.03995e+07	5.16436e+07	6.33341e+07	8.20399e+07	5.84394e+07	5.70665e+07	5.37708e+07	4.5904e+07	5.11887e+07	4.92564e+07	4.08506e+07	7.97002e+07	4.64008e+07	5.57332e+07	5.55895e+07	4.79008e+07	6.7332e+07	5.64313e+07	6.26585e+07	5.75028e+07	7.09887e+07
	11612657	Fxyd6	3	3	256.9	7.71795e-06	4.11541	Hyp	ST	FXYD domain-containing ion transport regulator 6 precursor	1.41335e+07	1.74681e+07	1.86249e+07	1.35098e+07	2.02482e+07	1.24805e+07	9.64956e+06	9.02537e+06	1.11332e+07	1.01929e+07	1.12516e+07	1.36979e+07	1.48013e+07	1.39227e+07	1.43124e+07	1.31791e+07	1.05563e+07	1.35126e+07	1.18764e+07	1.33317e+07	1.14912e+07	1.24014e+07	1.34225e+07	1.32124e+07	1.37823e+07	1.03495e+07	1.09785e+07	1.01086e+07	1.62694e+07	9.46932e+06	1.09893e+07	1.48656e+07	1.12129e+07	1.34999e+07	9.04968e+06	1.5412e+07	1.47235e+07	1.39639e+07	9.60044e+06
	13905188	Marc2	3	3	120.08	8.73204e-06	1.69391	ST	Hic	MOCO sulphurase C-terminal domain containing 2	1.69851e+07	1.4027e+07	1.57902e+07	6.15602e+06	9.0416e+06	1.82763e+07	1.95791e+07	1.86912e+07	1.92592e+07	2.05048e+07	1.76287e+07	2.64593e+07	2.01013e+07	1.96223e+07	2.28048e+07	1.82418e+07	2.02632e+07	2.68283e+07	3.14156e+07	2.62408e+07	3.24905e+07	2.80013e+07	2.53248e+07	2.34983e+07	1.77352e+07	1.84597e+07	2.05766e+07	2.26251e+07	1.76245e+07	2.33216e+07	2.43224e+07	2.1317e+07	1.67583e+07	2.10884e+07	1.93807e+07	1.79928e+07	1.85624e+07	2.22547e+07	2.16511e+07
	112180772	Vapa	4	3	146.18	1.35232e-05	2.47193	CB	ST	Vesicle-associated membrane protein, associated protein A	5.65185e+07	5.53514e+07	4.99728e+07	4.19386e+07	5.59715e+07	4.27024e+07	4.09925e+07	4.19179e+07	4.26296e+07	4.13671e+07	4.35444e+07	5.81631e+07	5.31039e+07	6.50809e+07	5.6494e+07	5.286e+07	5.3959e+07	4.35939e+07	5.53942e+07	4.71881e+07	4.84344e+07	4.58092e+07	4.04098e+07	4.92973e+07	3.25206e+07	3.51227e+07	4.03206e+07	3.18169e+07	3.96818e+07	3.58576e+07	4.23527e+07	4.26117e+07	3.29489e+07	4.48797e+07	3.32471e+07	4.85236e+07	5.50577e+07	5.57705e+07	3.62197e+07
	12833468	Sdhb	4	3	187.59	1.37571e-05	1.74346	Hyp	CxCA	unnamed protein product	3.59616e+06	3.86418e+06	2.38227e+06	3.58511e+06	6.44851e+06	9.20857e+06	1.33978e+07	6.05568e+06	7.74526e+06	5.55881e+06	8.53973e+06	3.76556e+06	4.90024e+06	2.2419e+06	1.37822e+06	2.73763e+06	1.89772e+06	1.89825e+06	2.36162e+06	3.14236e+06	2.40785e+06	938246	2.11029e+06	3.38175e+06	1.16946e+07	4.49366e+06	5.05802e+06	6.42968e+06	3.85017e+06	6.32077e+06	5.28363e+06	9.3195e+06	5.32798e+06	1.00084e+07	3.85726e+06	6.73092e+06	3.72401e+06	3.67147e+06	5.43756e+06
	34785851	Dlgap3	3	3	164.25	1.72023e-05	3.34971	Hic	CB	Dlgap3 protein	1.27951e+07	9.07582e+06	9.88505e+06	1.25411e+07	1.0549e+07	8.62963e+06	6.4994e+06	9.37691e+06	9.1736e+06	7.61102e+06	9.78873e+06	9.85958e+06	9.64256e+06	1.11926e+07	9.44978e+06	8.24058e+06	5.93506e+06	8.25025e+06	8.00104e+06	8.41025e+06	9.51839e+06	8.70867e+06	8.48626e+06	7.70939e+06	6.66189e+06	6.35107e+06	7.10348e+06	6.67114e+06	7.96285e+06	7.24706e+06	6.02839e+06	6.40883e+06	5.94963e+06	8.68563e+06	5.65954e+06	6.54032e+06	8.08239e+06	8.942e+06	6.53891e+06
	12584850	Ociad1	4	3	134.44	2.7259e-05	1.82527	ST	CxCA	unknown	4.86996e+07	5.22693e+07	5.1423e+07	4.85781e+07	4.85016e+07	5.129e+07	5.8101e+07	5.64957e+07	5.48729e+07	4.77902e+07	4.71172e+07	6.50361e+07	6.59638e+07	6.25384e+07	6.98055e+07	6.06516e+07	7.38469e+07	8.04303e+07	9.28533e+07	6.33112e+07	7.84289e+07	8.79313e+07	7.62133e+07	6.77619e+07	6.37504e+07	6.14238e+07	6.74182e+07	6.1089e+07	6.92496e+07	8.2784e+07	7.329e+07	6.30545e+07	5.89862e+07	5.33079e+07	5.94402e+07	6.15492e+07	6.52194e+07	6.06271e+07	7.65925e+07
	12832336	Uqcrq	3	3	246.81	3.43601e-05	1.75132	CB	Hic	unnamed protein product	9.13267e+06	9.29825e+06	7.71566e+06	1.25163e+07	1.54509e+07	6.22999e+06	7.14235e+06	8.2059e+06	6.43879e+06	7.49408e+06	4.57307e+06	4.98084e+06	4.82445e+06	8.56718e+06	7.46448e+06	7.30651e+06	5.25614e+06	4.15745e+06	3.52329e+06	3.84765e+06	5.84525e+06	6.35211e+06	5.75294e+06	4.61434e+06	5.21854e+06	6.18651e+06	5.69718e+06	7.98487e+06	7.53954e+06	5.64627e+06	4.86568e+06	3.74675e+06	5.10071e+06	6.53968e+06	5.25464e+06	7.79793e+06	7.81968e+06	4.94488e+06	5.01058e+06
	968973	Eps15l1	3	3	130.86	3.49888e-05	2.27018	ST	CxCA	involved in signaling by the epidermal growth factor receptor	1.77162e+06	2.18052e+06	2.42424e+06	1.92695e+07	1.09518e+07	4.04751e+06	6.46319e+06	4.56707e+06	4.78112e+06	3.47079e+06	3.73212e+06	636220	1.02062e+06	2.29136e+06	1.52741e+06	2.37767e+06	827259	7.47967e+06	4.96184e+06	6.95908e+06	1.07961e+07	7.42822e+06	1.03349e+07	1.90323e+06	2.77891e+06	2.03966e+06	2.21883e+06	1.75685e+06	3.32245e+06	1.63453e+06	1.25998e+06	2.58452e+06	3.16947e+06	4.70492e+06	2.37956e+06	8.61278e+06	3.54088e+06	1.19824e+06	3.10087e+06
	54769	Tnc	3	3	130.38	3.605e-05	5.42939	CB	Hyp	precursor tenascin protein	1.61776e+07	2.36843e+07	1.87282e+07	6.43828e+06	3.63506e+07	2.23139e+07	1.74899e+07	1.7375e+07	1.86722e+07	1.84789e+07	2.1337e+07	1.89895e+07	2.38182e+07	1.96234e+07	1.49995e+07	2.26273e+07	1.89701e+07	3.56054e+07	2.50547e+07	6.19994e+07	3.67541e+07	2.46186e+07	5.5497e+07	1.38273e+07	1.97693e+07	1.67297e+07	2.09173e+07	1.63531e+07	1.98035e+07	6.97688e+06	1.09042e+07	2.34638e+07	2.22706e+07	2.01114e+07	1.04748e+07	3.6832e+07	1.81224e+07	1.22715e+07	1.61333e+07
	3395385	Gpr37l1	3	3	156.47	4.1851e-05	3.00022	CB	CxCA	G-protein coupled receptor	1.1457e+07	9.6973e+06	9.19607e+06	3.84373e+06	1.10862e+07	8.28915e+06	1.14001e+07	1.12538e+07	9.14455e+06	1.28778e+07	1.09418e+07	1.51659e+07	1.80103e+07	1.76455e+07	1.74454e+07	1.44832e+07	2.23723e+07	1.7332e+07	2.04122e+07	1.38118e+07	2.02302e+07	1.70765e+07	1.43443e+07	1.1368e+07	1.20271e+07	1.21058e+07	1.28112e+07	9.44853e+06	1.06757e+07	2.09952e+07	1.67368e+07	1.33037e+07	1.13847e+07	1.03939e+07	1.59173e+07	1.39811e+07	1.1098e+07	1.42409e+07	1.53449e+07
	12835531	Ndufb5	3	3	119.46	4.24865e-05	2.15695	Hyp	ST	unnamed protein product	1.42958e+07	9.44613e+06	9.91929e+06	6.55829e+06	4.25106e+06	1.59174e+07	1.9903e+07	1.67237e+07	1.81625e+07	1.26432e+07	1.60851e+07	5.54264e+06	5.65312e+06	4.55228e+06	5.90545e+06	5.73786e+06	4.66537e+06	5.41691e+06	4.6262e+06	4.90672e+06	7.67215e+06	8.81293e+06	7.47653e+06	4.70194e+06	8.43944e+06	8.50263e+06	6.43083e+06	1.09376e+07	9.81361e+06	9.56047e+06	1.1686e+07	9.84673e+06	6.32419e+06	5.93245e+06	1.20403e+07	1.22132e+07	1.26273e+07	5.64838e+06	7.27979e+06
	117968623	Cacna1e	5	3	238.25	4.68882e-05	2.64173	Hic	Hyp	voltage-dependent R-type calcium channel subunit alpha-1E	2.66424e+07	2.57998e+07	3.16366e+07	2.94267e+07	2.29255e+07	3.18703e+07	2.98375e+07	3.25701e+07	3.02681e+07	3.32607e+07	3.16043e+07	3.0214e+07	3.02262e+07	2.9146e+07	3.19421e+07	2.55192e+07	2.86227e+07	2.91734e+07	3.12267e+07	2.88305e+07	3.07425e+07	3.21588e+07	2.82213e+07	2.39809e+07	2.02491e+07	2.17981e+07	2.38566e+07	2.2529e+07	2.08371e+07	1.99973e+07	2.24404e+07	2.36082e+07	2.25703e+07	2.43051e+07	2.19087e+07	2.33938e+07	2.52513e+07	3.37671e+07	2.04854e+07
	193502	Gnaq	7	3	344.49	4.75167e-05	1.55927	CB	CxCA	G alpha q subunit	7.52495e+06	8.24593e+06	5.57366e+06	5.09873e+06	7.93402e+06	1.04821e+07	7.7345e+06	8.72522e+06	7.62219e+06	7.29817e+06	8.90348e+06	8.67422e+06	8.52226e+06	7.94903e+06	7.11919e+06	8.80207e+06	8.82659e+06	9.42327e+06	8.67379e+06	1.04409e+07	8.50611e+06	1.17141e+07	1.20268e+07	8.95713e+06	7.99411e+06	8.7748e+06	8.59895e+06	7.91248e+06	9.63772e+06	1.04872e+07	8.43323e+06	9.53229e+06	9.7584e+06	1.01168e+07	1.36684e+07	7.41967e+06	1.18674e+07	8.17356e+06	8.94206e+06
	3860051	Uso1	3	3	151.54	5.53878e-05	1.57587	CB	ST	transcytosis associated protein p115	2.63744e+07	3.11093e+07	2.60162e+07	2.42563e+07	2.75852e+07	1.8641e+07	2.0865e+07	2.45567e+07	2.0235e+07	2.57882e+07	2.50041e+07	2.77172e+07	2.46484e+07	3.29849e+07	3.44066e+07	3.5623e+07	3.44735e+07	2.71987e+07	2.99681e+07	2.92169e+07	3.31315e+07	2.81195e+07	2.78641e+07	2.6678e+07	2.16227e+07	2.18899e+07	2.4133e+07	2.27351e+07	2.72357e+07	2.31134e+07	2.62329e+07	2.34805e+07	2.48966e+07	2.77583e+07	2.42156e+07	2.03457e+07	2.54342e+07	3.13054e+07	2.61991e+07
	12006965	Aldh6a1	3	3	97.26	5.71677e-05	1.63688	Hyp	Hic	methylmalonate-semialdehyde dehydrogenase	1.0216e+07	1.02218e+07	1.07387e+07	9.4604e+06	1.3113e+07	1.33436e+07	1.31009e+07	1.50358e+07	1.66794e+07	1.38193e+07	1.33653e+07	1.20023e+07	1.25269e+07	1.53854e+07	1.12687e+07	1.8227e+07	1.3692e+07	1.89021e+07	2.03787e+07	1.6093e+07	1.65671e+07	1.72352e+07	2.19406e+07	1.68879e+07	1.7462e+07	1.87799e+07	1.67595e+07	1.57927e+07	1.86941e+07	1.36746e+07	1.67893e+07	1.6084e+07	2.05599e+07	1.67773e+07	1.20232e+07	1.42835e+07	1.44932e+07	1.30522e+07	2.04247e+07
	12805429	Park7	3	3	157.86	5.95934e-05	1.83334	CB	ST	Parkinson disease (autosomal recessive, early onset) 7	7.3487e+07	7.57277e+07	7.66209e+07	1.16619e+08	1.12071e+08	4.98373e+07	4.76785e+07	5.29265e+07	5.05358e+07	6.11846e+07	5.2705e+07	5.85749e+07	7.15765e+07	7.51236e+07	6.69932e+07	6.85442e+07	7.0818e+07	4.79318e+07	2.52734e+07	6.48738e+07	6.47724e+07	4.54028e+07	5.84833e+07	5.10974e+07	7.03176e+07	3.51932e+07	5.28812e+07	5.67137e+07	6.13519e+07	2.98915e+07	2.85648e+07	5.97707e+07	4.57814e+07	8.12548e+07	2.20131e+07	6.9175e+07	5.22078e+07	3.96344e+07	5.53113e+07
	1771306	Ndufb11	3	3	127.07	0.000118694	2.33257	ST	CxCA	neuronal protein 15.6	3.03469e+07	2.83261e+07	2.836e+07	2.9828e+07	2.977e+07	2.38739e+07	2.64328e+07	2.38111e+07	2.50718e+07	2.41505e+07	2.29806e+07	3.84313e+07	3.11961e+07	2.69788e+07	3.66285e+07	2.96675e+07	3.2174e+07	2.23646e+07	2.41799e+07	2.07987e+07	2.40135e+07	1.95473e+07	2.16818e+07	3.03068e+07	2.38468e+07	2.48667e+07	2.80952e+07	2.7038e+07	1.87259e+07	2.44462e+07	2.9592e+07	2.23032e+07	2.33992e+07	2.73531e+07	2.22422e+07	2.00448e+07	2.1877e+07	2.36462e+07	2.34365e+07
	1107742	Rala	3	3	178.79	0.000152293	1.78176	Hyp	CxF	ral-A	1.18102e+07	9.65633e+06	5.51262e+06	1.38753e+07	4.58602e+06	1.78668e+07	1.16637e+07	1.16362e+07	1.01075e+07	1.12385e+07	1.25576e+07	1.36295e+07	1.07865e+07	1.09479e+07	9.0562e+06	1.02771e+07	9.20926e+06	1.64301e+07	1.53371e+07	1.48686e+07	1.62518e+07	1.41157e+07	1.86494e+07	1.6108e+07	2.07614e+07	2.4672e+07	2.02251e+07	1.94383e+07	1.2926e+07	1.94765e+07	1.55216e+07	1.91318e+07	3.02268e+07	1.832e+07	2.35311e+07	1.27619e+07	1.45615e+07	1.63669e+07	1.89908e+07
	568913474	Sh3glb2	3	3	154.78	0.000201448	2.07043	CxCA	ST	endophilin-B2 isoform X1	4.82186e+06	5.84899e+06	8.1282e+06	8.67181e+06	5.21195e+06	1.69608e+06	3.00484e+06	3.43661e+06	3.7222e+06	3.70628e+06	2.52432e+06	2.13412e+06	3.01064e+06	7.15974e+06	5.27475e+06	5.56516e+06	4.83829e+06	2.74236e+06	807626	2.90699e+06	4.83406e+06	1.7111e+06	2.02156e+06	2.08756e+06	1.84461e+06	1.22426e+06	2.011e+06	2.78974e+06	1.84512e+06	1.78703e+06	2.20762e+06	1.71117e+06	1.59303e+06	2.26402e+06	1.64976e+06	2.89322e+06	4.87013e+06	5.36712e+06	1.78153e+06
	1666700	Hnrnph2	3	3	140.78	0.000204658	3.90427	ST	CxCA	Murine homolog of human ftp-3	1.20655e+07	1.47106e+07	1.24205e+07	1.24447e+07	1.5513e+07	1.05135e+07	1.44782e+07	1.20181e+07	1.20414e+07	9.4291e+06	1.03638e+07	1.10597e+07	1.22286e+07	1.5158e+07	1.24747e+07	1.41752e+07	1.17265e+07	9.91471e+06	1.04916e+07	8.85527e+06	1.1563e+07	1.39559e+07	1.17177e+07	7.60279e+06	9.4247e+06	9.63609e+06	6.929e+06	8.28401e+06	1.34723e+07	1.15943e+07	1.07963e+07	8.23568e+06	7.24048e+06	1.09819e+07	1.08324e+07	1.17064e+07	1.71207e+07	1.22094e+07	7.1042e+06
	899445	Rpl13	3	3	127.67	0.000224486	1.61833	Hyp	CxM	60S ribosomal protein	7.51147e+06	8.24851e+06	7.15281e+06	1.41408e+07	5.75011e+06	5.13852e+06	6.55194e+06	7.3677e+06	7.38906e+06	6.25597e+06	5.8088e+06	4.34801e+06	4.77338e+06	5.58876e+06	3.82031e+06	6.11918e+06	3.96763e+06	3.13354e+06	3.96595e+06	3.26657e+06	3.37608e+06	2.68372e+06	3.32506e+06	5.57535e+06	4.86836e+06	4.6647e+06	4.77868e+06	4.03966e+06	6.21615e+06	4.59547e+06	5.96099e+06	3.4349e+06	4.04608e+06	6.22706e+06	4.40466e+06	6.25494e+06	7.28856e+06	6.95222e+06	4.80323e+06
	15029315	Cyfip2	12	3	578.76	0.000256044	2.49808	ST	CB	CYFIP2	921297	959246	1.13801e+06	2.5939e+06	1.5861e+06	216577	287471	374564	608541	883699	915748	1.15006e+06	1.94571e+06	2.07679e+06	1.83997e+06	2.23962e+06	2.02286e+06	1.66049e+06	1.58686e+06	2.44817e+06	1.16695e+06	497011	963537	1.0298e+06	969420	508535	1.19039e+06	501649	781496	478187	1.12557e+06	589357	483162	1.38855e+06	168639	490588	524609	1.13156e+06	1.09949e+06
	20071741	Hibch	3	3	81.93	0.000262503	3.89957	Hyp	Hic	3-hydroxyisobutyryl-Coenzyme A hydrolase	2.23124e+07	3.03308e+07	2.10415e+07	2.4939e+07	2.47745e+07	2.50843e+07	2.99345e+07	2.99179e+07	2.87689e+07	2.17135e+07	2.62069e+07	1.80776e+07	2.25124e+07	3.11212e+07	3.14388e+07	2.89881e+07	2.36058e+07	1.71295e+07	1.83989e+07	1.58861e+07	1.59301e+07	1.99232e+07	2.1241e+07	2.47555e+07	2.87996e+07	3.62812e+07	3.14618e+07	3.46931e+07	3.23937e+07	3.11592e+07	2.84008e+07	2.74822e+07	3.3202e+07	3.49177e+07	3.73598e+07	2.01173e+07	2.49677e+07	2.86892e+07	2.59052e+07
	7573229	Pfn2	3	3	162.63	0.00027874	1.5492	CxM	CB	profilin II	9.89029e+06	8.05578e+06	1.01744e+07	3.39352e+06	8.29698e+06	8.88575e+06	1.07432e+07	1.18248e+07	1.47022e+07	1.16538e+07	9.8984e+06	1.36926e+07	1.27353e+07	1.34066e+07	1.7269e+07	1.37511e+07	1.53653e+07	1.04997e+07	1.09012e+07	1.22189e+07	1.04671e+07	1.39026e+07	1.02655e+07	1.21913e+07	7.19291e+06	8.75543e+06	7.42609e+06	9.71037e+06	9.03525e+06	1.22752e+07	1.15936e+07	8.77351e+06	9.0808e+06	9.33052e+06	7.98426e+06	1.72943e+07	1.59413e+07	1.35055e+07	9.30593e+06
	18044774	Gdap1l1	3	3	149.87	0.000296435	1.98886	Hyp	ST	Ganglioside-induced differentiation-associated protein 1-like 1	3.6414e+06	3.1723e+06	2.98937e+06	2.37114e+06	2.04635e+06	5.24054e+06	6.24809e+06	5.06307e+06	4.31948e+06	4.09991e+06	3.5676e+06	2.70572e+06	3.45894e+06	2.93935e+06	2.24921e+06	2.33138e+06	2.4411e+06	1.88211e+06	1.13089e+06	1.95706e+06	2.65923e+06	3.19162e+06	2.02948e+06	3.07054e+06	4.07685e+06	2.74491e+06	2.68493e+06	4.90525e+06	4.22508e+06	3.48807e+06	3.21497e+06	3.98716e+06	3.59232e+06	4.72697e+06	4.91986e+06	3.76817e+06	3.13977e+06	2.47191e+06	3.16681e+06
	2547136	Exoc4	3	3	130.73	0.000299014	1.94887	Hic	CB	Sec8	5.53142e+06	4.68891e+06	3.70611e+06	458775	1.59095e+06	7.60701e+06	3.9323e+06	3.51051e+06	4.28445e+06	6.20754e+06	7.57034e+06	1.12959e+07	1.23842e+07	7.00346e+06	6.52038e+06	6.4554e+06	1.18352e+07	5.09118e+06	1.16878e+07	1.19825e+07	5.76778e+06	5.80474e+06	5.64584e+06	4.64462e+06	3.56628e+06	7.71275e+06	7.4827e+06	4.21245e+06	5.41724e+06	2.03008e+06	3.34565e+06	4.43568e+06	6.26865e+06	3.98333e+06	1.78411e+06	7.0339e+06	2.95787e+06	4.7222e+06	2.43243e+06
	12832459	Sdhc	3	3	106.71	0.000300382	3.24012	Hyp	ST	unnamed protein product	557249	1.06114e+06	1.16549e+06	213395	642937	988289	1.47187e+06	1.96733e+06	1.96872e+06	1.46902e+06	1.26775e+06	1.72885e+06	2.77937e+06	797583	2.30736e+06	2.31242e+06	2.7509e+06	980474	766383	742058	1.1398e+06	1.09021e+06	1.0542e+06	2.32296e+06	2.04469e+06	1.5351e+06	1.92578e+06	2.06375e+06	1.25073e+06	2.08514e+06	1.49971e+06	1.65032e+06	1.53166e+06	993679	1.90048e+06	1.03136e+06	1.57105e+06	1.48163e+06	2.10946e+06
	37360276	Lrrc47	3	3	147.7	0.000301378	3.19961	Hyp	ST	mKIAA1185 protein	3.54741e+06	6.3663e+06	4.83593e+06	8.81797e+06	9.18803e+06	2.53422e+06	1.80255e+06	2.1366e+06	1.81736e+06	2.63632e+06	2.55284e+06	2.97618e+06	3.53979e+06	3.58561e+06	2.6915e+06	3.86555e+06	3.08451e+06	1.48869e+06	758273	2.85322e+06	4.21952e+06	1.43355e+06	1.92205e+06	1.39413e+06	3.81275e+06	1.7809e+06	2.13494e+06	4.06003e+06	2.20219e+06	830004	1.16423e+06	2.19733e+06	1.73584e+06	5.80702e+06	448729	3.73415e+06	2.70313e+06	2.56414e+06	2.16573e+06
	17981478	Wasf3	3	3	131.24	0.000305795	3.77974	ST	CxCA	WAVE3	9.90489e+07	1.1065e+08	1.25349e+08	5.25594e+07	1.37033e+08	7.52863e+07	7.52575e+07	8.5382e+07	8.18715e+07	8.32953e+07	7.15078e+07	8.45542e+07	7.68682e+07	1.12145e+08	1.0632e+08	1.01066e+08	8.11135e+07	8.48862e+07	9.5149e+07	7.5444e+07	8.45346e+07	1.07429e+08	8.56025e+07	6.95051e+07	6.46889e+07	8.07933e+07	6.7382e+07	7.31559e+07	1.08147e+08	7.95395e+07	7.05139e+07	7.41572e+07	7.7868e+07	8.05892e+07	4.51359e+07	7.51442e+07	9.5942e+07	8.3512e+07	6.18011e+07
	12832556	Ndufb10	3	3	187.56	0.000331393	1.57516	ST	CxCA	unnamed protein product	4.96989e+06	7.84957e+06	9.89553e+06	8.73111e+06	5.18231e+06	4.78145e+06	2.90104e+06	5.02874e+06	5.63542e+06	6.65863e+06	5.59707e+06	6.7906e+06	6.34436e+06	9.95794e+06	1.12231e+07	7.92384e+06	8.40889e+06	4.58764e+06	8.80858e+06	5.70221e+06	5.00517e+06	4.93728e+06	3.58267e+06	4.89513e+06	3.79456e+06	4.51589e+06	5.02014e+06	4.18964e+06	4.35399e+06	4.01044e+06	4.45007e+06	3.17277e+06	3.49886e+06	4.86098e+06	3.40788e+06	4.48097e+06	8.21752e+06	7.4408e+06	5.47951e+06
	47117291	Ndufs5	3	3	161.65	0.000341069	2.56926	Hyp	CxCA	NADH dehydrogenase	1.61847e+07	1.392e+07	1.17282e+07	1.25599e+07	1.63642e+07	1.47711e+07	1.33838e+07	9.06925e+06	1.023e+07	1.56764e+07	1.66639e+07	1.88596e+07	1.94677e+07	1.79426e+07	1.38057e+07	1.52784e+07	1.95535e+07	9.58121e+06	7.76779e+06	1.31887e+07	1.44434e+07	4.70801e+06	1.0734e+07	7.44466e+06	1.16065e+07	9.21605e+06	9.88701e+06	8.35646e+06	7.40918e+06	2.72004e+06	9.80107e+06	1.10613e+07	8.06832e+06	1.45577e+07	8.17967e+06	1.21815e+07	8.17685e+06	1.22634e+07	7.41546e+06
	21594411	Hacd3	3	3	143.67	0.000376485	2.35932	Hyp	CxCA	Protein tyrosine phosphatase-like A domain containing 1	1.8546e+07	1.09495e+07	1.51734e+07	1.52514e+07	1.08708e+07	1.50506e+07	7.75496e+06	1.19838e+07	1.02202e+07	1.60292e+07	1.49657e+07	2.99416e+07	2.82795e+07	2.9615e+07	1.1163e+07	1.01336e+07	3.1212e+07	9.70004e+06	9.89864e+06	1.42088e+07	1.03408e+07	9.45195e+06	7.39979e+06	1.03454e+07	7.74775e+06	9.447e+06	1.21674e+07	9.34228e+06	5.04774e+06	8.40695e+06	1.14305e+07	1.13531e+07	9.4867e+06	1.10496e+07	8.2791e+06	6.91568e+06	1.27511e+07	1.30354e+07	9.84315e+06
	2459561	Slc1a4	3	3	239.13	0.000395423	2.9581	Hyp	CxM	mASCT1	7.18883e+06	6.12936e+06	5.36228e+06	2.2228e+06	5.48786e+06	1.02731e+07	1.0719e+07	1.02624e+07	9.33406e+06	8.79635e+06	1.14667e+07	9.59358e+06	1.30335e+07	7.51426e+06	8.62416e+06	9.67222e+06	1.05349e+07	8.76382e+06	1.27967e+07	8.95718e+06	6.90401e+06	8.71969e+06	8.61218e+06	5.57194e+06	1.05874e+07	1.01128e+07	6.83563e+06	7.21098e+06	7.82655e+06	9.62437e+06	1.25413e+07	1.06567e+07	7.06367e+06	8.52433e+06	6.03181e+06	7.32616e+06	9.05109e+06	9.31858e+06	1.03068e+07
[truncated: 1,238 more rows]
[truncated: 2 more columns]

## Sheet: Legend
	a	Protein Accession number give as GI = GenInfo sequence identifier from NCBI GenBank.
[truncated: 71 more rows]
