# Supplementary material for: Regional Diversity in the Postsynaptic Proteome of the Mouse Brain
Source: Proteomes. 2018 Aug 1;6(3):31. doi: 10.3390/proteomes6030031 (PMC6161190; doi:10.3390/proteomes6030031)
Supplement: Supplementary file 1 [file proteomes-06-00031-s001.zip › SUPPL/Supplementary Table 2_New PSD proteins detected in this study-2.xlsx]

## Sheet: S2 New ALL proteins
	Supplemental Table 2: New PSD proteins detected in this study compared to all other published mouse PSD studies
	Gene:a	EntrezID:b
	Slc6A3	13162
	Cbx6	494448
	Slc24A2	76376
	Slc23A2	54338
	Irgq	210146
	Gm5747	436085
	Krt86	16679
	Secisbp2	75420
	Hist1H2Ak	319169
	Snurf	84704
	Krt35	53617
	Ace	11421
	Bcs1L	66821
	Pcsk1N	30052
	Gaa	14387
	Pgm2	72157
	Hibch	227095
	Spr	20751
	Oat	18242
	Pdxk	83578
	Fahd2A	68126
	Hist1H2Bf	319180
	Gpatch2	67769
	Dbt	13171
	Mt-Nd1	17716
	Hist1H4D	319156
	Pcdhga12	93724
	Pccb	66904
	Osbpl8	237542
	Slc39A7	14977
	Ubqln2	54609
	Hsd17B11	114664
	Slc20A2	20516
	Gsr	14782
	Hbb-bt	101488143
	Hdhd2	76987
	Hibadh	58875
	Lxn	17035
	Erp29	67397
	Fkbp4	14228
	Setd7	73251
	Camk4	12326
	Lta4H	16993
	Aldh1A1	11668
	Gba2	230101
	Fam134A	227298
	Ethe1	66071
	Fxyd6	59095
	Pck2	74551
	Ganab	14376
	Aldh18A1	56454
	Mt-Co1	17708
	Gad2	14417
	Akr1B3	11677
	Ppp2Cb	19053
	Clvs1	74438
	Aldh4A1	212647
	St13	70356
	Iars	105148

## Sheet: Legend S2 New ALL
	a	Functional category assigned to a given set of proteins by the database searched.
	b	The Entrez gene ID number assigned to a given amino acid sequence by the NCBI/RefSeq database.
