# Supplementary material for: Regional Diversity in the Postsynaptic Proteome of the Mouse Brain
Source: Proteomes. 2018 Aug 1;6(3):31. doi: 10.3390/proteomes6030031 (PMC6161190; doi:10.3390/proteomes6030031)
Supplement: Supplementary file 1 [file proteomes-06-00031-s001.zip › SUPPL/Supplementary Table 3_Differential Stability Analysis.xls]

## Sheet: S3(A) DS corT
	Supplemental Table 3(A): Differential Stability Analysis of 1,173 Synaptic Proteins Across the 7 Integral Regions of the Mouse Brain
	Gene Name:a	ABb	ACc	ADd	AEe	BCf	BDg	BEh	CDi	CEj	DEk	avgCor:l	trDS:m
	STX1A	0.952857	0.924956	0.932075	0.943917	0.988245	0.984281	0.975859	0.980597	0.991093	0.967894	0.964177	0.9399
	STUM	0.956215	0.968617	0.896788	0.938292	0.987907	0.965014	0.970605	0.96688	0.992049	0.970175	0.961254	0
	CDH13	0.938956	0.995463	0.981542	0.980796	0.928671	0.912718	0.916681	0.987086	0.991337	0.963751	0.9597	0.8453
	ATP1B2	0.940539	0.976256	0.91298	0.957289	0.959551	0.977612	0.966034	0.963791	0.973462	0.954738	0.958225	0.5541
	NCAN	0.979114	0.993155	0.971414	0.935685	0.968217	0.963322	0.901919	0.965864	0.936275	0.966086	0.958105	0.7522
	PCDH1	0.9658	0.949509	0.941371	0.934687	0.950461	0.977288	0.976951	0.93551	0.951855	0.99446	0.957789	0.6672
	ACTN1	0.967214	0.957079	0.901943	0.921549	0.984748	0.977677	0.976206	0.947397	0.986751	0.953913	0.957448	0.8978
	PRKCG	0.879834	0.921199	0.925467	0.920399	0.987017	0.986352	0.976603	0.995638	0.982394	0.982747	0.955765	0.8729
	GRM3	0.95329	0.946242	0.920299	0.976532	0.96223	0.929999	0.952101	0.961207	0.985589	0.951525	0.953901	0.7999
	41160	0.976247	0.938852	0.881835	0.917579	0.956146	0.933346	0.956914	0.974905	0.983334	0.970302	0.948946	0
	ATP2B1	0.948554	0.965994	0.961074	0.977721	0.899515	0.859409	0.916707	0.980488	0.993664	0.984222	0.948735	0.9002
	SLC6A11	0.949005	0.888233	0.893438	0.914998	0.959997	0.957906	0.964115	0.989988	0.986147	0.974607	0.947844	0.9276
	CSPG5	0.888685	0.967155	0.912489	0.93492	0.96849	0.923357	0.951526	0.959243	0.980685	0.976385	0.946293	0.6655
	CACNG8	0.975502	0.925322	0.874452	0.936346	0.960091	0.91635	0.957449	0.957801	0.98549	0.935613	0.942441	0
	ALCAM	0.938738	0.937314	0.95679	0.872943	0.933902	0.94442	0.956841	0.982145	0.91925	0.943269	0.938561	0.8727
	HOMER1	0.926732	0.870551	0.855823	0.878987	0.970308	0.977074	0.962805	0.975844	0.965334	0.971109	0.935457	0.9145
	RTN3	0.978611	0.964261	0.842776	0.957216	0.96369	0.845466	0.9728	0.943457	0.974003	0.911962	0.935424	0.6329
	ACTN4	0.956804	0.961415	0.92184	0.925026	0.969197	0.887001	0.946605	0.877218	0.978339	0.915489	0.933893	0.7132
	SMPD3	0.923269	0.927731	0.937493	0.837344	0.959561	0.982067	0.924681	0.963237	0.904881	0.961314	0.932158	0.9239
	LRRC7	0.947981	0.927298	0.958575	0.965219	0.909565	0.906839	0.909859	0.885407	0.967047	0.940663	0.931845	0.9313
	VAT1	0.935016	0.96667	0.91118	0.936014	0.977125	0.88825	0.936361	0.920776	0.928451	0.908182	0.930802	0.8858
	ACTN2	0.892296	0.961941	0.940212	0.886772	0.957119	0.979724	0.904786	0.971363	0.940818	0.871687	0.930672	0.8824
	VAT1L	0.936843	0.977433	0.948714	0.938793	0.878502	0.864197	0.946469	0.948008	0.904699	0.958698	0.930236	0.8949
	PRRT3	0.956021	0.976959	0.858572	0.977289	0.981555	0.893098	0.943911	0.920742	0.945647	0.84238	0.929617	0.7344
	GPC1	0.953749	0.874893	0.897135	0.941933	0.884973	0.874278	0.93153	0.975334	0.971737	0.98456	0.929012	0.665
	HAP1	0.943907	0.945908	0.877818	0.878296	0.95219	0.957361	0.931276	0.947869	0.914797	0.931146	0.928057	0.2438
	CACNA2D1	0.936	0.981928	0.955294	0.82387	0.972317	0.973532	0.868821	0.9794	0.903387	0.877113	0.927166	0.8083
	PLXNA4	0.927448	0.970562	0.89642	0.942439	0.902307	0.954794	0.874054	0.928946	0.951679	0.918998	0.926765	0.8174
	CPNE6	0.948261	0.919556	0.897839	0.882292	0.976455	0.916307	0.930626	0.961874	0.911271	0.913948	0.925843	0.836
	SLC8A1	0.968576	0.925275	0.884769	0.822818	0.939226	0.936292	0.915655	0.970346	0.917771	0.950121	0.923085	0.8037
	CNRIP1	0.955631	0.88984	0.873554	0.939479	0.89702	0.953323	0.939734	0.92644	0.923457	0.922961	0.922144	0.7599
	ATP1A4	0.936275	0.87977	0.896648	0.946932	0.954837	0.910985	0.866225	0.968467	0.895184	0.958992	0.921431	0.6071
	PTPRN	0.988317	0.852693	0.932491	0.906451	0.888626	0.969906	0.933798	0.907372	0.861779	0.964943	0.920637	0.7578
	KALRN	0.942185	0.852629	0.846849	0.888749	0.885797	0.943687	0.940122	0.938433	0.96157	0.988424	0.918844	0.8683
	GRIN2B	0.951926	0.958272	0.959716	0.885324	0.940822	0.942553	0.849979	0.910226	0.830136	0.945358	0.917431	0.8226
	KCNJ10	0.872416	0.753547	0.87343	0.882516	0.954083	0.971413	0.98341	0.934102	0.952406	0.99164	0.916896	0.8375
	NSF	0.808131	0.910081	0.917736	0.840391	0.90085	0.901181	0.950777	0.998265	0.971917	0.967453	0.916678	0.7085
	CD200	0.989775	0.935532	0.943534	0.839026	0.937867	0.914995	0.859335	0.960516	0.921592	0.844809	0.914698	0.7206
	ICAM5	0.978455	0.937146	0.837096	0.913754	0.941033	0.906123	0.947699	0.87878	0.861644	0.937211	0.913894	0.9557
	DPP6	0.927212	0.938593	0.924364	0.914298	0.951243	0.872694	0.866609	0.86908	0.862361	0.99774	0.912419	0.7624
	PTPRS	0.960984	0.97709	0.792739	0.938051	0.943526	0.898121	0.949846	0.819275	0.947478	0.891925	0.911904	0.7108
	SPTBN2	0.911178	0.786301	0.877468	0.863174	0.915117	0.985008	0.993206	0.877304	0.917714	0.990603	0.911707	0.7236
	NPTN	0.915322	0.877844	0.858764	0.749319	0.959582	0.980601	0.930629	0.933947	0.944804	0.962414	0.911322	0.6808
	SYNGR3	0.883297	0.942901	0.959315	0.84745	0.94049	0.905801	0.849579	0.989595	0.890909	0.899125	0.910846	0.7257
	SYN1	0.897047	0.878653	0.9081	0.813571	0.969319	0.944505	0.89854	0.982366	0.906959	0.891367	0.909043	0.8318
	NDRG2	0.852197	0.929203	0.850592	0.88082	0.860415	0.988847	0.987638	0.830312	0.905815	0.983583	0.906942	0.5248
	ALDOC	0.906432	0.933726	0.860615	0.830134	0.866726	0.92496	0.91395	0.924318	0.917864	0.987996	0.906672	0.5626
	SLC1A2	0.958017	0.926322	0.912277	0.946589	0.939921	0.799213	0.885267	0.891823	0.876106	0.927267	0.90628	0.6905
	CPNE7	0.895803	0.914386	0.923178	0.812275	0.891473	0.943908	0.831092	0.953486	0.923158	0.95987	0.904863	0.9163
	PPP3CA	0.973512	0.900955	0.819145	0.795547	0.948348	0.899469	0.879779	0.948089	0.920087	0.963423	0.904835	0.9282
	WASF1	0.855484	0.879417	0.863218	0.861041	0.900513	0.941791	0.914722	0.902505	0.960962	0.955962	0.903561	0.9117
	SYNPO	0.94724	0.991707	0.847338	0.862602	0.945785	0.916509	0.922945	0.83057	0.831296	0.922938	0.901893	0.882
	CORO1A	0.911737	0.855096	0.872099	0.88976	0.935126	0.977647	0.933046	0.917961	0.778902	0.92837	0.899974	0.5194
	SHISA7	0.900208	0.777454	0.891004	0.932576	0.958976	0.932744	0.908058	0.867468	0.844715	0.971789	0.898499	0
	PAM	0.912377	0.891678	0.86977	0.834245	0.959132	0.903526	0.902986	0.836873	0.906236	0.946259	0.896308	0.7814
	INPP5A	0.808385	0.851477	0.777621	0.769065	0.947177	0.94028	0.975331	0.978488	0.950565	0.958074	0.895646	0.8893
	NTM	0.787869	0.885506	0.941324	0.838344	0.836015	0.892692	0.872693	0.962802	0.976258	0.96108	0.895458	0.7085
	CKB	0.967856	0.801967	0.906021	0.88665	0.824287	0.90736	0.856704	0.950718	0.906038	0.944071	0.895167	0.5408
	ENTPD2	0.8395	0.866213	0.876845	0.75642	0.911792	0.916739	0.885846	0.993828	0.942545	0.96024	0.894997	0.1363
	ATP1A1	0.97461	0.839215	0.788943	0.895857	0.848947	0.792538	0.910211	0.972835	0.969003	0.946894	0.893905	0.7302
	RPH3A	0.709382	0.762874	0.785898	0.821405	0.965805	0.958387	0.977078	0.996136	0.975963	0.977701	0.893063	0.8141
	GLS	0.960058	0.975757	0.895502	0.750325	0.969176	0.872161	0.780887	0.946117	0.862716	0.914378	0.892708	0.7128
	MAP2	0.798575	0.844854	0.89737	0.811054	0.983946	0.848156	0.983575	0.911518	0.977808	0.865025	0.892188	0.813
	AGAP2	0.795332	0.703906	0.890583	0.859653	0.965163	0.96005	0.967422	0.878077	0.930732	0.965201	0.891612	0.9178
	PIP5K1C	0.948848	0.889606	0.941993	0.772837	0.949555	0.960683	0.897197	0.84092	0.847283	0.849683	0.889861	0.3261
	PLCB1	0.955151	0.968984	0.786398	0.853554	0.977013	0.856734	0.905574	0.882312	0.896919	0.800973	0.888361	0.9186
	GDA	0.932815	0.855341	0.881407	0.839861	0.880007	0.961851	0.896628	0.946225	0.791191	0.896002	0.888133	0.9511
	SLC24A2	0.913542	0.976328	0.988966	0.870761	0.957164	0.908296	0.665171	0.970141	0.794936	0.828487	0.887379	0.8703
	ATP2B2	0.920938	0.816525	0.75084	0.774085	0.961319	0.907325	0.928829	0.918155	0.938542	0.951157	0.886772	0.7838
	PREPL	0.920188	0.959951	0.935217	0.879572	0.920906	0.901534	0.707135	0.889103	0.849503	0.904478	0.886759	0.4394
	SYNGAP1	0.875424	0.946997	0.813571	0.927503	0.907744	0.746975	0.91435	0.868219	0.992247	0.855657	0.884869	0.8329
	KCNMA1	0.748815	0.907192	0.984142	0.934976	0.904447	0.786421	0.822025	0.905648	0.9262	0.925708	0.884557	0.8153
	KCNA1	0.733746	0.88121	0.891601	0.91098	0.913113	0.891352	0.787008	0.965628	0.906737	0.963866	0.884524	0.9124
	CAMKV	0.935844	0.950819	0.709694	0.798967	0.985768	0.853595	0.894749	0.841744	0.894015	0.979471	0.884467	0.9243
	MINK1	0.9294	0.731204	0.969651	0.91491	0.861451	0.954938	0.978349	0.844763	0.751192	0.908311	0.884417	0.6794
	BAIAP2	0.866441	0.905745	0.65816	0.847098	0.977186	0.867678	0.988986	0.826798	0.975362	0.914698	0.882815	0.9571
	PTPRD	0.956533	0.993081	0.854356	0.768514	0.926217	0.92846	0.848229	0.825078	0.755911	0.965761	0.882214	0.7686
	HADHA	0.744931	0.707895	0.747264	0.762962	0.991013	0.992188	0.969087	0.981502	0.956926	0.968253	0.882202	0.4721
	CAMK4	0.90279	0.915364	0.765754	0.840596	0.898215	0.82201	0.851726	0.934696	0.945916	0.944191	0.882126	0.9174
	DLG3	0.954151	0.97669	0.926731	0.810491	0.942822	0.911504	0.673472	0.930546	0.870793	0.817366	0.881457	0.8522
	SNAP91	0.915404	0.849242	0.897114	0.890417	0.766996	0.878042	0.963744	0.905111	0.825261	0.911269	0.88026	0.7574
	BASP1	0.8943	0.885313	0.801583	0.846038	0.928224	0.791868	0.955966	0.913616	0.967521	0.809522	0.879395	0.8314
	GRIA2	0.961382	0.913707	0.82067	0.822113	0.960969	0.80556	0.824159	0.874818	0.885107	0.917306	0.878579	0.9186
	MPP3	0.911193	0.843593	0.748943	0.912085	0.92177	0.922739	0.906673	0.919869	0.85428	0.843941	0.878508	0.8232
	GNAS	0.8387	0.858089	0.871649	0.933448	0.976691	0.842356	0.794277	0.918451	0.824191	0.918719	0.877657	0.7961
	ITPR1	0.86457	0.719478	0.690643	0.682737	0.964529	0.953118	0.952966	0.996424	0.973683	0.974346	0.877249	0.9152
	AKAP5	0.9465	0.939223	0.695334	0.87644	0.947344	0.853585	0.941698	0.800112	0.864228	0.905477	0.876994	0.9141
	NCKAP1	0.882389	0.854858	0.927588	0.925787	0.788877	0.841811	0.839072	0.925463	0.839141	0.943747	0.876873	0.6466
	SYT12	0.95499	0.953931	0.876876	0.937393	0.876879	0.710733	0.838763	0.857585	0.896461	0.863462	0.876707	0.8111
	SLC17A7	0.899739	0.719051	0.764961	0.778754	0.921484	0.893362	0.930579	0.935588	0.935036	0.974669	0.875322	0.9282
	SIRPA	0.950216	0.897838	0.876679	0.863083	0.887558	0.859005	0.843263	0.870765	0.747921	0.938594	0.873492	0.7804
	ATP2B4	0.949778	0.967748	0.772451	0.922038	0.943685	0.753149	0.908364	0.761626	0.942723	0.808599	0.873016	0.8363
	HOMER3	0.909958	0.933611	0.677711	0.720226	0.957764	0.895847	0.927988	0.83689	0.878877	0.991043	0.872991	0.6659
	PDE2A	0.930209	0.909755	0.818144	0.658534	0.959452	0.958388	0.869839	0.888608	0.778213	0.945277	0.871642	0.9387
	RAP2B	0.886694	0.756618	0.87667	0.693814	0.962103	0.98497	0.888566	0.950277	0.83585	0.87895	0.871451	0.4989
	MPP6	0.862448	0.81969	0.696946	0.764961	0.944651	0.891444	0.938525	0.931078	0.953947	0.897633	0.870132	0.6332
	SYT1	0.843319	0.883334	0.732515	0.779285	0.949034	0.861167	0.982282	0.929649	0.91932	0.82081	0.870072	0.8982
	CAR8	0.945114	0.951977	0.762347	0.727062	0.977358	0.791757	0.872994	0.869646	0.889833	0.879889	0.866798	0
	CTBP1	0.889962	0.853662	0.887489	0.967387	0.755272	0.713673	0.84806	0.856013	0.943112	0.947816	0.866244	0.2835
	PI4KA	0.881886	0.951093	0.834703	0.945289	0.797622	0.843513	0.811905	0.879517	0.953924	0.76041	0.865986	0.6642
	CCDC177	0.935819	0.8137	0.751642	0.840686	0.919141	0.893078	0.944957	0.737463	0.834456	0.972829	0.864377	0
	LXN	0.931564	0.818242	0.736606	0.822216	0.784332	0.776177	0.843337	0.971067	0.974604	0.984923	0.864307	0.7169
	ADGRB2-1	0.888252	0.897394	0.892141	0.851848	0.746974	0.961149	0.866515	0.838081	0.833838	0.863941	0.864013	0
	DCLK1	0.830357	0.746416	0.771732	0.677538	0.938063	0.94924	0.893865	0.986972	0.915076	0.926963	0.863622	0.8369
	HSD17B4	0.888249	0.827996	0.758463	0.805699	0.97637	0.94712	0.858308	0.932882	0.807754	0.832731	0.863557	0.7968
	NRXN3	0.920506	0.86049	0.719364	0.742473	0.923464	0.83022	0.909795	0.92038	0.86733	0.932562	0.862659	0.8036
	ATP6V1A	0.841998	0.849739	0.72085	0.702609	0.902657	0.937851	0.894657	0.924012	0.870474	0.976339	0.862119	0.621
	PLCB4	0.799937	0.721785	0.680194	0.769383	0.952477	0.911977	0.948423	0.909556	0.947047	0.972989	0.861377	0.9363
	DMTN	0.887914	0.851568	0.750228	0.778298	0.893938	0.929292	0.916612	0.847746	0.836572	0.921483	0.861365	0
	CALB2	0.9846	0.867975	0.706201	0.75148	0.884889	0.763397	0.768916	0.940924	0.973083	0.953823	0.859529	0.9147
	ACSBG1	0.877018	0.854674	0.661473	0.859347	0.919606	0.793569	0.896083	0.898626	0.919883	0.870483	0.855076	0.7239
	GAP43	0.927622	0.767882	0.789253	0.775075	0.822837	0.766005	0.804415	0.955104	0.97574	0.962762	0.854669	0.8641
	SLC32A1	0.870903	0.815137	0.755062	0.597598	0.948651	0.918297	0.860323	0.962628	0.892907	0.914197	0.85357	0.8737
	ABAT	0.691129	0.912752	0.810137	0.765634	0.842278	0.887355	0.874244	0.931097	0.926826	0.885734	0.852719	0.6203
	CYP46A1	0.774705	0.795739	0.651641	0.774524	0.941878	0.897759	0.854984	0.954165	0.954344	0.926346	0.852609	0.7169
	SHANK1	0.619384	0.761504	0.852691	0.797209	0.901124	0.879793	0.875817	0.955762	0.921985	0.960655	0.852593	0.5725
	IDH2	0.853736	0.805645	0.793155	0.703264	0.863062	0.952073	0.827295	0.921986	0.866072	0.928854	0.851514	0.6142
	BAIAP3	0.940313	0.865648	0.815171	0.782655	0.963706	0.841465	0.740394	0.875915	0.817717	0.867524	0.851051	0.8932
	GRM5	0.792298	0.717355	0.787776	0.830569	0.878402	0.918888	0.863887	0.948723	0.865727	0.89784	0.850146	0.889
	SYT2	0.845911	0.850929	0.670666	0.684643	0.976849	0.909412	0.865572	0.871465	0.847237	0.975092	0.849778	0.8333
	ERP29	0.836155	0.847464	0.786637	0.866669	0.91244	0.789497	0.712497	0.935657	0.907985	0.893843	0.848884	0.4783
	ACADVL	0.798123	0.739696	0.969879	0.9825	0.816468	0.851709	0.78541	0.75317	0.807497	0.964145	0.84686	0.5842
	GFAP	0.925051	0.918018	0.819439	0.749301	0.844186	0.823611	0.729068	0.90154	0.80494	0.945194	0.846035	0.7481
	FAM171A2	0.88488	0.943813	0.872451	0.746099	0.944099	0.871365	0.8384	0.789561	0.69397	0.870559	0.84552	0.6891
	CADM4	0.954593	0.853237	0.741752	0.712632	0.906549	0.747412	0.784452	0.886271	0.923794	0.936643	0.844734	0.7812
	PSD3	0.816151	0.582494	0.753805	0.817022	0.870216	0.928533	0.941147	0.907169	0.844472	0.985451	0.844646	0.8463
	CADM3	0.979063	0.840247	0.822671	0.759951	0.883183	0.873761	0.843887	0.724603	0.731972	0.977568	0.84369	0.7134
	TSPAN7	0.954208	0.97607	0.817094	0.77154	0.888199	0.773293	0.778354	0.832743	0.76369	0.880958	0.843615	0.6769
	GPRIN1	0.87214	0.881484	0.823177	0.870582	0.772665	0.751307	0.738158	0.907188	0.874929	0.9422	0.843383	0.8534
	PHF24	0.939106	0.878187	0.901274	0.780237	0.951212	0.887334	0.693955	0.939121	0.664743	0.79787	0.843304	0
	SLC4A4	0.835426	0.545431	0.669996	0.688971	0.904216	0.94865	0.943789	0.968919	0.942284	0.976895	0.842458	0.57
	SFXN5	0.791705	0.851354	0.623472	0.820112	0.894837	0.876002	0.938622	0.868906	0.876752	0.882073	0.842383	0.3874
	ATP1A2	0.841384	0.630711	0.590252	0.727869	0.906834	0.881041	0.944811	0.994952	0.964721	0.938174	0.842075	0.656
	PRKCB	0.874841	0.817457	0.784241	0.721153	0.889005	0.898769	0.742201	0.956878	0.81921	0.9152	0.841895	0.8725
	PGRMC1	0.961641	0.991883	0.858825	0.754798	0.954692	0.770861	0.614781	0.863217	0.75239	0.895173	0.841826	0.753
	AP2A1	0.96843	0.796251	0.925183	0.764357	0.784332	0.94669	0.804798	0.835506	0.772547	0.812814	0.841091	0.5315
	FLOT1	0.863828	0.873022	0.856224	0.732979	0.961229	0.902811	0.860324	0.86312	0.746833	0.743676	0.840405	0.4728
	GNAZ	0.789759	0.836486	0.681679	0.669613	0.949041	0.852919	0.843346	0.936483	0.878857	0.96576	0.840394	0.2505
	ANK1	0.865717	0.604694	0.802019	0.735703	0.823224	0.946695	0.939352	0.912574	0.837613	0.920422	0.838801	0.919
	TUBB5	0.76791	0.795934	0.792284	0.752271	0.870061	0.738239	0.866262	0.933135	0.961752	0.907768	0.838562	0.5516
	CRYM	0.729901	0.747088	0.847042	0.895216	0.737657	0.900594	0.88151	0.890401	0.757003	0.962922	0.834933	0.89
	RMDN3	0.893673	0.858334	0.787481	0.580836	0.882842	0.924299	0.844884	0.918138	0.723938	0.918415	0.833284	0
	DYNLL2	0.855778	0.778641	0.812771	0.786528	0.742045	0.808188	0.767427	0.966194	0.892216	0.916452	0.832624	0.4524
	CADM2	0.790776	0.788286	0.725745	0.544992	0.918223	0.896168	0.888495	0.986527	0.873428	0.906259	0.83189	0.6602
	CAMK2A	0.921911	0.839818	0.630183	0.793137	0.903795	0.829798	0.912735	0.85521	0.78506	0.840256	0.83119	0.9348
	THY1	0.706735	0.732465	0.795816	0.789597	0.755499	0.77265	0.802141	0.985535	0.982978	0.977878	0.830129	0.8593
	CORO2B	0.902012	0.898339	0.709733	0.730211	0.977663	0.760258	0.945233	0.7852	0.906457	0.680179	0.829528	0.6501
	DNM1L	0.894981	0.792155	0.794726	0.826657	0.750406	0.611821	0.761371	0.930781	0.97275	0.958985	0.829463	0.5122
	CNKSR2	0.795528	0.689307	0.782746	0.714799	0.956199	0.797413	0.841931	0.827871	0.920691	0.958332	0.828482	0.8901
	GLUD1	0.940938	0.827541	0.75048	0.679599	0.891739	0.781595	0.631776	0.964566	0.865135	0.949593	0.828296	0.7123
	STRN4	0.89697	0.875237	0.550464	0.860778	0.949183	0.711739	0.950907	0.809401	0.952237	0.722635	0.827955	0.6194
	HEPACAM	0.750139	0.628651	0.681157	0.69408	0.941183	0.939736	0.927053	0.875776	0.881426	0.944991	0.826419	0.7326
	STX1B	0.918935	0.888473	0.667987	0.685081	0.963292	0.814731	0.887797	0.855189	0.781497	0.799121	0.82621	0.6775
	ETFA	0.777464	0.638861	0.697631	0.553199	0.913222	0.963552	0.874273	0.952985	0.955346	0.923719	0.825025	0.3088
	ACSL6	0.811232	0.786495	0.643181	0.850918	0.907875	0.852976	0.901	0.885025	0.888834	0.722366	0.82499	0.693
	FSCN1	0.745984	0.779664	0.718446	0.693414	0.844157	0.976091	0.966871	0.8352	0.715045	0.957087	0.823196	0.6465
	HSPA12A	0.766755	0.894915	0.789019	0.646052	0.903994	0.929408	0.822472	0.839523	0.722893	0.911048	0.822608	0.7636
	PCSK1N	0.659466	0.871816	0.716952	0.614866	0.880804	0.928942	0.893838	0.878925	0.855417	0.923294	0.822432	0.5491
	DAGLA	0.803239	0.685938	0.630673	0.861991	0.975441	0.909638	0.893165	0.908207	0.826348	0.716154	0.821079	0.4999
	CTNNA2	0.866028	0.881941	0.811153	0.71574	0.716762	0.910524	0.776193	0.844467	0.759005	0.926387	0.82082	0.8114
	41155	0.699763	0.823858	0.712974	0.497457	0.904	0.93723	0.949008	0.964583	0.801552	0.901798	0.819222	0
	SLC8A2	0.883788	0.841175	0.561421	0.759848	0.873498	0.687316	0.857742	0.837324	0.968331	0.92102	0.819146	0.8964
	ACTR3B	0.744935	0.93534	0.888196	0.819504	0.903618	0.880862	0.584044	0.913038	0.74522	0.764277	0.817903	0.9052
	OXR1	0.586175	0.723393	0.863356	0.711415	0.919032	0.850553	0.865982	0.888058	0.838437	0.932069	0.817847	0.8271
	PRDX5	0.887866	0.735134	0.73084	0.678467	0.754721	0.805269	0.848288	0.924727	0.880383	0.924375	0.817007	0.5712
	ATP6V1B2	0.67794	0.673457	0.687717	0.62044	0.860673	0.918669	0.94004	0.885175	0.914639	0.988017	0.816677	0.6132
	SLC2A13	0.868368	0.86158	0.582004	0.909709	0.945267	0.754737	0.938149	0.667153	0.93954	0.688267	0.815477	0.8845
	LINGO1	0.948432	0.933993	0.515862	0.817384	0.985296	0.638079	0.952518	0.666542	0.951642	0.738754	0.81485	0.824
	SHANK3	0.766113	0.891881	0.705509	0.870054	0.850699	0.77006	0.947909	0.642131	0.89847	0.788152	0.813098	0.82
	EPHA4	0.955627	0.857858	0.786342	0.751519	0.885509	0.792845	0.69392	0.781075	0.670544	0.948701	0.812394	0.9199
	TMEM65	0.706731	0.79225	0.792676	0.819435	0.862552	0.669234	0.921921	0.893583	0.937837	0.727496	0.812371	0.697
	BCAN	0.790271	0.674282	0.924326	0.623441	0.89561	0.867415	0.869413	0.850407	0.805327	0.800499	0.810099	0.5514
	HNRNPA1	0.980939	0.833252	0.873568	0.783769	0.725049	0.905752	0.795819	0.623438	0.661741	0.914417	0.809774	0
	TPPP	0.733294	0.761843	0.755343	0.70362	0.822637	0.982487	0.857463	0.782038	0.793393	0.892453	0.808457	0.5891
	PAK1	0.586459	0.813549	0.778669	0.632787	0.852371	0.922743	0.911068	0.889095	0.814645	0.882644	0.808403	0.7891
	RASAL1	0.931964	0.908058	0.626687	0.575852	0.954068	0.792572	0.774057	0.798866	0.766433	0.938747	0.80673	0.847
	AHCYL2	0.692688	0.726596	0.579915	0.820674	0.985271	0.944822	0.815387	0.952772	0.811653	0.729931	0.805971	0.6794
	RAP1GDS1	0.723475	0.905438	0.856963	0.570291	0.723507	0.808351	0.863931	0.974351	0.759472	0.866227	0.805201	0.6383
	NDRG3	0.908627	0.720751	0.858312	0.627598	0.852647	0.890105	0.83583	0.856739	0.842611	0.650906	0.804413	0.6337
	CNTN4	0.762837	0.64406	0.793056	0.615053	0.856785	0.907239	0.794904	0.884679	0.839792	0.938486	0.803689	0.8415
	TNR	0.889715	0.841494	0.950889	0.86255	0.755515	0.806341	0.716033	0.683482	0.62379	0.902705	0.803251	0.3585
	DLG4	0.737652	0.899465	0.617059	0.77427	0.882459	0.934189	0.826484	0.834811	0.731067	0.793931	0.803139	0.6431
	EFHD2	0.781905	0.906417	0.652948	0.650657	0.867621	0.831052	0.728577	0.810208	0.820203	0.96873	0.801832	0.8731
	CADM1	0.920981	0.932058	0.58773	0.767189	0.924257	0.747108	0.903722	0.57666	0.725526	0.920788	0.800602	0.7868
	NRXN1	0.888716	0.938541	0.829009	0.809691	0.839089	0.747253	0.639176	0.693533	0.711104	0.900437	0.799655	0.841
	NCDN	0.957576	0.881376	0.518232	0.680396	0.910664	0.561749	0.764211	0.835953	0.942857	0.942136	0.799515	0.8078
	ATP2A3	0.801798	0.586339	0.672072	0.667576	0.815062	0.923832	0.781926	0.961089	0.860623	0.901708	0.797202	0.8657
	ABI2	0.686394	0.689374	0.757313	0.386397	0.969338	0.945659	0.901115	0.900825	0.849687	0.884132	0.797023	0.7155
	NCAM2	0.806078	0.9083	0.88931	0.473391	0.951401	0.9225	0.744179	0.893355	0.573085	0.807561	0.796916	0
	SHISA6	0.903696	0.899667	0.730502	0.390786	0.951127	0.92481	0.689527	0.89577	0.692272	0.884709	0.796287	0.8914
	MAP6	0.617142	0.528294	0.921955	0.662393	0.968967	0.838227	0.899584	0.759018	0.914518	0.849749	0.795985	0.503
	ADCY5	0.902175	0.980226	0.610394	0.742821	0.948351	0.668498	0.685814	0.722581	0.809993	0.887786	0.795864	0.7338
	KCNAB2	0.758454	0.662105	0.858201	0.815598	0.876086	0.758474	0.747057	0.865797	0.793078	0.810949	0.79458	0.8163
	BTBD17	0.717768	0.815972	0.842313	0.729919	0.877108	0.751583	0.649162	0.819933	0.782836	0.950282	0.793688	0.6729
	TMEM30A	0.881999	0.807327	0.890298	0.704517	0.976479	0.749058	0.722806	0.675388	0.713901	0.814413	0.793619	0.3874
	ATP5A1	0.851852	0.512139	0.774384	0.681126	0.812669	0.885069	0.925074	0.83063	0.7982	0.84916	0.79203	0.4782
	MARK2	0.7647	0.788543	0.675056	0.60823	0.956968	0.786931	0.769101	0.880429	0.843745	0.829155	0.790286	0.6941
	CAND1	0.593768	0.750476	0.770695	0.939001	0.734437	0.807168	0.76479	0.863671	0.793004	0.885507	0.790252	0.3031
	ASPH	0.883798	0.842063	0.546633	0.655638	0.973142	0.822594	0.732613	0.84322	0.746898	0.844805	0.78914	0.4221
	CTSD	0.945319	0.70204	0.764018	0.863063	0.612591	0.71774	0.827676	0.951322	0.71657	0.783942	0.788428	0.435
	ARHGAP26	0.827399	0.65835	0.589605	0.780792	0.890907	0.692216	0.942008	0.700092	0.954867	0.844354	0.788059	0.8107
	TUBB4A	0.819096	0.924275	0.816343	0.777064	0.899988	0.600032	0.636096	0.866325	0.828588	0.71182	0.787963	0
	NT5DC3	0.830735	0.896309	0.832383	0.703566	0.631928	0.841018	0.809596	0.799814	0.653841	0.867939	0.786713	0.7567
	VAMP1	0.85942	0.89263	0.817936	0.850495	0.74618	0.57009	0.499848	0.87901	0.82335	0.91425	0.785321	0.8937
	AIFM1	0.733435	0.843921	0.822627	0.567667	0.847712	0.737362	0.695644	0.92186	0.782419	0.895933	0.784858	0.5142
	ARHGEF33	0.560497	0.588341	0.461457	0.559343	0.965564	0.964372	0.929953	0.970166	0.959848	0.88751	0.784705	0
	ATP2B3	0.798915	0.493749	0.552095	0.663083	0.891162	0.801416	0.945044	0.854307	0.964998	0.881353	0.784612	0.8265
	IRGQ	0.722022	0.915405	0.681104	0.534541	0.884335	0.890239	0.926756	0.789802	0.796966	0.700025	0.784119	0
	TOMM70A	0.886195	0.859183	0.840062	0.794302	0.735026	0.606337	0.692588	0.76396	0.724424	0.926512	0.782859	0.6786
	GJA1	0.693902	0.510883	0.610381	0.825716	0.865901	0.878105	0.955688	0.910595	0.733978	0.841559	0.782671	0.4955
	ATP6V0D1	0.703731	0.516409	0.8734	0.825582	0.831583	0.799942	0.789986	0.786499	0.813222	0.867429	0.780778	0.4789
	HNRNPL	0.932793	0.874525	0.849869	0.75134	0.851226	0.636838	0.516773	0.788256	0.706687	0.890295	0.77986	0.3576
	CYB5R1	0.829694	0.827478	0.804242	0.761277	0.814771	0.816039	0.858776	0.72431	0.642612	0.718269	0.779747	0.7323
	FKBP4	0.782182	0.927768	0.758518	0.758563	0.871014	0.461218	0.650368	0.770105	0.865016	0.940436	0.778519	0.5106
	SPTB	0.791599	0.553168	0.736266	0.51455	0.938952	0.963392	0.725188	0.935839	0.809158	0.80533	0.777344	0.8001
	ALDOA	0.76447	0.517597	0.71662	0.645363	0.824642	0.864058	0.897609	0.86365	0.824137	0.839261	0.775741	0.3354
	DBN1	0.844906	0.686936	0.861292	0.745657	0.757682	0.887644	0.895141	0.75715	0.482937	0.83388	0.775322	0.7286
	KRT10	0.963625	0.842025	0.787991	0.682984	0.750444	0.827558	0.815081	0.743423	0.4888	0.847176	0.774911	0.5179
	DPYSL4	0.982489	0.877503	0.685095	0.625011	0.918796	0.63411	0.604902	0.721374	0.759253	0.939725	0.774826	0.7314
	41156	0.874657	0.761631	0.603435	0.587879	0.943436	0.790211	0.781633	0.880415	0.702432	0.820551	0.774628	0
	ALDH1A1	0.894354	0.639689	0.546814	0.625864	0.748339	0.715671	0.73251	0.912053	0.976561	0.953929	0.774578	0.8785
	ATP2A2	0.940256	0.65045	0.608724	0.612585	0.758344	0.663733	0.750899	0.947108	0.944221	0.865232	0.774155	0.5182
	PTPRN2	0.78813	0.733408	0.751572	0.589887	0.939241	0.72343	0.704296	0.804003	0.762843	0.944162	0.774097	0.7549
	UQCRQ	0.879923	0.885018	0.609757	0.654939	0.795806	0.722879	0.865255	0.802085	0.652535	0.861592	0.772979	0.5554
	GNAI1	0.881145	0.828966	0.721453	0.751015	0.960055	0.705942	0.753508	0.815891	0.661959	0.64021	0.772014	0.647
	AP2M1	0.804395	0.627611	0.902852	0.756318	0.715399	0.794827	0.808367	0.746761	0.656364	0.890224	0.770312	0.4303
	41162	0.891309	0.848906	0.634471	0.547998	0.891594	0.619945	0.648467	0.846646	0.877516	0.893818	0.770067	0
	MAOA	0.863657	0.921266	0.813265	0.484846	0.912971	0.782418	0.571351	0.855775	0.598135	0.892632	0.769632	0.7927
	TMEM163	0.864635	0.829101	0.525442	0.453411	0.941504	0.756033	0.771694	0.864919	0.847977	0.826905	0.768162	0.7067
	ADGRL1	0.834227	0.886202	0.868061	0.595019	0.783005	0.713791	0.473866	0.966921	0.80267	0.751179	0.767494	0
	OXCT1	0.960762	0.632906	0.628407	0.831706	0.771641	0.691209	0.851553	0.774268	0.651137	0.878063	0.767165	0.6731
	PTK2B	0.868632	0.672868	0.565605	0.627175	0.77617	0.816713	0.752551	0.865744	0.783006	0.929227	0.765769	0.8599
	NEFL	0.575167	0.627404	0.902618	0.794713	0.808328	0.742917	0.653168	0.844737	0.809936	0.897849	0.765684	0.8885
	MAOB	0.880356	0.746444	0.818278	0.787579	0.825866	0.714354	0.722198	0.764531	0.631891	0.760216	0.765171	0.8558
	H2AFY	0.941943	0.893625	0.846764	0.607803	0.820045	0.738632	0.354897	0.904983	0.755829	0.782517	0.764704	0.333
	SYN2	0.917343	0.807809	0.472651	0.562106	0.955822	0.637777	0.752457	0.798253	0.823529	0.904956	0.76327	0.8541
	GRIA1	0.938275	0.824185	0.581495	0.489152	0.944306	0.727947	0.587307	0.858557	0.737047	0.939514	0.762779	0.8958
	CTNNB1	0.764975	0.872533	0.49662	0.55777	0.875077	0.863829	0.898003	0.611294	0.721473	0.962643	0.762422	0.6494
	PLP1	0.56324	0.551307	0.649764	0.603922	0.845391	0.922821	0.853537	0.900568	0.76965	0.953357	0.761356	0.894
	ATP1A3	0.891498	0.739133	0.566573	0.622614	0.868407	0.827204	0.783609	0.848702	0.597186	0.846738	0.759166	0.6169
	VAPA	0.706341	0.548771	0.661549	0.675001	0.900149	0.760974	0.817701	0.813616	0.768101	0.931268	0.758347	0.3824
	SNAP25	0.849579	0.923175	0.570437	0.500984	0.902995	0.722619	0.827117	0.734645	0.708743	0.793606	0.75339	0.8641
	GRM2	0.933259	0.880933	0.686106	0.555886	0.950619	0.76223	0.582629	0.737442	0.501281	0.927008	0.751739	0.2169
	DGKB	0.515313	0.788736	0.842574	0.86277	0.649899	0.670184	0.575267	0.855243	0.772559	0.97759	0.751013	0.8938
	WFS1	0.933646	0.958951	0.507921	0.930399	0.978423	0.639377	0.811805	0.613273	0.876724	0.247736	0.749826	0.4109
	DLG2	0.540024	0.85879	0.91892	0.934376	0.654346	0.534309	0.619563	0.884005	0.777162	0.7704	0.749189	0.6832
	GAD2	0.951083	0.796181	0.520834	0.700614	0.822801	0.519018	0.675263	0.815422	0.762251	0.919189	0.748266	0.8823
	SLC6A3	0.714085	0.839433	0.48063	0.927805	0.952043	0.714302	0.64289	0.751988	0.807678	0.647343	0.74782	0.8898
	CYC1	0.726687	0.58259	0.876927	0.945666	0.845418	0.660985	0.734241	0.647986	0.536599	0.908662	0.746576	0.4121
	GPRIN3	0.544797	0.768993	0.604252	0.79023	0.862689	0.879552	0.734055	0.816595	0.715631	0.74781	0.74646	0.7371
	LGI1	0.479581	0.817201	0.934693	0.807636	0.818183	0.59087	0.550403	0.802649	0.714041	0.946723	0.746198	0.7817
	KRT16	0.69593	0.937539	0.722203	0.891904	0.597288	0.582496	0.495301	0.775956	0.923078	0.839087	0.746078	0.8439
	DLAT	0.739077	0.891255	0.844494	0.692492	0.733198	0.865623	0.495044	0.732842	0.68605	0.777367	0.745744	0.391
	GDAP1	0.772682	0.764503	0.90659	0.833109	0.739156	0.679274	0.496219	0.760053	0.573886	0.927003	0.745248	0.3872
	SLC25A22	0.658793	0.551005	0.578134	0.549827	0.804153	0.89791	0.723888	0.852197	0.923881	0.904102	0.744389	0.8375
	PRODH	0.804033	0.681761	0.674993	0.709992	0.718306	0.715665	0.725416	0.695886	0.72974	0.97796	0.743375	0.4295
	SLC25A18	0.923764	0.8439	0.478827	0.559896	0.92208	0.717557	0.769354	0.704334	0.686042	0.821156	0.742691	0.5297
	PRKAR2B	0.858455	0.754758	0.351506	0.660093	0.928566	0.623821	0.821579	0.676414	0.853162	0.889083	0.741744	0.8432
	GLUL	0.896193	0.774007	0.691252	0.62334	0.746869	0.585742	0.549004	0.796558	0.822961	0.927057	0.741298	0.655
	SLC1A6-1	0.738275	0.727385	0.523044	0.410153	0.987216	0.833096	0.711723	0.808835	0.683418	0.974316	0.739746	0.7636
	SNCA	0.622496	0.723691	0.442822	0.327287	0.941589	0.85582	0.81865	0.889793	0.858528	0.90016	0.738084	0.8439
	AHCYL1	0.838692	0.61832	0.589661	0.459256	0.846256	0.701461	0.793984	0.938041	0.880022	0.708901	0.737459	0.4729
	TRPM3	0.535172	0.386669	0.466923	0.658049	0.877483	0.864447	0.829824	0.907264	0.906913	0.938041	0.737079	0.7163
	CD47	0.96508	0.797495	0.500365	0.645183	0.805809	0.428181	0.619921	0.763805	0.887999	0.955949	0.736979	0.5753
	NGEF	0.729359	0.671351	0.864184	0.809964	0.992562	0.679034	0.586892	0.659559	0.541396	0.826336	0.736064	0.936
	MTCH1	0.616563	0.439022	0.633539	0.514562	0.921846	0.717961	0.827965	0.829268	0.923724	0.930622	0.735507	0.4922
	AP2A2	0.849311	0.518275	0.648574	0.656315	0.522285	0.854761	0.885609	0.732208	0.729804	0.95046	0.73476	0.4096
	TUBB2A	0.695148	0.755973	0.773163	0.354004	0.888923	0.720302	0.753131	0.852114	0.792798	0.759776	0.734533	0.7173
	SCCPDH	0.74252	0.815166	0.781082	0.786574	0.879304	0.604	0.828971	0.428886	0.642709	0.832233	0.734144	0.6667
	LPPR4	0.684553	0.653709	0.713779	0.616151	0.655988	0.731096	0.74475	0.812649	0.875888	0.847239	0.73358	0.9289
	PPP2R1A	0.876987	0.566319	0.346159	0.546248	0.863462	0.645603	0.791153	0.82971	0.901523	0.962398	0.732956	0.4562
	LMNB1	0.717937	0.790409	0.648562	0.569041	0.837306	0.712336	0.511478	0.804436	0.813503	0.917156	0.732216	0.6056
	SYP	0.610055	0.42472	0.76771	0.839446	0.856959	0.760908	0.753285	0.697507	0.64594	0.964392	0.732092	0.6896
	CMAS	0.457348	0.673987	0.858986	0.603221	0.959559	0.745467	0.609522	0.86742	0.671126	0.865573	0.731221	0.7454
	TMCC2	0.580045	0.63383	0.688541	0.767133	0.94818	0.540877	0.896613	0.759926	0.881429	0.607539	0.730411	0.6887
	ARHGEF2	0.787242	0.581375	0.612842	0.534198	0.706406	0.834406	0.767367	0.957844	0.71753	0.803397	0.730261	0.685
	C2CD2L	0.620505	0.727008	0.492684	0.75383	0.937967	0.687602	0.874377	0.803174	0.872662	0.526304	0.729611	0.7934
	SOD2	0.934858	0.770581	0.309295	0.75436	0.848119	0.47567	0.881907	0.772382	0.872288	0.659721	0.727918	0.5776
	SLC16A1	0.785744	0.545754	0.363614	0.522854	0.899609	0.79258	0.832865	0.850352	0.792703	0.885751	0.727183	0.7577
	SHANK2	0.77898	0.689811	0.734876	0.497232	0.729696	0.91403	0.653423	0.871612	0.765366	0.620919	0.725594	0.8501
	COX7A2	0.87374	0.802842	0.670079	0.62913	0.839879	0.81603	0.741769	0.575422	0.362518	0.928891	0.72403	0.472
	CALB1	0.543383	0.706916	0.537384	0.779433	0.788102	0.647191	0.869053	0.82062	0.897508	0.650272	0.723986	0.8801
	CAP2	0.841807	0.684706	0.463593	0.483859	0.789684	0.650872	0.770498	0.847093	0.84546	0.855965	0.723354	0.8747
	IGSF8	0.970293	0.804963	0.830092	0.631599	0.862727	0.704663	0.517912	0.599148	0.573019	0.732756	0.722717	0.5159
	ATP5H	0.861991	0.801024	0.538496	0.396175	0.780076	0.798096	0.705918	0.810091	0.635218	0.898044	0.722513	0.2938
	SFXN3	0.596291	0.75479	0.302037	0.316207	0.889181	0.937883	0.915183	0.75926	0.804579	0.949714	0.722513	0.6577
	ARHGAP1	0.863839	0.653627	0.945198	0.713758	0.767294	0.867856	0.72198	0.622872	0.247191	0.817027	0.722064	0.6438
	HNRNPA2B1	0.912357	0.922127	0.730901	0.601262	0.857325	0.519511	0.369936	0.71443	0.735826	0.852409	0.721608	0.4454
	PPP1R9B	0.582641	0.564767	0.859107	0.536357	0.909596	0.718966	0.689997	0.716764	0.908392	0.729171	0.721576	0.6065
	SETD7	0.510391	0.795427	0.503954	0.393137	0.773615	0.772299	0.885749	0.860335	0.817372	0.901409	0.721369	0.5202
	CNTN1	0.630264	0.398859	0.599623	0.563379	0.849409	0.831697	0.782099	0.832752	0.744329	0.978411	0.721082	0.6862
	CHL1	0.881933	0.837751	0.748172	0.418111	0.854985	0.732923	0.504519	0.849925	0.555201	0.827102	0.721062	0.862
	HK1	0.904103	0.724212	0.440295	0.65783	0.83189	0.658618	0.792608	0.557483	0.717345	0.925049	0.720943	0.574
	ASRGL1	0.794662	0.755956	0.584907	0.836006	0.698829	0.611417	0.583637	0.727401	0.861224	0.751989	0.720603	0.6276
	MYH14	0.828288	0.57376	0.648038	0.769225	0.846044	0.73213	0.79594	0.51718	0.543209	0.946253	0.720007	0.2454
	DDX1	0.763658	0.682275	0.606815	0.546937	0.579607	0.819923	0.79545	0.860466	0.665759	0.877908	0.71988	0.4172
	PRKAR1A	0.86673	0.639434	0.480585	0.532707	0.861045	0.654966	0.685981	0.716163	0.758964	0.995283	0.719186	0.4334
	YWHAH	0.912654	0.808097	0.719476	0.857504	0.871002	0.66596	0.808408	0.435366	0.525179	0.583729	0.718737	0.8149
	RALA	0.674103	0.743286	0.952649	0.794162	0.425478	0.58196	0.708733	0.795284	0.816963	0.692633	0.718525	0.6522
	MAP4-1	0.858262	0.517461	0.622706	0.41172	0.811467	0.773828	0.590018	0.85163	0.800258	0.931095	0.716844	0.8093
	CKMT1	0.70508	0.151799	0.735079	0.656272	0.784384	0.93312	0.915587	0.624993	0.692017	0.966498	0.716483	0.8195
	ABHD16A	0.901263	0.807984	0.43147	0.505475	0.92263	0.601618	0.668929	0.822627	0.680845	0.794875	0.713772	0
	GNB2	0.698701	0.478329	0.656407	0.5551	0.673572	0.744624	0.837234	0.827539	0.732496	0.932208	0.713621	0.4069
	KCNC3	0.8861	0.70022	0.398046	0.49449	0.882517	0.679436	0.800071	0.618768	0.949372	0.725176	0.713419	0.877
	PDIA4	0.671403	0.579009	0.582085	0.738654	0.584555	0.693025	0.732521	0.919258	0.743957	0.877985	0.712245	0.6147
	RBM14	0.814525	0.82461	0.729638	0.821088	0.700993	0.487826	0.55914	0.642513	0.615916	0.917388	0.711364	0.4142
	TNPO2	0.928662	0.832255	0.842261	0.57728	0.635538	0.739109	0.675065	0.806259	0.52975	0.543248	0.710943	0.1438
	SLC12A2	0.732452	0.331404	0.432793	0.606986	0.635118	0.799159	0.877528	0.827119	0.876215	0.941675	0.706045	0.8126
	LMNA	0.600166	0.779553	0.596998	0.7083	0.712855	0.602649	0.444981	0.838031	0.849433	0.927138	0.706011	0.7082
	VDAC3	0.594571	0.693153	0.753606	0.517984	0.865409	0.701901	0.575227	0.884994	0.607486	0.853616	0.704795	0.414
	SV2B	0.911586	0.795323	0.67482	0.510874	0.910167	0.547683	0.504594	0.644759	0.682891	0.863085	0.704578	0.8687
	HIST1H4D	0.52086	0.86141	0.776079	0.831815	0.476276	0.687581	0.498483	0.678431	0.779711	0.934979	0.704563	0.4083
	EPB4.1	0.894652	0.663782	0.885773	0.322005	0.79301	0.884069	0.382394	0.862349	0.754218	0.589124	0.703138	0.8745
	ERLIN2	0.778687	0.819941	0.546638	0.748456	0.637471	0.367219	0.724945	0.729593	0.781776	0.884603	0.701933	0.5968
	SYNJ1	0.563639	0.225352	0.713909	0.459483	0.717499	0.841279	0.874492	0.809697	0.878864	0.93343	0.701764	0.8068
	NDUFV3	0.471698	0.784515	0.693197	0.126418	0.884967	0.872348	0.824299	0.954794	0.665258	0.737198	0.701469	0.6762
	SUCLG1	0.828391	0.840969	0.68716	0.424361	0.761784	0.708415	0.486781	0.824179	0.538921	0.90597	0.700693	0.4495
	FLOT2	0.813844	0.533688	0.699981	0.498681	0.844813	0.841112	0.72815	0.678074	0.613912	0.75159	0.700385	0.6036
	SLC25A12	0.610867	0.810011	0.775681	0.466813	0.75075	0.483762	0.614961	0.920416	0.768611	0.787733	0.69896	0.5727
	NONO	0.808406	0.876199	0.733561	0.633527	0.829022	0.50065	0.422812	0.625305	0.732894	0.821347	0.698372	0.4842
	YWHAZ	0.716282	0.251148	0.478715	0.588826	0.593472	0.86332	0.867411	0.849906	0.833341	0.939713	0.698213	0.7153
	GPR158	0.763619	0.5355	0.193622	0.689245	0.831999	0.731096	0.964237	0.843048	0.75631	0.669191	0.697787	0.8629
	AMPH	0.825297	0.588516	0.771605	0.415773	0.745261	0.816961	0.727733	0.935083	0.564822	0.586082	0.697713	0.7504
	SLC20A2	0.781794	0.708212	0.650498	0.408313	0.802605	0.563974	0.812179	0.898683	0.822403	0.527234	0.697589	0.7487
	SYNGR1	0.683543	0.766769	0.549888	0.675009	0.646553	0.516123	0.576281	0.768669	0.844821	0.940735	0.696839	0.407
	SLC1A6-2	0.852739	0.704593	0.266413	0.62055	0.786575	0.586515	0.708945	0.811396	0.880307	0.746886	0.696492	0.7636
	ATP6V1C1	0.656987	0.415121	0.689281	0.423482	0.81552	0.877298	0.839603	0.670759	0.6478	0.92164	0.695749	0.6573
	PDE1B	0.790519	0.426687	0.377207	0.554072	0.790471	0.842416	0.801501	0.855808	0.736549	0.782121	0.695735	0.8653
	KCTD12	0.827837	0.822429	0.809551	0.413043	0.694836	0.769137	0.53971	0.893353	0.620192	0.559519	0.694961	0.6268
	SACM1L	0.761646	0.916709	0.478593	0.292379	0.905548	0.80875	0.768512	0.709173	0.580651	0.711443	0.69334	0.7094
	VDAC2	0.635966	0.816597	0.716106	0.680556	0.630013	0.797696	0.821681	0.714782	0.372153	0.747743	0.693329	0.5846
	YWHAQ	0.88959	0.687648	0.963547	0.718892	0.455902	0.804273	0.597727	0.80135	0.384822	0.628838	0.693259	0.6468
	ADGRB2-2	0.678996	0.871037	0.338093	0.43276	0.742518	0.834707	0.877746	0.640554	0.659698	0.842738	0.691885	0
	POR	0.869015	0.746746	0.553151	0.666125	0.611912	0.521664	0.686326	0.77218	0.718133	0.772107	0.691736	0.3717
	STXBP3	0.340522	0.563649	0.505044	0.431152	0.776259	0.930133	0.866066	0.9014	0.80005	0.793529	0.690781	0.7532
	CKAP4	0.381063	0.52581	0.63279	0.791417	0.664095	0.813521	0.751401	0.747169	0.661295	0.937055	0.690562	0.7502
	EXOG	0.636831	0.517172	0.417681	0.427461	0.708122	0.80031	0.804842	0.873366	0.752098	0.954474	0.689236	0.2681
	ABI1	0.717608	0.623988	0.860853	0.792424	0.73127	0.572768	0.78809	0.648596	0.406607	0.745805	0.688801	0.8072
	NDRG1	0.768566	0.645877	0.455034	0.542779	0.952428	0.492399	0.753402	0.629162	0.845773	0.800909	0.688633	0.8566
	PDIA3	0.949849	0.706116	0.832081	0.484159	0.520179	0.687042	0.450589	0.881925	0.62708	0.746157	0.688518	0.6635
	TRAP1	0.486156	0.855895	0.79253	0.786247	0.387712	0.517206	0.372891	0.835275	0.952694	0.895503	0.688211	0.4223
	MTSS1L	0.583218	0.586844	0.735965	0.760601	0.810143	0.446792	0.511456	0.788525	0.821124	0.827295	0.687196	0.3788
	HSPH1	0.69094	0.759372	0.776857	0.446713	0.805262	0.711763	0.72688	0.590719	0.530174	0.832843	0.687153	0.8013
	SNX2	0.341593	0.864082	0.867861	0.778974	0.533305	0.641108	0.329485	0.892992	0.738653	0.865269	0.685332	0.3196
	KRT1	0.550914	0.525634	0.819471	0.903259	0.603226	0.631238	0.608441	0.575175	0.659378	0.974435	0.685117	0.324
	ELFN2	0.886337	0.803309	0.484403	0.630019	0.969181	0.436675	0.642323	0.535792	0.684402	0.772711	0.684515	0.5147
	BSN	0.41705	0.347255	0.549412	0.417842	0.73043	0.844449	0.938085	0.860057	0.889309	0.841421	0.683531	0.8308
	RAB3A	0.87028	0.7174	0.567255	0.486456	0.794442	0.498297	0.80521	0.78823	0.756035	0.540676	0.682428	0.7894
	CACNB4	0.372384	0.778858	0.811862	0.600388	0.661444	0.719669	0.637545	0.771086	0.564396	0.901373	0.6819	0.862
	AP2B1	0.669219	0.567516	0.652126	0.837177	0.650981	0.459769	0.843542	0.82622	0.605962	0.705714	0.681823	0.652
	ACO2	0.905401	0.778365	0.696287	0.718728	0.654494	0.477901	0.564674	0.536743	0.82942	0.650992	0.681301	0.5144
	DNAJC6	0.822354	0.679423	0.869057	0.620883	0.454501	0.656186	0.818628	0.705651	0.564097	0.616729	0.680751	0.648
	GNAI2	0.863987	0.813515	0.608825	0.545735	0.944208	0.541961	0.594256	0.593298	0.51432	0.784463	0.680457	0.4972
	STX1A-2	0.957475	0.84663	0.736436	0.493431	0.835215	0.619405	0.625445	0.715503	0.595225	0.329964	0.675473	0.9399
	DPP10	0.763559	0.816731	0.614541	0.806347	0.865916	0.39557	0.764625	0.461539	0.809563	0.444336	0.674273	0.7367
	MTCH2	0.689985	0.606605	0.763556	0.66495	0.716329	0.617681	0.650467	0.678302	0.467294	0.868945	0.672411	0.5087
	PRRT1	0.932676	0.763512	0.691657	0.391347	0.637668	0.693072	0.488821	0.828676	0.454542	0.831731	0.67137	0.7456
	MAPK1	0.789595	0.296156	0.692291	0.855045	0.491508	0.961391	0.931632	0.536299	0.279602	0.878743	0.671226	0.727
	ILF2	0.842645	0.909316	0.866985	0.597207	0.873257	0.496378	0.221225	0.713543	0.534654	0.646616	0.670183	0.3414
	PPAP2B	0.861113	0.63699	0.644281	0.356093	0.864395	0.736718	0.441537	0.802736	0.493319	0.861637	0.669882	0.5311
	CNP	0.938525	0.857269	0.456746	0.374449	0.925795	0.487528	0.443884	0.70181	0.614941	0.89103	0.669198	0.8539
	PPIA	0.852173	0.615291	0.671197	0.350979	0.714104	0.610207	0.548592	0.885366	0.680924	0.759895	0.668873	0.415
	SLC44A2	0.77574	0.391001	0.48714	0.316218	0.716315	0.792211	0.729865	0.742523	0.929022	0.794189	0.667422	0.5566
	2010300C02Rik	0.503026	0.765072	0.795161	0.746906	0.857403	0.44221	0.470054	0.609468	0.77172	0.712325	0.667334	0
	41157	0.840297	0.794073	0.375287	0.487016	0.790439	0.35024	0.407917	0.82177	0.827248	0.958129	0.665242	0
	ANP32A	0.890913	0.662295	0.818327	0.609789	0.884255	0.656084	0.534781	0.627414	0.35947	0.600518	0.664385	0.7563
	ADD2	0.909178	0.665925	0.491949	0.431489	0.847817	0.495594	0.610044	0.539061	0.750751	0.898115	0.663992	0.7766
	EXOC3	0.964853	0.765545	0.757227	0.385534	0.75646	0.747529	0.592572	0.724192	0.465657	0.461182	0.662075	0.3619
	ALDH5A1	0.872569	0.938306	0.72104	0.288119	0.923226	0.737388	0.320983	0.754444	0.417543	0.645507	0.661913	0.5881
	STXBP5	0.957639	0.89119	0.546374	0.569244	0.893335	0.44302	0.445796	0.426096	0.447885	0.983734	0.660431	0.7192
	HIP1R	0.886983	0.491671	0.648216	0.882858	0.716904	0.716196	0.850688	0.278672	0.324971	0.804993	0.660215	0.7652
	KRT13	0.59043	0.495011	0.753266	0.760486	0.792117	0.781823	0.579616	0.545722	0.362228	0.940391	0.660109	0
	HIBADH	0.963065	0.423985	0.887501	0.616887	0.564024	0.895255	0.676944	0.262306	0.795672	0.506377	0.659202	0.7092
	NRCAM	0.891486	0.53583	0.625428	0.772954	0.720536	0.536084	0.799681	0.37033	0.522106	0.815537	0.658997	0.8012
	CNDP2	0.566571	0.759554	0.75464	0.466773	0.706644	0.711765	0.600769	0.874951	0.432013	0.709867	0.658355	0.5696
	MECP2	0.898161	0.930092	0.694285	0.436572	0.730794	0.625181	0.175041	0.705075	0.709746	0.670758	0.65757	0.4199
	SLC6A1	0.837421	0.572181	0.159162	0.364166	0.768039	0.487302	0.685242	0.893541	0.909739	0.893937	0.657073	0.7814
	ATL1	0.961489	0.904623	0.322022	0.797683	0.95357	0.338682	0.730731	0.315705	0.704987	0.53992	0.656941	0.6659
	SLC2A3	0.976762	0.960656	0.468261	0.402816	0.927965	0.3684	0.388088	0.606998	0.570242	0.889737	0.655992	0.6239
	NCL	0.666155	0.591163	0.795456	0.584211	0.710624	0.540683	0.316367	0.744541	0.832698	0.773279	0.655518	0.5684
	ACAD9	0.727364	0.491996	0.805628	0.604913	0.789512	0.586998	0.693187	0.371907	0.948084	0.519163	0.653875	0.3309
	TUBB2B-1	0.518669	0.500312	0.310949	0.507311	0.843284	0.840474	0.834855	0.646191	0.589599	0.931168	0.652281	0.7444
	OGDHL	0.716691	0.718165	0.785285	0.688132	0.895766	0.3651	0.52386	0.527038	0.461661	0.82944	0.651114	0.7892
	LASP1	0.617338	0.853165	0.193893	0.59989	0.816747	0.622879	0.923185	0.296315	0.739261	0.841652	0.650432	0.5492
	OGT	0.442864	0.75901	0.947771	0.869748	0.246287	0.588209	0.383225	0.842484	0.614422	0.806627	0.650065	0.6229
	ACTR3	0.86064	0.627088	0.676647	0.575958	0.726216	0.484535	0.733143	0.736365	0.606654	0.457284	0.648453	0.6564
	GIT1	0.37166	0.907052	0.824206	0.601912	0.440649	0.682394	0.628825	0.784785	0.397008	0.837901	0.647639	0.7021
	PRRT2	0.893071	0.432947	0.803026	0.450606	0.560951	0.759022	0.436503	0.752467	0.631101	0.752206	0.64719	0.8896
	SDHA	0.636022	0.732594	0.971526	0.594802	0.832756	0.665789	0.339278	0.685815	0.457391	0.554795	0.647077	0.6642
	RFTN2	0.988699	0.908047	0.680951	0.359735	0.884697	0.717034	0.381008	0.596227	0.211837	0.73907	0.646731	0.8118
	GRID2	0.835169	0.812213	0.265979	0.30185	0.929334	0.517818	0.695312	0.655514	0.732867	0.705718	0.645177	0.8577
	SH3GLB2	0.490486	0.600361	0.361769	0.462923	0.929292	0.685611	0.816956	0.589822	0.940326	0.558695	0.643624	0.4813
	UCHL1	0.696468	0.683532	0.344631	0.258467	0.655566	0.727007	0.707268	0.808837	0.701244	0.851421	0.643444	0.777
	ABLIM1	0.763564	0.440474	0.322552	0.735742	0.611397	0.701729	0.726931	0.76469	0.851121	0.506152	0.642435	0.7458
	PDHB	0.40435	0.751461	0.841036	0.661309	0.787027	0.494984	0.587272	0.8482	0.563557	0.468169	0.640736	0.5387
	GNA13	0.799607	0.772043	0.750087	0.632895	0.904098	0.454134	0.241113	0.581979	0.351839	0.918348	0.640614	0.6998
	MCU	0.706637	0.73382	0.704952	0.612194	0.562013	0.349347	0.269053	0.859631	0.775951	0.828563	0.640216	0
	IKBKAP	0.5941	0.446557	0.211311	0.434491	0.861098	0.877922	0.705813	0.897724	0.786219	0.584273	0.639951	0.5355
	HSPA5	0.824626	0.774445	0.487377	0.645552	0.736096	0.607949	0.60557	0.33201	0.882042	0.493833	0.63895	0.3619
	CPT1A	0.772692	0.762909	0.398041	0.303913	0.840309	0.38212	0.506785	0.769853	0.771322	0.880229	0.638817	0.8519
	HIST1H2BF	0.964369	0.763402	0.76648	0.40493	0.594272	0.792442	0.290451	0.511864	0.608881	0.690307	0.63874	0.4054
	CACNA2D3	0.979692	0.973098	0.904355	0.241502	0.976271	0.880413	0.363908	0.88821	0.267002	-0.0972018	0.637725	0.8545
	NEGR1	0.0936215	0.641681	0.447014	0.603828	0.622663	0.607738	0.659679	0.885668	0.915161	0.891513	0.636857	0.869
	CEP76	0.802527	0.52274	0.516615	0.474252	0.84541	0.909333	0.44873	0.931629	0.438534	0.477277	0.636705	0.601
	MAP1LC3B	0.416449	0.659822	0.413754	0.481523	0.794662	0.713391	0.727506	0.619442	0.662205	0.864145	0.63529	0.7535
	SCN2A1	0.902472	0.155043	0.408604	0.5788	0.512998	0.724179	0.807633	0.921548	0.606535	0.713289	0.63311	0.8718
	KCNC1	0.592086	0.444581	0.462673	0.253492	0.906151	0.8991	0.568815	0.937489	0.707367	0.554523	0.632627	0.9021
	ETFB	0.539726	0.523757	0.558963	0.504031	0.487954	0.605753	0.841437	0.766644	0.756544	0.737618	0.632243	0.7343
	STXBP5L	0.717253	0.599941	0.414902	0.571653	0.849796	0.454492	0.770502	0.730381	0.795896	0.412996	0.631781	0.888
	PFN2	0.791565	0.438267	0.648356	0.488031	0.545665	0.692585	0.379629	0.890271	0.69913	0.742185	0.631569	0.6709
	OCIAD1	0.582307	0.57839	0.913272	0.767365	0.801158	0.641048	0.358105	0.697587	0.310626	0.660465	0.631032	0.6541
	MAP4-2	0.154031	0.259073	0.771755	0.297986	0.93191	0.689356	0.734512	0.788748	0.877199	0.789882	0.629445	0.8093
	FXYD6	0.866408	0.871474	0.571036	0.562709	0.834941	0.533045	0.603072	0.227014	0.239453	0.982407	0.629156	0.8347
	GNAQ	0.822025	0.532199	0.866073	0.684041	0.693977	0.748673	0.740067	0.280085	0.291434	0.623381	0.628195	0
	CCT7	0.743276	0.6828	0.646029	0.511137	0.792067	0.661202	0.494088	0.703498	0.265933	0.769413	0.626944	0.3271
	HIST1H2AK	0.921018	0.633608	0.683122	0.441678	0.581119	0.685144	0.339629	0.554306	0.562441	0.86719	0.626925	0.6639
	ADD3	0.607082	0.240327	0.676576	0.278656	0.602844	0.800037	0.520071	0.828763	0.881927	0.827378	0.626366	0.5463
	LDHB	0.79906	0.740439	0.815574	0.211808	0.56393	0.918439	0.521435	0.606318	0.560128	0.519572	0.62567	0.5558
	CRMP1-2	0.556812	0.712222	0.668869	0.419722	0.466668	0.861508	0.712053	0.454481	0.515417	0.884482	0.625223	0.7943
	OMG	0.780921	0.732272	0.935782	0.62714	0.530714	0.580355	0.58897	0.744682	0.137967	0.579844	0.623865	0.7694
	CLMN	0.521267	0.575423	0.508452	0.681448	0.744651	0.447347	0.520459	0.808308	0.701381	0.725078	0.623381	0.8722
	CNTN2	0.88	0.629093	0.379747	0.263567	0.855906	0.664413	0.564225	0.529976	0.458483	0.980162	0.620557	0.8776
	CYFIP2	0.872173	0.748399	0.78256	0.36128	0.729187	0.788584	0.439257	0.691301	0.3636	0.42192	0.619826	0.7923
	MYADM	0.790475	0.910655	0.396853	0.493944	0.809724	0.704655	0.710796	0.417513	0.55181	0.410458	0.619688	0.0576
	YWHAB	0.794613	0.620376	0.303914	0.344599	0.852561	0.718218	0.694356	0.740827	0.497733	0.611181	0.617838	0.7134
	RTN1-1	0.559315	0.256655	0.350946	0.460501	0.763207	0.699113	0.633423	0.939596	0.709336	0.802128	0.617422	0.6777
	PGK1	0.876311	0.350636	0.464112	0.541083	0.528126	0.446225	0.455236	0.881637	0.73681	0.888258	0.616843	0.5668
	CBX6	0.662646	0.605287	0.451754	0.473597	0.771638	0.726379	0.695668	0.906071	0.352501	0.52164	0.616718	0
	SLC9A3R1	0.677143	0.750315	0.86979	0.603699	0.946563	0.584302	0.112744	0.67293	0.191367	0.754309	0.616316	0
	SLC4A1	0.806222	0.481002	0.724248	0.549884	0.638362	0.837049	0.538177	0.827471	0.277737	0.475107	0.615526	0.021
	ARPC4	0.692357	0.401016	0.638641	0.357115	0.608367	0.752114	0.488457	0.905103	0.603264	0.708523	0.615495	0.3642
	CACNA2D2	0.605328	0.606627	0.310987	0.39093	0.831632	0.546389	0.41447	0.89301	0.708976	0.840642	0.614899	0.8703
	PPP2R2A	0.714997	0.841543	0.542682	0.464162	0.772766	0.468635	0.445506	0.765959	0.483747	0.645373	0.614537	0.5372
	SFPQ	0.811073	0.793171	0.593565	0.497989	0.819628	0.378298	0.29822	0.588347	0.635826	0.728386	0.61445	0.2874
	IPO5	0.894062	0.497451	0.894822	0.675385	0.536025	0.945563	0.497356	0.524527	0.13979	0.538851	0.614383	0.7788
	PDXK	0.89171	0.582821	0.269483	0.488801	0.566646	0.443633	0.4736	0.823177	0.775942	0.827512	0.614332	0.6742
	PPFIA3	0.822555	0.38232	0.4576	0.633993	0.582513	0.840875	0.748576	0.541111	0.653332	0.479757	0.614263	0.6672
	GRM1	0.755039	0.308183	0.334254	0.494363	0.760429	0.592521	0.683831	0.613064	0.639444	0.959811	0.614094	0.7841
	SLC4A10	0.926123	0.778597	0.296392	0.493537	0.770271	0.156469	0.46197	0.595828	0.908453	0.743607	0.613125	0.8803
	KRT2	0.651412	0.823946	0.618442	0.336293	0.54493	0.475201	0.537231	0.784029	0.711818	0.625366	0.610867	0
	RPL7A	0.470183	0.146564	0.31867	0.562087	0.681481	0.737064	0.819377	0.79864	0.635876	0.930133	0.610007	0.4844
	IQSEC1	0.705284	0.327716	0.541402	0.435295	0.561616	0.640819	0.41373	0.923499	0.806864	0.743551	0.609978	0.607
	HAGH	0.780827	0.750735	0.518377	0.124815	0.786324	0.809725	0.440138	0.741154	0.358919	0.764279	0.607529	0.4764
	MPP2	0.369645	0.438134	0.483734	0.402537	0.815687	0.464844	0.759917	0.780709	0.825683	0.732097	0.607299	0.5368
	DDX17	0.618974	0.721425	0.667617	0.584327	0.758445	0.524471	0.103945	0.735368	0.699183	0.658667	0.607242	0.6992
	ACAD8	0.837194	0.194525	0.749096	0.573209	0.568332	0.791912	0.719761	0.510535	0.701455	0.408091	0.605411	0.3897
	RYR2	0.697543	0.805407	0.36411	0.621293	0.52292	0.573425	0.633055	0.440832	0.754121	0.631102	0.604381	0.9156
	FH1	0.619175	0.445077	0.616186	0.646303	0.513166	0.378012	0.370725	0.715901	0.735051	0.987142	0.602674	0.3975
	NEFM	0.773445	0.491635	0.744692	0.888975	0.678143	0.709492	0.469905	0.292933	0.216332	0.75346	0.601901	0.9113
	ATAD3A	0.609952	0.285697	0.140724	0.262584	0.820218	0.771332	0.73068	0.883894	0.626231	0.887139	0.601845	0.3817
	LIN7A	0.645017	0.621882	0.86462	0.238	0.931399	0.711998	0.518025	0.553198	0.370736	0.549795	0.600467	0.8205
	IST1	0.642909	0.492718	0.885294	0.616813	0.300796	0.698951	0.885821	0.509151	0.216366	0.750895	0.599971	0
	GPM6A	0.120302	0.401891	0.87611	0.750943	0.820903	0.441365	0.535048	0.634593	0.508239	0.908149	0.599754	0.8813
	RPS4X	0.611898	0.697214	0.746217	0.323478	0.97085	0.664194	0.539458	0.658751	0.667168	0.103139	0.598237	0.6115
	DLGAP3	0.538535	0.577976	0.681616	0.720044	0.471891	0.552473	0.518721	0.728366	0.516647	0.660952	0.596722	0.2132
	HSP90AA1	0.588731	0.912669	0.422044	0.703291	0.44164	0.591086	0.545391	0.232272	0.670662	0.841166	0.594895	0.4349
	PGM2	0.759856	0.904901	0.442162	0.347793	0.723016	0.762691	0.426867	0.578427	0.646178	0.34197	0.593386	0.311
	CNTNAP1	0.566117	0.260434	0.0252633	0.221197	0.834587	0.571926	0.666388	0.892142	0.937631	0.95238	0.592806	0.7199
	UQCRC1	0.695347	0.441527	0.884286	0.485198	0.886234	0.668582	0.449063	0.424862	0.451882	0.540853	0.592783	0.5117
	SECISBP2	0.702948	0.635309	0.638653	0.516388	0.74532	0.708459	0.385282	0.486278	0.194673	0.914078	0.592739	0.5682
	CAP1	0.170521	0.318688	0.409882	0.366419	0.753681	0.62553	0.734615	0.869787	0.772347	0.903462	0.592493	0.5913
	SLC7A5	0.622809	0.137368	0.374318	0.811379	0.700431	0.558117	0.629819	0.849235	0.497603	0.739454	0.592053	0.5097
	KHSRP	0.746138	0.406251	0.43579	0.49875	0.441343	0.431014	0.683535	0.64822	0.812962	0.815044	0.591905	0.4438
	STT3B	0.764003	0.739286	0.489734	0.213182	0.964517	0.733839	0.184573	0.795332	0.342292	0.682485	0.590924	0.517
	SLC3A2	0.761394	0.568204	0.651926	0.496263	0.475388	0.509196	0.87202	0.52593	0.534371	0.505458	0.590015	0.5672
	ERC2	0.535006	0.74294	0.61388	0.444026	0.624428	0.528914	0.376336	0.73929	0.5294	0.764995	0.589921	0.9025
	DBT	0.720387	0.489619	0.406305	0.13083	0.589633	0.611513	0.448834	0.821877	0.828966	0.85109	0.589905	0.365
	CRMP1-1	0.948752	0.56668	0.23192	0.241008	0.668428	0.345815	0.406096	0.730656	0.814102	0.888067	0.584152	0.7943
	ETFDH	0.512993	0.274817	0.380586	0.265315	0.865401	0.955852	0.699443	0.758057	0.398856	0.726251	0.583757	0.5129
	ALDH7A1	0.853586	0.469191	0.494955	0.0590363	0.647038	0.737721	0.45839	0.967771	0.539817	0.593544	0.582105	0.6432
	PARK7	0.949797	0.728836	0.650398	0.377452	0.76148	0.709049	0.415067	0.509821	0.227802	0.489754	0.581945	0.2706
	MATR3	0.804014	0.729921	0.380341	0.237273	0.748543	0.661312	0.258501	0.689743	0.629108	0.660442	0.57992	0.3923
	MARCKS	0.53578	0.630076	0.900414	0.218276	0.305963	0.543138	0.627573	0.838523	0.684679	0.502433	0.578685	0.6061
	GAA	0.940515	0.260992	0.54556	0.190535	0.445631	0.683454	0.329528	0.895036	0.721066	0.763066	0.577538	0.557
	CDH2	0.536903	0.358516	0.450451	0.612145	0.57422	0.706557	0.877569	0.438839	0.610871	0.589614	0.575569	0.735
	STAM	0.185506	0.541371	0.725211	0.476362	0.636725	0.168768	0.452436	0.780483	0.920654	0.866984	0.57545	0.5332
	NDUFB5	0.724716	0.540583	0.458465	0.181596	0.710487	0.720475	0.563999	0.872753	0.474659	0.505812	0.575355	0.3137
	ALDH1L1	0.495542	0.156644	0.237183	-0.0821826	0.854852	0.85971	0.654578	0.892438	0.859437	0.815854	0.574405	0.4556
	EXOC4	0.87361	0.814929	0.658196	0.214841	0.80671	0.441592	0.245366	0.687354	0.312484	0.67705	0.573213	0.3227
	BIN1	0.907886	0.777865	0.542314	0.377709	0.805402	0.353733	0.34681	0.395498	0.465271	0.759641	0.573213	0.5697
	MPC1	0.874758	0.283368	0.408009	0.477136	0.532569	0.496832	0.71088	0.457335	0.5923	0.893427	0.572661	0
	SMAP2	0.53056	0.434535	0.64621	0.299571	0.748783	0.685992	0.124021	0.825353	0.705752	0.717306	0.571808	0.5821
	GRM7	0.77231	0.598706	0.794159	0.0172106	0.693327	0.975502	0.539164	0.596784	0.153516	0.557641	0.569832	0.8201
	ALDH1B1	0.591872	0.740133	0.596978	0.406314	0.593748	0.562241	0.315232	0.756243	0.442301	0.687573	0.569264	0.7482
	APOE	0.415272	0.45068	0.36704	0.0693353	0.813286	0.755892	0.786607	0.632606	0.633701	0.753431	0.567785	0.6409
	EFR3B	0.859206	0.346928	0.394114	0.577361	0.36926	0.504642	0.612401	0.852575	0.436639	0.712284	0.566541	0.6539
	ETHE1	0.487381	0.46939	0.134541	0.237499	0.612999	0.632722	0.535822	0.828314	0.883598	0.841665	0.566393	0.3987
	LRRC4B	0.54224	0.632857	0.215115	0.321373	0.714937	0.609964	0.615292	0.591268	0.480618	0.939376	0.566304	0.5536
	HNRNPD	0.850363	0.929169	0.428882	0.627199	0.784605	-0.0096871	0.147538	0.419889	0.610099	0.873732	0.566179	0.4136
	ATP5C1	0.747309	0.547737	0.181743	0.422472	0.760356	0.43263	0.732985	0.56965	0.490031	0.76255	0.564746	0.4608
	PCYOX1	0.504276	0.281983	0.667916	0.639687	0.697886	0.44162	0.810584	0.639855	0.517135	0.431737	0.563268	0.7869
	PCBP1	0.392364	0.649278	0.488901	0.63447	0.568573	0.13433	0.305092	0.675343	0.806348	0.972362	0.562706	0.4136
	ADCY2	0.496902	0.0329082	0.353948	0.0990091	0.684688	0.795199	0.71017	0.869352	0.734887	0.825381	0.560244	0.8936
	NAPB	0.337405	0.140898	0.409671	0.472335	0.664696	0.529277	0.717371	0.833829	0.730927	0.745506	0.558191	0.7429
	ACADM	0.764469	0.878037	0.230711	0.57121	0.654659	0.243192	0.567149	0.284271	0.604949	0.77942	0.557807	0.4865
	PACSIN1	0.778225	0.434525	0.332756	0.222377	0.809142	0.411186	0.621353	0.561375	0.943538	0.460314	0.557479	0.7811
	HNRNPA3	0.807975	0.922949	0.580791	0.486731	0.891951	0.275785	0.0020527	0.527122	0.352688	0.71988	0.556792	0.5582
	SPARCL1	0.785512	0.67998	0.455719	0.668176	0.528792	0.436882	0.940933	0.273596	0.304765	0.49076	0.556512	0.7794
	ATP5B	0.489983	0.140984	0.527476	0.74426	0.915735	0.53649	0.713969	0.43664	0.4762	0.57678	0.555852	0.5101
	ANXA5	0.873867	0.84527	0.486929	0.0959425	0.916379	0.473262	0.153753	0.527793	0.336576	0.844519	0.555429	0.8398
	WDR7	0.995638	0.535417	0.373895	0.204142	0.569821	0.444472	0.26914	0.56006	0.695734	0.901756	0.555007	0.5866
	ADAM11	0.408968	0.17508	0.248924	0.226746	0.861964	0.690406	0.687443	0.643822	0.619224	0.987475	0.555005	0.882
	AUH	0.916368	0.717611	0.850608	0.351216	0.651329	0.627137	0.190632	0.790725	0.0323263	0.417891	0.554584	0.6644
	BSG	0.853515	0.534009	0.650382	0.152032	0.361384	0.557213	0.0772481	0.842446	0.676779	0.838166	0.554317	0.5192
	NDUFS1	0.851876	0.707831	0.576612	0.0456173	0.638496	0.525901	0.252094	0.760286	0.394222	0.782125	0.553506	0.5872
	VPS51	0.136377	0.716662	0.679366	0.364576	0.625731	0.558772	0.395291	0.806228	0.7385	0.509928	0.553143	0
	ATP5J2	0.58767	0.594442	0.181344	0.435028	0.711168	0.319323	0.601706	0.549048	0.839047	0.704254	0.552303	0.26
	RPS8	0.56576	0.751411	0.768243	0.224752	0.643827	0.771562	0.694769	0.872254	0.0106247	0.218584	0.552179	0.6049
	DNM3	0.538071	0.540708	0.116603	0.228672	0.574483	0.72743	0.707336	0.506939	0.606912	0.970722	0.551788	0.7714
	HNRNPK	0.792355	0.724859	0.676423	0.454607	0.757476	0.341693	0.00496889	0.619123	0.487455	0.645214	0.550417	0.2924
	EPS15L1	0.941058	0.300849	0.499481	0.335257	0.509385	0.489309	0.370478	0.627189	0.518081	0.904875	0.549596	0.5517
	HPCAL1	0.621059	0.243818	0.267712	0.381237	0.5505	0.556927	0.573016	0.738076	0.600507	0.956772	0.548962	0.7743
	CECR6	0.971354	0.752995	0.481361	0.251419	0.62117	0.403137	0.194286	0.750075	0.359901	0.701269	0.548697	0.9026
	OGDH	0.55826	0.273092	0.905608	0.697622	0.762014	0.760689	0.347038	0.508339	-0.0667993	0.727034	0.54729	0.5451
	NDUFA13	0.605264	0.845434	0.869384	0.300817	0.462593	0.466386	0.275324	0.749413	0.217521	0.674896	0.546703	0.4176
	SLC6A17	0.918792	0.851952	0.317722	0.243464	0.746079	0.296066	0.225016	0.592533	0.400502	0.858686	0.545081	0.4681
	SLC25A11	0.503251	0.292429	0.0680843	0.325586	0.687156	0.432509	0.687568	0.847951	0.749384	0.827262	0.542118	0.3962
	SLC25A5	0.614645	0.0683211	0.198664	0.34869	0.563689	0.798417	0.5335	0.895508	0.738359	0.660239	0.542003	0.6709
	ADGRL3	0.419291	0.135805	0.457398	0.157552	0.610846	0.914578	0.920353	0.446732	0.507123	0.849435	0.541911	0
	USMG5	0.978513	0.778095	0.343567	0.455497	0.86915	0.276268	0.472136	0.305078	0.416977	0.520995	0.541628	0.3328
	RPS14	0.58305	0.473077	0.762498	0.742197	0.177024	0.788251	0.163148	0.515899	0.603009	0.607928	0.541608	0.5991
	ATP1B1	0.670551	0.398682	0.48256	-0.0579537	0.590501	0.586009	0.638884	0.971869	0.589261	0.537767	0.540813	0.7742
	ALDH2	0.58821	0.306188	0.199829	0.460727	0.697289	0.540533	0.573632	0.651699	0.691106	0.683481	0.539269	0.4814
	GM996	0.216185	0.388735	0.512207	0.676659	0.672277	0.844031	0.347061	0.767487	0.537119	0.41361	0.537537	0
	LDHA	0.259993	0.235077	-0.000221174	0.331522	0.876333	0.673664	0.722267	0.710823	0.664416	0.88463	0.53585	0.6211
	ALDH3A2	0.748092	0.598559	0.789098	0.159372	0.8943	0.594747	0.504505	0.66048	0.288622	0.120401	0.535818	0.7762
	MAP2K1	0.885196	0.279336	0.1571	0.745394	0.545855	0.33466	0.661029	0.885221	0.50894	0.348606	0.535134	0.7154
	ABLIM2	0.655114	0.342256	-0.0966561	0.257373	0.841805	0.514809	0.71053	0.711462	0.676231	0.722721	0.533564	0
	TBC1D24	0.685136	0.0359069	0.569004	0.449225	0.375943	0.665022	0.596752	0.714668	0.460532	0.781675	0.533386	0
	PPP1CA	0.529433	0.472748	0.615725	0.407861	0.595124	0.27011	0.802548	0.621262	0.796634	0.220666	0.533211	0.3289
	AKR1B3	0.513907	0.793233	0.403455	0.230238	0.658647	0.293088	0.308709	0.714684	0.527726	0.878901	0.532259	0
	CHCHD3	0.667711	0.477633	0.198149	0.717682	0.425567	0.704912	0.526527	0.713344	0.545342	0.344999	0.532187	0.4764
	PPA1	0.0314783	0.320214	0.314947	0.557908	0.490777	0.668442	0.588503	0.666582	0.721993	0.950532	0.531138	0.7012
	GANAB	0.752166	0.074425	0.675972	0.519357	0.547885	0.738045	0.490342	0.301971	0.594587	0.616591	0.531134	0.3039
	AK4	0.823731	0.287078	0.157568	0.927839	0.504866	0.269965	0.820262	0.837116	0.341945	0.329889	0.530026	0
	VCP	0.525018	0.852174	0.837999	0.623145	0.378606	0.440584	0.109114	0.566358	0.598476	0.354367	0.528584	0.6108
	NCEH1	0.627875	0.482704	0.72669	0.191579	0.863504	0.7439	0.398429	0.717813	0.368925	0.15863	0.528005	0.7649
	SGIP1	0.0501011	0.124245	0.563857	0.339706	0.821122	0.557452	0.81259	0.406748	0.666126	0.924249	0.52662	0.738
	GPD2	0.135058	-0.0480507	0.269366	0.265414	0.839473	0.851779	0.792098	0.558003	0.887975	0.709817	0.526093	0.8012
	SLC27A1	0.697695	0.582696	0.335913	0.669261	0.545028	0.199219	0.472643	0.83074	0.619062	0.3065	0.525876	0.5104
	SPR	0.51496	0.398933	-0.0814488	0.172648	0.76718	0.619777	0.853099	0.494941	0.81363	0.69617	0.524989	0.6973
	SRCIN1	0.618097	0.689352	0.378765	0.142323	0.841093	0.442993	0.629811	0.24844	0.478019	0.773858	0.524275	0
	CLCN6	0.649023	0.759813	0.0195553	0.362725	0.859978	0.0577388	0.792892	0.400789	0.782695	0.554173	0.523938	0.6357
	ASAP1	0.438168	0.52599	0.556823	-0.0132543	0.547968	0.752856	0.76191	0.461843	0.624195	0.578804	0.52353	0.7999
	LSAMP	0.29324	0.656305	0.628344	0.464329	0.286533	0.260347	0.449492	0.849074	0.603631	0.719634	0.521093	0.5369
	PTPRZ1	0.394567	0.561081	0.168529	0.326846	0.63922	0.382799	0.636997	0.632099	0.721791	0.737417	0.520135	0.5662
	SAMM50	0.750814	0.595752	0.475796	0.483965	0.633276	0.494258	0.724548	0.711902	0.0295578	0.288766	0.518863	0.4216
	TKT	0.544245	0.622753	0.497314	0.435296	0.38196	0.0656185	0.267855	0.760002	0.749599	0.857314	0.518196	0.3553
	HADHB	0.816185	0.684926	0.322025	0.349872	0.867377	0.498026	0.499605	0.520161	0.340322	0.281768	0.518027	0.6672
	NAPG	0.828639	0.136818	0.29885	0.253391	0.378802	0.378353	0.378828	0.782399	0.791148	0.949672	0.51769	0.7872
	SNX27	0.910304	0.354504	0.453428	0.520147	0.215735	0.660752	0.766501	0.360199	0.0148428	0.913305	0.516972	0.6892
	MT-ND1	0.836731	0.368633	0.252205	0.232688	0.466409	0.331321	0.304392	0.771515	0.718552	0.885645	0.516809	0
	CACNA1E	0.802269	0.634554	0.535512	-0.0918205	0.80851	0.641345	0.324994	0.657943	0.223393	0.630393	0.516709	0.7605
	ATP6V1D	0.464875	0.677053	0.413499	0.488014	0.190281	0.923394	0.890514	0.193263	-0.00738445	0.925135	0.515864	0.6584
	EZR	0.733596	0.606545	-0.181576	0.432482	0.806521	0.262409	0.782362	0.256291	0.677305	0.782436	0.515837	0.7216
	SLC25A25	0.721539	0.864116	0.696051	0.132652	0.393408	0.458038	0.262056	0.870684	0.309936	0.448799	0.515728	0.4115
	PITPNM1	0.530827	0.491889	0.376523	0.0684619	0.700986	0.641384	0.24285	0.723969	0.763119	0.612394	0.51524	0.6759
	SDHB	0.345382	0.532614	0.607659	0.29969	0.83461	0.3339	0.667839	0.48654	0.595241	0.44754	0.515102	0.5039
	TNIK	0.751275	0.171818	0.31622	0.479761	0.472986	0.434308	0.359431	0.623118	0.758092	0.765126	0.513214	0.5875
	EEF1G	0.636594	0.474387	0.501667	0.672039	0.730334	0.101707	0.341928	0.467499	0.423218	0.764245	0.511362	0.4754
	MOG	0.368742	0.621694	0.025249	-0.278101	0.870751	0.70572	0.557604	0.775556	0.538278	0.923373	0.510887	0.8699
	HNRNPU	0.917428	0.834917	0.51759	0.193508	0.698667	0.358734	-0.0156436	0.517944	0.546499	0.512655	0.50823	0.5935
	CPE	0.591797	0.23243	0.153007	0.150097	0.388823	0.28336	0.545017	0.969731	0.857695	0.900652	0.507261	0.633
	RPS6	0.298125	0.344368	0.608518	0.426891	0.873962	0.401624	0.423587	0.50698	0.326166	0.858587	0.506881	0.6901
	ATP5O	0.759675	0.219723	0.348643	0.442471	0.0497133	0.629046	0.808188	0.656271	0.305842	0.842101	0.506167	0.5013
	RHOT1	0.294888	0.306764	0.935097	0.785992	0.300415	0.404792	0.259196	0.547369	0.338729	0.884815	0.505806	0.2632
	UBE2N	0.692943	0.762222	0.318248	0.40568	0.760174	0.0823888	0.163822	0.359153	0.63518	0.869336	0.504915	0.5264
	KRT6A	0.595016	0.400295	0.411423	0.783091	0.318768	0.512317	0.576401	0.396735	0.248714	0.805554	0.504831	0
	GOT2	0.699396	0.431138	0.322944	0.132324	0.792059	0.447877	0.469713	0.66171	0.563072	0.508331	0.502856	0.5784
	STIM1	0.290599	0.649403	0.969857	0.771048	0.289072	0.338713	0.0954936	0.472418	0.404418	0.743429	0.502445	0.6253
	TENM4	0.722061	0.424015	0.479044	0.227108	0.173735	0.4687	0.126108	0.919699	0.768599	0.704465	0.501354	0
	CCT6A	0.66092	0.451942	0.431081	0.379323	0.708108	0.512156	0.281899	0.793977	0.391963	0.397304	0.500867	0.4133
	CALR	0.735117	0.101635	0.358483	0.283405	0.345265	0.724332	0.730403	0.558158	0.243223	0.90797	0.498799	0.5633
	GPRC5B	0.700606	0.128054	0.673657	0.0140353	0.656151	0.849003	0.496271	0.710437	0.431809	0.322201	0.498222	0.7984
	MDH2	0.520908	-0.31404	0.404458	0.593866	0.32675	0.7235	0.92252	0.659768	0.374145	0.747069	0.495894	0.4169
	GRIN1	0.621796	0.25719	0.432172	0.290032	0.547738	0.815221	0.275932	0.656825	0.363327	0.697723	0.495796	0.6976
	LPCAT4	0.94148	0.438314	0.246054	0.329194	0.62013	0.390523	0.251776	0.689542	0.520667	0.527779	0.495546	0.5844
	STXBP1	0.067236	-0.0380766	0.0967848	0.0917831	0.548838	0.669648	0.8372	0.965027	0.804296	0.912506	0.495524	0.7443
	STIP1	0.344471	0.332178	0.39811	0.733937	0.11705	0.347002	0.58704	0.780424	0.490564	0.822552	0.495333	0.2765
	VAPB	0.729753	0.747958	0.883792	0.381087	0.362408	0.942981	-0.0577241	0.477654	0.452935	0.0320185	0.495286	0.4575
	CAPZB	0.724515	0.572933	0.536769	0.663869	0.577046	0.432015	0.230591	0.71121	0.0348385	0.465386	0.494917	0.7093
	PCCA	0.733161	0.328362	0.696438	0.488622	0.422427	0.903654	0.481268	0.362997	0.0703541	0.456282	0.494357	0.5701
	ACAT1	0.772217	0.0249931	0.29609	0.358931	0.50188	0.431844	0.512092	0.529564	0.606456	0.899668	0.493373	0.5427
	ADGRG1	0.574547	-0.0790937	0.605371	0.451926	0.569846	0.769167	0.619533	0.394106	0.175768	0.848428	0.49296	0
	CD81	0.708632	0.603423	0.513382	0.211225	0.951943	0.418321	0.0366151	0.453195	0.094365	0.909724	0.490083	0.6349
	SH3GL2	0.463834	0.505176	0.569141	0.466983	0.783392	0.599364	0.330165	0.820189	0.00437159	0.35712	0.489974	0.7927
	SFXN1	0.432093	0.922996	0.551933	0.550985	0.456072	-0.171975	0.171607	0.707709	0.698706	0.55673	0.487685	0.4534
	NME2	0.818854	0.812494	0.127893	0.155404	0.739427	0.139783	0.434826	0.604451	0.445552	0.591891	0.487058	0.5327
	KIF5B	0.512202	0.374989	0.549376	0.109357	0.943675	0.523864	0.252194	0.638554	0.324373	0.635459	0.486404	0.6917
	EEF2	0.696545	0.809808	0.866865	0.220301	0.565736	0.517253	-0.125157	0.633071	0.0237897	0.654331	0.486254	0.4726
	KRT86	0.450317	0.727518	0.641551	0.819053	0.241712	0.533888	0.206399	0.240232	0.813702	0.177724	0.48521	0.7031
	AAK1	0.403718	0.335956	0.115689	0.342724	0.633129	0.432049	0.576438	0.590681	0.497144	0.91701	0.484454	0.6188
	PLXNA1	0.543248	0.0299248	0.140261	0.132901	0.693276	0.319899	0.800873	0.592391	0.914036	0.669953	0.483676	0.7395
	ALDH6A1	0.470279	0.123187	0.6752	0.400321	0.345272	0.457993	0.318223	0.723273	0.640172	0.682747	0.483667	0.5978
	ATP6V1G2	0.675313	0.729979	0.592472	0.335681	0.725485	0.37179	0.792735	0.172429	0.62049	-0.187092	0.482928	0.7653
	ABCB8	0.852023	0.0574305	0.491027	0.425662	0.499223	0.570424	0.412642	0.443925	0.204585	0.85173	0.480867	0.2103
	PYGM	0.666301	0.661501	0.299425	0.0495228	0.718597	0.435092	0.25588	0.668915	0.266017	0.771305	0.479256	0.6111
	HSPA4	0.869074	0.164463	0.510784	0.500121	0.534742	0.594238	0.487837	0.368039	0.35858	0.396569	0.478445	0.5301
	ALB	0.705727	0.70577	0.603632	0.138355	0.8529	0.854007	0.0619892	0.906617	-0.0594165	0.0120782	0.478166	0.6674
	MTHFD1	0.37045	0.468888	0.303719	-0.0718946	0.541801	0.509137	0.536421	0.876052	0.620027	0.622131	0.477673	0.5715
	TPP2	0.873175	0.47901	0.323552	0.0462732	0.63064	0.356242	-0.0393392	0.768733	0.444286	0.891717	0.477429	0.5315
	MFN2	0.307918	0.249008	0.396978	0.152883	0.691025	0.570996	0.629873	0.710151	0.359715	0.701475	0.477002	0.5015
	CCT2	0.143721	0.211736	0.523233	0.395059	0.8086	0.632762	0.476417	0.463224	0.259746	0.851779	0.476628	0.3131
	BDH1	0.52361	0.55588	0.0350967	0.226858	0.955726	0.222231	0.477835	0.366273	0.529055	0.871631	0.47642	0.4215
	PALM	0.693821	0.505014	0.555999	-0.266047	0.862992	0.760289	-0.088814	0.920401	0.392512	0.422255	0.475842	0.2958
	GSTP1	0.901831	0.352192	0.277147	0.403504	0.312528	0.144139	0.203509	0.792791	0.550188	0.818241	0.475607	0.6993
	NDUFS7	0.272755	0.461121	-0.057841	0.347614	0.651283	0.349248	0.903859	0.608391	0.625239	0.588273	0.474994	0.7217
	PACS1	0.657994	0.0974781	0.114563	0.207022	0.686504	0.411205	0.643517	0.675066	0.569821	0.67774	0.474091	0.5886
	GSTM5	0.292026	0.371858	0.585714	0.413354	0.396912	0.303889	0.512717	0.866378	0.397775	0.590828	0.473145	0.7246
	PPIB	0.0550186	0.203111	0.107771	-0.292541	0.796254	0.933045	0.882848	0.657027	0.562184	0.817296	0.472201	0.5991
	HIBCH	0.871598	0.752328	0.654042	0.0627961	0.701607	0.429451	0.384941	0.604105	0.0598328	0.194835	0.471554	0.6464
	ENO1	0.550675	0.499685	0.504904	0.832821	0.208182	0.143123	0.453779	0.480974	0.398925	0.636625	0.470969	0.2327
	ADCY1	0.752026	0.417914	-0.273552	0.154369	0.798197	0.176226	0.673517	0.707507	0.709737	0.570961	0.46869	0.7279
	HSPA8	0.435293	0.191205	0.325414	0.345895	0.864726	0.520838	0.655171	0.219707	0.332809	0.794069	0.468513	0.4923
	MAP1B	0.738827	0.623195	0.520797	-0.155104	0.480815	0.320554	0.0936545	0.843454	0.535119	0.676303	0.467761	0.7844
	FARSB	0.764722	0.0228513	-0.00745761	0.408168	0.508722	0.119633	0.72268	0.693514	0.783913	0.653882	0.467063	0.5075
	NDUFS3	0.368421	0.347783	0.37901	0.750322	0.492064	0.253705	0.46227	0.623432	0.276974	0.716215	0.467019	0.4843
	LRRC47	0.64987	0.147647	0.710398	0.583326	0.172083	0.574039	0.749479	0.178286	0.0267232	0.857565	0.464942	0.329
	SND1	0.487389	0.744039	0.0231342	0.415248	0.523751	0.34606	0.492042	0.265943	0.905549	0.43352	0.463668	0.4025
	HNRNPUL2	0.946812	0.800811	0.276837	0.0382408	0.763312	0.269424	-0.186089	0.658308	0.404719	0.657484	0.462986	0.4201
	UBAP2L	0.0532823	-0.189093	0.506451	0.479165	0.499485	0.725484	0.749968	0.554023	0.439413	0.81068	0.462886	0.245
	TCP1	0.857277	0.266408	0.60571	0.282876	0.22921	0.295913	0.169184	0.595761	0.803066	0.519984	0.462539	0.3859
	GDAP1L1	0.60049	0.29248	0.168386	-0.0413474	0.711826	0.56957	0.366444	0.516978	0.632656	0.804184	0.462167	0.7302
	AP3B2	0.811958	0.173392	0.511713	0.651099	-0.22187	0.243301	0.724359	0.651419	0.321351	0.742731	0.460945	0.652
	NDUFC2	0.82871	0.567463	0.0466567	0.853078	0.633432	0.347301	0.54919	0.207289	0.729116	-0.154858	0.460738	0.3231
	ADAM22	0.493238	0.0575034	0.216077	0.484826	0.379666	0.280175	0.458541	0.665468	0.667739	0.900055	0.460329	0.6523
	NDUFS5	0.104299	0.699018	0.895071	0.640613	0.606619	0.321539	-0.302867	0.916287	0.199272	0.521051	0.46009	0.3093
	NDUFB3	0.550212	-0.0267863	0.0742472	0.22237	0.290805	0.368182	0.51922	0.808729	0.903384	0.890383	0.460075	0.506
	DPYSL5	0.405192	0.570592	0.0496325	0.61293	0.455801	0.24207	0.675746	0.371027	0.574429	0.640206	0.459763	0.8656
	ANXA6	0.91257	0.648178	0.53103	-0.384916	0.766276	0.78707	-0.017544	0.753919	0.0795355	0.502739	0.457886	0.6706
	PRKCA	0.96883	0.958716	0.12446	0.299861	0.966914	-0.0296708	0.169125	-0.0318064	0.233024	0.911401	0.457085	0.8282
	GAPDH	0.516302	0.118058	0.771998	0.746063	0.27417	0.569567	0.506285	0.599207	-0.0237198	0.490294	0.456822	0.6701
	RPL3	0.158142	0.74742	0.6675	0.454531	0.0348732	0.712143	0.271061	0.597403	0.625295	0.292972	0.456134	0.6104
	HSP90B1	0.440872	0.221793	0.119752	-0.195659	0.487018	0.608771	0.434884	0.74206	0.774218	0.925473	0.455918	0.5663
	GBA2	0.476522	0.0839153	0.37122	0.730063	0.67852	0.745874	0.476149	0.596475	0.179051	0.201079	0.453887	0.5415
	ITGB1	0.707706	0.430016	0.423978	-0.13674	0.371482	0.643368	-0.00817947	0.695725	0.748146	0.657696	0.45332	0.8616
	DYNC1H1	0.832863	-0.0671525	0.607639	0.192498	0.284061	0.618578	0.292257	0.321217	0.680408	0.760843	0.452321	0.4703
	ABHD6	0.187305	0.653068	0.742289	0.391795	0.573553	-0.0577328	0.0411469	0.673528	0.510485	0.804387	0.451982	0.8152
	CSRP1	0.919025	0.806726	0.537484	0.0281458	0.947082	0.587635	0.0753848	0.545798	-0.122472	0.184558	0.450937	0.84
	GDI1	0.204863	0.256794	0.324718	0.625633	0.175053	0.700239	0.685799	0.345124	0.319351	0.862905	0.450048	0.504
	MAP1A	0.223149	-0.0622012	0.546935	0.171919	0.523919	0.392105	0.738975	0.571048	0.598536	0.775417	0.44798	0.6335
	DIRAS2	0.647262	0.641041	0.788952	0.0696351	0.750889	0.423629	-0.0832838	0.788433	0.181422	0.266717	0.44747	0.9108
	ADRBK1	0.687635	0.102955	0.425219	0.612374	0.543952	0.105765	0.234402	0.434933	0.415996	0.907651	0.447088	0.5287
	SBF1	0.854471	0.434898	0.493361	0.570779	0.579808	0.630101	0.229508	0.443742	0.342881	-0.116313	0.446324	0.4453
	WASF3	0.616715	0.58402	0.391516	-0.0528681	0.420281	0.367487	0.595901	0.843863	0.358667	0.329283	0.445487	0.4527
	VPS26B	0.743955	0.454798	0.702132	-0.0922772	0.63048	0.742849	-0.0898983	0.713186	0.399815	0.248446	0.445349	0.5587
	SYNE1	0.533496	0.280525	0.488242	-0.0705016	0.894282	0.619737	0.205732	0.760983	0.42756	0.313256	0.445331	0.7105
	DPYSL3	0.48306	0.331048	0.226655	0.099691	0.605927	0.369851	0.221228	0.811544	0.558506	0.738147	0.444566	0.853
	MBP	0.819421	0.659342	0.494125	0.299203	0.62793	0.372914	0.367861	0.228055	-0.115222	0.688866	0.44425	0.9031
	SCAMP5	0.796014	-0.185639	0.00225295	0.579554	0.212708	0.501201	0.647044	0.914411	0.451927	0.51798	0.443745	0.6522
	DCTN4	0.0587986	0.373416	0.171916	0.214673	0.465014	0.779827	0.242591	0.675102	0.718353	0.737591	0.443728	0.3007
	RPL27	0.647877	0.516516	0.227003	0.324135	0.43426	0.425858	0.487088	0.552774	0.112008	0.685979	0.44135	0.4979
	COX5B	0.823359	0.661131	0.1261	-0.119549	0.786763	0.278144	0.149215	0.681278	0.269159	0.754886	0.441048	0.4857
	SLC2A1	0.402262	-0.023215	0.335523	0.501173	0.141303	0.942772	0.806217	0.0270861	0.414989	0.856043	0.440415	0.7379
	TNC	0.831158	0.200871	0.371151	0.23471	0.440076	0.401892	0.128262	0.456344	0.412921	0.925032	0.440242	0.7905
	GABRA1	0.688401	0.494713	0.446876	0.0388017	0.712945	0.188964	0.166313	0.593541	0.512506	0.545336	0.43884	0.8894
	SCFD1	0.530786	-0.159236	0.301787	0.664405	0.264776	0.705066	0.456434	0.682409	0.21622	0.716501	0.437915	0.2075
	IQSEC2	0.65306	0.59012	0.262905	0.214738	0.698869	0.720618	0.111506	0.722235	0.109026	0.28854	0.437162	0.3843
	RAC1	0.797806	0.391355	-0.136854	-0.0976855	0.735577	0.236909	0.117992	0.771349	0.642852	0.909142	0.436844	0.497
	HSPA1L	0.433474	0.101616	0.0308589	-0.0605849	0.900223	0.521928	0.329847	0.736578	0.504477	0.862067	0.436048	0.3389
	MACF1	0.683437	0.407878	0.49964	0.0931961	0.161534	0.393713	0.493656	0.80204	0.210599	0.61252	0.435821	0.625
	FAM213A	0.811552	0.439014	0.23896	0.163026	0.786873	0.290698	0.212848	0.304234	0.13777	0.970934	0.435591	0
	LACTB	0.572952	0.684461	0.856846	-0.179226	0.922559	0.65593	0.294861	0.81899	-0.0215087	-0.259153	0.434671	0.3057
	CORO1B	0.847859	0.72239	0.0445277	0.312627	0.720284	0.302162	0.55864	-0.205984	0.131107	0.903409	0.433702	0.211
	STX12	0.283602	0.250215	0.582349	0.251186	0.802011	0.475364	0.458584	0.570561	0.532239	0.129809	0.433592	0.4089
	40969	0.614476	0.0699659	0.021571	0.0432106	0.666615	0.389821	0.607815	0.404473	0.898082	0.614117	0.433015	0
	ENO2	0.661585	0.0182669	0.352358	0.242165	0.0450483	0.429307	0.636572	0.769353	0.61669	0.549092	0.432044	0.5774
	MAG	0.458747	0.673177	0.256466	-0.22109	0.936961	0.553962	0.479995	0.545575	0.193575	0.442356	0.431972	0.8175
	GSTM1	0.467223	-0.208298	0.403504	-0.235019	0.649136	0.923461	0.616826	0.600994	0.61367	0.46876	0.430026	0.6977
	YWHAG	-0.0167353	-0.32987	0.389978	0.567778	0.720212	0.683522	0.590053	0.37996	0.57597	0.737125	0.429799	0.7294
	LRRC8A	0.937048	0.403687	0.15199	0.457352	0.64213	0.350796	0.525103	0.440529	0.637663	-0.252365	0.429393	0.4893
	NDUFA6	0.862808	0.660132	0.051069	0.424096	0.698166	0.272276	0.482212	0.435404	0.0599788	0.347776	0.429392	0.5843
	PLEC	0.507471	0.149358	0.344132	0.171171	0.286722	0.551003	0.460058	0.514083	0.471769	0.816774	0.427254	0.4186
	GPD1L	0.338579	0.391633	0.32724	0.725191	0.602644	0.265307	0.545094	0.0414959	0.326941	0.704932	0.426906	0.545
	TRF	0.788922	-0.189819	0.242422	0.0463829	0.238875	0.738887	0.597472	0.535643	0.390007	0.871974	0.426077	0.882
	MCCC2	0.901531	0.722015	0.477151	0.198676	0.871844	0.554656	0.282263	0.184392	0.489148	-0.427989	0.425369	0.4722
	FARSA	0.671489	0.366138	0.443897	0.294169	0.137867	0.262851	0.475156	0.894262	0.27191	0.400854	0.421859	0.4647
	PIP4K2A	0.0289137	0.365724	-0.0807274	0.148884	0.674788	0.597939	0.523956	0.543934	0.593869	0.81683	0.421411	0.9068
	FAM134A	0.807341	0.224397	-0.0852337	-0.00550947	0.464194	0.0355	0.29012	0.760753	0.831574	0.879182	0.420232	0.5102
	ACE	0.904973	0.338959	0.149169	0.347498	0.285471	-0.100568	-0.0139886	0.834881	0.595597	0.848703	0.419069	0
	SORBS1	0.76814	0.460326	0.72218	-0.160891	0.415152	0.620378	-0.0817296	0.778686	0.437842	0.230056	0.419014	0.6442
	CLTC	0.789938	-0.407278	0.327394	-0.0534708	0.151192	0.647702	0.445086	0.580852	0.848113	0.836401	0.416593	0.3774
	NDUFA10	0.699178	-0.0340013	0.0970054	0.230086	0.493691	0.364988	0.273358	0.860985	0.587392	0.588721	0.41614	0
	ANXA7	0.768196	0.32153	0.163569	0.128962	0.328131	0.263187	0.110079	0.686346	0.479578	0.906682	0.415626	0.286
	MAP7	0.602095	0.473517	0.428854	-0.185533	0.662558	0.461001	0.282298	0.606796	0.362427	0.461876	0.415589	0.7841
	HYOU1	0.555617	-0.0522034	0.268597	0.125453	0.124461	0.859847	0.582505	0.256784	0.538854	0.852439	0.411235	0.678
	HNRNPH2	0.389682	0.598338	0.573735	0.022189	0.619743	0.128055	0.188698	0.675286	0.258577	0.652174	0.410648	0.4129
	NDUFS2	0.792386	0.4498	0.540193	0.0311819	0.753903	0.603143	0.318243	0.396976	0.314546	-0.100488	0.409988	0.415
	CCT3	0.890646	0.470428	-0.080516	0.496521	0.467835	0.0412071	0.403281	0.579148	0.347212	0.474696	0.409046	0.2166
	CANX	0.915874	0.493641	0.17917	0.179642	0.59566	0.0269482	0.105348	0.225072	0.394946	0.971051	0.408735	0.6852
	RCN2	0.801884	0.472321	0.610072	0.244215	0.778369	0.606118	0.0470018	0.746986	-0.0906159	-0.132633	0.408372	0.5855
	TPBG	0.756435	0.177582	0.517178	0.267184	0.454363	0.450976	0.203074	0.0754964	0.454171	0.726427	0.408289	0.8671
	GSR	0.51833	0.50495	0.219399	0.0680685	0.244425	0.414335	0.576021	0.631724	0.212432	0.688246	0.407793	0.6541
	PSMD5	0.446514	0.251382	0.120902	0.0808431	0.79764	0.637219	0.136538	0.834972	0.219464	0.533079	0.405855	0.6222
	IDH3A	0.666391	0.620173	-2.63516e-05	0.0572909	0.545464	0.0241484	0.357153	0.57816	0.474573	0.714287	0.403761	0.6046
	HDHD2	0.874679	-0.0655203	0.249598	0.431002	-0.0339452	0.167083	0.380141	0.799347	0.444882	0.780368	0.402764	0.6059
	COX4I1	0.427981	0.27044	0.379043	0.317089	0.223653	0.449037	0.555316	0.55321	0.133815	0.706087	0.401567	0.4928
	PRPS1	0.47678	0.0312811	0.576064	0.623226	0.27316	0.699647	0.712689	0.370989	-0.338377	0.588565	0.401402	0.3483
	HSPA2	0.64227	0.392547	0.443949	0.0268971	0.359811	0.714062	0.634699	0.210854	-0.109615	0.694855	0.401033	0.8469
	ATP8A1	0.954723	0.711612	-0.205885	-0.0824234	0.864876	0.0411332	0.170991	0.414779	0.549385	0.589932	0.400912	0.7738
	G3BP2	-0.00429235	0.838489	0.584097	0.717437	-0.0198861	0.341754	-0.0789657	0.35927	0.943653	0.324729	0.400628	0.6299
	41159	0.51485	0.294621	0.0071663	0.434971	0.47779	-0.00671108	0.745421	0.719511	0.697064	0.11947	0.400415	0
	RPL13	0.693849	0.344678	0.305261	0.433935	0.625292	0.203446	-0.0554818	0.50085	0.196763	0.746084	0.399468	0.598
	GSK3A	0.0603848	-0.0312088	-0.0938586	0.30496	0.7042	0.809334	0.827615	0.570057	0.273058	0.543716	0.396826	0.5991
	ASTN1	0.902727	0.828838	0.601851	-0.0182988	0.914877	0.3741	-0.322758	0.415219	-0.346438	0.616327	0.396644	0.724
	MYL6	0.766304	0.405795	0.269409	0.294944	0.6026	0.453053	0.0307993	0.603817	-0.0910617	0.612737	0.39484	0.6262
	SOGA3	0.14424	0.0512793	0.516231	0.551014	0.0325806	0.144899	0.363319	0.664879	0.517344	0.941274	0.392706	0
	SLC25A4	0.949063	0.379204	0.248936	-0.216441	0.480093	0.266628	-0.177548	0.900366	0.496234	0.59589	0.392243	0.4128
	CTNND1	0.440258	0.0772794	0.110831	-0.235033	0.510969	0.552903	0.611427	0.613255	0.441513	0.79531	0.391871	0.5671
	RRBP1	0.683823	0.489333	0.232933	0.122623	0.8455	0.404195	-0.00263561	0.525462	0.0595352	0.550493	0.391126	0.7857
	PLXNB1	0.606718	0.466974	0.17603	0.617962	0.722963	-0.319519	0.784602	0.169519	0.798448	-0.12943	0.389427	0.6321
	LPPR2	0.675962	0.728264	0.206364	0.672225	0.975821	-0.271116	0.341497	-0.277874	0.334644	0.505224	0.389101	0.7287
	RGS7	0.527259	0.242629	0.372307	0.233939	0.626471	0.438094	0.202078	0.659755	-0.0158982	0.602047	0.388868	0.8751
	TUBB3	0.541536	0.298437	0.0312199	0.711403	0.465314	0.695103	0.218765	0.361539	0.650788	-0.0945717	0.387953	0.8567
	INA	0.713884	-0.345668	0.293682	-0.0659558	0.0698339	0.618637	0.27379	0.624318	0.778233	0.917552	0.387831	0.8971
	HNRNPM	0.927702	0.536106	0.269812	-0.33033	0.512318	0.199715	-0.272618	0.826832	0.561278	0.634744	0.386556	0.6373
	RABGGTA	0.600585	0.271552	0.362139	0.317257	0.382026	0.420438	-0.186862	0.674383	0.526795	0.496153	0.386447	0.2622
	NDUFB11	0.704325	0.0141024	0.669956	0.0230317	-0.0898382	0.456262	0.359576	0.589427	0.567107	0.567122	0.386107	0.3064
	NDUFB4	0.365559	0.302315	0.584011	0.243904	0.233943	0.431902	0.725636	0.534709	-0.127044	0.544664	0.38396	0.3788
	CDS2	0.617492	0.239323	0.221106	0.236067	0.653099	0.204769	0.162778	0.469848	0.660553	0.368516	0.383355	0.8306
	NLGN3	0.341222	-0.00258931	0.475071	0.734374	0.0421506	0.102564	0.281442	0.500696	0.473227	0.885278	0.383344	0.4819
	GNB5	0.318932	0.800897	0.365062	0.549646	0.228639	0.467544	0.496732	-0.0505393	0.385329	0.27086	0.38331	0.5742
	HNRNPR	0.911698	0.761376	-0.0764834	0.10387	0.72896	-0.0378385	0.11973	0.381495	0.623138	0.30747	0.382342	0.5257
	ACTR2	0.703067	0.428082	-0.0427403	0.0382493	0.656425	0.29762	0.152954	0.382795	0.290207	0.906698	0.381336	0.4933
	SCARB2	0.588014	0.0520586	0.0702775	0.571207	0.635258	0.194196	0.581108	0.700164	0.326643	0.0943623	0.381329	0.7561
	ANK2	0.463374	-0.259188	0.607572	0.0341356	0.356738	0.842906	0.664577	0.0691803	0.207187	0.809471	0.379595	0.5065
	PRKCE	0.886625	0.0788261	-0.190437	0.41903	0.395023	0.228875	0.486964	0.757532	0.631479	0.101563	0.379548	0.9088
	VAMP2	0.244576	0.437812	0.373055	0.0346072	0.582389	0.504217	0.282611	0.497313	0.0899743	0.738972	0.378553	0.2305
	PPP1R7	0.833536	0.482709	0.640538	0.111136	0.485106	0.328502	0.17698	0.574481	-0.240618	0.377887	0.377026	0.7652
	ANK3	0.422202	0.146579	0.906686	0.697467	0.631461	0.316477	0.166426	-0.125146	-0.307739	0.901919	0.375633	0.7268
	IMMT	0.568548	0.404214	0.869572	-0.00833477	0.492332	0.444762	0.046759	0.579111	-0.0147542	0.366829	0.374904	0.5425
	HSPD1	0.892853	0.697793	0.120944	-0.251152	0.765488	0.468169	0.100556	0.468981	-0.221013	0.69984	0.374246	0
	COX6B1	0.423844	-0.19648	0.081455	0.230329	0.155708	0.607906	0.785552	0.535917	0.211892	0.904413	0.374054	0.4246
	SCRN1	0.795376	-0.0374905	0.267274	0.434149	0.302231	-0.0843275	0.245822	0.397095	0.55105	0.861443	0.373262	0.6658
	ITPKA	0.211961	0.415393	0.372544	0.362606	0.619466	0.10316	0.313051	0.161989	0.74805	0.421678	0.37299	0.9595
	CFL1	0.719062	0.0716869	0.182215	0.171308	0.443525	0.389303	0.185178	0.85172	0.132988	0.581727	0.372871	0.5368
	PRKAR2A	0.339344	0.325044	0.267636	-0.130496	0.817378	0.682783	0.343244	0.583431	0.180884	0.315589	0.372484	0.5337
	41154	0.506115	-0.156612	0.44394	0.324858	0.687049	0.534122	0.202388	0.583735	0.171403	0.427363	0.372436	0
	SDHC	0.435636	0.0588859	-0.106761	0.314659	0.660022	0.215225	0.336697	0.540048	0.426626	0.84031	0.372135	0.2729
	ARMC10	0.597015	0.503889	0.752719	0.0913157	0.739779	0.265689	-0.145794	0.46641	0.020321	0.429582	0.372093	0.5769
	CYB5B	0.701007	0.780691	0.267362	0.433652	0.720065	-0.322041	-0.256609	0.356703	0.197376	0.83294	0.371115	0.5255
	NLRX1	0.0745923	0.576991	-0.329968	0.138804	0.33294	0.466147	0.629011	0.274216	0.696915	0.821059	0.368071	0.4501
	DMXL2	0.817922	0.616184	0.24211	0.118081	0.326233	-0.252188	-0.258208	0.615267	0.598564	0.853985	0.367795	0.5855
	GRID2IP	0.3075	-0.572361	0.270806	0.138193	0.304932	0.704994	0.742482	0.419335	0.432282	0.923155	0.367132	0.8382
	PFKM	0.403514	0.625193	-0.280751	0.179868	0.836335	0.289448	0.440972	0.162118	0.593191	0.420411	0.36703	0.5594
	PHB2	-0.305918	-0.505331	-0.0848938	-0.0516313	0.854807	0.771657	0.883186	0.662731	0.63133	0.811162	0.36671	0.3175
	NCSTN	0.543824	-0.218356	-0.12939	0.0388351	0.192782	0.328779	0.655338	0.784877	0.809967	0.657287	0.366394	0.7625
	ATP5K	0.509675	0.179124	0.709224	0.245495	0.301918	0.476931	0.854889	-0.0833376	-0.0322055	0.496167	0.365788	0.6052
	41158	0.654687	0.429821	-0.0361295	0.556891	0.556721	-0.140251	0.436421	0.631836	0.300857	0.265708	0.365656	0
	ARL8B	0.61389	0.124458	0.19379	0.0409161	0.211575	0.211641	0.431948	0.831964	0.297504	0.688206	0.364589	0.5288
	OAT	0.514106	0.228515	0.707904	0.237872	0.553372	-0.00039214	0.555001	0.382429	0.483468	-0.0269979	0.363528	0.5327
	GOT1	0.639737	-0.234701	0.296707	0.18173	-0.110948	0.279066	-0.00891463	0.827558	0.828817	0.930717	0.362977	0.6475
	P4HB	0.594345	0.439916	0.352563	-0.346828	0.16286	0.542951	0.0987048	0.6991	0.447313	0.614953	0.360588	0.3537
	CALM1	0.437728	-0.159825	0.0174367	-0.00137781	0.539929	0.381096	0.37019	0.473863	0.668013	0.873302	0.360035	0.6705
	SOD1	0.896317	0.157707	0.00590052	0.149652	0.27754	0.255243	0.0306154	0.633708	0.677756	0.48868	0.357312	0.6704
	RPL10A	0.0136927	-0.0617506	0.452059	-0.0318043	0.811031	0.38354	0.710835	0.398331	0.556978	0.328254	0.356117	0.5224
	EEF1A1	0.964469	0.851163	-0.0338303	-0.187531	0.840166	0.163234	0.0234379	0.0199697	-0.0569141	0.966399	0.355056	0.5309
	DDOST	0.336966	0.539682	-0.0142459	0.0104648	0.812962	0.044524	0.0948049	0.437431	0.365374	0.914575	0.354254	0.2583
	GDI2	0.402616	0.114945	0.163185	0.673196	-0.112121	0.312549	0.280306	0.772874	0.379796	0.532135	0.351948	0.4835
	PKM2	0.858883	0.453557	-0.229288	0.525266	0.328387	0.261335	0.512126	-0.157748	0.810854	0.140437	0.350381	0.6936
	LANCL2	0.829831	0.523806	0.0177456	0.758871	0.686958	-0.187627	0.507497	-0.168035	0.0516041	0.477845	0.34985	0.5041
	P2RY12	0.702628	0.126192	0.636132	0.660969	0.645547	0.239282	0.257674	-0.265452	-0.337441	0.830668	0.34962	0.5904
	HSPA9	0.594615	0.816196	0.195585	-0.203011	0.85665	0.471074	-0.00264295	0.503495	-0.247705	0.504496	0.348875	0.5387
	RPL4	-0.00127835	0.276355	0.748167	0.487685	0.537029	-0.0527483	0.661219	0.098702	0.517845	0.214426	0.34874	0.5576
	RTN4	0.865099	0.566819	-0.508897	-0.182672	0.873473	-0.0360768	0.209599	0.342116	0.57582	0.773931	0.347921	0.5788
	CARKD	0.598839	0.62022	0.168368	-0.144831	0.63017	0.585749	-0.123167	0.759375	-0.0189787	0.402907	0.347865	0.269
	MDH1	0.52283	-0.112609	0.169266	0.00472756	0.00904099	0.361602	0.320186	0.817673	0.66311	0.720101	0.347593	0.5597
	PURA	0.612583	0.140198	0.485155	0.347813	0.682303	0.227231	-0.0600695	0.300605	-0.148656	0.87905	0.346621	0.4812
	ARHGAP21	0.252421	0.637869	0.565277	0.6863	-0.447564	0.474379	0.110414	0.059474	0.518765	0.604552	0.346189	0.7436
	NDUFA12	0.498596	0.134086	0.109608	0.434472	0.141886	0.495988	0.570597	0.841814	0.0733574	0.160226	0.346063	0.4822
	UBA1	0.561221	0.691638	0.523362	0.515376	-0.0878526	-0.11253	-0.112546	0.504447	0.570508	0.406605	0.346023	0.3996
	CTTN	0.627231	0.627178	0.18326	0.256993	0.250503	0.207217	-0.00276125	0.408318	0.322258	0.577895	0.345809	0.6179
	SIRT2	0.845822	0.861867	0.137374	-0.139725	0.916485	-0.0209248	-0.122944	0.28637	0.0488395	0.642272	0.345544	0.8205
	NDUFA5	0.73516	0.535995	-0.0622874	0.188131	0.787243	-0.0448494	0.286676	0.471834	0.465185	0.0853115	0.34484	0.41
	EEF1A2	0.762843	0.115804	0.161605	0.498537	0.399855	-0.1286	0.205303	0.464059	0.189512	0.774514	0.344343	0.7546
	CUL3	0.568778	0.746123	0.00991835	0.0343458	0.627019	0.256522	0.528197	-0.0611341	0.199175	0.524549	0.343349	0.6862
	DYNC1LI1	0.716265	0.155956	0.581119	0.719116	-0.0701463	0.440744	0.193071	0.179782	-0.0788115	0.595707	0.34328	0.6322
	CKAP5	0.166235	-0.0188119	-0.0731066	0.293579	0.720765	0.289402	0.272868	0.536226	0.366269	0.851837	0.340526	0.3051
	PRDX6	0.777819	0.443344	0.296373	0.193887	-0.128071	-0.0253367	0.140297	0.700547	0.418828	0.556351	0.337404	0.6323
	UQCRFS1	0.336743	-0.446466	0.133163	0.319849	0.289271	0.606434	0.550042	0.609662	0.127801	0.843798	0.33703	0.4593
	DNM1	0.802013	0.374495	0.0442982	-0.25342	0.587009	0.378862	0.173458	0.493406	0.392203	0.371175	0.33635	0.7921
	CASK	0.827006	0.412746	0.335368	0.457511	0.666284	0.287944	0.294263	-0.449154	-0.330695	0.857339	0.335861	0.5182
	YWHAE	0.494912	-0.123869	0.63751	0.625895	-0.324087	0.821018	0.7441	-0.325732	0.0322259	0.773227	0.33552	0.4345
	ATIC	0.587978	0.324577	0.283739	-0.170156	0.658432	0.468858	0.384009	0.957698	0.0172765	-0.164285	0.334813	0.5078
	ARRB1	-0.268557	0.465387	0.678245	0.440777	0.00503077	0.403107	0.33634	0.532668	0.0835947	0.67057	0.334716	0.2219
	NDUFB7	0.362886	0.190111	0.291405	0.00863626	0.504045	0.0569431	0.460238	0.312651	0.931441	0.210769	0.332913	0.4375
	USO1	-0.598847	0.683902	0.482878	-0.0986777	0.0110673	0.296712	0.641126	0.883698	0.493224	0.530452	0.332553	0.5095
	UBE2O	0.841422	0.809571	0.67072	-0.515482	0.871015	0.45156	-0.293542	0.671809	-0.203399	0.0196228	0.33233	0.6048
	HACD3	0.498344	0.348379	0.514747	0.121624	0.288818	0.415325	0.748478	0.483347	-0.0222551	-0.0894462	0.330736	0
	PFKL	0.886509	0.139539	0.430771	-0.117299	0.362102	0.534572	0.256983	0.800117	-0.0110351	0.0225474	0.330481	0.2593
	PSMC2	0.234768	0.0897846	0.106652	-0.0370803	0.306652	0.653491	0.854783	-0.0617393	0.261671	0.883983	0.329296	0.482
	SPTBN1	0.264316	0.0671476	0.785225	0.350565	0.641188	0.332964	0.589078	-0.0538159	-0.137007	0.447452	0.328711	0.5835
	CTTNBP2	0.862679	0.562163	0.432671	-0.22736	0.44491	0.257592	-0.276722	0.975574	0.0672434	0.168403	0.326715	0.7981
	PDCD6IP	0.599077	0.361762	-0.282837	-0.153178	0.670756	-0.0593255	0.0665862	0.434288	0.663241	0.947014	0.324738	0.7575
	HBB-B1-1	0.558976	0.0037255	0.1927	-0.0644472	0.249154	0.506671	0.307349	0.216896	0.452958	0.817245	0.324123	0.5899
	RPS3	0.395094	0.282841	0.320975	-0.193041	0.527803	0.151345	0.207107	0.703399	0.675422	0.16063	0.323157	0.651
	TTC7B	0.575874	0.943679	0.165919	0.155301	0.651358	0.17136	-0.158275	-0.00736166	-0.124317	0.854703	0.322824	0.7401
	UQCR10	0.663138	0.359122	-0.206466	-0.497529	0.764779	0.463087	0.220705	0.692645	0.161321	0.60562	0.322642	0
	HBA-A1	0.559621	-0.232335	0.736431	0.627412	0.0252969	0.663276	0.317239	0.356273	-0.217144	0.387165	0.322323	0.6304
	UNC13A	0.219041	0.349004	0.684064	0.0940407	-0.0965176	0.676395	0.135027	0.565427	0.342777	0.253808	0.322307	0.8887
	PURB	0.817812	0.594498	0.228392	0.0185335	0.832523	0.621125	-0.188137	0.838292	-0.406721	-0.139591	0.321673	0.7201
	NDUFB10	0.734145	0.695527	-0.17194	0.933188	0.452639	-0.478748	0.592181	-0.172591	0.675535	-0.0572353	0.32027	0.4863
	OPA1	0.729184	0.197802	0.282965	0.447554	0.40163	0.55915	0.160648	0.74882	-0.166902	-0.188868	0.317198	0.5521
	TRIO	0.85494	0.20046	-0.202846	-0.166216	0.599859	-0.0744399	0.0825304	0.349348	0.552908	0.965242	0.316179	0.603
	PFN1	0.764951	0.334293	0.111227	0.100163	0.103793	-0.386731	-0.269508	0.796183	0.703396	0.871597	0.312936	0.5696
	UQCRC2	0.638762	0.306704	0.665368	-0.146555	0.514184	0.337184	0.336814	0.708958	0.138016	-0.379095	0.312034	0.3847
	SYN3	0.508597	-0.239877	0.156814	0.321244	0.0285139	0.219834	0.712873	0.813195	0.129311	0.455454	0.310596	0.7419
	QDPR	0.46485	-0.325487	0.482137	0.685965	0.349659	0.585965	0.258463	0.0798123	-0.28981	0.809289	0.310085	0.8597
	PSAP	0.731296	0.902243	0.761169	-0.648211	0.766458	0.677858	-0.132623	0.944285	-0.521565	-0.387328	0.309358	0.43
	RAB21	0.730836	0.632717	0.119657	0.349251	0.562254	0.269152	-0.234903	0.507662	0.0621205	0.0946605	0.309341	0.7484
	CHCHD6	0.6454	0.207271	0.210591	0.54935	0.373466	0.467087	-0.113867	0.467883	0.144439	0.13913	0.309075	0.7539
	DCTN2	0.725249	0.271935	-0.0531921	0.32739	0.449448	0.223057	0.0549447	0.406433	0.636694	0.0445709	0.308653	0.5127
	TJP1	0.650084	0.511236	0.167294	0.521458	0.676062	0.565428	0.126831	0.138513	0.282331	-0.567522	0.307172	0.771
	L1CAM	0.877699	0.605957	0.0544111	0.361471	0.579701	0.149104	0.487356	-0.426176	-0.348188	0.715694	0.305703	0.7443
	EIF4B	-0.122811	-0.123531	0.260396	0.101546	0.473584	-0.100476	0.227092	0.60223	0.823875	0.909763	0.305167	0.5436
	RPL15	0.466523	0.362349	0.407565	0.362471	0.323924	0.109517	0.329197	-0.09809	-0.10767	0.87899	0.303478	0.4916
	CCT8	-0.0645171	0.269021	0.559024	0.0142888	0.458394	0.18988	0.872827	0.544405	0.127322	0.0561574	0.30268	0.3855
	HSD17B12	0.644213	0.653903	0.267462	-0.219904	0.382928	0.261007	0.171007	0.630186	0.0951947	0.123902	0.30099	0.7661
	RAB2A	0.400268	0.560081	0.0715466	-0.2578	0.64331	0.568113	0.268765	0.394278	0.406752	-0.045562	0.300975	0.3589
	KRT35	0.258108	0.910605	0.28679	0.821735	0.277532	-0.398908	0.142802	-0.0442196	0.89555	-0.142777	0.300722	0
	NAPA	-0.580562	-0.15441	0.615823	0.381127	0.593725	0.17909	0.284999	0.343716	0.597218	0.733173	0.29939	0.684
	GPI1	0.384027	-0.0189931	0.177093	-0.10309	-0.0966457	0.242552	0.229049	0.894152	0.578506	0.702564	0.298921	0.369
	EPB4.1L2	0.532282	0.0382185	0.503477	0.456238	0.690978	0.118874	0.149172	-0.159368	-0.0611376	0.713699	0.298243	0.8061
	PHB	-0.0847189	0.115847	-0.213121	0.767749	0.593785	0.206464	0.184856	0.683241	0.447413	0.26912	0.297064	0.4289
	ATP5L	0.625631	0.506303	0.338843	0.0189213	0.682686	0.481389	0.160757	0.119318	-0.370452	0.404984	0.296838	0.3003
	PCLO	0.112287	0.22192	0.357996	0.0552312	0.323756	0.158039	0.245755	0.297262	0.374651	0.817266	0.296416	0.869
	TXNDC5	0.0784568	0.579195	-0.050905	0.115282	0.285025	0.449187	-0.0946003	0.294682	0.602686	0.690858	0.294987	0.597
	FAHD2A	0.634565	0.567653	-0.311748	0.174321	0.967026	0.325396	0.176898	0.332551	0.0285822	0.0451688	0.294041	0.5262
	TMX4	0.418378	0.123253	-0.109098	0.235743	0.667413	0.300799	0.455341	-0.0657134	0.244182	0.643374	0.291367	0
	CYB5R3	0.50953	0.24858	-0.0331785	0.0874391	-0.190702	0.145697	0.0477454	0.52367	0.749776	0.809065	0.289762	0.6304
	41153	0.656073	0.100464	-0.49568	-0.497657	0.686025	0.281909	0.234019	0.640159	0.375906	0.912755	0.289397	0
	NTRK2	0.276338	-0.159323	0.348128	0.432932	0.591444	0.703767	0.142367	0.0688763	0.0208711	0.464116	0.288952	0.7502
	RIMS1	0.079761	0.143923	0.280615	0.266431	0.486967	0.785249	0.0889347	0.880124	-0.122103	-0.00314062	0.288676	0.8322
	NDUFV2	0.0487661	0.337247	0.158089	0.347393	0.313323	0.582673	0.64701	-0.0152332	-0.276604	0.739183	0.288185	0.4671
	SLC1A4	0.55633	0.765583	0.497824	0.39332	0.915661	-0.0349094	-0.288507	0.13161	-0.0699132	0.00402346	0.287102	0.642
	DDX39B	0.881402	0.841683	-0.182752	0.219864	0.93622	0.0294571	0.0522895	-0.0941572	0.313568	-0.13144	0.286613	0
	BRSK1	0.259218	0.31113	-0.26357	0.729719	0.877431	0.449972	0.226434	0.398745	0.348042	-0.486376	0.285075	0.5629
	DNAJA2	0.0554509	0.521593	0.34355	-0.16255	0.733202	0.34088	0.0830991	0.458175	0.0906158	0.384541	0.284856	0.2659
	CAPN2	-0.145565	0.0991995	0.578719	0.182606	0.667637	-0.230827	0.76412	0.311915	0.544551	0.0750724	0.284743	0.7386
	RPN2	0.302784	0.24314	-0.192435	-0.0223531	0.167485	0.00705745	0.481383	0.604761	0.55505	0.64599	0.279286	0.4655
	TOMM40	0.509797	0.294597	0.659992	-0.270548	0.290487	0.664338	0.383825	0.331199	0.109764	-0.183082	0.279037	0.3873
	EIF3L	0.264265	0.795189	-0.143185	0.251096	0.617812	0.692143	0.0215787	0.255806	-0.0721315	0.0925055	0.277508	0.5414
	ACLY	0.52588	-0.134454	-0.0577693	0.44469	0.456068	0.422516	0.393686	0.393603	0.282147	0.0419158	0.276828	0.8329
	ECHS1	0.715931	0.797462	-0.0108378	0.212129	0.910944	0.113591	0.17744	-0.135024	0.457904	-0.474814	0.276473	0.4186
	RHOB	0.570825	0.546174	0.122327	0.48838	0.587894	-0.448667	0.289078	0.130311	0.451921	0.021174	0.275942	0.6156
	KBTBD11	0.00569861	0.176365	-0.545089	0.421088	0.251247	0.211675	0.535911	0.619988	0.709641	0.370342	0.275687	0.7347
	NSFL1C	0.354106	0.586187	-0.291488	-0.433255	0.60155	0.0206351	0.217256	0.372906	0.400735	0.905408	0.273404	0.3754
	INPP4A	0.537701	0.129313	0.43081	0.5069	0.207628	-0.00233954	-0.155376	0.0911087	0.508754	0.475364	0.272986	0.5517
	RAB7	0.682655	0.523417	0.082389	-0.233513	0.720156	0.327107	-0.226546	0.689983	-0.224696	0.359816	0.270077	0.6492
	APOO	0.352542	-0.264534	0.411129	0.71143	0.155579	0.0494016	0.417943	0.465518	-0.0729535	0.469844	0.26959	0.4878
	VCAN	0.626553	0.143548	0.383554	-0.343945	0.285375	0.804838	-0.198658	0.26528	0.654664	0.072655	0.269386	0.7176
	ADD1	-0.148609	-0.122578	0.573197	0.220744	0.76777	-0.104788	0.659031	-0.0172548	0.680009	0.178646	0.268617	0.4352
	RAB14	0.0906196	0.0885402	0.0519328	-0.173164	-0.0916398	0.76124	0.415527	0.182432	0.569201	0.780999	0.267569	0.4101
	CCT5	0.421494	-0.16942	0.208557	0.024081	0.282021	0.0864223	-0.142345	0.630397	0.628695	0.698405	0.266831	0.3538
	NDUFV1	0.611634	0.0240836	-0.0781963	0.462325	0.573716	-0.0178276	0.109001	0.64553	0.0417134	0.291799	0.266378	0.4575
	MCCC1	0.284327	0.422972	-0.237336	0.915715	0.368962	-0.214541	0.138984	0.586921	0.38502	-0.00369401	0.264733	0.5095
	ITGAV	0.930163	-0.157475	-0.0283014	0.503122	0.0599712	-0.0834193	0.745846	0.120167	0.635232	-0.0781682	0.264714	0.6737
	GABBR1	0.860487	0.279553	0.042459	0.0433743	0.31957	-0.0954538	-0.298263	0.581638	0.434735	0.453567	0.262167	0.7133
	LETM1	0.506013	0.476856	-0.150225	0.0787621	0.424485	0.0168035	0.234778	0.439911	0.251691	0.328899	0.260797	0.5342
	CBR1	0.199492	0.506684	0.365558	0.274201	-0.145665	0.531193	0.229599	0.0680522	0.0904255	0.487823	0.260736	0.7219
	SYT7	-0.0598521	-0.134708	0.0264974	0.176485	0.342356	0.468465	0.180194	0.617869	0.22556	0.762293	0.260516	0.8423
	DDX5	0.756052	0.8447	0.287696	0.0256395	0.613969	-0.13282	-0.569277	0.0538927	0.172627	0.545564	0.259804	0.5285
	KIF5C	0.646129	-0.672646	0.897799	0.551098	0.0110271	0.723217	0.439902	-0.397894	-0.280903	0.679203	0.259693	0.7205
	AGK	0.337713	0.432839	0.200024	-0.302819	0.234271	0.626037	-0.221888	0.61862	0.463198	0.208555	0.259655	0.5372
	COPS4	0.344192	0.0118291	-0.105216	0.497123	0.11469	0.284096	0.753856	0.679957	0.0247225	-0.034358	0.257089	0.4189
	CASKIN1	0.298928	-0.381623	0.797137	0.0325173	0.203473	0.319517	0.650872	-0.00305349	0.421052	0.222415	0.256124	0.2268
	DNAJC5	0.597495	0.700736	0.150466	0.0408771	0.436493	-0.154443	0.238861	0.238274	-0.0412035	0.352492	0.256005	0
	WDR1	-0.28492	-0.110539	-0.198554	-0.15106	0.256982	0.374976	0.402266	0.578667	0.713007	0.95775	0.253857	0.6509
	COX5A	-0.0777511	-0.135617	-0.501784	-0.0667578	0.488642	0.613361	0.899104	0.379975	0.309812	0.624596	0.253358	0.4971
	MAP7D1	0.503312	-0.0679895	0.177954	-0.192305	0.344224	0.145066	-0.105683	0.551804	0.580793	0.579332	0.251651	0.6148
	SCAMP1	0.70497	0.0319764	0.237159	0.18531	0.556014	0.106496	-0.100285	-0.012289	-0.100174	0.902773	0.251195	0.4384
	RPS18	0.604026	-0.223998	0.537944	-0.220333	0.0504285	0.662341	0.0611993	-0.0299741	0.656776	0.412393	0.25108	0.6364
	MYO6	0.473631	0.17962	0.13528	0.128322	0.34393	-0.0334591	-0.119149	0.631466	0.153158	0.611995	0.250479	0.7258
	TRIM2	0.905243	0.397319	0.660364	-0.20066	0.102944	0.782634	-0.163013	0.0146399	0.305156	-0.304972	0.249966	0.7187
	SERPINA3K	0.434968	-0.205795	0.140168	0.345347	0.568403	0.246177	0.356825	0.126594	0.474183	-0.0123857	0.247449	0
	GSK3B	-0.402082	-0.293853	-0.55121	-0.555436	0.928257	0.812819	0.725803	0.625537	0.522663	0.658195	0.247069	0.4597
	TTYH1	-0.0029808	0.0943153	-0.529524	0.344866	0.726322	0.554965	0.409933	0.0672359	0.665529	0.121646	0.245231	0.5543
	PGAM5	0.80403	-0.341696	0.270756	0.309468	-0.176701	0.62371	0.712349	0.154404	-0.439991	0.532625	0.244895	0.4427
	RHOG	0.825899	0.851832	0.269695	0.00608691	0.892802	-0.116363	-0.267108	0.0918497	-0.413919	0.275979	0.241675	0.2638
	EIF4A2	-0.698121	-0.560197	-0.187498	-0.355144	0.820991	0.575246	0.75373	0.884183	0.594366	0.579504	0.240706	0.5262
	BAG6	-0.64041	0.00639542	0.245502	0.223023	0.161999	0.282271	0.109331	0.731413	0.490456	0.793981	0.240396	0
	USP9X	0.00279729	0.0525467	0.843362	0.836006	0.24095	-0.242663	-0.331242	0.0921988	0.219375	0.668412	0.238174	0.3885
	CTNND2	0.912345	0.119433	0.00371712	0.122612	0.220291	-0.0255305	0.0672015	0.887839	-0.0925474	0.155873	0.237123	0.6504
	ALDH18A1	-0.522136	0.482676	-0.153608	-0.604051	0.336126	0.637216	0.650552	0.516156	0.211755	0.797058	0.235174	0.492
	ASNA1	0.0948804	-0.116409	0.680056	0.739527	0.409084	-0.272515	-0.0676436	-0.0346601	0.213413	0.689912	0.233565	0.2798
	HADH	-0.308249	-0.272162	0.368955	0.180814	0.562418	0.204307	0.53362	0.137568	0.262925	0.664129	0.233432	0.3913
	ADAM23	0.504526	-0.00806526	0.602479	0.798433	-0.188849	0.254048	0.380406	-0.39635	0.132809	0.249716	0.232915	0.8084
	FASN	-0.0076056	0.224725	0.190279	0.427388	-0.429047	0.332832	0.312788	-0.00118885	0.436146	0.826968	0.231328	0.3696
	GNG3	0.810499	0.190194	0.326985	0.55413	0.350353	0.120477	0.256249	-0.588439	0.590778	-0.305839	0.230539	0.6403
	CAR2	0.220625	-0.0716079	0.478475	-0.223057	-0.053424	0.546423	0.238121	0.115781	0.325937	0.691781	0.226905	0.7893
	HNRNPAB	0.212202	0.42846	-0.597191	0.601807	0.772144	-0.129822	0.154339	0.0018118	0.717243	0.100239	0.226123	0.2094
	NDUFA8	0.791578	0.371003	-0.289201	-0.103614	0.649905	0.0932915	-0.0167314	0.419061	0.322382	0.00440035	0.224207	0.4672
	RAB10	-0.0771561	0.0504318	0.101512	-0.462555	0.802645	0.271195	0.0474447	0.47923	0.321052	0.706304	0.22401	0.5992
	PDHX	0.92893	0.197792	0.669347	0.00183864	0.267814	0.675687	-0.237693	0.0150412	-0.067727	-0.213633	0.22374	0.5878
	PFKP	0.906553	-0.34358	0.0768376	0.300028	-0.376917	-0.131758	0.0605653	0.435306	0.587628	0.721569	0.223623	0.6709
	SCAI	0.560673	0.228977	-0.403042	-0.130941	0.583547	-0.184048	-0.260146	0.582219	0.408716	0.825724	0.221168	0
	STT3A	0.624219	0.378732	0.304274	-0.220598	0.475622	-0.175528	0.0606876	0.669636	0.0669071	0.0249435	0.22089	0.416
	NOMO1	0.616307	0.0716224	0.0499057	-0.33784	0.240343	0.682817	0.115566	0.48477	-0.0063502	0.281855	0.2199	0.3769
	KIF21A	-0.405626	-0.373632	0.293431	-0.277496	0.606017	-0.0268317	0.408871	0.509007	0.695347	0.767785	0.219687	0.8002
	SNURF	0.380071	-0.0972258	0.350623	-0.350831	0.438042	0.480808	0.0958674	0.623594	0.112369	0.155274	0.218859	0.3385
	OTUB1	-0.224344	-0.513798	-0.124244	-0.136571	0.522705	0.338207	0.837155	0.794112	0.407675	0.279354	0.218025	0.3673
	NEFH	0.0877172	0.0144793	-0.0315591	-0.117167	0.723191	0.268376	-0.0358798	0.453867	0.0595366	0.753474	0.217604	0.9145
	AGPAT3	0.358346	-0.0552435	-0.309552	0.606858	-0.104088	0.291292	0.84535	0.490056	-0.120968	0.161304	0.216335	0.5547
	NIPSNAP1	0.790037	0.734982	0.0539289	-0.233855	0.579165	-0.120347	-0.278996	-0.0906292	0.059383	0.660687	0.215436	0.5049
	LNP	0.321574	0.665528	-0.285785	0.386041	0.310504	0.219472	0.714083	-0.354659	0.00928376	0.154874	0.214092	0
	PA2G4	0.317448	0.414913	0.0953849	-0.129569	0.637106	0.40287	-0.132534	0.547362	0.118024	-0.134271	0.213673	0.4654
	AFG3L2	0.939381	0.450491	-0.378084	-0.330427	0.562117	-0.280756	-0.292236	0.294424	0.197998	0.970976	0.213388	0.3131
	GM5747	0.809994	0.648218	-0.186642	-0.252101	0.871708	-0.29471	-0.253351	0.0280836	-0.0941036	0.841546	0.211864	0
	FAM49B	0.557867	0.216503	0.140842	0.032503	0.0251358	0.0289277	-0.126623	0.22549	0.107628	0.90377	0.211204	0.6743
	ABCB7	0.90655	-0.235424	-0.145068	-0.390772	-0.223811	-0.14952	-0.375753	0.93322	0.9268	0.862145	0.210837	0.6804
	AHI1	0.529955	-0.326288	0.104467	-0.10169	0.154009	0.429879	0.386078	0.207189	-0.113051	0.835798	0.210635	0.4541
	ACSL1	0.597637	-0.172677	0.296591	0.0828089	-0.268043	0.504046	0.30617	-0.14035	0.551477	0.341363	0.209902	0.7441
	CISD1	0.524287	0.13646	0.249734	-0.0623652	0.498128	-0.269954	0.279661	0.376774	0.540811	-0.177929	0.209561	0.4848
	XP_006543070	0.564218	0.758142	-0.10353	0.316376	0.71709	-0.451942	0.492373	-0.420289	0.189966	0.0207192	0.208312	0
	NFASC	0.0305695	-0.390743	0.748984	0.380781	0.328844	0.298858	0.296773	-0.241159	-0.166526	0.788359	0.207474	0.6588
	TST	-0.0568614	0.439708	0.604578	0.667992	0.787532	-0.425314	-0.552327	-0.132403	-0.169178	0.884669	0.20484	0.6973
	PCBP2	-0.0753743	-0.325797	0.449155	0.503981	0.684311	-0.241646	-0.194886	0.258187	0.194503	0.788926	0.204136	0.5445
	AP1G1	-0.21595	-0.0549158	0.113194	0.622422	0.434561	0.410664	0.32966	0.320996	-0.0704114	0.150468	0.204069	0.3929
	GNB1	0.553399	-0.402351	0.138789	-0.220662	-0.122398	0.335173	-0.0177916	0.485196	0.578878	0.69997	0.20282	0.4355
	EEF1D	0.430336	0.262704	0.337147	0.0608543	-0.256599	0.556575	0.088955	0.430247	-0.019247	0.135783	0.202676	0.7191
	PSAT1	-0.225642	0.0795681	-0.0156835	-0.197297	0.506772	0.663534	0.502413	0.160783	-0.313056	0.838196	0.199959	0.6485
	AMPD2	0.502524	0.463869	0.561176	-0.388499	0.881298	0.343224	-0.274166	0.0978969	0.0715808	-0.259518	0.199939	0.4346
	TUBA4A	0.536212	0.134209	0.261722	0.458918	0.524161	-0.444335	-0.239115	0.0237341	-0.00946564	0.748815	0.199486	0.6535
	RPS13	0.411845	0.194092	0.917895	-0.0308802	0.119246	0.576816	-0.0139361	-0.0765475	-0.224597	0.118694	0.199263	0.6574
	VDAC1	-0.0492367	-0.195047	0.262897	0.593305	-0.225738	0.0700306	0.486741	0.774015	-0.148121	0.404874	0.197372	0.4138
	LAP3	0.33708	0.821395	0.680268	-0.183365	0.278563	0.0241037	-0.848591	0.888777	-0.167553	0.13742	0.19681	0.682
	ATP5D	0.682767	0.312973	0.304767	-0.350342	0.527161	0.246525	-0.12401	-0.0754147	-0.230133	0.668847	0.196314	0.5025
	CACNA1A	0.163888	-0.125929	-0.0629149	0.171713	0.411927	0.225995	-0.290682	0.601238	0.124873	0.740441	0.196055	0.3586
	RPL14	-0.165432	0.0404233	0.866158	0.593878	0.788197	-0.109969	-0.365215	-0.0839513	-0.27327	0.617872	0.190869	0.3573
	MAP7D2	-0.0559459	-0.138479	0.0577915	-0.0920523	0.694546	-0.0335131	-0.203679	0.552509	0.403379	0.712367	0.189692	0.7865
	PRDX3	0.341883	-0.0198888	-0.580415	-0.138849	0.746791	0.0461557	0.25937	0.409728	0.112312	0.709019	0.188611	0.2943
	CEND1	0.629585	0.048099	0.620291	0.212432	-0.276025	0.365069	0.0924677	-0.302171	0.659123	-0.178699	0.187017	0.6841
	RAB35	0.512544	-0.389146	0.13257	0.203467	0.415103	0.513569	0.170846	0.363826	-0.270665	0.214898	0.186701	0.446
	LONP1	0.970563	0.37065	-0.366081	0.325523	0.385944	-0.201976	0.188896	0.131099	0.614358	-0.560586	0.185839	0.5672
	RPS27A	-0.145064	-0.0480547	0.51717	0.369974	-0.150298	0.47885	0.394451	0.0908142	-0.249206	0.588803	0.184744	0.623
	VARS	0.163303	-0.580802	-0.210957	-0.151896	0.106809	0.192512	0.664215	0.454269	0.673006	0.534822	0.184528	0.2836
	RAB18	0.0053361	0.331928	-0.0169107	-0.274887	0.85689	0.0622413	0.511703	0.302376	0.39098	-0.332326	0.183733	0.3182
	ATP1B3	0.579085	0.770982	-0.173064	0.152109	0.21823	-0.134374	-0.453018	-0.158069	0.420012	0.602742	0.182463	0.6623
	SLC27A4	0.563786	0.150792	-0.138844	-0.131173	-0.39843	-0.1607	-0.143371	0.741161	0.692801	0.646525	0.182255	0.7169
	GPR37L1	0.643027	0.154483	0.156313	0.052888	0.259027	-0.195773	0.460962	0.581878	0.288253	-0.597295	0.180376	0.47
	CAMK2D	0.499689	0.21128	0.0855814	-0.575538	0.160103	-0.155158	-0.281431	0.737795	0.566635	0.554141	0.18031	0.8531
	PDK3	0.759379	0.0756007	0.550363	0.096384	0.012827	0.346683	0.308716	-0.156531	-0.147707	-0.0427489	0.180297	0.7659
	ARPC3	0.107473	-0.377393	-0.142013	-0.137721	0.000128591	0.514941	0.552948	0.343376	0.0111861	0.9254	0.179832	0.4788
	UQCRB	0.287101	-0.436202	0.0633203	0.426787	-0.241115	0.0626504	0.619623	0.363723	-0.117986	0.758758	0.178666	0.6538
	APP	0.0935653	-0.0615728	0.383461	-0.401611	0.396419	0.529202	0.360388	0.425582	-0.219553	0.255159	0.176104	0.4769
	CAT	0.626979	0.0620245	-0.231511	-0.335561	0.032674	0.164736	0.060991	0.768044	0.322115	0.265668	0.173616	0.7206
	MT-ND5	0.403337	-0.3826	0.11693	0.194923	-0.244451	0.367669	0.338994	0.0750299	0.00837259	0.857239	0.173544	0
	RAPGEF4	0.0749014	-0.193675	0.375243	0.605653	-0.486605	-0.130955	0.18356	0.718295	0.208534	0.371942	0.172689	0.8699
	PCDHGA12	-0.0656327	-0.146615	-0.358844	-0.509208	0.175118	0.376792	0.420106	0.424507	0.700581	0.700539	0.171734	0.4243
	USP5	0.76344	0.112544	-0.343809	0.691818	-0.370262	-0.179847	0.126166	0.496597	0.631808	-0.214137	0.171432	0.4723
	PCDH7	0.4534	0.155013	-0.0300561	0.197108	-0.422013	0.740445	0.908106	-0.453062	-0.671325	0.829772	0.170739	0.8472
	FUS	0.703932	0.584744	0.109356	0.389236	0.298036	-0.219774	-0.281301	-0.57324	0.532723	0.130364	0.167408	0.396
	PSMA6	0.412543	-0.484707	0.110678	0.466556	-0.375301	-0.0421186	0.622214	0.315203	0.0883721	0.556508	0.166995	0.3212
	CYCS	0.693944	-0.100295	0.367724	0.703731	-0.0193837	0.696096	0.0476087	-0.582329	0.161429	-0.299054	0.166947	0.6675
	CCT4	-0.189307	-0.113897	-0.240861	0.127498	0.513849	0.308047	-0.00845205	0.854749	0.372152	0.0336843	0.165746	0.5189
	HSD17B10	0.204309	-0.215219	-0.103311	0.00958946	-0.151477	0.0777122	0.530135	0.629301	0.0929241	0.567797	0.164176	0.5355
	PHGDH	0.394787	-0.00174732	0.0511852	0.0480778	-0.112356	-0.654139	0.0202869	0.592384	0.755936	0.547228	0.164164	0.5952
	RDX	-0.701237	0.330563	0.770282	0.838053	0.196602	-0.572972	-0.701975	0.523574	0.100278	0.848095	0.163126	0.8432
	IARS	0.482175	-0.103681	-0.299502	-0.175295	0.301658	0.373384	0.242126	0.526645	0.0284122	0.25351	0.162943	0.435
	PGRMC2	0.753114	0.43957	-0.300184	-0.502849	0.250609	-0.0451342	-0.31702	0.33053	0.14808	0.836023	0.159274	0.5959
	TMX3	0.327889	-0.0168556	0.443685	0.53302	-0.491972	-0.0648062	0.503086	0.32451	-0.271489	0.286257	0.157333	0
	DLST	0.532173	-0.136195	-0.136798	-0.0575775	0.475214	0.0706689	-0.194108	0.582604	0.0934809	0.339523	0.156899	0.4902
	RPL6	-0.283541	0.00281783	0.447354	0.0107404	0.921511	-0.412046	0.537114	-0.286237	0.652286	-0.0214202	0.156858	0.4784
	SORCS2	0.49729	0.0821613	-0.570264	-0.244204	0.680963	0.0710424	-0.417084	0.680976	0.307554	0.467241	0.155568	0.6262
	RAB11B	-0.161328	-0.404693	0.233505	0.440267	0.770449	-0.108505	0.378258	-0.00566047	-0.0393714	0.442252	0.154517	0.6086
	ACADL	0.587988	-0.49585	-0.16475	0.27939	-0.12101	-0.175806	-0.159222	0.805105	0.254333	0.716247	0.152642	0.4789
	MT-CO1	-0.0669159	-0.0637737	-0.619348	-0.562479	0.568189	0.552829	0.539232	0.173604	0.0506663	0.948407	0.152041	0
	PPP2R5E	0.0300612	-0.356356	-0.609259	-0.346197	0.770975	0.429473	0.147397	0.57436	0.178493	0.692091	0.151104	0.4108
	EPRS	0.598785	0.338417	0.787141	-0.598014	-0.183345	0.664389	-0.54725	0.419999	0.432412	-0.412113	0.150042	0.4286
	H2-KE6	0.333914	0.39703	-0.0176325	0.115475	0.542791	-0.203584	-0.0771742	-0.0227215	-0.124839	0.539458	0.148272	0.5268
	ACAA2	0.0711384	0.0894049	-0.548698	-0.240537	-0.171197	0.152768	0.406097	0.394979	0.574161	0.751965	0.148008	0.6412
	RPL8	0.0306587	-0.0715364	0.445299	0.0673199	0.458417	0.0574811	-0.134828	-0.249509	0.59212	0.284601	0.148002	0.4987
	COX7C	0.178348	-0.216938	0.0996193	0.632626	0.146632	-0.163588	0.14432	0.142191	0.0933649	0.419025	0.14756	0.4315
	UBQLN2	0.132035	0.67675	0.312229	0.176537	-0.294352	-0.383198	-0.571	0.388376	0.763278	0.250587	0.145124	0.5872
	RPL19	0.095287	-0.263297	0.732149	-0.547435	-0.104174	0.644096	0.226324	0.0307314	0.753027	-0.122277	0.144443	0.6547
	DDB1	0.835712	0.56457	-0.456438	-0.36043	0.280099	-0.00386564	-0.142223	-0.204811	0.206346	0.705079	0.142404	0.2632
	NBEA	0.0416761	-0.523337	-0.392384	0.422644	-0.164839	0.504824	0.513344	0.518724	0.0219485	0.480565	0.142317	0.703
	PPP2CB	-0.200471	-0.372282	-0.247181	-0.0787299	0.0540017	0.391168	0.481302	0.389895	0.0687714	0.935878	0.142235	0.4966
	PRDX2	0.661865	-0.320763	0.0689287	-0.0179578	-0.284099	0.298543	0.437146	0.214726	-0.386387	0.723595	0.13956	0.4303
	SV2A	0.440087	-0.00712022	-0.442159	-0.465543	0.311077	0.342728	0.0519235	0.365089	0.638512	0.135025	0.136962	0.7306
	TOM1L2	0.392527	0.39485	-0.0819376	-0.180272	0.614049	-0.623234	0.0860045	0.0875013	0.204917	0.462189	0.135659	0.5541
	COX6C	0.797882	0.0497567	0.161635	-0.0759398	-0.234075	0.197221	0.173903	-0.0927161	-0.493192	0.871641	0.135612	0.4486
	ROCK2	0.110099	0.0750515	-0.308291	0.0378364	0.633096	0.0877747	-0.170824	0.468566	-0.0940071	0.498615	0.133792	0.8272
	LGI3	0.610086	-0.120865	-0.258918	-0.150073	-0.227497	0.4557	0.0231945	0.375914	0.266233	0.355976	0.132975	0.828
	SLC12A5	0.756937	0.097262	-0.257666	-0.602507	0.275381	-0.28878	-0.387829	0.640795	0.331778	0.763958	0.132933	0.8298
	NDUFS8	0.0728501	-0.446409	-0.461329	-0.514312	0.562993	0.47162	0.335121	0.225952	0.124378	0.95216	0.132302	0.3286
	LTA4H	0.573901	0.409107	-0.412396	-0.334575	0.744088	-0.0561295	-0.323151	0.233502	-0.333616	0.765022	0.126575	0.3548
	MT-CO2	0.289888	-0.418493	0.520927	0.575379	0.260317	0.0205185	-0.13607	-0.15091	0.096378	0.189735	0.124767	0
	PKP4	0.0407506	0.135655	0.0550344	0.42441	0.196525	-0.0472967	0.424912	0.12793	0.196035	-0.311717	0.124224	0.8246
	NDUFS4	0.707724	-0.217748	0.460239	0.541465	-0.710069	0.661201	0.201914	-0.416892	-0.282064	0.294562	0.124033	0.4217
	RPS25	0.427009	-0.34597	0.69422	0.480022	-0.250195	0.434234	0.0569693	-0.431988	0.277331	-0.118292	0.122334	0.7053
	PSMD2	-0.272413	0.572341	-0.124776	-0.229125	0.421509	0.104665	-0.0975033	0.400471	-0.100348	0.539051	0.121387	0.3855
	ATP5F1	0.667278	0.411607	0.0931125	-0.180996	0.596912	0.0421258	-0.204052	-0.0599487	-0.499742	0.339972	0.120627	0.4221
	ST13	0.67022	0.735227	-0.626406	0.102885	0.581782	-0.170344	0.449578	-0.742275	0.379754	-0.17738	0.120304	0.6576
	BCS1L	0.3849	0.0694759	-0.165086	-0.31221	0.867866	0.654993	-0.566423	0.822453	-0.324778	-0.230019	0.120117	0.2517
	PDHA1	0.423439	0.172359	0.448476	-0.674711	0.467374	-0.177526	-0.0472003	0.508435	0.220701	-0.158314	0.118303	0.5967
	HRAS	0.583196	-0.23549	0.415315	0.682472	0.233522	-0.00744098	0.162556	-0.779596	-0.316746	0.444558	0.118235	0.3543
	EIF3B	-0.321762	-0.172635	0.0786581	0.411499	-0.0572109	0.0892997	-0.409375	0.454329	0.599193	0.497674	0.116967	0.3888
	PCK2	0.855707	0.657815	-0.952505	0.883247	0.651856	-0.830366	0.620895	-0.569431	0.637402	-0.788702	0.116592	0.268
	MTDH	0.361693	0.361783	0.122095	-0.481903	0.462334	0.355271	0.122008	-0.0921973	-0.410125	0.364306	0.116526	0.6039
	PRDX1	-0.103209	-0.578391	-0.738513	-0.480305	0.127663	0.673901	0.81921	0.442284	0.242225	0.741855	0.114672	0.662
	RPS20	0.337998	0.166194	0.0133531	0.332351	0.388397	0.216525	0.158745	0.1774	0.181317	-0.826058	0.114622	0.7058
	VPS35	-0.563094	0.300743	0.181516	-0.32414	-0.208942	0.379387	0.534501	0.4047	-0.221908	0.659081	0.114184	0.6256
	SNPH	0.102689	0.0209292	0.0187269	-0.0220831	0.385436	0.723451	-0.247789	0.794357	-0.367694	-0.272948	0.113508	0.2702
	GARS	0.3544	0.0159707	0.464944	0.0525094	0.0829157	-0.232668	-0.379159	0.434124	-0.00332655	0.334115	0.112383	0.5954
	NDUFA9	0.635279	0.114211	0.184549	0.162198	0.326803	-0.376128	-0.0146513	-0.318679	0.253897	0.141611	0.110909	0.4122
	PPP5C	-0.346459	0.417659	0.0558312	-0.559233	0.337019	0.304629	0.427266	0.110134	-0.356315	0.712866	0.11034	0.3563
	NFS1	0.349224	-0.229845	0.734629	0.496606	0.209642	0.0191421	-0.503565	-0.480254	-0.138106	0.642051	0.109952	0.4196
	YARS	0.415215	-0.16894	-0.118768	-0.07897	0.57346	-0.164027	0.57865	0.290126	0.439019	-0.677003	0.108876	0.5024
	CAPRIN1	0.513315	0.337826	-0.0796557	-0.179588	-0.208908	0.0712606	-0.0668459	0.652423	0.0526673	-0.0186272	0.107387	0.3766
	CORO1C	0.105767	0.601718	-0.224188	-0.404314	0.241157	0.411999	0.0463151	-0.194754	-0.345551	0.791799	0.102995	0.5202
	RPS3A1	0.253622	-0.0293359	0.606751	0.336205	-0.0825382	0.108375	0.162037	-0.290369	-0.800877	0.748478	0.101235	0
	HSPA4L	0.193546	0.116468	0.446755	0.476355	-0.294308	-0.685696	-0.506503	0.483514	0.277479	0.489501	0.0997112	0.7608
	DDX3X	0.770604	0.701319	-0.420726	0.182998	0.916663	-0.601763	-0.107575	-0.788811	-0.185684	0.514444	0.0981468	0.5301
	DHRS1	0.0755116	-0.4145	0.272281	-0.227784	-0.0834852	0.526047	0.472782	-0.335201	0.391586	0.298229	0.0975467	0.4154
	DECR1	-0.0373281	0.24652	0.101588	-0.521049	0.361937	-0.192401	0.0370965	0.49638	-0.121552	0.555114	0.0926307	0.5833
	RPLP0	0.476751	-0.35746	-0.213348	0.18157	0.151478	-0.406171	-0.260239	0.430325	0.0371021	0.853553	0.089356	0.4727
	LRPAP1	-0.692844	-0.429187	-0.351369	-0.241346	0.540634	0.63043	0.389777	0.782134	0.241674	0.0223857	0.0892287	0.8141
	PPME1	0.422328	0.0379119	-0.206351	0.0965908	0.0193918	-0.405168	-0.247785	0.221852	0.107787	0.820867	0.0867424	0.4073
	GPHN	0.395991	-0.383257	-0.242194	-0.432656	0.408181	0.309748	-0.646155	0.749296	0.17906	0.51009	0.0848103	0.598
	KIF1A	0.0515131	-0.202528	0.277991	0.377303	0.0562412	-0.03518	-0.412244	0.196628	0.390912	0.139012	0.0839649	0.4273
	CAPZA2	0.111319	-0.0243633	0.489973	0.422979	0.0076554	-0.170618	0.601947	-0.353845	0.0464398	-0.295882	0.0835606	0.4594
	TPI1	0.54341	-0.295827	-0.0582626	-0.124482	-0.602412	-0.287535	-0.267464	0.482733	0.894684	0.503731	0.0788577	0
	PAFAH1B1	0.773911	-0.481447	0.550824	-0.279361	-0.385658	0.31037	-0.274135	-0.15942	0.0898836	0.613775	0.0758742	0.3413
	RPN1	0.339106	-0.631881	0.743527	0.180389	0.141453	0.460895	0.138758	-0.155891	-0.199555	-0.283574	0.0733227	0.4443
	LPPR3	0.554834	-0.66638	-0.319226	-0.153847	0.230869	0.227602	0.194834	0.585321	0.352339	-0.277397	0.072895	0
	GABBR2	0.227836	-0.462635	-0.0494571	-0.327378	-0.388258	0.695574	0.569425	-0.0826819	-0.0431506	0.582626	0.07219	0.9041
	SLC25A3	-0.041254	-0.636053	-0.335186	0.677753	0.161989	0.217696	0.092612	0.814757	-0.25765	0.000856252	0.0695519	0.5186
	NCKIPSD	0.670138	0.597093	-0.0730868	-0.467156	0.763572	-0.205464	-0.786756	-0.0605431	-0.477625	0.731567	0.069174	0.3117
	SUCLA2	0.71949	0.90045	-0.61025	-0.675617	0.693042	-0.236918	-0.144643	-0.401166	-0.420947	0.852451	0.0675891	0.5573
	LPGAT1	0.371037	-0.609762	-0.52422	0.0452566	-0.258242	0.0429991	-0.48089	0.933541	0.636351	0.51289	0.0668961	0.763
	SLC17A6	0.690317	0.469509	-0.0763373	-0.370694	0.34106	-0.4158	-0.589564	0.281569	-0.341364	0.675766	0.066446	0.9187
	TPM1	0.646178	-0.306784	-0.432565	-0.393135	-0.117391	-0.106181	0.399073	0.563131	0.0969898	0.306587	0.0655904	0.6671
	BCAS1	0.0780893	-0.303165	0.3282	-0.163361	0.687259	0.0677662	-0.0743528	-0.368162	-0.382497	0.782732	0.0652509	0.8959
	ATP6V1E1	0.401865	0.159929	0.0135905	-0.432134	0.11016	-0.48604	-0.812054	0.746965	0.278009	0.672143	0.0652433	0.4837
	RAB6A	-0.347651	-0.188583	0.320526	0.266117	0.5831	-0.0689037	0.0227151	0.34487	-0.56205	0.270749	0.0640888	0.516
	PYGB	0.635491	-0.180451	-0.618711	-0.563646	-0.0205434	-0.291726	-0.269915	0.398371	0.635114	0.915354	0.0639337	0.434
	NDUFB6	0.887686	0.16326	-0.443889	-0.531191	0.546778	-0.0831894	-0.539325	0.624447	-0.0592317	0.0720164	0.0637363	0.3558
	ARPC1A	0.246763	-0.718935	-0.608018	-0.502566	0.321713	-0.0593253	0.158713	0.740922	0.490721	0.565153	0.063514	0.4116
	LANCL1	0.455175	-0.60445	-0.133881	0.348495	0.354054	-0.0846057	0.0143293	0.000256097	-0.466375	0.731268	0.0614266	0.7402
	RAB3C	0.39301	0.155125	-0.686918	-0.744469	0.850307	-0.00598664	-0.318443	0.360308	-0.0158584	0.623654	0.061073	0.8108
	GK	-0.0317231	0.459677	-0.017956	-0.584442	0.500236	0.110917	0.51024	0.527036	-0.471304	-0.39547	0.0607211	0.5235
	CACNG2	-0.138816	-0.00698587	-0.314005	0.0752743	0.704159	0.12383	-0.643373	0.480136	-0.255865	0.567996	0.059235	0.7253
	RUFY3	0.579462	0.417585	-0.456247	0.202658	-0.114096	-0.266242	0.0115767	-0.27783	-0.107513	0.602184	0.0591538	0.2015
	RAN	-0.599217	-0.511336	0.258243	-0.40469	0.364845	0.370759	0.680038	-0.302212	0.127844	0.607242	0.0591517	0.3883
	NDUFB9	0.0466751	-0.822271	0.437312	0.736514	0.0598781	0.0724558	0.0280469	-0.277477	-0.576039	0.884852	0.0589947	0.6538
	FKBP8	-0.0750167	-0.0890637	-0.25813	-0.145117	0.391324	-0.0752203	0.024226	0.25498	-0.26183	0.801884	0.0568035	0.3644
	TM9SF2	0.393659	-0.744717	0.171255	0.0528123	-0.113796	0.00910016	-0.0374496	0.253984	0.465285	0.114021	0.0564156	0.3911
	PRKACA	0.457023	-0.51654	-0.276794	-0.161587	-0.528957	0.241451	0.419741	0.273857	-0.0793469	0.698761	0.0527608	0.6327
	IARS2	0.675418	0.390028	0.305845	0.0354239	0.138926	-0.0175534	-0.337783	-0.525812	-0.234404	0.0892245	0.0519313	0.5507
	MYH10	0.812245	-0.129465	0.249466	-0.639179	0.268714	0.0479747	-0.524679	0.176135	-0.0309909	0.281026	0.0511246	0.7443
	TRPV2	0.850188	-0.535419	-0.221648	0.616253	-0.63462	-0.124703	0.159734	0.515064	-0.119121	-0.00792653	0.04978	0.8517
	ACTBL2	-0.1155	-0.198168	-0.213489	-0.253653	0.368193	-0.196628	0.292957	0.378566	0.0735604	0.342357	0.0478197	0.4688
	OLA1	0.588377	-0.440991	0.110428	-0.0134089	-0.693893	0.74659	0.540712	-0.584779	-0.532834	0.756539	0.0476741	0.6165
	ACTR1A	0.00918642	0.479862	-0.310898	-0.189118	0.39811	0.0606317	-0.211163	-0.0947796	-0.506727	0.841521	0.0476626	0.4079
	FAM120A	0.294948	-0.0564933	0.385483	0.0461945	-0.124238	0.605993	-0.648752	-0.269912	0.270007	-0.043214	0.0460016	0.4567
	NRXN2	0.487845	-0.0796795	-0.20417	0.334473	0.639298	-0.21861	-0.0900116	0.31263	-0.209206	-0.521605	0.0450964	0.6234
	RAB1	0.770875	0.712482	-0.150444	-0.664981	0.663906	-0.322212	-0.676132	0.368672	-0.639333	0.381137	0.0443971	0.372
	VPS45	0.830321	-0.52504	-0.33891	-0.339396	-0.326729	-0.445313	-0.296425	0.478692	0.553439	0.849417	0.0440055	0.3599
	HSPE1	0.836318	0.774004	-0.633328	-0.52023	0.844314	-0.319127	-0.405375	-0.437921	-0.350328	0.647177	0.0435503	0.5522
	CLPTM1	0.543871	0.243847	-0.337198	0.200583	0.127564	-0.488702	0.205095	-0.185885	-0.188891	0.296837	0.0417121	0.3778
	SLC25A27	0.433434	0.219977	-0.0631939	-0.277036	-0.255765	0.282943	-0.236329	0.0842593	-0.222737	0.439523	0.0405076	0.529
	MYO5A	0.687286	-0.303574	0.538517	-0.235104	-0.568333	0.18019	-0.19011	-0.151377	0.205631	0.216142	0.0379268	0.6379
	TIMM44	0.0627991	-0.268478	0.0780665	-0.0521958	-0.119452	-0.0720091	0.327422	0.86736	-0.204847	-0.250428	0.0368237	0.416
	TLN2	-0.114747	0.0396777	0.440454	-0.458653	0.483286	-0.324168	-0.380871	0.398076	-0.0445095	0.32156	0.0360106	0.5825
	DLD	0.538635	-0.0808103	0.518909	-0.311981	0.378881	0.504378	-0.802707	0.399718	-0.508682	-0.28501	0.0351331	0.5165
	GSN	0.891529	-0.301187	-0.519162	-0.487452	0.131522	-0.443801	-0.325642	0.25633	0.498738	0.643898	0.0344773	0.8782
	SLC44A1	0.0566027	-0.0975129	0.429542	0.132945	0.725545	0.462031	-0.894552	0.601605	-0.690917	-0.389507	0.0335782	0
	KPNB1	0.473065	-0.21938	-0.352488	-0.376868	0.114645	0.264348	0.290181	-0.262945	-0.197149	0.569844	0.0303253	0.49
	SCN2B	0.049109	-0.29973	0.226507	-0.172901	0.0837005	-0.223443	0.365393	0.00716292	-0.167328	0.403908	0.027238	0.7346
	ARHGDIA	0.322634	-0.138554	-0.651403	0.333035	-0.256451	-0.443796	-0.299018	0.609548	0.343347	0.446045	0.0265387	0.5764
	ALDH4A1	0.598562	0.704575	-0.457072	0.0690715	0.383313	-0.569775	0.292373	0.0497067	-0.281375	-0.547477	0.0241903	0.5457
	PDIA6	0.574095	-0.370763	-0.864143	-0.144397	0.255132	-0.648488	0.0435996	0.525315	0.58257	0.269144	0.0222066	0.3248
	LARS	0.679759	-0.577013	0.475	0.358266	0.0983327	0.368532	-0.351934	-0.0756307	-0.940215	0.157462	0.0192559	0.3537
	UPF1	-0.607308	-0.648937	-0.236113	-0.297598	0.117358	-0.35766	-0.296859	0.727325	0.853879	0.937034	0.019112	0.5394
	UGGT1	0.347739	-0.342538	0.105352	0.328107	-0.362916	0.150467	0.0332268	0.105277	0.279105	-0.475262	0.0168558	0
	LRPPRC	0.212243	-0.453974	0.279457	0.107662	-0.0574743	-0.213956	0.109953	-0.475766	0.0914449	0.557413	0.0157002	0.4187
	ACOT7	0.768297	0.0988064	-0.645501	-0.925924	0.544031	-0.255898	-0.690714	0.63873	-0.00217548	0.604385	0.0134035	0.5182
	NDUFB8	0.357713	0.245327	-0.0018839	-0.250921	-0.110273	0.229389	-0.329181	0.139959	0.0756299	-0.252705	0.0103055	0.3493
	SRC	0.0931858	-0.0750178	0.0398146	-0.440405	0.0303826	-0.331149	-0.440168	0.84091	0.171079	0.202403	0.00910345	0.4464
	GLG1	-0.550659	-0.505905	0.055704	-0.249566	-0.101195	-0.142664	-0.474366	0.705171	0.826161	0.524713	0.00873939	0.5911
	HDLBP	0.784726	0.329148	-0.435227	0.126175	0.274717	-0.210114	-0.369831	0.222581	-0.031363	-0.605385	0.00854286	0.498
	CDK5	0.452537	-0.0511938	-0.567946	-0.474622	0.575408	-0.142188	-0.52026	0.437836	-0.0146711	0.379973	0.0074874	0.6434
	SLC23A2	0.0395672	0.345514	-0.0390948	-0.478822	-0.404705	0.169146	0.699588	-0.287375	-0.213625	0.23163	0.00618243	0.4336
	MAPRE2	0.487254	-0.162177	-0.413764	-0.139771	0.544004	0.0412425	-0.534843	0.479042	-0.583197	0.341849	0.00596402	0.5295
	ACOT9	0.19071	-0.20961	0.684174	-0.258451	-0.523877	0.446	0.688938	-0.604262	-0.504504	0.145995	0.00551125	0.6194
	AP1B1	0.751865	-0.339723	-0.692264	0.0973011	-0.211488	-0.330047	0.62557	0.0631195	-0.212571	0.300816	0.00525802	0.2984
	TMX2	0.376858	0.189678	0.191049	0.128301	0.108883	-0.782184	-0.748353	-0.153016	-0.199441	0.935587	0.00473626	0.5004
	MTHFD1L	0.0301788	0.382965	-0.303299	-0.442735	-0.382046	-0.567378	-0.113815	0.608701	0.0861528	0.724359	0.00230823	0.518
	TSG101	0.514895	-0.508363	-0.186304	-0.253488	0.161919	0.00597226	-0.754277	0.664002	-0.00972217	0.384384	0.0019017	0.3833
	IPO7	-0.237636	0.480044	0.273809	-0.755672	0.441271	0.284928	0.0976286	-0.0497917	-0.784902	0.268511	0.00181905	0.4521
	TALDO1	-0.427518	-0.122374	0.527116	0.821821	0.528413	-0.876103	-0.0377578	-0.543545	-0.180121	0.321941	0.00118741	0.7268
	RTN1-2	0.733371	0.398761	-0.643851	-0.704028	0.546844	-0.434434	-0.776642	0.33815	-0.0882192	0.587109	-0.00429394	0
	FYN	0.748468	0.410176	-0.592874	-0.718423	0.73932	-0.561568	-0.798095	0.0367884	-0.252822	0.937195	-0.00518346	0.4709
	LARP1	0.0957522	-0.378581	0.157587	-0.213243	-0.355578	-0.122578	-0.0922186	0.764366	0.0151769	0.0662146	-0.00631021	0.6227
	L2HGDH	0.937461	0.464849	-0.341063	-0.72821	0.443394	-0.388138	-0.673687	-0.168752	-0.451674	0.828264	-0.00775541	0.3358
	DLG1	-0.153956	-0.217518	-0.458307	-0.397921	0.156593	-0.484336	0.268877	0.382844	0.620866	0.154256	-0.0128603	0.7695
	SEC24C	0.239842	-0.498796	0.0738279	0.0199456	-0.428323	-0.687151	-0.766526	0.638156	0.46134	0.809053	-0.0138631	0.1992
	PHYHIP	0.420735	-0.077069	0.109916	-0.198435	-0.124909	0.426714	-0.108511	-0.570243	-0.81959	0.752893	-0.0188499	0.884
	PCCB	-0.083111	-0.122906	-0.101473	-0.633299	0.284308	-0.422553	-0.128081	0.0140359	0.280613	0.712506	-0.019996	0.5987
	IDH3B	0.131664	-0.367914	0.361563	0.293291	-0.176808	-0.762232	0.295053	0.217978	-0.257375	0.0646113	-0.020017	0.5126
	MFF	-0.89793	0.216493	-0.0457777	0.249417	0.0978471	0.0539785	-0.264929	0.469874	-0.157725	0.0730965	-0.0205657	0.5824
	GABRG2	0.814304	-0.416695	-0.371793	0.0110679	-0.605066	-0.135136	0.0226627	-0.0693298	-0.0431443	0.585443	-0.0207686	0.8531
	SARS	0.508665	-0.385554	-0.55157	0.321937	-0.264907	0.219545	-0.282289	0.366682	0.367689	-0.521245	-0.0221046	0.5022
	NDUFA4	0.68126	-0.485664	0.0644161	0.0875296	-0.416046	-0.196992	-0.235981	-0.236478	-0.433522	0.930953	-0.0240525	0.621
	HSD17B11	0.663274	-0.232665	-0.496487	0.685941	0.462368	-0.945602	0.598884	-0.608242	0.278627	-0.653406	-0.0247307	0.7497
	MYH9	0.281227	-0.213629	-0.0740725	0.307058	-0.0627849	0.144298	-0.297707	-0.121377	-0.700561	0.490076	-0.0247474	0.7103
	FECH	0.459299	-0.0119639	-0.338284	-0.269196	0.268782	-0.196691	-0.0932204	0.0647118	-0.130243	-0.0138897	-0.0260696	0.4955
	TBC1D10B	0.091923	-0.614196	0.028332	0.168116	0.164409	-0.777049	0.327618	-0.0166275	0.170256	0.194157	-0.0263061	0.5224
	EPB4.1L1	0.271136	-0.0133787	-0.2059	-0.278711	0.0253484	-0.120691	0.332698	0.0247541	-0.519083	0.219659	-0.0264167	0.7314
	FSD1	0.69569	0.492186	-0.182548	-0.154295	0.317546	-0.654664	-0.129375	-0.468741	-0.768666	0.579545	-0.027332	0.608
	IDH3G	-0.0317928	-0.405501	0.163928	0.275864	-0.00636595	0.363096	0.021839	0.350894	-0.350168	-0.671979	-0.0290187	0.8626
	NPTX1	0.498733	-0.0427899	-0.134483	-0.261283	-0.27622	-0.141775	-0.59425	0.320847	-0.0932152	0.422542	-0.0301894	0.9493
	TPM3	0.104208	-0.35067	-0.760744	-0.536597	0.733553	-0.106804	-0.660577	0.56071	-0.0336818	0.745218	-0.0305386	0.7209
	CDC42BPB	-0.264721	-0.803417	-0.373316	0.0277127	-0.239401	0.359683	0.259831	0.0712428	-0.112142	0.767772	-0.0306756	0.4036
	CRAT	-0.467143	-0.0194693	-0.261878	-0.0411934	-0.396149	0.601073	0.464621	-0.617722	-0.546115	0.965887	-0.0318088	0.2338
	TOMM22	0.0832246	-0.199386	0.0230932	-0.146085	0.172108	-0.284758	-0.576387	0.718119	-0.366617	0.252508	-0.032418	0.5222
	DCTN1	0.254283	-0.936018	0.85624	-0.49554	-0.398834	0.410024	0.291317	-0.719756	0.525633	-0.13341	-0.0346061	0.5124
	RPS11	0.389819	-0.649226	-0.567764	0.178119	0.0593067	-0.149161	0.115055	0.580791	-0.201507	-0.116519	-0.0361086	0.6317
	DHX9	0.638418	-0.144908	-0.811745	-0.561264	0.445115	-0.379805	-0.486346	0.275383	-0.0546334	0.716954	-0.036283	0.3539
	DLGAP2	0.475351	-0.668751	0.0383168	-0.0574845	-0.652359	0.0706671	0.639641	-0.39123	0.0717658	0.101561	-0.0372521	0.8844
	LRP1	0.390212	-0.350213	0.0175242	-0.615701	0.541224	-0.308805	0.194475	-0.448532	0.717017	-0.534869	-0.0397668	0.4667
	SPTBN4	0.334085	-0.402529	0.294461	0.456967	-0.454966	-0.454321	-0.239133	-0.238383	0.14953	0.1163	-0.0437989	0.7524
	RPS16	0.746518	-0.16414	-0.811774	-0.833424	0.177458	-0.265289	-0.414746	0.382042	-0.106611	0.818365	-0.0471603	0.6408
	KCNA2	-0.211417	-0.452447	-0.388162	0.329197	0.595195	0.0913441	0.269398	0.575191	-0.367578	-0.924976	-0.0484255	0.6835
	GPATCH2	0.535928	-0.0927473	-0.36817	-0.504365	0.24113	-0.145683	0.0986811	0.26781	-0.33737	-0.223281	-0.0528066	0.5913
	HBB-B1-2	-0.0652616	0.77852	-0.361936	-0.341519	0.382237	-0.311211	-0.543141	-0.445561	-0.559452	0.924737	-0.0542587	0
	MYO18A	0.701891	-0.0318308	-0.436485	-0.070227	0.632256	-0.230857	-0.37224	-0.106324	-0.55957	-0.116432	-0.0589819	0.3733
	PGAM1	0.393306	-0.70058	-0.046702	0.245174	-0.706084	-0.721562	-0.705918	0.451737	0.243564	0.909592	-0.0637473	0.5046
	ATP6V1H	0.499138	-0.1767	-0.730268	-0.346022	0.603232	-0.331574	-0.52911	0.0969107	-0.335758	0.585637	-0.0664513	0.7711
	GNB2L1	-0.350272	0.0587799	-0.473535	-0.433769	0.432792	0.34922	0.306849	0.180025	-0.482546	-0.260444	-0.06729	0.4565
	CLASP2	-0.134679	-0.259938	0.223459	-0.707018	0.680221	0.122055	-0.182772	-0.335162	-0.272393	0.170384	-0.0695843	0.657
	HARS	0.596297	0.803518	-0.815095	-0.501079	0.221238	-0.436699	0.189656	-0.524341	-0.789549	0.551063	-0.070499	0.5607
	FBXO2	-0.0250116	-0.117815	-0.108473	-0.167918	-0.569711	-0.195096	-0.221944	-0.187446	-0.0623025	0.921852	-0.0733866	0.6386
	NDUFA7	0.0234991	-0.46921	-0.45989	0.151904	0.311025	0.115932	-0.339713	0.238834	-0.38755	0.0781844	-0.0736983	0.5767
	HCN2	-0.447095	0.209174	0.31589	0.331388	-0.230509	-0.688813	-0.0789093	0.804108	-0.657009	-0.304422	-0.0746197	0.7957
	CS	-0.347898	-0.30863	-0.0921863	-0.503575	0.78199	-0.167668	-0.133422	-0.517115	-0.188866	0.646683	-0.0830687	0.3321
	RPL5	-0.0129839	-0.49852	-0.0712663	0.138292	0.274973	0.0782943	-0.201016	-0.186595	-0.86036	0.502427	-0.0836754	0.6211
	RAB5C	0.584361	-0.237634	0.0470527	-0.745957	-0.0862098	-0.28215	-0.485096	0.644479	0.0251353	-0.316963	-0.0852983	0.3906
	TUBB2B-2	0.232389	0.303304	-0.577634	-0.541464	-0.385879	-0.197116	-0.011658	-0.325824	-0.349959	0.958823	-0.0895016	0
	TIMM10B	-0.0450957	-0.17797	0.482467	-0.243445	-0.293288	0.322312	0.161298	-0.561463	-0.576355	0.00397911	-0.092756	0
	FARP1	0.675196	-0.358051	-0.693715	-0.555053	0.232981	-0.201714	-0.410654	0.769561	-0.379381	-0.0257315	-0.0946563	0.733
	ABHD12	0.58756	0.0655054	-0.527374	-0.47644	0.766864	-0.547677	-0.557239	-0.508312	-0.245315	0.489852	-0.0952576	0.6575
	NPEPPS	-0.411249	0.160393	-0.333848	-0.451465	-0.354506	-0.157651	-0.133858	0.0788411	0.123241	0.482873	-0.0997229	0.2586
	DNAJC11	0.507069	0.0363445	-0.512724	-0.493624	-0.037057	-0.375017	-0.314787	-0.124667	-0.224285	0.52537	-0.101338	0.5771
	GGT7	0.695442	0.451236	-0.344322	-0.74051	0.552244	-0.484094	-0.920602	0.150572	-0.690002	0.314585	-0.101545	0
	FAM126B	0.445744	0.0143202	-0.557448	-0.472867	0.443669	-0.325743	-0.573724	-0.118033	-0.446234	0.563049	-0.102727	0.5972
	TUFM	0.206979	-0.52127	-0.374128	-0.075226	-0.501927	-0.0997252	0.371136	-0.0277481	-0.603672	0.584358	-0.104122	0.3826
	RPL12	-0.423002	-0.454859	-0.586898	-0.310684	0.64989	-0.262996	-0.452053	0.306792	-0.126953	0.579585	-0.108118	0.5994
	PTPRA	0.768389	0.313242	-0.448714	-0.325067	-0.182629	-0.25905	-0.318873	-0.379052	-0.0229266	-0.244175	-0.109886	0.4084
	CDC42	-0.811671	0.220053	-0.172989	0.0703016	-0.704569	-0.0123755	-0.357178	0.289549	0.550616	-0.201	-0.112926	0.5803
	CLVS1	-0.420276	-0.639686	-0.173831	0.497512	0.711161	-0.331892	-0.881733	0.275214	-0.49142	0.296039	-0.115891	0
	SLC25A20	0.45894	-0.119749	-0.588388	0.516178	0.142257	-0.434385	-0.356269	-0.216385	-0.5322	-0.0455983	-0.11756	0.6576
	PPP1R9A	0.566066	0.521785	-0.333654	-0.764946	-0.165944	-0.668162	-0.679449	-0.00147853	-0.00157002	0.251945	-0.127541	0.7643
	SLC25A46	0.307226	-0.653378	-0.404109	-0.685736	0.0906987	-0.543969	-0.188656	0.499459	0.10576	0.165905	-0.13068	0.6079
	PABPC1	0.523482	0.735983	-0.746732	-0.634565	0.835463	-0.704111	-0.821558	-0.518337	-0.736326	0.72254	-0.134416	0.6724
	RPSA	0.17646	0.10755	-0.621883	-0.727169	0.697517	-0.666438	-0.735963	-0.169932	-0.377138	0.944347	-0.137265	0
	SCN1B	-0.570319	-0.340817	0.385997	-0.259186	0.375839	-0.386703	0.209842	0.0798571	-0.591443	-0.323451	-0.142038	0.8863
	NLGN2	0.351641	-0.889484	0.228031	0.620107	-0.228255	-0.189638	-0.0667055	-0.199073	-0.733911	-0.368305	-0.147559	0.5417
	CNTNAP2	0.0782768	0.363459	-0.662206	-0.734784	0.427208	-0.144893	-0.298145	0.0771211	-0.813526	0.224571	-0.148292	0.7803
	RBMX	0.149223	-0.675245	-0.485349	-0.0278758	0.381807	-0.243422	-0.254891	0.466592	-0.391839	-0.408499	-0.14895	0.4512
	SCAMP3	0.409838	-0.612479	-0.656662	-0.101371	0.358832	-0.434031	-0.284111	0.14462	-0.0045518	-0.336913	-0.151683	0.436
	PCX	0.672422	0.0626895	-0.561734	-0.715199	0.284206	-0.902115	-0.121572	-0.184576	-0.0139874	-0.087871	-0.156774	0.5565
	GNA11	0.310605	-0.699286	-0.52946	-0.110448	0.266233	-0.437634	-0.848119	0.209516	-0.230361	0.457269	-0.161169	0.5796
	OSBPL8	0.654332	0.253725	-0.844763	-0.809589	0.380166	-0.685983	-0.759106	-0.0450119	-0.457791	0.682907	-0.163111	0.7084
	PVRL1	-0.00358204	-0.239451	-0.182268	-0.474443	-0.317917	-0.239357	-0.0460062	0.233511	-0.474424	0.0739477	-0.166999	0.6448
	MICU3	-0.233686	-0.620033	-0.517278	-0.466577	0.628003	-0.637245	0.0715644	0.0220605	-0.13307	0.168911	-0.171735	0
	PEBP1	0.222761	-0.483587	-0.0157685	-0.196643	-0.503773	-0.475884	0.121533	0.703517	-0.365476	-0.781107	-0.177443	0.4754
	LRRC59	0.571934	-0.092561	-0.661673	-0.69855	0.245452	-0.62483	-0.768994	-0.314622	-0.499859	0.903284	-0.194042	0.6276
	NDUFS6	0.0218887	-0.192657	0.239419	-0.417063	-0.369209	-0.486445	-0.250485	-0.616156	-0.161151	0.283961	-0.19479	0.2668
	RPL7	0.297187	-0.376286	-0.845411	-0.452502	0.130666	-0.426078	-0.350138	-0.00543102	-0.467775	0.540463	-0.195531	0
	VSNL1	0.354919	-0.159737	-0.722607	-0.247101	0.434444	-0.593465	-0.90523	-0.0356975	-0.59642	0.360684	-0.211021	0.8755
	SLC39A7	0.368444	-0.0810421	-0.33347	-0.791009	0.467232	-0.714807	-0.584903	-0.478242	-0.486727	0.412967	-0.222156	0.7548

## Sheet: Legend S3(A) DS corT
	a	Gene Name is the official gene symbol as assigned NCBI GenBank.
	b	AB: Correlation between the protein abundances in mouse brain A and mouse brain B.
	c	AC: Correlation between the protein abundances in mouse brain A and mouse brain C.
	d	AD: Correlation between the protein abundances in mouse brain A and mouse brain D.
	e	AE: Correlation between the protein abundances in mouse brain A and mouse brain E.
	f	BC: Correlation between the protein abundances in mouse brain B and mouse brain C.
	g	BD: Correlation between the protein abundances in mouse brain B and mouse brain C.
	h	BE: Correlation between the protein abundances in mouse brain B and mouse brain E.
	i	CD: Correlation between the protein abundances in mouse brain C and mouse brain D.
	j	CE: Correlation between the protein abundances in mouse brain C and mouse brain E.
	k	DE: Correlation between the protein abundances in mouse brain D and mouse brain E.
	l	avgCor: Average correlation of protein abundances measured between all mouse brains.
	m	trDS: Differential Stability values for gene transcripts copied from Hawrylycz et al., 2015
		High correlation between protein abundances measured in this study and human protein abundances measured in Roy et al., 2016.
		High correlation between protein abundances in the mouse synaptic proteome measured in this study and the mouse brain transcriptome measured in Hawrylycz et al., 2015.
		Low (< p-value = 0.5) or no correlation between protein abundances in the mouse synaptic proteome measured in this study and the mouse brain transcriptome measured in 15. Hawrylycz et al., 2015.

## Sheet: S3(B) corr >=0.5
	Supplemental Table 3(B): Differential Stability Analysis - The 572 synaptic proteins which correlate (Corr >=0.5) across the 7 integral regions of all 6 individual brains
	Gene Name:a	ABb	ACc	ADd	AEe	BCf	BDg	BEh	CDi	CEj	DEk	avgCor:l	trDS:m
	STX1A	0.952857	0.924956	0.932075	0.943917	0.988245	0.984281	0.975859	0.980597	0.991093	0.967894	0.964177	0.9399
	STUM	0.956215	0.968617	0.896788	0.938292	0.987907	0.965014	0.970605	0.96688	0.992049	0.970175	0.961254	0
	CDH13	0.938956	0.995463	0.981542	0.980796	0.928671	0.912718	0.916681	0.987086	0.991337	0.963751	0.9597	0.8453
	ATP1B2	0.940539	0.976256	0.91298	0.957289	0.959551	0.977612	0.966034	0.963791	0.973462	0.954738	0.958225	0.5541
	NCAN	0.979114	0.993155	0.971414	0.935685	0.968217	0.963322	0.901919	0.965864	0.936275	0.966086	0.958105	0.7522
	PCDH1	0.9658	0.949509	0.941371	0.934687	0.950461	0.977288	0.976951	0.93551	0.951855	0.99446	0.957789	0.6672
	ACTN1	0.967214	0.957079	0.901943	0.921549	0.984748	0.977677	0.976206	0.947397	0.986751	0.953913	0.957448	0.8978
	PRKCG	0.879834	0.921199	0.925467	0.920399	0.987017	0.986352	0.976603	0.995638	0.982394	0.982747	0.955765	0.8729
	GRM3	0.95329	0.946242	0.920299	0.976532	0.96223	0.929999	0.952101	0.961207	0.985589	0.951525	0.953901	0.7999
	SEPT9	0.976247	0.938852	0.881835	0.917579	0.956146	0.933346	0.956914	0.974905	0.983334	0.970302	0.948946	0
	ATP2B1	0.948554	0.965994	0.961074	0.977721	0.899515	0.859409	0.916707	0.980488	0.993664	0.984222	0.948735	0.9002
	SLC6A11	0.949005	0.888233	0.893438	0.914998	0.959997	0.957906	0.964115	0.989988	0.986147	0.974607	0.947844	0.9276
	CSPG5	0.888685	0.967155	0.912489	0.93492	0.96849	0.923357	0.951526	0.959243	0.980685	0.976385	0.946293	0.6655
	CACNG8	0.975502	0.925322	0.874452	0.936346	0.960091	0.91635	0.957449	0.957801	0.98549	0.935613	0.942441	0
	ALCAM	0.938738	0.937314	0.95679	0.872943	0.933902	0.94442	0.956841	0.982145	0.91925	0.943269	0.938561	0.8727
	HOMER1	0.926732	0.870551	0.855823	0.878987	0.970308	0.977074	0.962805	0.975844	0.965334	0.971109	0.935457	0.9145
	RTN3	0.978611	0.964261	0.842776	0.957216	0.96369	0.845466	0.9728	0.943457	0.974003	0.911962	0.935424	0.6329
	ACTN4	0.956804	0.961415	0.92184	0.925026	0.969197	0.887001	0.946605	0.877218	0.978339	0.915489	0.933893	0.7132
	SMPD3	0.923269	0.927731	0.937493	0.837344	0.959561	0.982067	0.924681	0.963237	0.904881	0.961314	0.932158	0.9239
	LRRC7	0.947981	0.927298	0.958575	0.965219	0.909565	0.906839	0.909859	0.885407	0.967047	0.940663	0.931845	0.9313
	VAT1	0.935016	0.96667	0.91118	0.936014	0.977125	0.88825	0.936361	0.920776	0.928451	0.908182	0.930802	0.8858
	ACTN2	0.892296	0.961941	0.940212	0.886772	0.957119	0.979724	0.904786	0.971363	0.940818	0.871687	0.930672	0.8824
	VAT1L	0.936843	0.977433	0.948714	0.938793	0.878502	0.864197	0.946469	0.948008	0.904699	0.958698	0.930236	0.8949
	PRRT3	0.956021	0.976959	0.858572	0.977289	0.981555	0.893098	0.943911	0.920742	0.945647	0.84238	0.929617	0.7344
	GPC1	0.953749	0.874893	0.897135	0.941933	0.884973	0.874278	0.93153	0.975334	0.971737	0.98456	0.929012	0.665
	HAP1	0.943907	0.945908	0.877818	0.878296	0.95219	0.957361	0.931276	0.947869	0.914797	0.931146	0.928057	0.2438
	CACNA2D1	0.936	0.981928	0.955294	0.82387	0.972317	0.973532	0.868821	0.9794	0.903387	0.877113	0.927166	0.8083
	PLXNA4	0.927448	0.970562	0.89642	0.942439	0.902307	0.954794	0.874054	0.928946	0.951679	0.918998	0.926765	0.8174
	CPNE6	0.948261	0.919556	0.897839	0.882292	0.976455	0.916307	0.930626	0.961874	0.911271	0.913948	0.925843	0.836
	SLC8A1	0.968576	0.925275	0.884769	0.822818	0.939226	0.936292	0.915655	0.970346	0.917771	0.950121	0.923085	0.8037
	CNRIP1	0.955631	0.88984	0.873554	0.939479	0.89702	0.953323	0.939734	0.92644	0.923457	0.922961	0.922144	0.7599
	ATP1A4	0.936275	0.87977	0.896648	0.946932	0.954837	0.910985	0.866225	0.968467	0.895184	0.958992	0.921431	0.6071
	PTPRN	0.988317	0.852693	0.932491	0.906451	0.888626	0.969906	0.933798	0.907372	0.861779	0.964943	0.920637	0.7578
	KALRN	0.942185	0.852629	0.846849	0.888749	0.885797	0.943687	0.940122	0.938433	0.96157	0.988424	0.918844	0.8683
	GRIN2B	0.951926	0.958272	0.959716	0.885324	0.940822	0.942553	0.849979	0.910226	0.830136	0.945358	0.917431	0.8226
	KCNJ10	0.872416	0.753547	0.87343	0.882516	0.954083	0.971413	0.98341	0.934102	0.952406	0.99164	0.916896	0.8375
	NSF	0.808131	0.910081	0.917736	0.840391	0.90085	0.901181	0.950777	0.998265	0.971917	0.967453	0.916678	0.7085
	CD200	0.989775	0.935532	0.943534	0.839026	0.937867	0.914995	0.859335	0.960516	0.921592	0.844809	0.914698	0.7206
	ICAM5	0.978455	0.937146	0.837096	0.913754	0.941033	0.906123	0.947699	0.87878	0.861644	0.937211	0.913894	0.9557
	DPP6	0.927212	0.938593	0.924364	0.914298	0.951243	0.872694	0.866609	0.86908	0.862361	0.99774	0.912419	0.7624
	PTPRS	0.960984	0.97709	0.792739	0.938051	0.943526	0.898121	0.949846	0.819275	0.947478	0.891925	0.911904	0.7108
	SPTBN2	0.911178	0.786301	0.877468	0.863174	0.915117	0.985008	0.993206	0.877304	0.917714	0.990603	0.911707	0.7236
	NPTN	0.915322	0.877844	0.858764	0.749319	0.959582	0.980601	0.930629	0.933947	0.944804	0.962414	0.911322	0.6808
	SYNGR3	0.883297	0.942901	0.959315	0.84745	0.94049	0.905801	0.849579	0.989595	0.890909	0.899125	0.910846	0.7257
	SYN1	0.897047	0.878653	0.9081	0.813571	0.969319	0.944505	0.89854	0.982366	0.906959	0.891367	0.909043	0.8318
	NDRG2	0.852197	0.929203	0.850592	0.88082	0.860415	0.988847	0.987638	0.830312	0.905815	0.983583	0.906942	0.5248
	ALDOC	0.906432	0.933726	0.860615	0.830134	0.866726	0.92496	0.91395	0.924318	0.917864	0.987996	0.906672	0.5626
	SLC1A2	0.958017	0.926322	0.912277	0.946589	0.939921	0.799213	0.885267	0.891823	0.876106	0.927267	0.90628	0.6905
	CPNE7	0.895803	0.914386	0.923178	0.812275	0.891473	0.943908	0.831092	0.953486	0.923158	0.95987	0.904863	0.9163
	PPP3CA	0.973512	0.900955	0.819145	0.795547	0.948348	0.899469	0.879779	0.948089	0.920087	0.963423	0.904835	0.9282
	WASF1	0.855484	0.879417	0.863218	0.861041	0.900513	0.941791	0.914722	0.902505	0.960962	0.955962	0.903561	0.9117
	SYNPO	0.94724	0.991707	0.847338	0.862602	0.945785	0.916509	0.922945	0.83057	0.831296	0.922938	0.901893	0.882
	CORO1A	0.911737	0.855096	0.872099	0.88976	0.935126	0.977647	0.933046	0.917961	0.778902	0.92837	0.899974	0.5194
	SHISA7	0.900208	0.777454	0.891004	0.932576	0.958976	0.932744	0.908058	0.867468	0.844715	0.971789	0.898499	0
	PAM	0.912377	0.891678	0.86977	0.834245	0.959132	0.903526	0.902986	0.836873	0.906236	0.946259	0.896308	0.7814
	INPP5A	0.808385	0.851477	0.777621	0.769065	0.947177	0.94028	0.975331	0.978488	0.950565	0.958074	0.895646	0.8893
	NTM	0.787869	0.885506	0.941324	0.838344	0.836015	0.892692	0.872693	0.962802	0.976258	0.96108	0.895458	0.7085
	CKB	0.967856	0.801967	0.906021	0.88665	0.824287	0.90736	0.856704	0.950718	0.906038	0.944071	0.895167	0.5408
	ENTPD2	0.8395	0.866213	0.876845	0.75642	0.911792	0.916739	0.885846	0.993828	0.942545	0.96024	0.894997	0.1363
	ATP1A1	0.97461	0.839215	0.788943	0.895857	0.848947	0.792538	0.910211	0.972835	0.969003	0.946894	0.893905	0.7302
	RPH3A	0.709382	0.762874	0.785898	0.821405	0.965805	0.958387	0.977078	0.996136	0.975963	0.977701	0.893063	0.8141
	GLS	0.960058	0.975757	0.895502	0.750325	0.969176	0.872161	0.780887	0.946117	0.862716	0.914378	0.892708	0.7128
	MAP2	0.798575	0.844854	0.89737	0.811054	0.983946	0.848156	0.983575	0.911518	0.977808	0.865025	0.892188	0.813
	AGAP2	0.795332	0.703906	0.890583	0.859653	0.965163	0.96005	0.967422	0.878077	0.930732	0.965201	0.891612	0.9178
	PIP5K1C	0.948848	0.889606	0.941993	0.772837	0.949555	0.960683	0.897197	0.84092	0.847283	0.849683	0.889861	0.3261
	PLCB1	0.955151	0.968984	0.786398	0.853554	0.977013	0.856734	0.905574	0.882312	0.896919	0.800973	0.888361	0.9186
	GDA	0.932815	0.855341	0.881407	0.839861	0.880007	0.961851	0.896628	0.946225	0.791191	0.896002	0.888133	0.9511
	SLC24A2	0.913542	0.976328	0.988966	0.870761	0.957164	0.908296	0.665171	0.970141	0.794936	0.828487	0.887379	0.8703
	ATP2B2	0.920938	0.816525	0.75084	0.774085	0.961319	0.907325	0.928829	0.918155	0.938542	0.951157	0.886772	0.7838
	PREPL	0.920188	0.959951	0.935217	0.879572	0.920906	0.901534	0.707135	0.889103	0.849503	0.904478	0.886759	0.4394
	SYNGAP1	0.875424	0.946997	0.813571	0.927503	0.907744	0.746975	0.91435	0.868219	0.992247	0.855657	0.884869	0.8329
	KCNMA1	0.748815	0.907192	0.984142	0.934976	0.904447	0.786421	0.822025	0.905648	0.9262	0.925708	0.884557	0.8153
	KCNA1	0.733746	0.88121	0.891601	0.91098	0.913113	0.891352	0.787008	0.965628	0.906737	0.963866	0.884524	0.9124
	CAMKV	0.935844	0.950819	0.709694	0.798967	0.985768	0.853595	0.894749	0.841744	0.894015	0.979471	0.884467	0.9243
	MINK1	0.9294	0.731204	0.969651	0.91491	0.861451	0.954938	0.978349	0.844763	0.751192	0.908311	0.884417	0.6794
	BAIAP2	0.866441	0.905745	0.65816	0.847098	0.977186	0.867678	0.988986	0.826798	0.975362	0.914698	0.882815	0.9571
	PTPRD	0.956533	0.993081	0.854356	0.768514	0.926217	0.92846	0.848229	0.825078	0.755911	0.965761	0.882214	0.7686
	HADHA	0.744931	0.707895	0.747264	0.762962	0.991013	0.992188	0.969087	0.981502	0.956926	0.968253	0.882202	0.4721
	CAMK4	0.90279	0.915364	0.765754	0.840596	0.898215	0.82201	0.851726	0.934696	0.945916	0.944191	0.882126	0.9174
	DLG3	0.954151	0.97669	0.926731	0.810491	0.942822	0.911504	0.673472	0.930546	0.870793	0.817366	0.881457	0.8522
	SNAP91	0.915404	0.849242	0.897114	0.890417	0.766996	0.878042	0.963744	0.905111	0.825261	0.911269	0.88026	0.7574
	BASP1	0.8943	0.885313	0.801583	0.846038	0.928224	0.791868	0.955966	0.913616	0.967521	0.809522	0.879395	0.8314
	GRIA2	0.961382	0.913707	0.82067	0.822113	0.960969	0.80556	0.824159	0.874818	0.885107	0.917306	0.878579	0.9186
	MPP3	0.911193	0.843593	0.748943	0.912085	0.92177	0.922739	0.906673	0.919869	0.85428	0.843941	0.878508	0.8232
	GNAS	0.8387	0.858089	0.871649	0.933448	0.976691	0.842356	0.794277	0.918451	0.824191	0.918719	0.877657	0.7961
	ITPR1	0.86457	0.719478	0.690643	0.682737	0.964529	0.953118	0.952966	0.996424	0.973683	0.974346	0.877249	0.9152
	AKAP5	0.9465	0.939223	0.695334	0.87644	0.947344	0.853585	0.941698	0.800112	0.864228	0.905477	0.876994	0.9141
	NCKAP1	0.882389	0.854858	0.927588	0.925787	0.788877	0.841811	0.839072	0.925463	0.839141	0.943747	0.876873	0.6466
	SYT12	0.95499	0.953931	0.876876	0.937393	0.876879	0.710733	0.838763	0.857585	0.896461	0.863462	0.876707	0.8111
	SLC17A7	0.899739	0.719051	0.764961	0.778754	0.921484	0.893362	0.930579	0.935588	0.935036	0.974669	0.875322	0.9282
	SIRPA	0.950216	0.897838	0.876679	0.863083	0.887558	0.859005	0.843263	0.870765	0.747921	0.938594	0.873492	0.7804
	ATP2B4	0.949778	0.967748	0.772451	0.922038	0.943685	0.753149	0.908364	0.761626	0.942723	0.808599	0.873016	0.8363
	HOMER3	0.909958	0.933611	0.677711	0.720226	0.957764	0.895847	0.927988	0.83689	0.878877	0.991043	0.872991	0.6659
	PDE2A	0.930209	0.909755	0.818144	0.658534	0.959452	0.958388	0.869839	0.888608	0.778213	0.945277	0.871642	0.9387
	RAP2B	0.886694	0.756618	0.87667	0.693814	0.962103	0.98497	0.888566	0.950277	0.83585	0.87895	0.871451	0.4989
	MPP6	0.862448	0.81969	0.696946	0.764961	0.944651	0.891444	0.938525	0.931078	0.953947	0.897633	0.870132	0.6332
	SYT1	0.843319	0.883334	0.732515	0.779285	0.949034	0.861167	0.982282	0.929649	0.91932	0.82081	0.870072	0.8982
	CAR8	0.945114	0.951977	0.762347	0.727062	0.977358	0.791757	0.872994	0.869646	0.889833	0.879889	0.866798	0
	CTBP1	0.889962	0.853662	0.887489	0.967387	0.755272	0.713673	0.84806	0.856013	0.943112	0.947816	0.866244	0.2835
	PI4KA	0.881886	0.951093	0.834703	0.945289	0.797622	0.843513	0.811905	0.879517	0.953924	0.76041	0.865986	0.6642
	CCDC177	0.935819	0.8137	0.751642	0.840686	0.919141	0.893078	0.944957	0.737463	0.834456	0.972829	0.864377	0
	LXN	0.931564	0.818242	0.736606	0.822216	0.784332	0.776177	0.843337	0.971067	0.974604	0.984923	0.864307	0.7169
	ADGRB2-1	0.888252	0.897394	0.892141	0.851848	0.746974	0.961149	0.866515	0.838081	0.833838	0.863941	0.864013	0
	DCLK1	0.830357	0.746416	0.771732	0.677538	0.938063	0.94924	0.893865	0.986972	0.915076	0.926963	0.863622	0.8369
	HSD17B4	0.888249	0.827996	0.758463	0.805699	0.97637	0.94712	0.858308	0.932882	0.807754	0.832731	0.863557	0.7968
	NRXN3	0.920506	0.86049	0.719364	0.742473	0.923464	0.83022	0.909795	0.92038	0.86733	0.932562	0.862659	0.8036
	ATP6V1A	0.841998	0.849739	0.72085	0.702609	0.902657	0.937851	0.894657	0.924012	0.870474	0.976339	0.862119	0.621
	PLCB4	0.799937	0.721785	0.680194	0.769383	0.952477	0.911977	0.948423	0.909556	0.947047	0.972989	0.861377	0.9363
	DMTN	0.887914	0.851568	0.750228	0.778298	0.893938	0.929292	0.916612	0.847746	0.836572	0.921483	0.861365	0
	CALB2	0.9846	0.867975	0.706201	0.75148	0.884889	0.763397	0.768916	0.940924	0.973083	0.953823	0.859529	0.9147
	ACSBG1	0.877018	0.854674	0.661473	0.859347	0.919606	0.793569	0.896083	0.898626	0.919883	0.870483	0.855076	0.7239
	GAP43	0.927622	0.767882	0.789253	0.775075	0.822837	0.766005	0.804415	0.955104	0.97574	0.962762	0.854669	0.8641
	SLC32A1	0.870903	0.815137	0.755062	0.597598	0.948651	0.918297	0.860323	0.962628	0.892907	0.914197	0.85357	0.8737
	ABAT	0.691129	0.912752	0.810137	0.765634	0.842278	0.887355	0.874244	0.931097	0.926826	0.885734	0.852719	0.6203
	CYP46A1	0.774705	0.795739	0.651641	0.774524	0.941878	0.897759	0.854984	0.954165	0.954344	0.926346	0.852609	0.7169
	SHANK1	0.619384	0.761504	0.852691	0.797209	0.901124	0.879793	0.875817	0.955762	0.921985	0.960655	0.852593	0.5725
	IDH2	0.853736	0.805645	0.793155	0.703264	0.863062	0.952073	0.827295	0.921986	0.866072	0.928854	0.851514	0.6142
	BAIAP3	0.940313	0.865648	0.815171	0.782655	0.963706	0.841465	0.740394	0.875915	0.817717	0.867524	0.851051	0.8932
	GRM5	0.792298	0.717355	0.787776	0.830569	0.878402	0.918888	0.863887	0.948723	0.865727	0.89784	0.850146	0.889
	SYT2	0.845911	0.850929	0.670666	0.684643	0.976849	0.909412	0.865572	0.871465	0.847237	0.975092	0.849778	0.8333
	ERP29	0.836155	0.847464	0.786637	0.866669	0.91244	0.789497	0.712497	0.935657	0.907985	0.893843	0.848884	0.4783
	ACADVL	0.798123	0.739696	0.969879	0.9825	0.816468	0.851709	0.78541	0.75317	0.807497	0.964145	0.84686	0.5842
	GFAP	0.925051	0.918018	0.819439	0.749301	0.844186	0.823611	0.729068	0.90154	0.80494	0.945194	0.846035	0.7481
	FAM171A2	0.88488	0.943813	0.872451	0.746099	0.944099	0.871365	0.8384	0.789561	0.69397	0.870559	0.84552	0.6891
	CADM4	0.954593	0.853237	0.741752	0.712632	0.906549	0.747412	0.784452	0.886271	0.923794	0.936643	0.844734	0.7812
	PSD3	0.816151	0.582494	0.753805	0.817022	0.870216	0.928533	0.941147	0.907169	0.844472	0.985451	0.844646	0.8463
	CADM3	0.979063	0.840247	0.822671	0.759951	0.883183	0.873761	0.843887	0.724603	0.731972	0.977568	0.84369	0.7134
	TSPAN7	0.954208	0.97607	0.817094	0.77154	0.888199	0.773293	0.778354	0.832743	0.76369	0.880958	0.843615	0.6769
	GPRIN1	0.87214	0.881484	0.823177	0.870582	0.772665	0.751307	0.738158	0.907188	0.874929	0.9422	0.843383	0.8534
	PHF24	0.939106	0.878187	0.901274	0.780237	0.951212	0.887334	0.693955	0.939121	0.664743	0.79787	0.843304	0
	SLC4A4	0.835426	0.545431	0.669996	0.688971	0.904216	0.94865	0.943789	0.968919	0.942284	0.976895	0.842458	0.57
	SFXN5	0.791705	0.851354	0.623472	0.820112	0.894837	0.876002	0.938622	0.868906	0.876752	0.882073	0.842383	0.3874
	ATP1A2	0.841384	0.630711	0.590252	0.727869	0.906834	0.881041	0.944811	0.994952	0.964721	0.938174	0.842075	0.656
	PRKCB	0.874841	0.817457	0.784241	0.721153	0.889005	0.898769	0.742201	0.956878	0.81921	0.9152	0.841895	0.8725
	PGRMC1	0.961641	0.991883	0.858825	0.754798	0.954692	0.770861	0.614781	0.863217	0.75239	0.895173	0.841826	0.753
	AP2A1	0.96843	0.796251	0.925183	0.764357	0.784332	0.94669	0.804798	0.835506	0.772547	0.812814	0.841091	0.5315
	FLOT1	0.863828	0.873022	0.856224	0.732979	0.961229	0.902811	0.860324	0.86312	0.746833	0.743676	0.840405	0.4728
	GNAZ	0.789759	0.836486	0.681679	0.669613	0.949041	0.852919	0.843346	0.936483	0.878857	0.96576	0.840394	0.2505
	ANK1	0.865717	0.604694	0.802019	0.735703	0.823224	0.946695	0.939352	0.912574	0.837613	0.920422	0.838801	0.919
	TUBB5	0.76791	0.795934	0.792284	0.752271	0.870061	0.738239	0.866262	0.933135	0.961752	0.907768	0.838562	0.5516
	CRYM	0.729901	0.747088	0.847042	0.895216	0.737657	0.900594	0.88151	0.890401	0.757003	0.962922	0.834933	0.89
	RMDN3	0.893673	0.858334	0.787481	0.580836	0.882842	0.924299	0.844884	0.918138	0.723938	0.918415	0.833284	0
	DYNLL2	0.855778	0.778641	0.812771	0.786528	0.742045	0.808188	0.767427	0.966194	0.892216	0.916452	0.832624	0.4524
	CADM2	0.790776	0.788286	0.725745	0.544992	0.918223	0.896168	0.888495	0.986527	0.873428	0.906259	0.83189	0.6602
	CAMK2A	0.921911	0.839818	0.630183	0.793137	0.903795	0.829798	0.912735	0.85521	0.78506	0.840256	0.83119	0.9348
	THY1	0.706735	0.732465	0.795816	0.789597	0.755499	0.77265	0.802141	0.985535	0.982978	0.977878	0.830129	0.8593
	CORO2B	0.902012	0.898339	0.709733	0.730211	0.977663	0.760258	0.945233	0.7852	0.906457	0.680179	0.829528	0.6501
	DNM1L	0.894981	0.792155	0.794726	0.826657	0.750406	0.611821	0.761371	0.930781	0.97275	0.958985	0.829463	0.5122
	CNKSR2	0.795528	0.689307	0.782746	0.714799	0.956199	0.797413	0.841931	0.827871	0.920691	0.958332	0.828482	0.8901
	GLUD1	0.940938	0.827541	0.75048	0.679599	0.891739	0.781595	0.631776	0.964566	0.865135	0.949593	0.828296	0.7123
	STRN4	0.89697	0.875237	0.550464	0.860778	0.949183	0.711739	0.950907	0.809401	0.952237	0.722635	0.827955	0.6194
	HEPACAM	0.750139	0.628651	0.681157	0.69408	0.941183	0.939736	0.927053	0.875776	0.881426	0.944991	0.826419	0.7326
	STX1B	0.918935	0.888473	0.667987	0.685081	0.963292	0.814731	0.887797	0.855189	0.781497	0.799121	0.82621	0.6775
	ETFA	0.777464	0.638861	0.697631	0.553199	0.913222	0.963552	0.874273	0.952985	0.955346	0.923719	0.825025	0.3088
	ACSL6	0.811232	0.786495	0.643181	0.850918	0.907875	0.852976	0.901	0.885025	0.888834	0.722366	0.82499	0.693
	FSCN1	0.745984	0.779664	0.718446	0.693414	0.844157	0.976091	0.966871	0.8352	0.715045	0.957087	0.823196	0.6465
	HSPA12A	0.766755	0.894915	0.789019	0.646052	0.903994	0.929408	0.822472	0.839523	0.722893	0.911048	0.822608	0.7636
	PCSK1N	0.659466	0.871816	0.716952	0.614866	0.880804	0.928942	0.893838	0.878925	0.855417	0.923294	0.822432	0.5491
	DAGLA	0.803239	0.685938	0.630673	0.861991	0.975441	0.909638	0.893165	0.908207	0.826348	0.716154	0.821079	0.4999
	CTNNA2	0.866028	0.881941	0.811153	0.71574	0.716762	0.910524	0.776193	0.844467	0.759005	0.926387	0.82082	0.8114
	SEPT4	0.699763	0.823858	0.712974	0.497457	0.904	0.93723	0.949008	0.964583	0.801552	0.901798	0.819222	0
	SLC8A2	0.883788	0.841175	0.561421	0.759848	0.873498	0.687316	0.857742	0.837324	0.968331	0.92102	0.819146	0.8964
	ACTR3B	0.744935	0.93534	0.888196	0.819504	0.903618	0.880862	0.584044	0.913038	0.74522	0.764277	0.817903	0.9052
	OXR1	0.586175	0.723393	0.863356	0.711415	0.919032	0.850553	0.865982	0.888058	0.838437	0.932069	0.817847	0.8271
	PRDX5	0.887866	0.735134	0.73084	0.678467	0.754721	0.805269	0.848288	0.924727	0.880383	0.924375	0.817007	0.5712
	ATP6V1B2	0.67794	0.673457	0.687717	0.62044	0.860673	0.918669	0.94004	0.885175	0.914639	0.988017	0.816677	0.6132
	SLC2A13	0.868368	0.86158	0.582004	0.909709	0.945267	0.754737	0.938149	0.667153	0.93954	0.688267	0.815477	0.8845
	LINGO1	0.948432	0.933993	0.515862	0.817384	0.985296	0.638079	0.952518	0.666542	0.951642	0.738754	0.81485	0.824
	SHANK3	0.766113	0.891881	0.705509	0.870054	0.850699	0.77006	0.947909	0.642131	0.89847	0.788152	0.813098	0.82
	EPHA4	0.955627	0.857858	0.786342	0.751519	0.885509	0.792845	0.69392	0.781075	0.670544	0.948701	0.812394	0.9199
	TMEM65	0.706731	0.79225	0.792676	0.819435	0.862552	0.669234	0.921921	0.893583	0.937837	0.727496	0.812371	0.697
	BCAN	0.790271	0.674282	0.924326	0.623441	0.89561	0.867415	0.869413	0.850407	0.805327	0.800499	0.810099	0.5514
	HNRNPA1	0.980939	0.833252	0.873568	0.783769	0.725049	0.905752	0.795819	0.623438	0.661741	0.914417	0.809774	0
	TPPP	0.733294	0.761843	0.755343	0.70362	0.822637	0.982487	0.857463	0.782038	0.793393	0.892453	0.808457	0.5891
	PAK1	0.586459	0.813549	0.778669	0.632787	0.852371	0.922743	0.911068	0.889095	0.814645	0.882644	0.808403	0.7891
	RASAL1	0.931964	0.908058	0.626687	0.575852	0.954068	0.792572	0.774057	0.798866	0.766433	0.938747	0.80673	0.847
	AHCYL2	0.692688	0.726596	0.579915	0.820674	0.985271	0.944822	0.815387	0.952772	0.811653	0.729931	0.805971	0.6794
	RAP1GDS1	0.723475	0.905438	0.856963	0.570291	0.723507	0.808351	0.863931	0.974351	0.759472	0.866227	0.805201	0.6383
	NDRG3	0.908627	0.720751	0.858312	0.627598	0.852647	0.890105	0.83583	0.856739	0.842611	0.650906	0.804413	0.6337
	CNTN4	0.762837	0.64406	0.793056	0.615053	0.856785	0.907239	0.794904	0.884679	0.839792	0.938486	0.803689	0.8415
	TNR	0.889715	0.841494	0.950889	0.86255	0.755515	0.806341	0.716033	0.683482	0.62379	0.902705	0.803251	0.3585
	DLG4	0.737652	0.899465	0.617059	0.77427	0.882459	0.934189	0.826484	0.834811	0.731067	0.793931	0.803139	0.6431
	EFHD2	0.781905	0.906417	0.652948	0.650657	0.867621	0.831052	0.728577	0.810208	0.820203	0.96873	0.801832	0.8731
	CADM1	0.920981	0.932058	0.58773	0.767189	0.924257	0.747108	0.903722	0.57666	0.725526	0.920788	0.800602	0.7868
	NRXN1	0.888716	0.938541	0.829009	0.809691	0.839089	0.747253	0.639176	0.693533	0.711104	0.900437	0.799655	0.841
	NCDN	0.957576	0.881376	0.518232	0.680396	0.910664	0.561749	0.764211	0.835953	0.942857	0.942136	0.799515	0.8078
	ATP2A3	0.801798	0.586339	0.672072	0.667576	0.815062	0.923832	0.781926	0.961089	0.860623	0.901708	0.797202	0.8657
	ABI2	0.686394	0.689374	0.757313	0.386397	0.969338	0.945659	0.901115	0.900825	0.849687	0.884132	0.797023	0.7155
	NCAM2	0.806078	0.9083	0.88931	0.473391	0.951401	0.9225	0.744179	0.893355	0.573085	0.807561	0.796916	0
	SHISA6	0.903696	0.899667	0.730502	0.390786	0.951127	0.92481	0.689527	0.89577	0.692272	0.884709	0.796287	0.8914
	MAP6	0.617142	0.528294	0.921955	0.662393	0.968967	0.838227	0.899584	0.759018	0.914518	0.849749	0.795985	0.503
	ADCY5	0.902175	0.980226	0.610394	0.742821	0.948351	0.668498	0.685814	0.722581	0.809993	0.887786	0.795864	0.7338
	KCNAB2	0.758454	0.662105	0.858201	0.815598	0.876086	0.758474	0.747057	0.865797	0.793078	0.810949	0.79458	0.8163
	BTBD17	0.717768	0.815972	0.842313	0.729919	0.877108	0.751583	0.649162	0.819933	0.782836	0.950282	0.793688	0.6729
	TMEM30A	0.881999	0.807327	0.890298	0.704517	0.976479	0.749058	0.722806	0.675388	0.713901	0.814413	0.793619	0.3874
	ATP5A1	0.851852	0.512139	0.774384	0.681126	0.812669	0.885069	0.925074	0.83063	0.7982	0.84916	0.79203	0.4782
	MARK2	0.7647	0.788543	0.675056	0.60823	0.956968	0.786931	0.769101	0.880429	0.843745	0.829155	0.790286	0.6941
	CAND1	0.593768	0.750476	0.770695	0.939001	0.734437	0.807168	0.76479	0.863671	0.793004	0.885507	0.790252	0.3031
	ASPH	0.883798	0.842063	0.546633	0.655638	0.973142	0.822594	0.732613	0.84322	0.746898	0.844805	0.78914	0.4221
	CTSD	0.945319	0.70204	0.764018	0.863063	0.612591	0.71774	0.827676	0.951322	0.71657	0.783942	0.788428	0.435
	ARHGAP26	0.827399	0.65835	0.589605	0.780792	0.890907	0.692216	0.942008	0.700092	0.954867	0.844354	0.788059	0.8107
	TUBB4A	0.819096	0.924275	0.816343	0.777064	0.899988	0.600032	0.636096	0.866325	0.828588	0.71182	0.787963	0
	NT5DC3	0.830735	0.896309	0.832383	0.703566	0.631928	0.841018	0.809596	0.799814	0.653841	0.867939	0.786713	0.7567
	VAMP1	0.85942	0.89263	0.817936	0.850495	0.74618	0.57009	0.499848	0.87901	0.82335	0.91425	0.785321	0.8937
	AIFM1	0.733435	0.843921	0.822627	0.567667	0.847712	0.737362	0.695644	0.92186	0.782419	0.895933	0.784858	0.5142
	ARHGEF33	0.560497	0.588341	0.461457	0.559343	0.965564	0.964372	0.929953	0.970166	0.959848	0.88751	0.784705	0
	ATP2B3	0.798915	0.493749	0.552095	0.663083	0.891162	0.801416	0.945044	0.854307	0.964998	0.881353	0.784612	0.8265
	IRGQ	0.722022	0.915405	0.681104	0.534541	0.884335	0.890239	0.926756	0.789802	0.796966	0.700025	0.784119	0
	TOMM70A	0.886195	0.859183	0.840062	0.794302	0.735026	0.606337	0.692588	0.76396	0.724424	0.926512	0.782859	0.6786
	GJA1	0.693902	0.510883	0.610381	0.825716	0.865901	0.878105	0.955688	0.910595	0.733978	0.841559	0.782671	0.4955
	ATP6V0D1	0.703731	0.516409	0.8734	0.825582	0.831583	0.799942	0.789986	0.786499	0.813222	0.867429	0.780778	0.4789
	HNRNPL	0.932793	0.874525	0.849869	0.75134	0.851226	0.636838	0.516773	0.788256	0.706687	0.890295	0.77986	0.3576
	CYB5R1	0.829694	0.827478	0.804242	0.761277	0.814771	0.816039	0.858776	0.72431	0.642612	0.718269	0.779747	0.7323
	FKBP4	0.782182	0.927768	0.758518	0.758563	0.871014	0.461218	0.650368	0.770105	0.865016	0.940436	0.778519	0.5106
	SPTB	0.791599	0.553168	0.736266	0.51455	0.938952	0.963392	0.725188	0.935839	0.809158	0.80533	0.777344	0.8001
	ALDOA	0.76447	0.517597	0.71662	0.645363	0.824642	0.864058	0.897609	0.86365	0.824137	0.839261	0.775741	0.3354
	DBN1	0.844906	0.686936	0.861292	0.745657	0.757682	0.887644	0.895141	0.75715	0.482937	0.83388	0.775322	0.7286
	KRT10	0.963625	0.842025	0.787991	0.682984	0.750444	0.827558	0.815081	0.743423	0.4888	0.847176	0.774911	0.5179
	DPYSL4	0.982489	0.877503	0.685095	0.625011	0.918796	0.63411	0.604902	0.721374	0.759253	0.939725	0.774826	0.7314
	SEPT5	0.874657	0.761631	0.603435	0.587879	0.943436	0.790211	0.781633	0.880415	0.702432	0.820551	0.774628	0
	ALDH1A1	0.894354	0.639689	0.546814	0.625864	0.748339	0.715671	0.73251	0.912053	0.976561	0.953929	0.774578	0.8785
	ATP2A2	0.940256	0.65045	0.608724	0.612585	0.758344	0.663733	0.750899	0.947108	0.944221	0.865232	0.774155	0.5182
	PTPRN2	0.78813	0.733408	0.751572	0.589887	0.939241	0.72343	0.704296	0.804003	0.762843	0.944162	0.774097	0.7549
	UQCRQ	0.879923	0.885018	0.609757	0.654939	0.795806	0.722879	0.865255	0.802085	0.652535	0.861592	0.772979	0.5554
	GNAI1	0.881145	0.828966	0.721453	0.751015	0.960055	0.705942	0.753508	0.815891	0.661959	0.64021	0.772014	0.647
	AP2M1	0.804395	0.627611	0.902852	0.756318	0.715399	0.794827	0.808367	0.746761	0.656364	0.890224	0.770312	0.4303
	SEPT11	0.891309	0.848906	0.634471	0.547998	0.891594	0.619945	0.648467	0.846646	0.877516	0.893818	0.770067	0
	MAOA	0.863657	0.921266	0.813265	0.484846	0.912971	0.782418	0.571351	0.855775	0.598135	0.892632	0.769632	0.7927
	TMEM163	0.864635	0.829101	0.525442	0.453411	0.941504	0.756033	0.771694	0.864919	0.847977	0.826905	0.768162	0.7067
	ADGRL1	0.834227	0.886202	0.868061	0.595019	0.783005	0.713791	0.473866	0.966921	0.80267	0.751179	0.767494	0
	OXCT1	0.960762	0.632906	0.628407	0.831706	0.771641	0.691209	0.851553	0.774268	0.651137	0.878063	0.767165	0.6731
	PTK2B	0.868632	0.672868	0.565605	0.627175	0.77617	0.816713	0.752551	0.865744	0.783006	0.929227	0.765769	0.8599
	NEFL	0.575167	0.627404	0.902618	0.794713	0.808328	0.742917	0.653168	0.844737	0.809936	0.897849	0.765684	0.8885
	MAOB	0.880356	0.746444	0.818278	0.787579	0.825866	0.714354	0.722198	0.764531	0.631891	0.760216	0.765171	0.8558
	H2AFY	0.941943	0.893625	0.846764	0.607803	0.820045	0.738632	0.354897	0.904983	0.755829	0.782517	0.764704	0.333
	SYN2	0.917343	0.807809	0.472651	0.562106	0.955822	0.637777	0.752457	0.798253	0.823529	0.904956	0.76327	0.8541
	GRIA1	0.938275	0.824185	0.581495	0.489152	0.944306	0.727947	0.587307	0.858557	0.737047	0.939514	0.762779	0.8958
	CTNNB1	0.764975	0.872533	0.49662	0.55777	0.875077	0.863829	0.898003	0.611294	0.721473	0.962643	0.762422	0.6494
	PLP1	0.56324	0.551307	0.649764	0.603922	0.845391	0.922821	0.853537	0.900568	0.76965	0.953357	0.761356	0.894
	ATP1A3	0.891498	0.739133	0.566573	0.622614	0.868407	0.827204	0.783609	0.848702	0.597186	0.846738	0.759166	0.6169
	VAPA	0.706341	0.548771	0.661549	0.675001	0.900149	0.760974	0.817701	0.813616	0.768101	0.931268	0.758347	0.3824
	SNAP25	0.849579	0.923175	0.570437	0.500984	0.902995	0.722619	0.827117	0.734645	0.708743	0.793606	0.75339	0.8641
	GRM2	0.933259	0.880933	0.686106	0.555886	0.950619	0.76223	0.582629	0.737442	0.501281	0.927008	0.751739	0.2169
	DGKB	0.515313	0.788736	0.842574	0.86277	0.649899	0.670184	0.575267	0.855243	0.772559	0.97759	0.751013	0.8938
	WFS1	0.933646	0.958951	0.507921	0.930399	0.978423	0.639377	0.811805	0.613273	0.876724	0.247736	0.749826	0.4109
	DLG2	0.540024	0.85879	0.91892	0.934376	0.654346	0.534309	0.619563	0.884005	0.777162	0.7704	0.749189	0.6832
	GAD2	0.951083	0.796181	0.520834	0.700614	0.822801	0.519018	0.675263	0.815422	0.762251	0.919189	0.748266	0.8823
	SLC6A3	0.714085	0.839433	0.48063	0.927805	0.952043	0.714302	0.64289	0.751988	0.807678	0.647343	0.74782	0.8898
	CYC1	0.726687	0.58259	0.876927	0.945666	0.845418	0.660985	0.734241	0.647986	0.536599	0.908662	0.746576	0.4121
	GPRIN3	0.544797	0.768993	0.604252	0.79023	0.862689	0.879552	0.734055	0.816595	0.715631	0.74781	0.74646	0.7371
	LGI1	0.479581	0.817201	0.934693	0.807636	0.818183	0.59087	0.550403	0.802649	0.714041	0.946723	0.746198	0.7817
	KRT16	0.69593	0.937539	0.722203	0.891904	0.597288	0.582496	0.495301	0.775956	0.923078	0.839087	0.746078	0.8439
	DLAT	0.739077	0.891255	0.844494	0.692492	0.733198	0.865623	0.495044	0.732842	0.68605	0.777367	0.745744	0.391
	GDAP1	0.772682	0.764503	0.90659	0.833109	0.739156	0.679274	0.496219	0.760053	0.573886	0.927003	0.745248	0.3872
	SLC25A22	0.658793	0.551005	0.578134	0.549827	0.804153	0.89791	0.723888	0.852197	0.923881	0.904102	0.744389	0.8375
	PRODH	0.804033	0.681761	0.674993	0.709992	0.718306	0.715665	0.725416	0.695886	0.72974	0.97796	0.743375	0.4295
	SLC25A18	0.923764	0.8439	0.478827	0.559896	0.92208	0.717557	0.769354	0.704334	0.686042	0.821156	0.742691	0.5297
	PRKAR2B	0.858455	0.754758	0.351506	0.660093	0.928566	0.623821	0.821579	0.676414	0.853162	0.889083	0.741744	0.8432
	GLUL	0.896193	0.774007	0.691252	0.62334	0.746869	0.585742	0.549004	0.796558	0.822961	0.927057	0.741298	0.655
	SLC1A6-1	0.738275	0.727385	0.523044	0.410153	0.987216	0.833096	0.711723	0.808835	0.683418	0.974316	0.739746	0.7636
	SNCA	0.622496	0.723691	0.442822	0.327287	0.941589	0.85582	0.81865	0.889793	0.858528	0.90016	0.738084	0.8439
	AHCYL1	0.838692	0.61832	0.589661	0.459256	0.846256	0.701461	0.793984	0.938041	0.880022	0.708901	0.737459	0.4729
	TRPM3	0.535172	0.386669	0.466923	0.658049	0.877483	0.864447	0.829824	0.907264	0.906913	0.938041	0.737079	0.7163
	CD47	0.96508	0.797495	0.500365	0.645183	0.805809	0.428181	0.619921	0.763805	0.887999	0.955949	0.736979	0.5753
	NGEF	0.729359	0.671351	0.864184	0.809964	0.992562	0.679034	0.586892	0.659559	0.541396	0.826336	0.736064	0.936
	MTCH1	0.616563	0.439022	0.633539	0.514562	0.921846	0.717961	0.827965	0.829268	0.923724	0.930622	0.735507	0.4922
	AP2A2	0.849311	0.518275	0.648574	0.656315	0.522285	0.854761	0.885609	0.732208	0.729804	0.95046	0.73476	0.4096
	TUBB2A	0.695148	0.755973	0.773163	0.354004	0.888923	0.720302	0.753131	0.852114	0.792798	0.759776	0.734533	0.7173
	SCCPDH	0.74252	0.815166	0.781082	0.786574	0.879304	0.604	0.828971	0.428886	0.642709	0.832233	0.734144	0.6667
	LPPR4	0.684553	0.653709	0.713779	0.616151	0.655988	0.731096	0.74475	0.812649	0.875888	0.847239	0.73358	0.9289
	PPP2R1A	0.876987	0.566319	0.346159	0.546248	0.863462	0.645603	0.791153	0.82971	0.901523	0.962398	0.732956	0.4562
	LMNB1	0.717937	0.790409	0.648562	0.569041	0.837306	0.712336	0.511478	0.804436	0.813503	0.917156	0.732216	0.6056
	SYP	0.610055	0.42472	0.76771	0.839446	0.856959	0.760908	0.753285	0.697507	0.64594	0.964392	0.732092	0.6896
	CMAS	0.457348	0.673987	0.858986	0.603221	0.959559	0.745467	0.609522	0.86742	0.671126	0.865573	0.731221	0.7454
	TMCC2	0.580045	0.63383	0.688541	0.767133	0.94818	0.540877	0.896613	0.759926	0.881429	0.607539	0.730411	0.6887
	ARHGEF2	0.787242	0.581375	0.612842	0.534198	0.706406	0.834406	0.767367	0.957844	0.71753	0.803397	0.730261	0.685
	C2CD2L	0.620505	0.727008	0.492684	0.75383	0.937967	0.687602	0.874377	0.803174	0.872662	0.526304	0.729611	0.7934
	SOD2	0.934858	0.770581	0.309295	0.75436	0.848119	0.47567	0.881907	0.772382	0.872288	0.659721	0.727918	0.5776
	SLC16A1	0.785744	0.545754	0.363614	0.522854	0.899609	0.79258	0.832865	0.850352	0.792703	0.885751	0.727183	0.7577
	SHANK2	0.77898	0.689811	0.734876	0.497232	0.729696	0.91403	0.653423	0.871612	0.765366	0.620919	0.725594	0.8501
	COX7A2	0.87374	0.802842	0.670079	0.62913	0.839879	0.81603	0.741769	0.575422	0.362518	0.928891	0.72403	0.472
	CALB1	0.543383	0.706916	0.537384	0.779433	0.788102	0.647191	0.869053	0.82062	0.897508	0.650272	0.723986	0.8801
	CAP2	0.841807	0.684706	0.463593	0.483859	0.789684	0.650872	0.770498	0.847093	0.84546	0.855965	0.723354	0.8747
	IGSF8	0.970293	0.804963	0.830092	0.631599	0.862727	0.704663	0.517912	0.599148	0.573019	0.732756	0.722717	0.5159
	ATP5H	0.861991	0.801024	0.538496	0.396175	0.780076	0.798096	0.705918	0.810091	0.635218	0.898044	0.722513	0.2938
	SFXN3	0.596291	0.75479	0.302037	0.316207	0.889181	0.937883	0.915183	0.75926	0.804579	0.949714	0.722513	0.6577
	ARHGAP1	0.863839	0.653627	0.945198	0.713758	0.767294	0.867856	0.72198	0.622872	0.247191	0.817027	0.722064	0.6438
	HNRNPA2B1	0.912357	0.922127	0.730901	0.601262	0.857325	0.519511	0.369936	0.71443	0.735826	0.852409	0.721608	0.4454
	PPP1R9B	0.582641	0.564767	0.859107	0.536357	0.909596	0.718966	0.689997	0.716764	0.908392	0.729171	0.721576	0.6065
	SETD7	0.510391	0.795427	0.503954	0.393137	0.773615	0.772299	0.885749	0.860335	0.817372	0.901409	0.721369	0.5202
	CNTN1	0.630264	0.398859	0.599623	0.563379	0.849409	0.831697	0.782099	0.832752	0.744329	0.978411	0.721082	0.6862
	CHL1	0.881933	0.837751	0.748172	0.418111	0.854985	0.732923	0.504519	0.849925	0.555201	0.827102	0.721062	0.862
	HK1	0.904103	0.724212	0.440295	0.65783	0.83189	0.658618	0.792608	0.557483	0.717345	0.925049	0.720943	0.574
	ASRGL1	0.794662	0.755956	0.584907	0.836006	0.698829	0.611417	0.583637	0.727401	0.861224	0.751989	0.720603	0.6276
	MYH14	0.828288	0.57376	0.648038	0.769225	0.846044	0.73213	0.79594	0.51718	0.543209	0.946253	0.720007	0.2454
	DDX1	0.763658	0.682275	0.606815	0.546937	0.579607	0.819923	0.79545	0.860466	0.665759	0.877908	0.71988	0.4172
	PRKAR1A	0.86673	0.639434	0.480585	0.532707	0.861045	0.654966	0.685981	0.716163	0.758964	0.995283	0.719186	0.4334
	YWHAH	0.912654	0.808097	0.719476	0.857504	0.871002	0.66596	0.808408	0.435366	0.525179	0.583729	0.718737	0.8149
	RALA	0.674103	0.743286	0.952649	0.794162	0.425478	0.58196	0.708733	0.795284	0.816963	0.692633	0.718525	0.6522
	MAP4-1	0.858262	0.517461	0.622706	0.41172	0.811467	0.773828	0.590018	0.85163	0.800258	0.931095	0.716844	0.8093
	CKMT1	0.70508	0.151799	0.735079	0.656272	0.784384	0.93312	0.915587	0.624993	0.692017	0.966498	0.716483	0.8195
	ABHD16A	0.901263	0.807984	0.43147	0.505475	0.92263	0.601618	0.668929	0.822627	0.680845	0.794875	0.713772	0
	GNB2	0.698701	0.478329	0.656407	0.5551	0.673572	0.744624	0.837234	0.827539	0.732496	0.932208	0.713621	0.4069
	KCNC3	0.8861	0.70022	0.398046	0.49449	0.882517	0.679436	0.800071	0.618768	0.949372	0.725176	0.713419	0.877
	PDIA4	0.671403	0.579009	0.582085	0.738654	0.584555	0.693025	0.732521	0.919258	0.743957	0.877985	0.712245	0.6147
	RBM14	0.814525	0.82461	0.729638	0.821088	0.700993	0.487826	0.55914	0.642513	0.615916	0.917388	0.711364	0.4142
	TNPO2	0.928662	0.832255	0.842261	0.57728	0.635538	0.739109	0.675065	0.806259	0.52975	0.543248	0.710943	0.1438
	SLC12A2	0.732452	0.331404	0.432793	0.606986	0.635118	0.799159	0.877528	0.827119	0.876215	0.941675	0.706045	0.8126
	LMNA	0.600166	0.779553	0.596998	0.7083	0.712855	0.602649	0.444981	0.838031	0.849433	0.927138	0.706011	0.7082
	VDAC3	0.594571	0.693153	0.753606	0.517984	0.865409	0.701901	0.575227	0.884994	0.607486	0.853616	0.704795	0.414
	SV2B	0.911586	0.795323	0.67482	0.510874	0.910167	0.547683	0.504594	0.644759	0.682891	0.863085	0.704578	0.8687
	HIST1H4D	0.52086	0.86141	0.776079	0.831815	0.476276	0.687581	0.498483	0.678431	0.779711	0.934979	0.704563	0.4083
	EPB4.1	0.894652	0.663782	0.885773	0.322005	0.79301	0.884069	0.382394	0.862349	0.754218	0.589124	0.703138	0.8745
	ERLIN2	0.778687	0.819941	0.546638	0.748456	0.637471	0.367219	0.724945	0.729593	0.781776	0.884603	0.701933	0.5968
	SYNJ1	0.563639	0.225352	0.713909	0.459483	0.717499	0.841279	0.874492	0.809697	0.878864	0.93343	0.701764	0.8068
	NDUFV3	0.471698	0.784515	0.693197	0.126418	0.884967	0.872348	0.824299	0.954794	0.665258	0.737198	0.701469	0.6762
	SUCLG1	0.828391	0.840969	0.68716	0.424361	0.761784	0.708415	0.486781	0.824179	0.538921	0.90597	0.700693	0.4495
	FLOT2	0.813844	0.533688	0.699981	0.498681	0.844813	0.841112	0.72815	0.678074	0.613912	0.75159	0.700385	0.6036
	SLC25A12	0.610867	0.810011	0.775681	0.466813	0.75075	0.483762	0.614961	0.920416	0.768611	0.787733	0.69896	0.5727
	NONO	0.808406	0.876199	0.733561	0.633527	0.829022	0.50065	0.422812	0.625305	0.732894	0.821347	0.698372	0.4842
	YWHAZ	0.716282	0.251148	0.478715	0.588826	0.593472	0.86332	0.867411	0.849906	0.833341	0.939713	0.698213	0.7153
	GPR158	0.763619	0.5355	0.193622	0.689245	0.831999	0.731096	0.964237	0.843048	0.75631	0.669191	0.697787	0.8629
	AMPH	0.825297	0.588516	0.771605	0.415773	0.745261	0.816961	0.727733	0.935083	0.564822	0.586082	0.697713	0.7504
	SLC20A2	0.781794	0.708212	0.650498	0.408313	0.802605	0.563974	0.812179	0.898683	0.822403	0.527234	0.697589	0.7487
	SYNGR1	0.683543	0.766769	0.549888	0.675009	0.646553	0.516123	0.576281	0.768669	0.844821	0.940735	0.696839	0.407
	SLC1A6-2	0.852739	0.704593	0.266413	0.62055	0.786575	0.586515	0.708945	0.811396	0.880307	0.746886	0.696492	0.7636
	ATP6V1C1	0.656987	0.415121	0.689281	0.423482	0.81552	0.877298	0.839603	0.670759	0.6478	0.92164	0.695749	0.6573
	PDE1B	0.790519	0.426687	0.377207	0.554072	0.790471	0.842416	0.801501	0.855808	0.736549	0.782121	0.695735	0.8653
	KCTD12	0.827837	0.822429	0.809551	0.413043	0.694836	0.769137	0.53971	0.893353	0.620192	0.559519	0.694961	0.6268
	SACM1L	0.761646	0.916709	0.478593	0.292379	0.905548	0.80875	0.768512	0.709173	0.580651	0.711443	0.69334	0.7094
	VDAC2	0.635966	0.816597	0.716106	0.680556	0.630013	0.797696	0.821681	0.714782	0.372153	0.747743	0.693329	0.5846
	YWHAQ	0.88959	0.687648	0.963547	0.718892	0.455902	0.804273	0.597727	0.80135	0.384822	0.628838	0.693259	0.6468
	ADGRB2-2	0.678996	0.871037	0.338093	0.43276	0.742518	0.834707	0.877746	0.640554	0.659698	0.842738	0.691885	0
	POR	0.869015	0.746746	0.553151	0.666125	0.611912	0.521664	0.686326	0.77218	0.718133	0.772107	0.691736	0.3717
	STXBP3	0.340522	0.563649	0.505044	0.431152	0.776259	0.930133	0.866066	0.9014	0.80005	0.793529	0.690781	0.7532
	CKAP4	0.381063	0.52581	0.63279	0.791417	0.664095	0.813521	0.751401	0.747169	0.661295	0.937055	0.690562	0.7502
	EXOG	0.636831	0.517172	0.417681	0.427461	0.708122	0.80031	0.804842	0.873366	0.752098	0.954474	0.689236	0.2681
	ABI1	0.717608	0.623988	0.860853	0.792424	0.73127	0.572768	0.78809	0.648596	0.406607	0.745805	0.688801	0.8072
	NDRG1	0.768566	0.645877	0.455034	0.542779	0.952428	0.492399	0.753402	0.629162	0.845773	0.800909	0.688633	0.8566
	PDIA3	0.949849	0.706116	0.832081	0.484159	0.520179	0.687042	0.450589	0.881925	0.62708	0.746157	0.688518	0.6635
	TRAP1	0.486156	0.855895	0.79253	0.786247	0.387712	0.517206	0.372891	0.835275	0.952694	0.895503	0.688211	0.4223
	MTSS1L	0.583218	0.586844	0.735965	0.760601	0.810143	0.446792	0.511456	0.788525	0.821124	0.827295	0.687196	0.3788
	HSPH1	0.69094	0.759372	0.776857	0.446713	0.805262	0.711763	0.72688	0.590719	0.530174	0.832843	0.687153	0.8013
	SNX2	0.341593	0.864082	0.867861	0.778974	0.533305	0.641108	0.329485	0.892992	0.738653	0.865269	0.685332	0.3196
	KRT1	0.550914	0.525634	0.819471	0.903259	0.603226	0.631238	0.608441	0.575175	0.659378	0.974435	0.685117	0.324
	ELFN2	0.886337	0.803309	0.484403	0.630019	0.969181	0.436675	0.642323	0.535792	0.684402	0.772711	0.684515	0.5147
	BSN	0.41705	0.347255	0.549412	0.417842	0.73043	0.844449	0.938085	0.860057	0.889309	0.841421	0.683531	0.8308
	RAB3A	0.87028	0.7174	0.567255	0.486456	0.794442	0.498297	0.80521	0.78823	0.756035	0.540676	0.682428	0.7894
	CACNB4	0.372384	0.778858	0.811862	0.600388	0.661444	0.719669	0.637545	0.771086	0.564396	0.901373	0.6819	0.862
	AP2B1	0.669219	0.567516	0.652126	0.837177	0.650981	0.459769	0.843542	0.82622	0.605962	0.705714	0.681823	0.652
	ACO2	0.905401	0.778365	0.696287	0.718728	0.654494	0.477901	0.564674	0.536743	0.82942	0.650992	0.681301	0.5144
	DNAJC6	0.822354	0.679423	0.869057	0.620883	0.454501	0.656186	0.818628	0.705651	0.564097	0.616729	0.680751	0.648
	GNAI2	0.863987	0.813515	0.608825	0.545735	0.944208	0.541961	0.594256	0.593298	0.51432	0.784463	0.680457	0.4972
	STX1A-2	0.957475	0.84663	0.736436	0.493431	0.835215	0.619405	0.625445	0.715503	0.595225	0.329964	0.675473	0.9399
	DPP10	0.763559	0.816731	0.614541	0.806347	0.865916	0.39557	0.764625	0.461539	0.809563	0.444336	0.674273	0.7367
	MTCH2	0.689985	0.606605	0.763556	0.66495	0.716329	0.617681	0.650467	0.678302	0.467294	0.868945	0.672411	0.5087
	PRRT1	0.932676	0.763512	0.691657	0.391347	0.637668	0.693072	0.488821	0.828676	0.454542	0.831731	0.67137	0.7456
	MAPK1	0.789595	0.296156	0.692291	0.855045	0.491508	0.961391	0.931632	0.536299	0.279602	0.878743	0.671226	0.727
	ILF2	0.842645	0.909316	0.866985	0.597207	0.873257	0.496378	0.221225	0.713543	0.534654	0.646616	0.670183	0.3414
	PPAP2B	0.861113	0.63699	0.644281	0.356093	0.864395	0.736718	0.441537	0.802736	0.493319	0.861637	0.669882	0.5311
	CNP	0.938525	0.857269	0.456746	0.374449	0.925795	0.487528	0.443884	0.70181	0.614941	0.89103	0.669198	0.8539
	PPIA	0.852173	0.615291	0.671197	0.350979	0.714104	0.610207	0.548592	0.885366	0.680924	0.759895	0.668873	0.415
	SLC44A2	0.77574	0.391001	0.48714	0.316218	0.716315	0.792211	0.729865	0.742523	0.929022	0.794189	0.667422	0.5566
	2010300C02Rik	0.503026	0.765072	0.795161	0.746906	0.857403	0.44221	0.470054	0.609468	0.77172	0.712325	0.667334	0
	SEPT6	0.840297	0.794073	0.375287	0.487016	0.790439	0.35024	0.407917	0.82177	0.827248	0.958129	0.665242	0
	ANP32A	0.890913	0.662295	0.818327	0.609789	0.884255	0.656084	0.534781	0.627414	0.35947	0.600518	0.664385	0.7563
	ADD2	0.909178	0.665925	0.491949	0.431489	0.847817	0.495594	0.610044	0.539061	0.750751	0.898115	0.663992	0.7766
	EXOC3	0.964853	0.765545	0.757227	0.385534	0.75646	0.747529	0.592572	0.724192	0.465657	0.461182	0.662075	0.3619
	ALDH5A1	0.872569	0.938306	0.72104	0.288119	0.923226	0.737388	0.320983	0.754444	0.417543	0.645507	0.661913	0.5881
	STXBP5	0.957639	0.89119	0.546374	0.569244	0.893335	0.44302	0.445796	0.426096	0.447885	0.983734	0.660431	0.7192
	HIP1R	0.886983	0.491671	0.648216	0.882858	0.716904	0.716196	0.850688	0.278672	0.324971	0.804993	0.660215	0.7652
	KRT13	0.59043	0.495011	0.753266	0.760486	0.792117	0.781823	0.579616	0.545722	0.362228	0.940391	0.660109	0
	HIBADH	0.963065	0.423985	0.887501	0.616887	0.564024	0.895255	0.676944	0.262306	0.795672	0.506377	0.659202	0.7092
	NRCAM	0.891486	0.53583	0.625428	0.772954	0.720536	0.536084	0.799681	0.37033	0.522106	0.815537	0.658997	0.8012
	CNDP2	0.566571	0.759554	0.75464	0.466773	0.706644	0.711765	0.600769	0.874951	0.432013	0.709867	0.658355	0.5696
	MECP2	0.898161	0.930092	0.694285	0.436572	0.730794	0.625181	0.175041	0.705075	0.709746	0.670758	0.65757	0.4199
	SLC6A1	0.837421	0.572181	0.159162	0.364166	0.768039	0.487302	0.685242	0.893541	0.909739	0.893937	0.657073	0.7814
	ATL1	0.961489	0.904623	0.322022	0.797683	0.95357	0.338682	0.730731	0.315705	0.704987	0.53992	0.656941	0.6659
	SLC2A3	0.976762	0.960656	0.468261	0.402816	0.927965	0.3684	0.388088	0.606998	0.570242	0.889737	0.655992	0.6239
	NCL	0.666155	0.591163	0.795456	0.584211	0.710624	0.540683	0.316367	0.744541	0.832698	0.773279	0.655518	0.5684
	ACAD9	0.727364	0.491996	0.805628	0.604913	0.789512	0.586998	0.693187	0.371907	0.948084	0.519163	0.653875	0.3309
	TUBB2B-1	0.518669	0.500312	0.310949	0.507311	0.843284	0.840474	0.834855	0.646191	0.589599	0.931168	0.652281	0.7444
	OGDHL	0.716691	0.718165	0.785285	0.688132	0.895766	0.3651	0.52386	0.527038	0.461661	0.82944	0.651114	0.7892
	LASP1	0.617338	0.853165	0.193893	0.59989	0.816747	0.622879	0.923185	0.296315	0.739261	0.841652	0.650432	0.5492
	OGT	0.442864	0.75901	0.947771	0.869748	0.246287	0.588209	0.383225	0.842484	0.614422	0.806627	0.650065	0.6229
	ACTR3	0.86064	0.627088	0.676647	0.575958	0.726216	0.484535	0.733143	0.736365	0.606654	0.457284	0.648453	0.6564
	GIT1	0.37166	0.907052	0.824206	0.601912	0.440649	0.682394	0.628825	0.784785	0.397008	0.837901	0.647639	0.7021
	PRRT2	0.893071	0.432947	0.803026	0.450606	0.560951	0.759022	0.436503	0.752467	0.631101	0.752206	0.64719	0.8896
	SDHA	0.636022	0.732594	0.971526	0.594802	0.832756	0.665789	0.339278	0.685815	0.457391	0.554795	0.647077	0.6642
	RFTN2	0.988699	0.908047	0.680951	0.359735	0.884697	0.717034	0.381008	0.596227	0.211837	0.73907	0.646731	0.8118
	GRID2	0.835169	0.812213	0.265979	0.30185	0.929334	0.517818	0.695312	0.655514	0.732867	0.705718	0.645177	0.8577
	SH3GLB2	0.490486	0.600361	0.361769	0.462923	0.929292	0.685611	0.816956	0.589822	0.940326	0.558695	0.643624	0.4813
	UCHL1	0.696468	0.683532	0.344631	0.258467	0.655566	0.727007	0.707268	0.808837	0.701244	0.851421	0.643444	0.777
	ABLIM1	0.763564	0.440474	0.322552	0.735742	0.611397	0.701729	0.726931	0.76469	0.851121	0.506152	0.642435	0.7458
	PDHB	0.40435	0.751461	0.841036	0.661309	0.787027	0.494984	0.587272	0.8482	0.563557	0.468169	0.640736	0.5387
	GNA13	0.799607	0.772043	0.750087	0.632895	0.904098	0.454134	0.241113	0.581979	0.351839	0.918348	0.640614	0.6998
	MCU	0.706637	0.73382	0.704952	0.612194	0.562013	0.349347	0.269053	0.859631	0.775951	0.828563	0.640216	0
	IKBKAP	0.5941	0.446557	0.211311	0.434491	0.861098	0.877922	0.705813	0.897724	0.786219	0.584273	0.639951	0.5355
	HSPA5	0.824626	0.774445	0.487377	0.645552	0.736096	0.607949	0.60557	0.33201	0.882042	0.493833	0.63895	0.3619
	CPT1A	0.772692	0.762909	0.398041	0.303913	0.840309	0.38212	0.506785	0.769853	0.771322	0.880229	0.638817	0.8519
	HIST1H2BF	0.964369	0.763402	0.76648	0.40493	0.594272	0.792442	0.290451	0.511864	0.608881	0.690307	0.63874	0.4054
	CACNA2D3	0.979692	0.973098	0.904355	0.241502	0.976271	0.880413	0.363908	0.88821	0.267002	-0.0972018	0.637725	0.8545
	NEGR1	0.0936215	0.641681	0.447014	0.603828	0.622663	0.607738	0.659679	0.885668	0.915161	0.891513	0.636857	0.869
	CEP76	0.802527	0.52274	0.516615	0.474252	0.84541	0.909333	0.44873	0.931629	0.438534	0.477277	0.636705	0.601
	MAP1LC3B	0.416449	0.659822	0.413754	0.481523	0.794662	0.713391	0.727506	0.619442	0.662205	0.864145	0.63529	0.7535
	SCN2A1	0.902472	0.155043	0.408604	0.5788	0.512998	0.724179	0.807633	0.921548	0.606535	0.713289	0.63311	0.8718
	KCNC1	0.592086	0.444581	0.462673	0.253492	0.906151	0.8991	0.568815	0.937489	0.707367	0.554523	0.632627	0.9021
	ETFB	0.539726	0.523757	0.558963	0.504031	0.487954	0.605753	0.841437	0.766644	0.756544	0.737618	0.632243	0.7343
	STXBP5L	0.717253	0.599941	0.414902	0.571653	0.849796	0.454492	0.770502	0.730381	0.795896	0.412996	0.631781	0.888
	PFN2	0.791565	0.438267	0.648356	0.488031	0.545665	0.692585	0.379629	0.890271	0.69913	0.742185	0.631569	0.6709
	OCIAD1	0.582307	0.57839	0.913272	0.767365	0.801158	0.641048	0.358105	0.697587	0.310626	0.660465	0.631032	0.6541
	MAP4-2	0.154031	0.259073	0.771755	0.297986	0.93191	0.689356	0.734512	0.788748	0.877199	0.789882	0.629445	0.8093
	FXYD6	0.866408	0.871474	0.571036	0.562709	0.834941	0.533045	0.603072	0.227014	0.239453	0.982407	0.629156	0.8347
	GNAQ	0.822025	0.532199	0.866073	0.684041	0.693977	0.748673	0.740067	0.280085	0.291434	0.623381	0.628195	0
	CCT7	0.743276	0.6828	0.646029	0.511137	0.792067	0.661202	0.494088	0.703498	0.265933	0.769413	0.626944	0.3271
	HIST1H2AK	0.921018	0.633608	0.683122	0.441678	0.581119	0.685144	0.339629	0.554306	0.562441	0.86719	0.626925	0.6639
	ADD3	0.607082	0.240327	0.676576	0.278656	0.602844	0.800037	0.520071	0.828763	0.881927	0.827378	0.626366	0.5463
	LDHB	0.79906	0.740439	0.815574	0.211808	0.56393	0.918439	0.521435	0.606318	0.560128	0.519572	0.62567	0.5558
	CRMP1-2	0.556812	0.712222	0.668869	0.419722	0.466668	0.861508	0.712053	0.454481	0.515417	0.884482	0.625223	0.7943
	OMG	0.780921	0.732272	0.935782	0.62714	0.530714	0.580355	0.58897	0.744682	0.137967	0.579844	0.623865	0.7694
	CLMN	0.521267	0.575423	0.508452	0.681448	0.744651	0.447347	0.520459	0.808308	0.701381	0.725078	0.623381	0.8722
	CNTN2	0.88	0.629093	0.379747	0.263567	0.855906	0.664413	0.564225	0.529976	0.458483	0.980162	0.620557	0.8776
	CYFIP2	0.872173	0.748399	0.78256	0.36128	0.729187	0.788584	0.439257	0.691301	0.3636	0.42192	0.619826	0.7923
	MYADM	0.790475	0.910655	0.396853	0.493944	0.809724	0.704655	0.710796	0.417513	0.55181	0.410458	0.619688	0.0576
	YWHAB	0.794613	0.620376	0.303914	0.344599	0.852561	0.718218	0.694356	0.740827	0.497733	0.611181	0.617838	0.7134
	RTN1-1	0.559315	0.256655	0.350946	0.460501	0.763207	0.699113	0.633423	0.939596	0.709336	0.802128	0.617422	0.6777
	PGK1	0.876311	0.350636	0.464112	0.541083	0.528126	0.446225	0.455236	0.881637	0.73681	0.888258	0.616843	0.5668
	CBX6	0.662646	0.605287	0.451754	0.473597	0.771638	0.726379	0.695668	0.906071	0.352501	0.52164	0.616718	0
	SLC9A3R1	0.677143	0.750315	0.86979	0.603699	0.946563	0.584302	0.112744	0.67293	0.191367	0.754309	0.616316	0
	SLC4A1	0.806222	0.481002	0.724248	0.549884	0.638362	0.837049	0.538177	0.827471	0.277737	0.475107	0.615526	0.021
	ARPC4	0.692357	0.401016	0.638641	0.357115	0.608367	0.752114	0.488457	0.905103	0.603264	0.708523	0.615495	0.3642
	CACNA2D2	0.605328	0.606627	0.310987	0.39093	0.831632	0.546389	0.41447	0.89301	0.708976	0.840642	0.614899	0.8703
	PPP2R2A	0.714997	0.841543	0.542682	0.464162	0.772766	0.468635	0.445506	0.765959	0.483747	0.645373	0.614537	0.5372
	SFPQ	0.811073	0.793171	0.593565	0.497989	0.819628	0.378298	0.29822	0.588347	0.635826	0.728386	0.61445	0.2874
	IPO5	0.894062	0.497451	0.894822	0.675385	0.536025	0.945563	0.497356	0.524527	0.13979	0.538851	0.614383	0.7788
	PDXK	0.89171	0.582821	0.269483	0.488801	0.566646	0.443633	0.4736	0.823177	0.775942	0.827512	0.614332	0.6742
	PPFIA3	0.822555	0.38232	0.4576	0.633993	0.582513	0.840875	0.748576	0.541111	0.653332	0.479757	0.614263	0.6672
	GRM1	0.755039	0.308183	0.334254	0.494363	0.760429	0.592521	0.683831	0.613064	0.639444	0.959811	0.614094	0.7841
	SLC4A10	0.926123	0.778597	0.296392	0.493537	0.770271	0.156469	0.46197	0.595828	0.908453	0.743607	0.613125	0.8803
	KRT2	0.651412	0.823946	0.618442	0.336293	0.54493	0.475201	0.537231	0.784029	0.711818	0.625366	0.610867	0
	RPL7A	0.470183	0.146564	0.31867	0.562087	0.681481	0.737064	0.819377	0.79864	0.635876	0.930133	0.610007	0.4844
	IQSEC1	0.705284	0.327716	0.541402	0.435295	0.561616	0.640819	0.41373	0.923499	0.806864	0.743551	0.609978	0.607
	HAGH	0.780827	0.750735	0.518377	0.124815	0.786324	0.809725	0.440138	0.741154	0.358919	0.764279	0.607529	0.4764
	MPP2	0.369645	0.438134	0.483734	0.402537	0.815687	0.464844	0.759917	0.780709	0.825683	0.732097	0.607299	0.5368
	DDX17	0.618974	0.721425	0.667617	0.584327	0.758445	0.524471	0.103945	0.735368	0.699183	0.658667	0.607242	0.6992
	ACAD8	0.837194	0.194525	0.749096	0.573209	0.568332	0.791912	0.719761	0.510535	0.701455	0.408091	0.605411	0.3897
	RYR2	0.697543	0.805407	0.36411	0.621293	0.52292	0.573425	0.633055	0.440832	0.754121	0.631102	0.604381	0.9156
	FH1	0.619175	0.445077	0.616186	0.646303	0.513166	0.378012	0.370725	0.715901	0.735051	0.987142	0.602674	0.3975
	NEFM	0.773445	0.491635	0.744692	0.888975	0.678143	0.709492	0.469905	0.292933	0.216332	0.75346	0.601901	0.9113
	ATAD3A	0.609952	0.285697	0.140724	0.262584	0.820218	0.771332	0.73068	0.883894	0.626231	0.887139	0.601845	0.3817
	LIN7A	0.645017	0.621882	0.86462	0.238	0.931399	0.711998	0.518025	0.553198	0.370736	0.549795	0.600467	0.8205
	IST1	0.642909	0.492718	0.885294	0.616813	0.300796	0.698951	0.885821	0.509151	0.216366	0.750895	0.599971	0
	GPM6A	0.120302	0.401891	0.87611	0.750943	0.820903	0.441365	0.535048	0.634593	0.508239	0.908149	0.599754	0.8813
	RPS4X	0.611898	0.697214	0.746217	0.323478	0.97085	0.664194	0.539458	0.658751	0.667168	0.103139	0.598237	0.6115
	DLGAP3	0.538535	0.577976	0.681616	0.720044	0.471891	0.552473	0.518721	0.728366	0.516647	0.660952	0.596722	0.2132
	HSP90AA1	0.588731	0.912669	0.422044	0.703291	0.44164	0.591086	0.545391	0.232272	0.670662	0.841166	0.594895	0.4349
	PGM2	0.759856	0.904901	0.442162	0.347793	0.723016	0.762691	0.426867	0.578427	0.646178	0.34197	0.593386	0.311
	CNTNAP1	0.566117	0.260434	0.0252633	0.221197	0.834587	0.571926	0.666388	0.892142	0.937631	0.95238	0.592806	0.7199
	UQCRC1	0.695347	0.441527	0.884286	0.485198	0.886234	0.668582	0.449063	0.424862	0.451882	0.540853	0.592783	0.5117
	SECISBP2	0.702948	0.635309	0.638653	0.516388	0.74532	0.708459	0.385282	0.486278	0.194673	0.914078	0.592739	0.5682
	CAP1	0.170521	0.318688	0.409882	0.366419	0.753681	0.62553	0.734615	0.869787	0.772347	0.903462	0.592493	0.5913
	SLC7A5	0.622809	0.137368	0.374318	0.811379	0.700431	0.558117	0.629819	0.849235	0.497603	0.739454	0.592053	0.5097
	KHSRP	0.746138	0.406251	0.43579	0.49875	0.441343	0.431014	0.683535	0.64822	0.812962	0.815044	0.591905	0.4438
	STT3B	0.764003	0.739286	0.489734	0.213182	0.964517	0.733839	0.184573	0.795332	0.342292	0.682485	0.590924	0.517
	SLC3A2	0.761394	0.568204	0.651926	0.496263	0.475388	0.509196	0.87202	0.52593	0.534371	0.505458	0.590015	0.5672
	ERC2	0.535006	0.74294	0.61388	0.444026	0.624428	0.528914	0.376336	0.73929	0.5294	0.764995	0.589921	0.9025
	DBT	0.720387	0.489619	0.406305	0.13083	0.589633	0.611513	0.448834	0.821877	0.828966	0.85109	0.589905	0.365
	CRMP1-1	0.948752	0.56668	0.23192	0.241008	0.668428	0.345815	0.406096	0.730656	0.814102	0.888067	0.584152	0.7943
	ETFDH	0.512993	0.274817	0.380586	0.265315	0.865401	0.955852	0.699443	0.758057	0.398856	0.726251	0.583757	0.5129
	ALDH7A1	0.853586	0.469191	0.494955	0.0590363	0.647038	0.737721	0.45839	0.967771	0.539817	0.593544	0.582105	0.6432
	PARK7	0.949797	0.728836	0.650398	0.377452	0.76148	0.709049	0.415067	0.509821	0.227802	0.489754	0.581945	0.2706
	MATR3	0.804014	0.729921	0.380341	0.237273	0.748543	0.661312	0.258501	0.689743	0.629108	0.660442	0.57992	0.3923
	MARCKS	0.53578	0.630076	0.900414	0.218276	0.305963	0.543138	0.627573	0.838523	0.684679	0.502433	0.578685	0.6061
	GAA	0.940515	0.260992	0.54556	0.190535	0.445631	0.683454	0.329528	0.895036	0.721066	0.763066	0.577538	0.557
	CDH2	0.536903	0.358516	0.450451	0.612145	0.57422	0.706557	0.877569	0.438839	0.610871	0.589614	0.575569	0.735
	STAM	0.185506	0.541371	0.725211	0.476362	0.636725	0.168768	0.452436	0.780483	0.920654	0.866984	0.57545	0.5332
	NDUFB5	0.724716	0.540583	0.458465	0.181596	0.710487	0.720475	0.563999	0.872753	0.474659	0.505812	0.575355	0.3137
	ALDH1L1	0.495542	0.156644	0.237183	-0.0821826	0.854852	0.85971	0.654578	0.892438	0.859437	0.815854	0.574405	0.4556
	EXOC4	0.87361	0.814929	0.658196	0.214841	0.80671	0.441592	0.245366	0.687354	0.312484	0.67705	0.573213	0.3227
	BIN1	0.907886	0.777865	0.542314	0.377709	0.805402	0.353733	0.34681	0.395498	0.465271	0.759641	0.573213	0.5697
	MPC1	0.874758	0.283368	0.408009	0.477136	0.532569	0.496832	0.71088	0.457335	0.5923	0.893427	0.572661	0
	SMAP2	0.53056	0.434535	0.64621	0.299571	0.748783	0.685992	0.124021	0.825353	0.705752	0.717306	0.571808	0.5821
	GRM7	0.77231	0.598706	0.794159	0.0172106	0.693327	0.975502	0.539164	0.596784	0.153516	0.557641	0.569832	0.8201
	ALDH1B1	0.591872	0.740133	0.596978	0.406314	0.593748	0.562241	0.315232	0.756243	0.442301	0.687573	0.569264	0.7482
	APOE	0.415272	0.45068	0.36704	0.0693353	0.813286	0.755892	0.786607	0.632606	0.633701	0.753431	0.567785	0.6409
	EFR3B	0.859206	0.346928	0.394114	0.577361	0.36926	0.504642	0.612401	0.852575	0.436639	0.712284	0.566541	0.6539
	ETHE1	0.487381	0.46939	0.134541	0.237499	0.612999	0.632722	0.535822	0.828314	0.883598	0.841665	0.566393	0.3987
	LRRC4B	0.54224	0.632857	0.215115	0.321373	0.714937	0.609964	0.615292	0.591268	0.480618	0.939376	0.566304	0.5536
	HNRNPD	0.850363	0.929169	0.428882	0.627199	0.784605	-0.0096871	0.147538	0.419889	0.610099	0.873732	0.566179	0.4136
	ATP5C1	0.747309	0.547737	0.181743	0.422472	0.760356	0.43263	0.732985	0.56965	0.490031	0.76255	0.564746	0.4608
	PCYOX1	0.504276	0.281983	0.667916	0.639687	0.697886	0.44162	0.810584	0.639855	0.517135	0.431737	0.563268	0.7869
	PCBP1	0.392364	0.649278	0.488901	0.63447	0.568573	0.13433	0.305092	0.675343	0.806348	0.972362	0.562706	0.4136
	ADCY2	0.496902	0.0329082	0.353948	0.0990091	0.684688	0.795199	0.71017	0.869352	0.734887	0.825381	0.560244	0.8936
	NAPB	0.337405	0.140898	0.409671	0.472335	0.664696	0.529277	0.717371	0.833829	0.730927	0.745506	0.558191	0.7429
	ACADM	0.764469	0.878037	0.230711	0.57121	0.654659	0.243192	0.567149	0.284271	0.604949	0.77942	0.557807	0.4865
	PACSIN1	0.778225	0.434525	0.332756	0.222377	0.809142	0.411186	0.621353	0.561375	0.943538	0.460314	0.557479	0.7811
	HNRNPA3	0.807975	0.922949	0.580791	0.486731	0.891951	0.275785	0.0020527	0.527122	0.352688	0.71988	0.556792	0.5582
	SPARCL1	0.785512	0.67998	0.455719	0.668176	0.528792	0.436882	0.940933	0.273596	0.304765	0.49076	0.556512	0.7794
	ATP5B	0.489983	0.140984	0.527476	0.74426	0.915735	0.53649	0.713969	0.43664	0.4762	0.57678	0.555852	0.5101
	ANXA5	0.873867	0.84527	0.486929	0.0959425	0.916379	0.473262	0.153753	0.527793	0.336576	0.844519	0.555429	0.8398
	WDR7	0.995638	0.535417	0.373895	0.204142	0.569821	0.444472	0.26914	0.56006	0.695734	0.901756	0.555007	0.5866
	ADAM11	0.408968	0.17508	0.248924	0.226746	0.861964	0.690406	0.687443	0.643822	0.619224	0.987475	0.555005	0.882
	AUH	0.916368	0.717611	0.850608	0.351216	0.651329	0.627137	0.190632	0.790725	0.0323263	0.417891	0.554584	0.6644
	BSG	0.853515	0.534009	0.650382	0.152032	0.361384	0.557213	0.0772481	0.842446	0.676779	0.838166	0.554317	0.5192
	NDUFS1	0.851876	0.707831	0.576612	0.0456173	0.638496	0.525901	0.252094	0.760286	0.394222	0.782125	0.553506	0.5872
	VPS51	0.136377	0.716662	0.679366	0.364576	0.625731	0.558772	0.395291	0.806228	0.7385	0.509928	0.553143	0
	ATP5J2	0.58767	0.594442	0.181344	0.435028	0.711168	0.319323	0.601706	0.549048	0.839047	0.704254	0.552303	0.26
	RPS8	0.56576	0.751411	0.768243	0.224752	0.643827	0.771562	0.694769	0.872254	0.0106247	0.218584	0.552179	0.6049
	DNM3	0.538071	0.540708	0.116603	0.228672	0.574483	0.72743	0.707336	0.506939	0.606912	0.970722	0.551788	0.7714
	HNRNPK	0.792355	0.724859	0.676423	0.454607	0.757476	0.341693	0.00496889	0.619123	0.487455	0.645214	0.550417	0.2924
	EPS15L1	0.941058	0.300849	0.499481	0.335257	0.509385	0.489309	0.370478	0.627189	0.518081	0.904875	0.549596	0.5517
	HPCAL1	0.621059	0.243818	0.267712	0.381237	0.5505	0.556927	0.573016	0.738076	0.600507	0.956772	0.548962	0.7743
	CECR6	0.971354	0.752995	0.481361	0.251419	0.62117	0.403137	0.194286	0.750075	0.359901	0.701269	0.548697	0.9026
	OGDH	0.55826	0.273092	0.905608	0.697622	0.762014	0.760689	0.347038	0.508339	-0.0667993	0.727034	0.54729	0.5451
	NDUFA13	0.605264	0.845434	0.869384	0.300817	0.462593	0.466386	0.275324	0.749413	0.217521	0.674896	0.546703	0.4176
	SLC6A17	0.918792	0.851952	0.317722	0.243464	0.746079	0.296066	0.225016	0.592533	0.400502	0.858686	0.545081	0.4681
	SLC25A11	0.503251	0.292429	0.0680843	0.325586	0.687156	0.432509	0.687568	0.847951	0.749384	0.827262	0.542118	0.3962
	SLC25A5	0.614645	0.0683211	0.198664	0.34869	0.563689	0.798417	0.5335	0.895508	0.738359	0.660239	0.542003	0.6709
	ADGRL3	0.419291	0.135805	0.457398	0.157552	0.610846	0.914578	0.920353	0.446732	0.507123	0.849435	0.541911	0
	USMG5	0.978513	0.778095	0.343567	0.455497	0.86915	0.276268	0.472136	0.305078	0.416977	0.520995	0.541628	0.3328
	RPS14	0.58305	0.473077	0.762498	0.742197	0.177024	0.788251	0.163148	0.515899	0.603009	0.607928	0.541608	0.5991
	ATP1B1	0.670551	0.398682	0.48256	-0.0579537	0.590501	0.586009	0.638884	0.971869	0.589261	0.537767	0.540813	0.7742
	ALDH2	0.58821	0.306188	0.199829	0.460727	0.697289	0.540533	0.573632	0.651699	0.691106	0.683481	0.539269	0.4814
	GM996	0.216185	0.388735	0.512207	0.676659	0.672277	0.844031	0.347061	0.767487	0.537119	0.41361	0.537537	0
	LDHA	0.259993	0.235077	-0.000221174	0.331522	0.876333	0.673664	0.722267	0.710823	0.664416	0.88463	0.53585	0.6211
	ALDH3A2	0.748092	0.598559	0.789098	0.159372	0.8943	0.594747	0.504505	0.66048	0.288622	0.120401	0.535818	0.7762
	MAP2K1	0.885196	0.279336	0.1571	0.745394	0.545855	0.33466	0.661029	0.885221	0.50894	0.348606	0.535134	0.7154
	ABLIM2	0.655114	0.342256	-0.0966561	0.257373	0.841805	0.514809	0.71053	0.711462	0.676231	0.722721	0.533564	0
	TBC1D24	0.685136	0.0359069	0.569004	0.449225	0.375943	0.665022	0.596752	0.714668	0.460532	0.781675	0.533386	0
	PPP1CA	0.529433	0.472748	0.615725	0.407861	0.595124	0.27011	0.802548	0.621262	0.796634	0.220666	0.533211	0.3289
	AKR1B3	0.513907	0.793233	0.403455	0.230238	0.658647	0.293088	0.308709	0.714684	0.527726	0.878901	0.532259	0
	CHCHD3	0.667711	0.477633	0.198149	0.717682	0.425567	0.704912	0.526527	0.713344	0.545342	0.344999	0.532187	0.4764
	PPA1	0.0314783	0.320214	0.314947	0.557908	0.490777	0.668442	0.588503	0.666582	0.721993	0.950532	0.531138	0.7012
	GANAB	0.752166	0.074425	0.675972	0.519357	0.547885	0.738045	0.490342	0.301971	0.594587	0.616591	0.531134	0.3039
	AK4	0.823731	0.287078	0.157568	0.927839	0.504866	0.269965	0.820262	0.837116	0.341945	0.329889	0.530026	0
	VCP	0.525018	0.852174	0.837999	0.623145	0.378606	0.440584	0.109114	0.566358	0.598476	0.354367	0.528584	0.6108
	NCEH1	0.627875	0.482704	0.72669	0.191579	0.863504	0.7439	0.398429	0.717813	0.368925	0.15863	0.528005	0.7649
	SGIP1	0.0501011	0.124245	0.563857	0.339706	0.821122	0.557452	0.81259	0.406748	0.666126	0.924249	0.52662	0.738
	GPD2	0.135058	-0.0480507	0.269366	0.265414	0.839473	0.851779	0.792098	0.558003	0.887975	0.709817	0.526093	0.8012
	SLC27A1	0.697695	0.582696	0.335913	0.669261	0.545028	0.199219	0.472643	0.83074	0.619062	0.3065	0.525876	0.5104
	SPR	0.51496	0.398933	-0.0814488	0.172648	0.76718	0.619777	0.853099	0.494941	0.81363	0.69617	0.524989	0.6973
	SRCIN1	0.618097	0.689352	0.378765	0.142323	0.841093	0.442993	0.629811	0.24844	0.478019	0.773858	0.524275	0
	CLCN6	0.649023	0.759813	0.0195553	0.362725	0.859978	0.0577388	0.792892	0.400789	0.782695	0.554173	0.523938	0.6357
	ASAP1	0.438168	0.52599	0.556823	-0.0132543	0.547968	0.752856	0.76191	0.461843	0.624195	0.578804	0.52353	0.7999
	LSAMP	0.29324	0.656305	0.628344	0.464329	0.286533	0.260347	0.449492	0.849074	0.603631	0.719634	0.521093	0.5369
	PTPRZ1	0.394567	0.561081	0.168529	0.326846	0.63922	0.382799	0.636997	0.632099	0.721791	0.737417	0.520135	0.5662
	SAMM50	0.750814	0.595752	0.475796	0.483965	0.633276	0.494258	0.724548	0.711902	0.0295578	0.288766	0.518863	0.4216
	TKT	0.544245	0.622753	0.497314	0.435296	0.38196	0.0656185	0.267855	0.760002	0.749599	0.857314	0.518196	0.3553
	HADHB	0.816185	0.684926	0.322025	0.349872	0.867377	0.498026	0.499605	0.520161	0.340322	0.281768	0.518027	0.6672
	NAPG	0.828639	0.136818	0.29885	0.253391	0.378802	0.378353	0.378828	0.782399	0.791148	0.949672	0.51769	0.7872
	SNX27	0.910304	0.354504	0.453428	0.520147	0.215735	0.660752	0.766501	0.360199	0.0148428	0.913305	0.516972	0.6892
	MT-ND1	0.836731	0.368633	0.252205	0.232688	0.466409	0.331321	0.304392	0.771515	0.718552	0.885645	0.516809	0
	CACNA1E	0.802269	0.634554	0.535512	-0.0918205	0.80851	0.641345	0.324994	0.657943	0.223393	0.630393	0.516709	0.7605
	ATP6V1D	0.464875	0.677053	0.413499	0.488014	0.190281	0.923394	0.890514	0.193263	-0.00738445	0.925135	0.515864	0.6584
	EZR	0.733596	0.606545	-0.181576	0.432482	0.806521	0.262409	0.782362	0.256291	0.677305	0.782436	0.515837	0.7216
	SLC25A25	0.721539	0.864116	0.696051	0.132652	0.393408	0.458038	0.262056	0.870684	0.309936	0.448799	0.515728	0.4115
	PITPNM1	0.530827	0.491889	0.376523	0.0684619	0.700986	0.641384	0.24285	0.723969	0.763119	0.612394	0.51524	0.6759
	SDHB	0.345382	0.532614	0.607659	0.29969	0.83461	0.3339	0.667839	0.48654	0.595241	0.44754	0.515102	0.5039
	TNIK	0.751275	0.171818	0.31622	0.479761	0.472986	0.434308	0.359431	0.623118	0.758092	0.765126	0.513214	0.5875
	EEF1G	0.636594	0.474387	0.501667	0.672039	0.730334	0.101707	0.341928	0.467499	0.423218	0.764245	0.511362	0.4754
	MOG	0.368742	0.621694	0.025249	-0.278101	0.870751	0.70572	0.557604	0.775556	0.538278	0.923373	0.510887	0.8699
	HNRNPU	0.917428	0.834917	0.51759	0.193508	0.698667	0.358734	-0.0156436	0.517944	0.546499	0.512655	0.50823	0.5935
	CPE	0.591797	0.23243	0.153007	0.150097	0.388823	0.28336	0.545017	0.969731	0.857695	0.900652	0.507261	0.633
	RPS6	0.298125	0.344368	0.608518	0.426891	0.873962	0.401624	0.423587	0.50698	0.326166	0.858587	0.506881	0.6901
	ATP5O	0.759675	0.219723	0.348643	0.442471	0.0497133	0.629046	0.808188	0.656271	0.305842	0.842101	0.506167	0.5013
	RHOT1	0.294888	0.306764	0.935097	0.785992	0.300415	0.404792	0.259196	0.547369	0.338729	0.884815	0.505806	0.2632
	UBE2N	0.692943	0.762222	0.318248	0.40568	0.760174	0.0823888	0.163822	0.359153	0.63518	0.869336	0.504915	0.5264
	KRT6A	0.595016	0.400295	0.411423	0.783091	0.318768	0.512317	0.576401	0.396735	0.248714	0.805554	0.504831	0
	GOT2	0.699396	0.431138	0.322944	0.132324	0.792059	0.447877	0.469713	0.66171	0.563072	0.508331	0.502856	0.5784
	STIM1	0.290599	0.649403	0.969857	0.771048	0.289072	0.338713	0.0954936	0.472418	0.404418	0.743429	0.502445	0.6253
	TENM4	0.722061	0.424015	0.479044	0.227108	0.173735	0.4687	0.126108	0.919699	0.768599	0.704465	0.501354	0
	CCT6A	0.66092	0.451942	0.431081	0.379323	0.708108	0.512156	0.281899	0.793977	0.391963	0.397304	0.500867	0.4133

## Sheet: Legend S3(B) Corr >=0.5
	a	Gene Name is the official gene symbol as assigned NCBI GenBank.
	b	AB: Correlation between the protein abundances in mouse brain A and mouse brain B.
	c	AC: Correlation between the protein abundances in mouse brain A and mouse brain C.
	d	AD: Correlation between the protein abundances in mouse brain A and mouse brain D.
	e	AE: Correlation between the protein abundances in mouse brain A and mouse brain E.
	f	BC: Correlation between the protein abundances in mouse brain B and mouse brain C.
	g	BD: Correlation between the protein abundances in mouse brain B and mouse brain C.
	h	BE: Correlation between the protein abundances in mouse brain B and mouse brain E.
	i	CD: Correlation between the protein abundances in mouse brain C and mouse brain D.
	j	CE: Correlation between the protein abundances in mouse brain C and mouse brain E.
	k	DE: Correlation between the protein abundances in mouse brain D and mouse brain E.
	l	avgCor: Average correlation of protein abundances measured between all mouse brains.
	m	trDS: Differential Stability values for gene transcripts copied from Hawrylycz et al., 2015

## Sheet: S3(C) corr >= 0.5 enrich
	Supplemental Table 3(C): Differential Stability Analysis - Functional enrichment in synaptic proteins which correlate between individual brains
	Category:a	Term:b	Term Description:c	p-Value:d	Genes:e	Benjamini:f
	GOTERM_BP_FAT	GO:0007268	synaptic transmission	4.31716e-22	SYT1, RAB3A, SNCA, SYNJ1, CACNB4, CTNNB1, SYP, GAD2, SYN1, GRIN2B, SYN2, GRID2, SV2B, PPP3CA, SNAP25, DLG2, KCNMA1, STX1A, NRXN3, ALDH5A1, MAOA, MECP2, NRXN1, ATP1A2, RPH3A, VDAC3, STX1B, PARK7, CTNNA2, LIN7A, SLC17A7, GRM3, GRM2, GRIA2, CAMK4, GRM7, GLS, ABAT, NCAN, SYNGAP1	8.24578e-19
	GOTERM_BP_FAT	GO:0019226	transmission of nerve impulse	6.15926e-20	SYT1, RAB3A, SNCA, SYNJ1, CACNB4, CTNNB1, SYP, NRCAM, GAD2, SYN1, GRIN2B, SYN2, GRID2, SV2B, PPP3CA, SNAP25, DLG2, KCNMA1, STX1A, PLP1, NRXN3, ALDH5A1, MAOA, MECP2, NRXN1, ATP1A2, RPH3A, VDAC3, STX1B, PARK7, CTNNA2, LIN7A, SLC17A7, GRM3, GRM2, GRIA2, CAMK4, GRM7, GLS, ABAT, NCAN, SYNGAP1	5.8821e-17
	GOTERM_BP_FAT	GO:0006091	generation of precursor metabolites and energy	3.36918e-19	ALDOA, LDHB, NDUFB5, LDHA, UQCRC1, ALDOC, ATP5B, CYC1, SNCA, OGDHL, HK1, ATP6V1B2, OGDH, UQCRQ, PDHB, IDH2, ETFDH, ATP5O, FH1, ATP6V0D1, ATP5H, ETFB, NDUFS1, ETFA, ACO2, ALDH5A1, SUCLG1, MECP2, NDUFA13, DLAT, ATP6V1D, SOD2, NDUFV3, SDHA, ATP6V1C1, SLC25A12, ATP6V1A, SDHB, PPP1CA, GAA, ATP5C1, GNAS, ATP5A1, PGK1	2.14504e-16
	GOTERM_BP_FAT	GO:0006811	ion transport	3.27866e-18	KCNC1, ATP1B1, KCNC3, KCNAB2, ATP1B2, SLC20A2, ATP5B, KCNJ10, ATP2B1, ATP2B2, SLC1A2, SLC16A1, ATP2B3, ATP2B4, ANK1, GRIN2B, SLC24A2, SLC25A22, GRID2, ATP5O, SLC4A1, SLC4A4, ATP6V0D1, ATP5H, NSF, KCNMA1, TRPM3, CACNG8, SCN2A1, STIM1, ATP6V1D, PRKCB, ATP6V1C1, ATP6V1A, ATP5C1, RYR2, FKBP4, KCNA1, SFXN3, ATP6V1B2, CACNB4, FXYD6, SFXN5, PPP3CA, CAMK2A, CACNA2D1, SLC8A1, ATP5J2, SLC8A2, SLC12A2, ATP1…	1.56556e-15
	GOTERM_BP_FAT	GO:0006812	cation transport	2.2134e-17	KCNC1, ATP1B1, KCNC3, KCNAB2, SLC20A2, ATP1B2, ATP5B, KCNJ10, ATP2B1, ATP2B2, ATP2B3, ATP2B4, ANK1, GRIN2B, SLC24A2, ATP5O, SLC4A4, ATP6V0D1, ATP5H, NSF, KCNMA1, TRPM3, CACNG8, SCN2A1, STIM1, ATP6V1D, PRKCB, ATP6V1C1, ATP6V1A, ATP5C1, RYR2, FKBP4, KCNA1, SFXN3, CACNB4, ATP6V1B2, SFXN5, PPP3CA, CAMK2A, CACNA2D1, ATP5J2, SLC8A1, SLC8A2, SLC12A2, ATP1A3, ATP1A4, ATP1A1, ATP1A2, CACNA2D3, CACNA2D2, I…	8.45518e-15
	GOTERM_BP_FAT	GO:0007267	cell-cell signaling	1.10667e-16	SYT1, RAB3A, SNCA, SYNJ1, GJA1, CACNB4, CTNNB1, SYP, GAD2, SYN1, GRIN2B, SYN2, GRID2, SV2B, PPP3CA, SNAP25, DLG2, KCNMA1, STX1A, DLGAP3, NRXN3, ALDH5A1, MAOA, MECP2, NRXN1, ATP1A2, RPH3A, VDAC3, STX1B, PARK7, CTNNA2, LIN7A, SLC17A7, GRM3, GRM2, GRIA2, CAMK4, GRM7, GLS, ABAT, NCAN, SYNGAP1, SMPD3	3.53051e-14
	GOTERM_BP_FAT	GO:0046034	ATP metabolic process	4.91232e-15	ATP5J2, ATP1B1, ATP1B2, ATP5B, ATP1A3, ATP1A4, ATP1A1, ATP6V1B2, ATP1A2, ATP6V1D, ATP2B1, ATP6V1C1, ATP6V1A, ATP2B2, ATP2B3, ATP2B4, ATP2A2, ATP2A3, ATP5C1, ATP5O, ATP5A1, ATP6V0D1, ATP5H, NDUFS1	1.33293e-12
	GOTERM_BP_FAT	GO:0006754	ATP biosynthetic process	6.42101e-15	ATP5J2, ATP1B1, ATP1B2, ATP5B, ATP1A3, ATP1A4, ATP1A1, ATP6V1B2, ATP1A2, ATP6V1D, ATP2B1, ATP6V1C1, ATP6V1A, ATP2B2, ATP2B3, ATP2B4, ATP2A2, ATP2A3, ATP5C1, ATP5O, ATP5A1, ATP6V0D1, ATP5H	1.53744e-12
	GOTERM_BP_FAT	GO:0001505	regulation of neurotransmitter levels	3.12762e-14	SYT1, RAB3A, STX1A, ALDH5A1, NRXN3, MAOA, SYNJ1, ATP1A2, NRXN1, RPH3A, PARK7, LIN7A, SLC17A7, GAD2, GRM2, SYN1, SYN2, ABAT, SV2B, SNAP25	6.64435e-12
	GOTERM_BP_FAT	GO:0006836	neurotransmitter transport	4.29919e-14	SYT1, RAB3A, STX1A, SLC6A1, NRXN3, SLC6A11, SLC6A3, SYNJ1, ATP1A2, SLC6A17, NRXN1, RPH3A, STX1B, PARK7, LIN7A, SLC17A7, SLC32A1, GRM2, SYN1, SYN2, SV2B, SNAP25	8.20644e-12
	GOTERM_BP_FAT	GO:0044057	regulation of system process	4.43076e-14	RAB3A, GNAI2, SNCA, GJA1, CSPG5, SYNGR1, SYP, ATP2B2, GRIN2B, SLC24A2, DLG4, PPP3CA, LGI1, CAMK2A, KCNMA1, STX1A, SLC8A1, NCDN, MECP2, ATP1A1, ATP1A2, GRM1, CACNA2D2, GRM5, GRM3, GRM2, GRIA2, ATP2A2, GLS, GAA, NPTN, RYR2, SYNGAP1	7.69174e-12
	GOTERM_BP_FAT	GO:0009205	purine ribonucleoside triphosphate metabolic process	7.22933e-14	ATP5J2, ATP1B1, ATP1B2, ATP5B, ATP1A3, ATP1A4, ATP1A1, ATP6V1B2, ATP1A2, ATP6V1D, ATP2B1, ATP6V1C1, ATP6V1A, ATP2B2, ATP2B3, ATP2B4, ATP2A2, ATP2A3, ATP5C1, ATP5O, ATP5A1, ATP6V0D1, ATP5H, NDUFS1	1.15039e-11
	GOTERM_BP_FAT	GO:0009199	ribonucleoside triphosphate metabolic process	9.06496e-14	ATP5J2, ATP1B1, ATP1B2, ATP5B, ATP1A3, ATP1A4, ATP1A1, ATP6V1B2, ATP1A2, ATP6V1D, ATP2B1, ATP6V1C1, ATP6V1A, ATP2B2, ATP2B3, ATP2B4, ATP2A2, ATP2A3, ATP5C1, ATP5O, ATP5A1, ATP6V0D1, ATP5H, NDUFS1	1.33104e-11
	GOTERM_BP_FAT	GO:0009201	ribonucleoside triphosphate biosynthetic process	1.09973e-13	ATP5J2, ATP1B1, ATP1B2, ATP5B, ATP1A3, ATP1A4, ATP1A1, ATP6V1B2, ATP1A2, ATP6V1D, ATP2B1, ATP6V1C1, ATP6V1A, ATP2B2, ATP2B3, ATP2B4, ATP2A2, ATP2A3, ATP5C1, ATP5O, ATP5A1, ATP6V0D1, ATP5H	1.50103e-11
	GOTERM_BP_FAT	GO:0009206	purine ribonucleoside triphosphate biosynthetic process	1.09973e-13	ATP5J2, ATP1B1, ATP1B2, ATP5B, ATP1A3, ATP1A4, ATP1A1, ATP6V1B2, ATP1A2, ATP6V1D, ATP2B1, ATP6V1C1, ATP6V1A, ATP2B2, ATP2B3, ATP2B4, ATP2A2, ATP2A3, ATP5C1, ATP5O, ATP5A1, ATP6V0D1, ATP5H	1.50103e-11
	GOTERM_BP_FAT	GO:0009145	purine nucleoside triphosphate biosynthetic process	1.39358e-13	ATP5J2, ATP1B1, ATP1B2, ATP5B, ATP1A3, ATP1A4, ATP1A1, ATP6V1B2, ATP1A2, ATP6V1D, ATP2B1, ATP6V1C1, ATP6V1A, ATP2B2, ATP2B3, ATP2B4, ATP2A2, ATP2A3, ATP5C1, ATP5O, ATP5A1, ATP6V0D1, ATP5H	1.77417e-11
	GOTERM_BP_FAT	GO:0009142	nucleoside triphosphate biosynthetic process	1.76132e-13	ATP5J2, ATP1B1, ATP1B2, ATP5B, ATP1A3, ATP1A4, ATP1A1, ATP6V1B2, ATP1A2, ATP6V1D, ATP2B1, ATP6V1C1, ATP6V1A, ATP2B2, ATP2B3, ATP2B4, ATP2A2, ATP2A3, ATP5C1, ATP5O, ATP5A1, ATP6V0D1, ATP5H	2.10197e-11
	GOTERM_BP_FAT	GO:0009144	purine nucleoside triphosphate metabolic process	2.17779e-13	ATP5J2, ATP1B1, ATP1B2, ATP5B, ATP1A3, ATP1A4, ATP1A1, ATP6V1B2, ATP1A2, ATP6V1D, ATP2B1, ATP6V1C1, ATP6V1A, ATP2B2, ATP2B3, ATP2B4, ATP2A2, ATP2A3, ATP5C1, ATP5O, ATP5A1, ATP6V0D1, ATP5H, NDUFS1	2.44733e-11
	GOTERM_BP_FAT	GO:0009150	purine ribonucleotide metabolic process	3.58838e-13	ATP5J2, ATP1B1, ATP1B2, ATP5B, ATP1A3, ATP1A4, ATP1A1, ATP6V1B2, ATP1A2, ATP6V1D, ATP2B1, ATP6V1C1, ATP2B2, ATP6V1A, ATP2B3, ATP2B4, ATP2A2, ATP2A3, ATP5C1, ATP5O, ATP5A1, ATP6V0D1, ATP5H, ENTPD2, NDUFS1	3.80752e-11
	GOTERM_BP_FAT	GO:0031644	regulation of neurological system process	9.15635e-13	RAB3A, STX1A, NCDN, GNAI2, SNCA, MECP2, CSPG5, SYNGR1, GRM1, CACNA2D2, SYP, GRM5, ATP2B2, GRM3, GRM2, GRIA2, GRIN2B, SLC24A2, NPTN, DLG4, PPP3CA, SYNGAP1, LGI1, CAMK2A	9.2042e-11
	GOTERM_BP_FAT	GO:0006163	purine nucleotide metabolic process	1.0817e-12	ATP1B1, ADCY2, ATP1B2, ATP5B, ADCY5, CACNB4, ATP6V1B2, ATP2B1, ATP2B2, ATP2B3, ATP2B4, ATP5O, ATP6V0D1, ENTPD2, ATP5H, NDUFS1, ATP5J2, ATP1A3, ATP1A4, ATP1A1, ATP1A2, ATP6V1D, ATP6V1C1, ATP6V1A, ATP2A2, ATP2A3, ATP5C1, ATP5A1	1.03301e-10
	GOTERM_BP_FAT	GO:0009259	ribonucleotide metabolic process	1.11272e-12	ATP5J2, ATP1B1, ATP1B2, ATP5B, ATP1A3, ATP1A4, ATP1A1, ATP6V1B2, ATP1A2, ATP6V1D, ATP2B1, ATP6V1C1, ATP2B2, ATP6V1A, ATP2B3, ATP2B4, ATP2A2, ATP2A3, ATP5C1, ATP5O, ATP5A1, ATP6V0D1, ATP5H, ENTPD2, NDUFS1	1.0121e-10
	GOTERM_BP_FAT	GO:0009141	nucleoside triphosphate metabolic process	1.35171e-12	ATP5J2, ATP1B1, ATP1B2, ATP5B, ATP1A3, ATP1A4, ATP1A1, ATP6V1B2, ATP1A2, ATP6V1D, ATP2B1, ATP6V1C1, ATP6V1A, ATP2B2, ATP2B3, ATP2B4, ATP2A2, ATP2A3, ATP5C1, ATP5O, ATP5A1, ATP6V0D1, ATP5H, NDUFS1	1.17352e-10
	GOTERM_BP_FAT	GO:0009152	purine ribonucleotide biosynthetic process	2.3285e-12	ATP5J2, ATP1B1, ATP1B2, ATP5B, ATP1A3, ATP1A4, ATP1A1, ATP6V1B2, ATP1A2, ATP6V1D, ATP2B1, ATP6V1C1, ATP6V1A, ATP2B2, ATP2B3, ATP2B4, ATP2A2, ATP2A3, ATP5C1, ATP5O, ATP5A1, ATP6V0D1, ATP5H	1.93364e-10
	GOTERM_BP_FAT	GO:0050804	regulation of synaptic transmission	4.81212e-12	RAB3A, STX1A, NCDN, GNAI2, SNCA, MECP2, CSPG5, SYNGR1, CACNA2D2, SYP, GRM5, ATP2B2, GRM2, GRIA2, GRIN2B, SLC24A2, NPTN, DLG4, PPP3CA, SYNGAP1, LGI1, CAMK2A	3.82967e-10
	GOTERM_BP_FAT	GO:0030001	metal ion transport	4.89659e-12	KCNC1, ATP1B1, KCNC3, KCNAB2, SLC20A2, ATP1B2, FKBP4, KCNA1, SFXN3, KCNJ10, CACNB4, SFXN5, ATP2B1, ATP2B2, ATP2B3, ATP2B4, GRIN2B, SLC24A2, PPP3CA, SLC4A4, CAMK2A, NSF, KCNMA1, CACNA2D1, SLC8A1, SLC8A2, SLC12A2, CACNG8, SCN2A1, ATP1A3, STIM1, ATP1A4, ATP1A1, ATP1A2, CACNA2D3, CACNA2D2, ITPR1, PRKCB, SLC17A7, CORO1A, SLC4A10, ATP2A2, ATP2A3, RYR2, CACNA1E, KCTD12	3.74103e-10
	GOTERM_BP_FAT	GO:0009260	ribonucleotide biosynthetic process	5.07582e-12	ATP5J2, ATP1B1, ATP1B2, ATP5B, ATP1A3, ATP1A4, ATP1A1, ATP6V1B2, ATP1A2, ATP6V1D, ATP2B1, ATP6V1C1, ATP6V1A, ATP2B2, ATP2B3, ATP2B4, ATP2A2, ATP2A3, ATP5C1, ATP5O, ATP5A1, ATP6V0D1, ATP5H	3.72878e-10
	GOTERM_BP_FAT	GO:0006164	purine nucleotide biosynthetic process	8.78485e-12	ATP5J2, ATP1B1, ADCY2, ATP1B2, ATP5B, ADCY5, ATP1A3, ATP1A4, ATP1A1, ATP6V1B2, ATP1A2, ATP6V1D, ATP2B1, ATP6V1C1, ATP2B2, ATP6V1A, ATP2B3, ATP2B4, ATP2A2, ATP2A3, ATP5C1, ATP5O, ATP5A1, ATP6V0D1, ATP5H	6.21448e-10
	GOTERM_BP_FAT	GO:0051969	regulation of transmission of nerve impulse	1.89974e-11	RAB3A, STX1A, NCDN, GNAI2, SNCA, MECP2, CSPG5, SYNGR1, CACNA2D2, SYP, GRM5, ATP2B2, GRM2, GRIA2, GRIN2B, SLC24A2, NPTN, DLG4, PPP3CA, SYNGAP1, LGI1, CAMK2A	1.29589e-09
	GOTERM_BP_FAT	GO:0006816	calcium ion transport	3.06922e-11	CACNA2D1, SLC8A1, SLC8A2, CACNG8, STIM1, CACNB4, CACNA2D3, CACNA2D2, ITPR1, PRKCB, ATP2B1, ATP2B2, ATP2B3, CORO1A, ATP2B4, GRIN2B, ATP2A2, ATP2A3, SLC24A2, RYR2, CACNA1E, PPP3CA, CAMK2A	2.02145e-09
	GOTERM_BP_FAT	GO:0055114	oxidation reduction	1.06386e-10	LDHB, LDHA, CYB5R1, ALDH1L1, UQCRC1, KCNAB2, CYC1, SNCA, PRDX5, OGDH, UQCRQ, PDHB, HIBADH, SPR, ACAD8, ASPH, ACAD9, NDUFS1, CTBP1, ACADM, AIFM1, ALDH5A1, MECP2, NDUFA13, POR, VAT1, ACADVL, SCCPDH, ALDH7A1, ALDH1B1, PCYOX1, PRODH, PAM, NDUFB5, GLUD1, HADHA, ALDH3A2, ALDH1A1, ETFDH, IDH2, HSD17B4, ETFB, ETFA, GPD2, CYP46A1, MAOA, MAOB, SOD2, SDHA, NDUFV3, SLC25A12, VAT1L, DBT, SDHB, AKR1B3, ALDH2	6.77323e-09
	GOTERM_BP_FAT	GO:0015674	di-, tri-valent inorganic cation transport	2.91655e-10	SFXN3, CACNB4, SFXN5, ATP2B1, ATP2B2, ATP2B3, ATP2B4, GRIN2B, SLC24A2, PPP3CA, CAMK2A, SLC8A1, CACNA2D1, SLC8A2, CACNG8, STIM1, CACNA2D3, CACNA2D2, ITPR1, PRKCB, CORO1A, ATP2A2, ATP2A3, RYR2, CACNA1E	1.79697e-08
	GOTERM_BP_FAT	GO:0007269	neurotransmitter secretion	6.05245e-10	SYT1, RAB3A, STX1A, GRM2, SYN1, NRXN3, SYNJ1, SYN2, SV2B, NRXN1, RPH3A, SNAP25, LIN7A	3.61255e-08
	GOTERM_BP_FAT	GO:0009165	nucleotide biosynthetic process	1.47606e-09	ATP5J2, ATP1B1, ADCY2, ATP1B2, ATP5B, ADCY5, ATP1A3, ATP1A4, ATP1A1, ATP6V1B2, ATP1A2, ATP6V1D, ATP2B1, ATP6V1C1, ATP2B2, ATP6V1A, ATP2B3, ATP2B4, ATP2A2, ATP2A3, ATP5C1, ATP5O, ATP5A1, ATP6V0D1, ATP5H	8.54324e-08
	GOTERM_BP_FAT	GO:0044271	nitrogen compound biosynthetic process	2.53789e-09	ATP1B1, ADCY2, ATP1B2, ATP5B, ADCY5, SLC6A3, SNCA, ATP6V1B2, ATP2B1, GOT2, ATP2B2, ATP2B3, ATP2B4, ANK1, ATP5O, SPR, ATP6V0D1, ATP5H, ATP5J2, HSP90AA1, ATP1A3, ATP1A4, ATP1A1, ATP1A2, ATP6V1D, ATP6V1C1, ATP6V1A, GLUL, ATP2A2, ATP2A3, ATP5C1, ATP5A1, PRODH	1.4257e-07
	GOTERM_BP_FAT	GO:0007610	behavior	2.55316e-09	GLUD1, ADCY5, SLC6A3, UCHL1, SNCA, SYNJ1, ABI2, CNP, CACNB4, CALB1, AMPH, PRKAR2B, ATP2B2, SLC1A2, PDE1B, GRIN2B, SLC24A2, DLG4, KCNMA1, ATP1A3, MECP2, ATP1A2, VDAC3, GRM1, PARK7, CPT1A, SOD2, GRM5, EPHA4, CORO1A, GRM2, GNAQ, GRIA1, GRM7, GLS, GAA, ABAT, SYNGAP1, CHL1	1.3933e-07
	GOTERM_BP_FAT	GO:0034404	nucleobase, nucleoside and nucleotide biosynthetic process	2.63916e-09	ATP5J2, ATP1B1, ADCY2, ATP1B2, ATP5B, ADCY5, ATP1A3, ATP1A4, ATP1A1, ATP6V1B2, ATP1A2, ATP6V1D, ATP2B1, ATP6V1C1, ATP2B2, ATP6V1A, ATP2B3, ATP2B4, ATP2A2, ATP2A3, ATP5C1, ATP5O, ATP5A1, ATP6V0D1, ATP5H	1.40022e-07
	GOTERM_BP_FAT	GO:0034654	nucleobase, nucleoside, nucleotide and nucleic acid biosynthetic process	2.63916e-09	ATP5J2, ATP1B1, ADCY2, ATP1B2, ATP5B, ADCY5, ATP1A3, ATP1A4, ATP1A1, ATP6V1B2, ATP1A2, ATP6V1D, ATP2B1, ATP6V1C1, ATP2B2, ATP6V1A, ATP2B3, ATP2B4, ATP2A2, ATP2A3, ATP5C1, ATP5O, ATP5A1, ATP6V0D1, ATP5H	1.40022e-07
	GOTERM_BP_FAT	GO:0015672	monovalent inorganic cation transport	2.76681e-09	KCNC1, ATP1B1, KCNC3, KCNAB2, SLC20A2, ATP1B2, ATP5B, KCNA1, KCNJ10, ATP6V1B2, ANK1, ATP5O, ATP6V0D1, SLC4A4, ATP5H, NSF, KCNMA1, ATP5J2, SLC8A1, SLC12A2, SCN2A1, ATP1A3, ATP1A4, ATP1A1, ATP1A2, ATP6V1D, ATP6V1C1, SLC17A7, ATP6V1A, SLC4A10, ATP5C1, ATP5A1, KCTD12	1.42827e-07
	GOTERM_BP_FAT	GO:0006119	oxidative phosphorylation	1.62873e-08	UQCRC1, ATP5B, SNCA, MECP2, ATP6V1B2, ATP6V1D, ATP6V1C1, ATP6V1A, ATP5C1, ATP5O, ATP5A1, ATP6V0D1, ATP5H, NDUFS1	8.18652e-07
	GOTERM_BP_FAT	GO:0048167	regulation of synaptic plasticity	2.37842e-08	NCDN, SNCA, MECP2, SYNGR1, SYP, GRM5, ATP2B2, GRIN2B, SLC24A2, NPTN, DLG4, SYNGAP1, CAMK2A	1.16482e-06
	GOTERM_BP_FAT	GO:0048168	regulation of neuronal synaptic plasticity	8.95081e-08	SYP, GRM5, GRIN2B, NCDN, SNCA, DLG4, NPTN, SYNGAP1, SYNGR1, CAMK2A	4.274e-06
	GOTERM_BP_FAT	GO:0007611	learning or memory	1.26463e-07	GLUD1, SYNJ1, ATP1A3, MECP2, ABI2, ATP1A2, VDAC3, AMPH, GRM5, PRKAR2B, GRIN2B, PDE1B, GRIA1, SLC24A2, GRM7, SYNGAP1	5.89132e-06
	GOTERM_BP_FAT	GO:0048489	synaptic vesicle transport	1.80687e-07	RAB3A, STX1A, SYNJ1, SNCA, DLG4, SV2B, RPH3A, LIN7A, AMPH, CTNNB1	8.21694e-06
	GOTERM_BP_FAT	GO:0019725	cellular homeostasis	1.83329e-07	PDIA3, SNCA, PRDX5, PDIA4, CACNB4, CKB, ATP2B2, GRIN2B, APOE, SLC24A2, GRID2, PPP3CA, NDUFS1, KCNMA1, PLP1, SLC8A1, SLC12A2, AIFM1, MECP2, ATP1A3, ATP1A4, ATP1A2, SLC9A3R1, ITPR1, PARK7, PRKCB, SOD2, ATP2A2, GNAQ, GAA, RHOT1, RYR2	8.14319e-06
	GOTERM_BP_FAT	GO:0007612	learning	1.86045e-07	GRM5, PRKAR2B, GRIN2B, PDE1B, SLC24A2, GRM7, SYNJ1, MECP2, ATP1A3, ATP1A2, SYNGAP1, VDAC3, AMPH	8.07602e-06
	GOTERM_BP_FAT	GO:0045333	cellular respiration	2.77908e-07	UQCRC1, ACO2, ALDH5A1, SUCLG1, SNCA, MECP2, SOD2, SLC25A12, SDHA, SDHB, IDH2, FH1, NDUFS1	1.17956e-05
	GOTERM_BP_FAT	GO:0016192	vesicle-mediated transport	3.19333e-07	RAB3A, SNAP91, NAPG, SRCIN1, HIP1R, SNCA, SYNJ1, EPS15L1, NAPB, CTNNB1, RTN3, AMPH, STXBP5L, SYP, CD47, AP2B1, PACSIN1, EXOC4, DLG4, EXOC3, SV2B, CAP1, AGAP2, AP2M1, DNM3, STX1A, ICAM5, RPH3A, STX1B, SIRPA, LIN7A, AP2A2, GRIA2, GRIA1, STXBP5, AP2A1, BIN1, VAMP1	1.32592e-05
	GOTERM_BP_FAT	GO:0003001	generation of a signal involved in cell-cell signaling	3.84267e-07	SYT1, RAB3A, STX1A, NRXN3, SYNJ1, CACNB4, NRXN1, RPH3A, LIN7A, GRM2, SYN1, SYN2, SV2B, SNAP25, SMPD3	1.56158e-05
	GOTERM_BP_FAT	GO:0015980	energy derivation by oxidation of organic compounds	4.65464e-07	UQCRC1, ACO2, ALDH5A1, SUCLG1, SNCA, MECP2, SOD2, SLC25A12, SDHA, SDHB, PPP1CA, GAA, IDH2, GNAS, FH1, NDUFS1	1.85214e-05
	GOTERM_BP_FAT	GO:0022900	electron transport chain	5.08664e-07	NDUFB5, UQCRC1, ALDH5A1, SNCA, CYC1, MECP2, NDUFA13, UQCRQ, SOD2, NDUFV3, SLC25A12, SDHA, SDHB, ETFDH, ETFB, NDUFS1, ETFA	1.98273e-05
	GOTERM_BP_FAT	GO:0048666	neuron development	7.38445e-07	ABLIM1, GPRIN1, RAB3A, ATL1, UCHL1, ABI2, PIP5K1C, CNP, ALCAM, NRCAM, LINGO1, ATP2B2, SPR, PAK1, NEFL, DCLK1, PTPRZ1, MECP2, CTNNA2, SOD2, THY1, PPP1R9B, EPHA4, GNAQ, CNTN4, SYNGAP1, GAP43, CHL1	2.82082e-05
	GOTERM_BP_FAT	GO:0046164	alcohol catabolic process	8.40559e-07	ALDOA, LDHB, LDHA, SLC6A3, MAOA, ALDOC, OGDHL, HK1, DLAT, OGDH, PDHB, HIBADH, PGK1	3.14793e-05
	GOTERM_BP_FAT	GO:0030534	adult behavior	1.38179e-06	KCNMA1, EPHA4, SLC1A2, GRM2, GRM7, SNCA, UCHL1, MECP2, ATP1A3, ABAT, CNP, CACNB4, ATP1A2, PARK7, CHL1	5.07528e-05
	GOTERM_BP_FAT	GO:0015986	ATP synthesis coupled proton transport	1.78818e-06	ATP6V1C1, ATP6V1A, ATP5B, ATP5C1, ATP5O, ATP6V1B2, ATP5A1, ATP6V0D1, ATP5H, ATP6V1D	6.44398e-05
	GOTERM_BP_FAT	GO:0015985	energy coupled proton transport, down electrochemical gradient	1.78818e-06	ATP6V1C1, ATP6V1A, ATP5B, ATP5C1, ATP5O, ATP6V1B2, ATP5A1, ATP6V0D1, ATP5H, ATP6V1D	6.44398e-05
	GOTERM_BP_FAT	GO:0055085	transmembrane transport	1.80573e-06	SLC2A13, KCNC1, KCNC3, KCNAB2, ATP5B, KCNA1, SFXN3, ATP6V1B2, SLC7A5, SFXN5, SLC16A1, SLC25A25, SLC2A3, SLC25A22, SV2B, ATP5O, ATP6V0D1, ATP5H, KCNMA1, SLC8A1, SLC12A2, SLC25A5, VDAC2, VDAC3, ATP6V1D, ITPR1, ATP6V1C1, SLC17A7, SLC25A12, SLC25A11, ATP6V1A, ATP5C1, CACNA1E, ATP5A1, CLCN6, SLC25A18	6.38672e-05
	GOTERM_BP_FAT	GO:0031175	neuron projection development	1.89126e-06	GPRIN1, ABLIM1, RAB3A, PTPRZ1, ATL1, UCHL1, MECP2, PIP5K1C, ABI2, CNP, CTNNA2, ALCAM, NRCAM, LINGO1, PPP1R9B, EPHA4, CNTN4, PAK1, SYNGAP1, NEFL, GAP43, DCLK1, CHL1	6.56761e-05
	GOTERM_BP_FAT	GO:0032940	secretion by cell	2.087e-06	SYT1, RAB3A, STX1A, SRCIN1, NRXN3, SYNJ1, ERP29, MECP2, NRXN1, RPH3A, STXBP5L, LIN7A, GRM2, SYN1, STXBP5, SYN2, EXOC4, EXOC3, SV2B, SNAP25, SMPD3	7.1179e-05
	GOTERM_BP_FAT	GO:0046903	secretion	2.3783e-06	KCNMA1, SYT1, RAB3A, STX1A, SRCIN1, NRXN3, SYNJ1, ERP29, MECP2, CACNB4, NRXN1, RPH3A, STXBP5L, LIN7A, GRM2, SYN1, STXBP5, SYN2, EXOC4, EXOC3, SV2B, SNAP25, SMPD3	7.96908e-05
	GOTERM_BP_FAT	GO:0050801	ion homeostasis	2.57035e-06	SNCA, CACNB4, CKB, ATP2B2, GRIN2B, APOE, SLC24A2, GRID2, PPP3CA, SLC4A4, NDUFS1, KCNMA1, PLP1, SLC8A1, MECP2, ATP1A3, ATP1A4, ATP1A2, SLC9A3R1, ITPR1, PARK7, PRKCB, SOD2, SLC4A10, ATP2A2, GNAQ, RYR2	8.46408e-05
	GOTERM_BP_FAT	GO:0044275	cellular carbohydrate catabolic process	2.59741e-06	ALDOA, LDHB, LDHA, ALDOC, OGDHL, GAA, HK1, DLAT, PGK1, OGDH, HIBADH, PDHB	8.40823e-05
	GOTERM_BP_FAT	GO:0050808	synapse organization	2.68027e-06	ATP2B2, CADM1, NRXN3, MECP2, DLG4, NRXN1, CACNB4, PAK1, CDH2, CACNA2D2, CTNNB1	8.53185e-05
	GOTERM_BP_FAT	GO:0006873	cellular ion homeostasis	3.38193e-06	SNCA, CACNB4, CKB, ATP2B2, GRIN2B, APOE, SLC24A2, GRID2, PPP3CA, NDUFS1, KCNMA1, PLP1, SLC8A1, MECP2, ATP1A3, ATP1A4, ATP1A2, SLC9A3R1, ITPR1, PARK7, PRKCB, SOD2, ATP2A2, GNAQ, RYR2	0.000105888
	GOTERM_BP_FAT	GO:0008344	adult locomotory behavior	3.63712e-06	KCNMA1, EPHA4, GRM2, SNCA, UCHL1, MECP2, ATP1A3, CNP, CACNB4, ATP1A2, CHL1, PARK7	0.000112041
	GOTERM_BP_FAT	GO:0030030	cell projection organization	4.03829e-06	ABLIM1, GPRIN1, RAB3A, ATL1, UCHL1, ABI2, PIP5K1C, CNP, MTSS1L, ALCAM, NRCAM, LINGO1, ATP2B2, PAK1, NEFL, DCLK1, PTPRZ1, BAIAP2, MECP2, CTNNA2, NCKAP1, PPP1R9B, EPHA4, CORO1A, CNTN4, SYNGAP1, GAP43, CHL1	0.000122424
	GOTERM_BP_FAT	GO:0042592	homeostatic process	4.40946e-06	PDIA3, SNCA, PRDX5, CACNB4, PDIA4, CTNNB1, CKB, ATP2B2, ANK1, GRIN2B, APOE, SLC24A2, GRID2, PPP3CA, FH1, SLC4A4, NDUFS1, KCNMA1, SLC8A1, PLP1, NCDN, SLC12A2, AIFM1, MECP2, ATP1A3, ATP1A4, ATP1A2, SLC9A3R1, RPS6, ITPR1, PARK7, SOD2, PRKCB, CORO1A, SLC4A10, ATP2A2, GNAQ, GAA, RHOT1, RYR2, CACNA1E	0.000131587
	GOTERM_BP_FAT	GO:0015992	proton transport	4.73598e-06	ATP6V1C1, ATP6V1A, ATP5J2, ATP5B, ATP5C1, ATP5O, ATP6V1B2, ATP5A1, ATP6V0D1, ATP5H, ATP6V1D	0.000139156
	GOTERM_BP_FAT	GO:0019320	hexose catabolic process	4.73598e-06	ALDOA, LDHB, LDHA, ALDOC, OGDHL, HK1, DLAT, PGK1, OGDH, HIBADH, PDHB	0.000139156
	GOTERM_BP_FAT	GO:0006007	glucose catabolic process	4.73598e-06	ALDOA, LDHB, LDHA, ALDOC, OGDHL, HK1, DLAT, PGK1, OGDH, HIBADH, PDHB	0.000139156
	GOTERM_BP_FAT	GO:0055082	cellular chemical homeostasis	5.29265e-06	SNCA, CACNB4, CKB, ATP2B2, GRIN2B, APOE, SLC24A2, GRID2, PPP3CA, NDUFS1, KCNMA1, PLP1, SLC8A1, MECP2, ATP1A3, ATP1A4, ATP1A2, SLC9A3R1, ITPR1, PARK7, PRKCB, SOD2, ATP2A2, GNAQ, RYR2	0.000153155
	GOTERM_BP_FAT	GO:0034220	ion transmembrane transport	5.56195e-06	ATP6V1C1, ATP6V1A, ATP5B, ATP5C1, ATP5O, ATP6V1B2, ATP5A1, ATP6V0D1, ATP5H, ATP6V1D	0.000158545
	GOTERM_BP_FAT	GO:0006818	hydrogen transport	5.67305e-06	ATP6V1C1, ATP6V1A, ATP5J2, ATP5B, ATP5C1, ATP5O, ATP6V1B2, ATP5A1, ATP6V0D1, ATP5H, ATP6V1D	0.000159334
	GOTERM_BP_FAT	GO:0007010	cytoskeleton organization	6.04544e-06	ABLIM1, ABLIM2, KRT6A, ARPC4, CNP, PFN2, EZR, TUBB5, CAP1, AGAP2, NEFL, NEFM, SYNPO, ARHGEF2, CAP2, ACTN4, ACTN1, SIRPA, NCKAP1, THY1, PPP1R9B, CORO1A, YWHAH, KRT16, LASP1, TPPP, EPB4.1, DBN1	0.000167331
	GOTERM_BP_FAT	GO:0046365	monosaccharide catabolic process	6.76643e-06	ALDOA, LDHB, LDHA, ALDOC, OGDHL, HK1, DLAT, PGK1, OGDH, HIBADH, PDHB	0.00018461
	GOTERM_BP_FAT	GO:0006096	glycolysis	8.35591e-06	ALDOA, LDHB, LDHA, ALDOC, OGDHL, HK1, DLAT, PGK1, OGDH, PDHB	0.000224761
	GOTERM_BP_FAT	GO:0007626	locomotory behavior	8.50463e-06	KCNMA1, SLC6A3, ADCY5, SNCA, UCHL1, ATP1A3, MECP2, CNP, ATP1A2, CACNB4, GRM1, CALB1, PARK7, SOD2, GRM5, ATP2B2, EPHA4, CORO1A, GRM2, PDE1B, DLG4, GAA, CHL1	0.000225584
	GOTERM_BP_FAT	GO:0006006	glucose metabolic process	1.00718e-05	GPD2, ALDOA, LDHB, LDHA, ALDH5A1, ALDOC, OGDHL, HK1, DLAT, OGDH, HIBADH, PDHB, CPT1A, PGM2, PPP1CA, GAA, PGK1	0.000263488
	GOTERM_BP_FAT	GO:0030182	neuron differentiation	1.27573e-05	ABLIM1, GPRIN1, RAB3A, ATL1, UCHL1, ABI2, PIP5K1C, CNP, ALCAM, NRCAM, LINGO1, ATP2B2, SPR, PAK1, NEFL, DCLK1, KCNMA1, MAP2K1, PTPRZ1, MECP2, THY1, SOD2, CTNNA2, PPP1R9B, EPHA4, GNAQ, PPIA, CNTN4, SYNGAP1, GAP43, CHL1	0.000329225
	GOTERM_BP_FAT	GO:0048878	chemical homeostasis	1.73166e-05	SNCA, CACNB4, CKB, ATP2B2, GRIN2B, APOE, SLC24A2, GRID2, PPP3CA, SLC4A4, NDUFS1, KCNMA1, PLP1, SLC8A1, MECP2, ATP1A3, ATP1A4, ATP1A2, RPS6, SLC9A3R1, ITPR1, PARK7, PRKCB, SOD2, SLC4A10, ATP2A2, GNAQ, RYR2, CACNA1E	0.000440903
	GOTERM_BP_FAT	GO:0050905	neuromuscular process	1.79645e-05	KCNMA1, ATP2B2, GRIN2B, SLC6A3, ADCY5, UCHL1, GAA, MECP2, GRID2, NEFL, CTNNA2	0.000451377
	GOTERM_BP_FAT	GO:0048169	regulation of long-term neuronal synaptic plasticity	1.95341e-05	SYP, GRM5, SNCA, DLG4, NPTN, SYNGAP1, SYNGR1	0.000484434
	GOTERM_BP_FAT	GO:0007270	nerve-nerve synaptic transmission	2.1373e-05	GRM3, GRM2, CAMK4, SNCA, GRID2, CACNB4, VDAC3, PARK7	0.000523234
	GOTERM_BP_FAT	GO:0010324	membrane invagination	3.31778e-05	DNM3, RAB3A, HIP1R, ICAM5, SYNJ1, SNCA, EPS15L1, SIRPA, AMPH, SYP, CD47, PACSIN1, AP2A2, GRIA2, AP2A1, GRIA1, DLG4, CAP1, BIN1	0.000801839
	GOTERM_BP_FAT	GO:0006897	endocytosis	3.31778e-05	DNM3, RAB3A, HIP1R, ICAM5, SYNJ1, SNCA, EPS15L1, SIRPA, AMPH, SYP, CD47, PACSIN1, AP2A2, GRIA2, AP2A1, GRIA1, DLG4, CAP1, BIN1	0.000801839
	GOTERM_BP_FAT	GO:0016052	carbohydrate catabolic process	5.03079e-05	ALDOA, LDHB, LDHA, ALDOC, OGDHL, GAA, HK1, DLAT, PGK1, OGDH, HIBADH, PDHB	0.00120041
	GOTERM_BP_FAT	GO:0051924	regulation of calcium ion transport	8.22757e-05	ATP2B2, CACNA2D1, SLC8A1, GNAI2, RYR2, STIM1, HOMER1, THY1	0.00193828
	GOTERM_BP_FAT	GO:0019318	hexose metabolic process	0.000102935	GPD2, ALDOA, LDHB, LDHA, ALDH5A1, ALDOC, OGDHL, HK1, DLAT, OGDH, HIBADH, PDHB, CPT1A, PGM2, PPP1CA, GAA, PGK1	0.00239489
	GOTERM_BP_FAT	GO:0007416	synaptogenesis	0.000105993	CADM1, NRXN3, MECP2, DLG4, NRXN1, CDH2	0.00243628
	GOTERM_BP_FAT	GO:0046907	intracellular transport	0.000132146	YWHAZ, NAPG, UCHL1, SNX2, NAPB, SYNGR1, AP2B1, DYNLL2, STAM, PPP3CA, TNPO2, AGAP2, HAP1, NEFM, AP2M1, STX1A, YWHAB, RPH3A, HNRNPA1, STX1B, SLC25A12, AP2A2, YWHAH, VCP, CAMK4, AP2A1, IPO5, RHOT1, YWHAQ, MYH14	0.00300044
	GOTERM_BP_FAT	GO:0005996	monosaccharide metabolic process	0.000135224	GPD2, ALDOA, LDHB, LDHA, CMAS, ALDH5A1, ALDOC, OGDHL, HK1, DLAT, OGDH, HIBADH, PDHB, CPT1A, PGM2, PPP1CA, GAA, PGK1	0.00303415
	GOTERM_BP_FAT	GO:0016044	membrane organization	0.000176065	DNM3, RAB3A, SNAP91, ICAM5, HIP1R, SYNJ1, SNCA, LMNA, EPS15L1, SIRPA, AMPH, SYP, NRCAM, CD47, PACSIN1, AP2A2, GRIA2, AP2A1, GRIA1, DLG4, CAP1, BIN1	0.00390299
	GOTERM_BP_FAT	GO:0009065	glutamine family amino acid catabolic process	0.000184954	GOT2, GAD2, GLS, ASRGL1, PRODH	0.00405263
	GOTERM_BP_FAT	GO:0006813	potassium ion transport	0.000187703	KCNMA1, KCNC1, ATP1B1, KCNC3, SLC12A2, KCNAB2, ATP1B2, SCN2A1, KCNA1, ATP1A3, ATP1A4, ATP1A1, KCNJ10, ATP1A2, NSF, KCTD12	0.00406611
	GOTERM_BP_FAT	GO:0022904	respiratory electron transport chain	0.000212483	SLC25A12, UQCRC1, ALDH5A1, SNCA, MECP2, NDUFS1, SOD2	0.00455012
	GOTERM_BP_FAT	GO:0048667	cell morphogenesis involved in neuron differentiation	0.000243604	ABLIM1, RAB3A, PTPRZ1, ATL1, UCHL1, PIP5K1C, CNP, CTNNA2, ALCAM, NRCAM, ATP2B2, EPHA4, SPR, NEFL, GAP43, DCLK1, CHL1	0.00515711
	GOTERM_BP_FAT	GO:0046395	carboxylic acid catabolic process	0.000246372	GOT2, GAD2, ACADM, GLS, ASRGL1, ACAD8, HSD17B4, HADHA, HADHB, PRODH, AUH	0.00515838
	GOTERM_BP_FAT	GO:0016054	organic acid catabolic process	0.000246372	GOT2, GAD2, ACADM, GLS, ASRGL1, ACAD8, HSD17B4, HADHA, HADHB, PRODH, AUH	0.00515838
	GOTERM_BP_FAT	GO:0006793	phosphorus metabolic process	0.00024678	UQCRC1, GNAI2, ATP5B, SYNJ1, SNCA, ABI2, ABI1, ATP6V1B2, CAMKV, PRKAR2B, PTK2B, ATP5O, PPP3CA, PAK1, ATP6V0D1, ATP5H, CAMK2A, DCLK1, INPP5A, NDUFS1, GPD2, PTPRD, NCEH1, TNIK, MAP2K1, PTPRZ1, PTPRN2, MECP2, PI4KA, PTPRS, MINK1, PTPRN, ATP6V1D, GRM1, PPA1, MARK2, PRKCB, ATP6V1C1, EPHA4, ATP6V1A, MAPK1, PPP1CA, CAMK4, PRKAR1A, ATP5C1, ATP5A1, PGK1, KALRN	0.0051109
	GOTERM_BP_FAT	GO:0006796	phosphate metabolic process	0.00024678	UQCRC1, GNAI2, ATP5B, SYNJ1, SNCA, ABI2, ABI1, ATP6V1B2, CAMKV, PRKAR2B, PTK2B, ATP5O, PPP3CA, PAK1, ATP6V0D1, ATP5H, CAMK2A, DCLK1, INPP5A, NDUFS1, GPD2, PTPRD, NCEH1, TNIK, MAP2K1, PTPRZ1, PTPRN2, MECP2, PI4KA, PTPRS, MINK1, PTPRN, ATP6V1D, GRM1, PPA1, MARK2, PRKCB, ATP6V1C1, EPHA4, ATP6V1A, MAPK1, PPP1CA, CAMK4, PRKAR1A, ATP5C1, ATP5A1, PGK1, KALRN	0.0051109
	GOTERM_BP_FAT	GO:0009109	coenzyme catabolic process	0.000260764	SDHA, SDHB, ALDH1L1, ACO2, SUCLG1, IDH2, FH1	0.00534185
	GOTERM_BP_FAT	GO:0007613	memory	0.000260764	GRIN2B, GRIA1, SLC24A2, GLUD1, GRM7, MECP2, ATP1A3	0.00534185
	GOTERM_BP_FAT	GO:0051050	positive regulation of transport	0.000307456	SEPT5, STX1A, ACTN4, GLUD1, SNCA, STIM1, HOMER1, SIRPA, SYNGR3, THY1, ATP2B2, CD47, SLC1A2, GRIN2B	0.00622872
	GOTERM_BP_FAT	GO:0007015	actin filament organization	0.000375666	PPP1R9B, CORO1A, ARHGEF2, EZR, ACTN4, ACTN1, ARPC4, DBN1, SIRPA	0.00752583
	GOTERM_BP_FAT	GO:0006084	acetyl-CoA metabolic process	0.000382919	SDHA, SDHB, ACO2, SUCLG1, IDH2, DLAT, FH1	0.007591
	GOTERM_BP_FAT	GO:0009064	glutamine family amino acid metabolic process	0.000384686	GOT2, GLUL, GAD2, ALDH5A1, GLS, MECP2, ASRGL1, PRODH	0.00754757
	GOTERM_BP_FAT	GO:0048488	synaptic vesicle endocytosis	0.000414307	RAB3A, SYNJ1, SNCA, DLG4, AMPH	0.00804391
	GOTERM_BP_FAT	GO:0051187	cofactor catabolic process	0.000458732	SDHA, SDHB, ALDH1L1, ACO2, SUCLG1, IDH2, FH1	0.00881324
	GOTERM_BP_FAT	GO:0000904	cell morphogenesis involved in differentiation	0.00046783	ABLIM1, RAB3A, PTPRZ1, ATL1, UCHL1, PIP5K1C, CNP, CTNNB1, CTNNA2, ALCAM, NRCAM, ATP2B2, EPHA4, SPR, NEFL, GAP43, DCLK1, CHL1	0.00889783
	GOTERM_BP_FAT	GO:0007155	cell adhesion	0.000551029	CADM3, CADM4, CADM1, ATP1B2, BCAN, CDH2, CTNNB1, ALCAM, NRCAM, CD47, PCDH1, TNR, CNTNAP1, NEGR1, ICAM5, FLOT2, PTPRS, NRXN1, SIRPA, THY1, CTNNA2, NCAM2, CDH13, HEPACAM, LSAMP, CNTN2, CYFIP2, NPTN, CNTN1, CNTN4, NCAN, OMG, NTM, CHL1	0.0103692
	GOTERM_BP_FAT	GO:0022610	biological adhesion	0.00056165	CADM3, CADM4, CADM1, ATP1B2, BCAN, CDH2, CTNNB1, ALCAM, NRCAM, CD47, PCDH1, TNR, CNTNAP1, NEGR1, ICAM5, FLOT2, PTPRS, NRXN1, SIRPA, THY1, CTNNA2, NCAM2, CDH13, HEPACAM, LSAMP, CNTN2, CYFIP2, NPTN, CNTN1, CNTN4, NCAN, OMG, NTM, CHL1	0.010465
	GOTERM_BP_FAT	GO:0002026	regulation of the force of heart contraction	0.000583416	SLC8A1, ATP2A2, GAA, ATP1A1, ATP1A2	0.0107635
	GOTERM_BP_FAT	GO:0006814	sodium ion transport	0.000654313	SLC17A7, SLC4A10, ATP1B1, SLC8A1, SLC12A2, ATP1B2, SLC20A2, SCN2A1, ATP1A3, ATP1A4, ATP1A1, ATP1A2, SLC4A4	0.0119487
	GOTERM_BP_FAT	GO:0043623	cellular protein complex assembly	0.000662411	SNAP91, PTK2B, TUBB2A, TPPP, FKBP4, SYNJ1, IPO5, TUBB5, ARPC4, PAK1, TNPO2, SYNGAP1	0.0119812
	GOTERM_BP_FAT	GO:0006099	tricarboxylic acid cycle	0.000678787	SDHA, SDHB, ACO2, SUCLG1, IDH2, FH1	0.0121606
	GOTERM_BP_FAT	GO:0007409	axonogenesis	0.000739791	ABLIM1, RAB3A, PTPRZ1, ATL1, UCHL1, PIP5K1C, CNP, CTNNA2, ALCAM, NRCAM, EPHA4, NEFL, GAP43, DCLK1, CHL1	0.0131236
	GOTERM_BP_FAT	GO:0010959	regulation of metal ion transport	0.000766304	ATP2B2, CACNA2D1, SLC8A1, GNAI2, RYR2, STIM1, HOMER1, THY1	0.0134659
	GOTERM_BP_FAT	GO:0002209	behavioral defense response	0.000796293	GRM2, GRIN2B, GRM7, MECP2, VDAC3	0.013862
	GOTERM_BP_FAT	GO:0001662	behavioral fear response	0.000796293	GRM2, GRIN2B, GRM7, MECP2, VDAC3	0.013862
	GOTERM_BP_FAT	GO:0046356	acetyl-CoA catabolic process	0.000835152	SDHA, SDHB, ACO2, SUCLG1, IDH2, FH1	0.0144026
	GOTERM_BP_FAT	GO:0000902	cell morphogenesis	0.000958068	ABLIM1, RAB3A, ARHGEF2, PTPRZ1, ATL1, UCHL1, PIP5K1C, CNP, CTNNB1, MARK2, CTNNA2, ALCAM, NRCAM, ATP2B2, EPHA4, EZR, SPR, CAP1, NEFL, GAP43, DCLK1, CHL1	0.0163583
	GOTERM_BP_FAT	GO:0008016	regulation of heart contraction	0.000984151	SLC8A1, GNAI2, ATP2A2, GAA, GJA1, RYR2, ATP1A1, ATP1A2	0.0166514
	GOTERM_BP_FAT	GO:0009310	amine catabolic process	0.00103964	GOT2, GAD2, SLC6A3, MAOA, GLS, ASRGL1, ACAD8, PRODH, AUH	0.0174281
	GOTERM_BP_FAT	GO:0016358	dendrite development	0.00136784	PPP1R9B, MECP2, ABI2, PAK1, SYNGAP1, DCLK1, CTNNA2	0.022672
	GOTERM_BP_FAT	GO:0006886	intracellular protein transport	0.00142081	STX1A, YWHAZ, NAPG, SNX2, YWHAB, NAPB, RPH3A, SYNGR1, STX1B, AP2B1, AP2A2, YWHAH, VCP, AP2A1, IPO5, YWHAQ, STAM, PPP3CA, TNPO2, AP2M1	0.0233379
	GOTERM_BP_FAT	GO:0009060	aerobic respiration	0.00146605	SDHA, SDHB, ACO2, SUCLG1, IDH2, FH1	0.0238676
	GOTERM_BP_FAT	GO:0042391	regulation of membrane potential	0.00148105	KCNMA1, PLP1, GRIN2B, GNAQ, SNCA, MECP2, GRID2, PPP3CA, CACNB4, NDUFS1, PARK7, SOD2	0.0239054
	GOTERM_BP_FAT	GO:0034613	cellular protein localization	0.00151596	STX1A, YWHAZ, NAPG, SNX2, YWHAB, NAPB, RPH3A, SYNGR1, STX1B, CTNNB1, AP2B1, AP2A2, YWHAH, VCP, AP2A1, IPO5, YWHAQ, STAM, PPP3CA, TNPO2, AP2M1	0.0242575
	GOTERM_BP_FAT	GO:0030029	actin filament-based process	0.00155601	ARHGEF2, ACTN4, ACTN1, ARPC4, SIRPA, NCKAP1, PPP1R9B, PFN2, CORO1A, EZR, EPB4.1, MYH14, CAP1, DBN1, AGAP2	0.0246843
	GOTERM_BP_FAT	GO:0048812	neuron projection morphogenesis	0.00155601	ABLIM1, RAB3A, PTPRZ1, ATL1, UCHL1, PIP5K1C, CNP, CTNNA2, ALCAM, NRCAM, EPHA4, NEFL, GAP43, DCLK1, CHL1	0.0246843
	GOTERM_BP_FAT	GO:0034622	cellular macromolecular complex assembly	0.00164514	SNAP91, TUBB2A, HIST1H2BF, FKBP4, SYNJ1, ARPC4, PTK2B, TPPP, RPS14, IPO5, TUBB5, H2AFY, HIST1H2AK, PAK1, HIST1H4D, TNPO2, SYNGAP1	0.0258664
	GOTERM_BP_FAT	GO:0070727	cellular macromolecule localization	0.00164586	STX1A, YWHAZ, NAPG, SNX2, YWHAB, NAPB, RPH3A, SYNGR1, STX1B, CTNNB1, AP2B1, AP2A2, YWHAH, VCP, AP2A1, IPO5, YWHAQ, STAM, PPP3CA, TNPO2, AP2M1	0.0256664
	GOTERM_BP_FAT	GO:0001964	startle response	0.00175464	GRIN2B, SLC6A3, MECP2, GRID2, CTNNA2	0.0271198
	GOTERM_BP_FAT	GO:0016079	synaptic vesicle exocytosis	0.00175464	RAB3A, STX1A, SYNJ1, SV2B, RPH3A	0.0271198
	GOTERM_BP_FAT	GO:0055080	cation homeostasis	0.00235891	SLC8A1, ATP1A3, ATP1A4, ATP1A2, CACNB4, ITPR1, SOD2, PRKCB, ATP2B2, SLC4A10, ATP2A2, APOE, SLC24A2, RYR2, SLC4A4	0.0360091
	GOTERM_BP_FAT	GO:0043279	response to alkaloid	0.00239228	GRM2, SLC6A3, DLG4, ABAT, RYR2, PPP2R2A	0.0362208
	GOTERM_BP_FAT	GO:0030036	actin cytoskeleton organization	0.00245927	ARHGEF2, ACTN4, ACTN1, ARPC4, SIRPA, NCKAP1, PPP1R9B, PFN2, CORO1A, EZR, EPB4.1, CAP1, DBN1, AGAP2	0.0369249
	GOTERM_BP_FAT	GO:0006874	cellular calcium ion homeostasis	0.00246415	ATP2B2, SLC8A1, ATP2A2, APOE, SLC24A2, RYR2, CACNB4, ATP1A2, ITPR1, PRKCB	0.0367088
	GOTERM_BP_FAT	GO:0015837	amine transport	0.00265624	SLC32A1, SLC25A12, SLC1A2, SLC6A3, SLC25A22, MECP2, SLC3A2, CACNB4, SLC7A5, PARK7	0.0392118
	GOTERM_BP_FAT	GO:0006887	exocytosis	0.00271265	RAB3A, STX1A, SRCIN1, STXBP5, SYNJ1, EXOC4, EXOC3, SV2B, RPH3A, LIN7A, STXBP5L	0.0397224
	GOTERM_BP_FAT	GO:0042596	fear response	0.00271669	GRM2, GRIN2B, GRM7, MECP2, VDAC3	0.0394782
	GOTERM_BP_FAT	GO:0007632	visual behavior	0.0027787	SLC1A2, PDE1B, MECP2, ATP1A3, ATP1A2, SYNGAP1	0.0400579
	GOTERM_BP_FAT	GO:0006820	anion transport	0.00298965	SLC25A12, SLC4A10, SLC16A1, SLC1A2, SLC12A2, SLC20A2, SLC25A22, SLC4A1, CLCN6, SLC4A4, VDAC2, VDAC3	0.0427157
	GOTERM_BP_FAT	GO:0050881	musculoskeletal movement	0.00328407	GAA, SPR, HOMER1, ITPR1	0.0464826
	GOTERM_BP_FAT	GO:0050879	multicellular organismal movement	0.00328407	GAA, SPR, HOMER1, ITPR1	0.0464826
	GOTERM_BP_FAT	GO:0055074	calcium ion homeostasis	0.00330446	ATP2B2, SLC8A1, ATP2A2, APOE, SLC24A2, RYR2, CACNB4, ATP1A2, ITPR1, PRKCB	0.0464216
	GOTERM_BP_FAT	GO:0060079	regulation of excitatory postsynaptic membrane potential	0.00331124	GRIN2B, SNCA, MECP2, GRID2, PPP3CA	0.0461757
	GOTERM_BP_FAT	GO:0043269	regulation of ion transport	0.00349253	ATP2B2, CACNA2D1, SLC8A1, GNAI2, RYR2, STIM1, HOMER1, THY1	0.0482942
	GOTERM_BP_FAT	GO:0008104	protein localization	0.00354521	RAB3A, YWHAZ, CADM3, NAPG, SNX2, NAPB, SYNGR1, CTNNB1, STXBP5L, NRCAM, AP2B1, APOE, EXOC4, EXOC3, SV2B, STAM, PPP3CA, TNPO2, NSF, AP2M1, STX1A, ACTN4, SNX27, ERP29, YWHAB, MECP2, RPH3A, STX1B, NCKAP1, LIN7A, PITPNM1, AP2A2, YWHAH, GRIA2, VCP, AP2A1, STXBP5, IPO5, YWHAQ	0.0486543
	GOTERM_CC_FAT	GO:0045202	synapse	2.25707e-25	SEPT5, SYT1, CADM1, SYT2, SYNGR1, SYP, NRCAM, SLC1A2, PLCB4, GRIN2B, HOMER3, GRID2, DLG4, SV2B, LGI1, DLG2, KCNMA1, STX1A, SPARCL1, NRXN3, PSD3, BSN, NRXN1, RPH3A, GRM1, GRM3, GRM2, GRM7, NPTN, ERC2, VAMP1, GAP43, RAB3A, ABI1, CDH2, AMPH, SLC32A1, GAD2, SYN1, SYN2, SNAP25, CAMK2A, NEFM, SYNPO, DLGAP3, SYT12, SHANK1, HOMER1, SHANK2, SEPT11, SYNGR3, SHANK3, ITPR1, LIN7A, SLC17A7, PPP1R9B, GRIA2, GR…	7.94487e-23
	GOTERM_CC_FAT	GO:0044456	synapse part	4.60399e-22	SEPT5, SYT1, RAB3A, CADM1, SYT2, SYNGR1, AMPH, SYP, GAD2, SLC1A2, PLCB4, SYN1, GRIN2B, HOMER3, SYN2, DLG4, GRID2, SV2B, CAMK2A, DLG2, SYNPO, KCNMA1, STX1A, DLGAP3, NRXN3, SYT12, PSD3, BSN, NRXN1, SHANK1, RPH3A, HOMER1, SHANK2, GRM1, ITPR1, SYNGR3, SHANK3, LIN7A, SLC17A7, GRM3, GRM2, GRIA2, GRIA1, GRM7, NPTN, ERC2	8.10302e-20
	GOTERM_CC_FAT	GO:0044429	mitochondrial part	7.76589e-19	UQCRC1, WASF1, ATP5B, CYC1, OGDH, UQCRQ, PDHB, GOT2, ATAD3A, SLC25A25, SLC25A22, EXOG, ATP5O, ATP5H, NDUFS1, ACADM, AIFM1, SLC25A5, SUCLG1, NDUFA13, HAGH, ACADVL, ALDH1B1, ATP5C1, ABAT, PRODH, NDUFB5, SAMM50, ETHE1, GLUD1, CHCHD3, HK1, ALDH3A2, HADHA, SFXN5, HADHB, MTCH2, OXCT1, MTCH1, CKMT1, ETFDH, IDH2, ACSL6, ETFB, ETFA, GPD2, ATP5J2, COX7A2, MAOA, MAOB, DLAT, VDAC2, VDAC3, CPT1A, SOD2, SDHA, …	9.11198e-17
	GOTERM_CC_FAT	GO:0031966	mitochondrial membrane	1.73237e-18	UQCRC1, ATP5B, WASF1, CYC1, OGDH, UQCRQ, GOT2, ATAD3A, SLC25A25, SLC25A22, EXOG, ATP5O, ATP5H, NDUFS1, AIFM1, SLC25A5, SUCLG1, NDUFA13, ACADVL, ATP5C1, PRODH, NDUFB5, SAMM50, GLUD1, CHCHD3, HK1, HADHA, SFXN5, ALDH3A2, HADHB, MTCH2, CKMT1, MTCH1, ETFDH, IDH2, ACSL6, GPD2, ATP5J2, COX7A2, MAOA, MAOB, VDAC2, VDAC3, CPT1A, SOD2, SDHA, NDUFV3, SLC25A12, SDHB, SLC25A11, USMG5, TOMM70A, RHOT1, ATP5A1, S…	1.52449e-16
	GOTERM_CC_FAT	GO:0019866	organelle inner membrane	4.26791e-18	UQCRC1, ATP5B, CYC1, UQCRQ, GOT2, ATAD3A, SLC25A25, SLC25A22, EXOG, ATP5O, ATP5H, NDUFS1, SLC25A5, SUCLG1, NDUFA13, ACADVL, ATP5C1, PRODH, NDUFB5, LMNB1, SAMM50, GLUD1, CHCHD3, HADHA, SFXN5, ALDH3A2, HADHB, MTCH2, CKMT1, MTCH1, ETFDH, IDH2, GPD2, ATP5J2, COX7A2, MAOB, LMNA, VDAC2, VDAC3, ITPR1, CPT1A, SOD2, SDHA, NDUFV3, SLC25A12, SDHB, SLC25A11, USMG5, ATP5A1, SLC25A18	3.00461e-16
	GOTERM_CC_FAT	GO:0043005	neuron projection	7.79372e-18	GPRIN1, SYT1, ADCY2, SLC6A1, CADM1, UCHL1, ABI2, ABI1, CBX6, ALCAM, NRCAM, GAD2, SLC1A2, PLCB4, GRIN2B, CNTNAP1, PAK1, NEFL, NEFM, SYNPO, KCNMA1, NGEF, STX1A, ARHGEF2, NCDN, CPNE6, SCN2A1, BASP1, SHANK2, GRM1, THY1, CTNNA2, PPP1R9B, NCAM2, PPP1CA, GRM3, GRM2, GRIA2, CNTN2, MYH14, ERC2, SYNGAP1, GAP43, CHL1	4.57231e-16
	GOTERM_CC_FAT	GO:0005740	mitochondrial envelope	2.66529e-17	UQCRC1, ATP5B, WASF1, CYC1, OGDH, UQCRQ, GOT2, ATAD3A, SLC25A25, SLC25A22, EXOG, ATP5O, ATP5H, NDUFS1, AIFM1, SLC25A5, SUCLG1, NDUFA13, ACADVL, ATP5C1, PRODH, NDUFB5, SAMM50, GLUD1, CHCHD3, HK1, HADHA, SFXN5, ALDH3A2, HADHB, MTCH2, CKMT1, MTCH1, ETFDH, IDH2, ACSL6, GPD2, ATP5J2, COX7A2, MAOA, MAOB, VDAC2, VDAC3, CPT1A, SOD2, SDHA, NDUFV3, SLC25A12, SDHB, SLC25A11, USMG5, TOMM70A, RHOT1, ATP5A1, S…	1.34026e-15
	GOTERM_CC_FAT	GO:0005743	mitochondrial inner membrane	7.20894e-17	NDUFB5, UQCRC1, SAMM50, GLUD1, ATP5B, CYC1, CHCHD3, UQCRQ, ALDH3A2, SFXN5, HADHA, HADHB, GOT2, ATAD3A, MTCH2, SLC25A25, SLC25A22, MTCH1, CKMT1, IDH2, ETFDH, EXOG, ATP5O, ATP5H, NDUFS1, GPD2, ATP5J2, COX7A2, SLC25A5, SUCLG1, MAOB, NDUFA13, VDAC2, VDAC3, CPT1A, SOD2, NDUFV3, SDHA, ACADVL, SLC25A12, SLC25A11, SDHB, USMG5, ATP5C1, ATP5A1, SLC25A18, PRODH	4.88498e-15
	GOTERM_CC_FAT	GO:0031090	organelle membrane	3.42206e-15	SYT1, UQCRC1, ATL1, HIP1R, WASF1, ATP5B, CYC1, CSPG5, OGDH, UQCRQ, SYP, GOT2, ATAD3A, SLC25A25, SLC25A22, EXOG, ATP5O, SV2B, ASPH, ATP5H, NDUFS1, STX1A, AIFM1, SLC25A5, SUCLG1, PI4KA, ACTN1, STIM1, ERLIN2, NDUFA13, SACM1L, ACADVL, ATP5C1, RYR2, PRODH, NDUFB5, LMNB1, SAMM50, GLUD1, CHCHD3, HK1, ALDH3A2, HADHA, SFXN5, HADHB, STT3B, GAD2, SYN1, MTCH2, MTCH1, SYN2, CKMT1, IDH2, ETFDH, ACSL6, GPD2, AT…	1.34559e-13
	GOTERM_CC_FAT	GO:0005624	membrane fraction	4.37131e-15	SEPT5, GNAZ, GFAP, VAPA, ATL1, SYT2, DPP10, SNCA, CNP, CTNNB1, SYP, ATP2B2, PLCB4, GRIN2B, PGRMC1, SLC24A2, GRID2, DLG4, STX1A, AIFM1, FLOT2, SCN2A1, PSD3, BSN, NRXN1, PTPRN, STX1B, GRM1, POR, GNAQ, GNAS, ERC2, VAMP1, GNAI2, ABI1, ACSBG1, PPP3CA, RPL7A, SNAP25, ACSL6, INPP5A, SLC8A1, NCEH1, SLC12A2, CYP46A1, CPNE6, ATP1A1, ATP1A2, HOMER1, VDAC3, CPT1A, ITPR1, LIN7A, SLC17A7, VCP, GRIA2, ATP2A2, G…	1.52434e-13
	GOTERM_CC_FAT	GO:0005626	insoluble fraction	5.76795e-15	SEPT5, GNAZ, GFAP, VAPA, ATL1, SYT2, DPP10, SNCA, CNP, CTNNB1, SYP, ATP2B2, PLCB4, GRIN2B, PGRMC1, SLC24A2, GRID2, DLG4, STX1A, AIFM1, FLOT2, SCN2A1, PSD3, BSN, NRXN1, PTPRN, STX1B, GRM1, POR, GNAQ, GNAS, ERC2, VAMP1, GNAI2, ABI1, ACSBG1, PPP3CA, RPL7A, SNAP25, ACSL6, INPP5A, SLC8A1, NCEH1, SLC12A2, CYP46A1, CPNE6, LMNA, ATP1A1, ATP1A2, HOMER1, VDAC3, CPT1A, ITPR1, LIN7A, SLC17A7, VCP, GRIA2, ATP…	1.84741e-13
	GOTERM_CC_FAT	GO:0044459	plasma membrane part	1.50062e-14	GNA13, SYT1, KCNC1, ATP1B1, CADM3, KCNC3, SLC6A1, CADM1, SYT2, SLC6A3, CBX6, CALB2, CTNNB1, SYP, ATP2B1, ATP2B2, CD47, ATP2B4, GRIN2B, APOE, HOMER3, SLC2A3, PRRT1, GRID2, RALA, STAM, SLC4A1, LGI1, SLC4A4, SCN2A1, PSD3, ACTN1, STIM1, BSN, RPH3A, SIRPA, CTNNA2, THY1, HEPACAM, ERC2, VAMP1, ADD3, ADD2, PAM, SNAP91, KCNA1, CACNB4, SLC32A1, ALCAM, GAD2, AP2M1, CACNA2D1, SLC6A11, MAOA, SYT12, MAOB, SLC6…	4.39648e-13
	GOTERM_CC_FAT	GO:0030054	cell junction	2.52697e-14	SYT1, CADM3, CADM1, SYT2, PIP5K1C, GJA1, SYNGR1, CALB2, CTNNB1, SYP, PCDH1, GRIN2B, HOMER3, GRID2, DLG4, SV2B, PAK1, LGI1, DLG2, STX1A, ARHGEF2, SCN2A1, PSD3, BSN, ACTN1, RPH3A, ARHGAP26, CTNNA2, ERC2, VAMP1, ADD3, GAP43, ABI2, ABI1, CDH2, AMPH, GAD2, SYN1, PTK2B, SYN2, SNAP25, CAMK2A, SYNPO, DLGAP3, SYT12, HOMER1, SHANK2, SHANK3, SEPT11, LIN7A, SLC17A7, PPP1R9B, GRIA2, LASP1, GRIA1, CYFIP2	6.85452e-13
	GOTERM_CC_FAT	GO:0005739	mitochondrion	4.22823e-14	LDHB, SEPT4, LDHA, ALDH1L1, NT5DC3, OGDH, HIBADH, PDHB, GOT2, SLC16A1, SLC25A25, SLC25A22, SPR, OXR1, SUCLG1, SECISBP2, SCCPDH, GLUL, RPS14, ATP5C1, ABAT, VAMP1, PRODH, GLUD1, ALDOC, SFXN3, CHCHD3, HADHA, SFXN5, HADHB, MTCH2, MTCH1, IDH2, FH1, AP2M1, GPD2, ATP5J2, MAOA, MAOB, DLAT, OCIAD1, VDAC2, VDAC3, NDUFV3, CCT7, SLC25A12, SLC25A11, USMG5, TOMM70A, RHOT1, ALDH2, SLC25A18, CYB5R1, UQCRC1, WASF…	1.06348e-12
	GOTERM_CC_FAT	GO:0005886	plasma membrane	4.35515e-14	GNA13, GPRIN1, SEPT5, SYT1, KCNC1, CADM3, ATP1B1, ADCY2, PLXNA4, KCNC3, SLC6A1, VAPA, CADM1, SYT2, SLC6A3, ADCY5, SNCA, CSPG5, SLC7A5, CBX6, CALB2, CTNNB1, SYP, GOT2, NRCAM, ATP2B1, ATP2B2, CD47, SLC16A1, ATP2B4, GRIN2B, APOE, SLC2A3, HOMER3, PRRT1, GRID2, RALA, STAM, SLC4A1, SLC4A4, LGI1, NEGR1, BSG, SCN2A1, PSD3, ACTN1, STIM1, BSN, BASP1, PTPRN, RPH3A, SIRPA, CTNNA2, MARK2, THY1, NCAM2, HEPACAM…	1.02129e-12
	GOTERM_CC_FAT	GO:0031967	organelle envelope	5.64276e-14	UQCRC1, ATP5B, WASF1, CYC1, OGDH, UQCRQ, GOT2, ATAD3A, SLC25A25, SLC25A22, EXOG, ATP5O, ATP5H, NDUFS1, AIFM1, SLC25A5, SUCLG1, NDUFA13, ACADVL, IPO5, ATP5C1, PRODH, NDUFB5, LMNB1, SAMM50, GLUD1, CHCHD3, HK1, HADHA, SFXN5, ALDH3A2, HADHB, MTCH2, MTCH1, CKMT1, ETFDH, IDH2, TNPO2, ACSL6, GPD2, ATP5J2, COX7A2, MAOA, MAOB, LMNA, VDAC2, VDAC3, CPT1A, ITPR1, SOD2, SDHA, NDUFV3, SLC25A12, SLC25A11, SDHB,…	1.24079e-12
	GOTERM_CC_FAT	GO:0031975	envelope	6.83427e-14	UQCRC1, ATP5B, WASF1, CYC1, OGDH, UQCRQ, GOT2, ATAD3A, SLC25A25, SLC25A22, EXOG, ATP5O, ATP5H, NDUFS1, AIFM1, SLC25A5, SUCLG1, NDUFA13, ACADVL, IPO5, ATP5C1, PRODH, NDUFB5, LMNB1, SAMM50, GLUD1, CHCHD3, HK1, HADHA, SFXN5, ALDH3A2, HADHB, MTCH2, MTCH1, CKMT1, ETFDH, IDH2, TNPO2, ACSL6, GPD2, ATP5J2, COX7A2, MAOA, MAOB, LMNA, VDAC2, VDAC3, CPT1A, ITPR1, SOD2, SDHA, NDUFV3, SLC25A12, SLC25A11, SDHB,…	1.41609e-12
	GOTERM_CC_FAT	GO:0042995	cell projection	7.71878e-14	GPRIN1, SYT1, SEPT4, LDHA, ADCY2, SLC6A1, CADM1, WASF1, UCHL1, CBX6, CTNNB1, NRCAM, ACTR3, ATP2B2, SLC1A2, PLCB4, GRIN2B, ARHGAP1, CNTNAP1, PAK1, KCNMA1, STX1A, ARHGEF2, ACTN4, BAIAP2, SCN2A1, BASP1, GRM1, THY1, CTNNA2, NCAM2, PPP1CA, GRM3, GRM2, CNTN2, GNAS, ERC2, CHL1, GAP43, ALDOA, ACTR3B, ABI2, ARPC4, ABI1, CDH2, ALCAM, GAD2, EZR, NEFL, NEFM, SYNPO, NGEF, NCDN, CPNE6, FSCN1, SHANK2, SEPT11, N…	1.5089e-12
	GOTERM_CC_FAT	GO:0000267	cell fraction	3.87878e-13	SEPT5, GNAZ, GFAP, VAPA, ATL1, SYT2, DPP10, SNCA, CNP, CTNNB1, SYP, ATP2B2, PLCB4, GRIN2B, PGRMC1, SLC24A2, GRID2, DLG4, STX1A, AIFM1, FLOT2, SCN2A1, PSD3, BSN, NRXN1, PTPRN, STX1B, GRM1, POR, GNAQ, TPPP, GNAS, ERC2, VAMP1, GNAI2, ABI1, ACSBG1, PPP3CA, RPL7A, SNAP25, ACSL6, INPP5A, SLC8A1, NCEH1, SLC12A2, CYP46A1, CPNE6, LMNA, ATP1A1, ATP1A2, HOMER1, VDAC3, CPT1A, ITPR1, LIN7A, SLC17A7, VCP, GRIA…	7.18658e-12
	GOTERM_CC_FAT	GO:0042734	presynaptic membrane	4.95824e-12	KCNMA1, SYT1, NRXN3, NRXN1, SYP, GRM3, SLC1A2, GRM2, GRIN2B, GRIA2, GRM7, NPTN, ERC2, CAMK2A	8.72653e-11
	GOTERM_CC_FAT	GO:0016023	cytoplasmic membrane-bounded vesicle	6.65471e-12	ALDOA, SEPT5, GNA13, SYT1, RAB3A, YWHAZ, GANAB, PDIA3, CADM1, HIP1R, SYT2, CNP, CSPG5, PDIA4, ATP6V1B2, SYNGR1, AMPH, ACSBG1, SYP, GAD2, PACSIN1, SYN1, GRIN2B, SYN2, SV2B, HSPA5, HAP1, AP2M1, STX1A, BSG, HSP90AA1, PTPRN2, SYT12, ERP29, FLOT1, SLC3A2, YWHAB, PI4KA, ACTN1, RPH3A, SYNGR3, SLC17A7, CORO1A, AP2A2, GRIA2, AP2A1, CTSD, PCSK1N	1.11545e-10
	GOTERM_CC_FAT	GO:0031410	cytoplasmic vesicle	7.58631e-12	GNA13, SEPT5, SYT1, SLC27A1, PDIA3, CADM1, HIP1R, SYT2, CNP, CSPG5, PDIA4, SYNGR1, SYP, PACSIN1, GRIN2B, MAP1LC3B, SV2B, STX1A, BSG, HSP90AA1, PTPRN2, FLOT1, ERP29, PI4KA, SLC3A2, ACTN1, RPH3A, CTSD, VAMP1, ALDOA, RAB3A, PAM, YWHAZ, GANAB, ATP6V1B2, ACSBG1, AMPH, SLC32A1, CAMKV, GAD2, SYN1, SYN2, HSPA5, HAP1, AP2M1, SYT12, YWHAB, SYNGR3, SLC17A7, CORO1A, AP2A2, GRIA2, AP2A1, PCSK1N	1.2138e-10
	GOTERM_CC_FAT	GO:0031988	membrane-bounded vesicle	1.11568e-11	ALDOA, SEPT5, GNA13, SYT1, RAB3A, YWHAZ, GANAB, PDIA3, CADM1, HIP1R, SYT2, CNP, CSPG5, PDIA4, ATP6V1B2, SYNGR1, AMPH, ACSBG1, SYP, GAD2, PACSIN1, SYN1, GRIN2B, SYN2, SV2B, HSPA5, HAP1, AP2M1, STX1A, BSG, HSP90AA1, PTPRN2, SYT12, ERP29, FLOT1, SLC3A2, YWHAB, PI4KA, ACTN1, RPH3A, SYNGR3, SLC17A7, CORO1A, AP2A2, GRIA2, AP2A1, CTSD, PCSK1N	1.70747e-10
	GOTERM_CC_FAT	GO:0031982	vesicle	1.71369e-11	GNA13, SEPT5, SYT1, SLC27A1, PDIA3, CADM1, HIP1R, SYT2, CNP, CSPG5, PDIA4, SYNGR1, SYP, PACSIN1, GRIN2B, MAP1LC3B, SV2B, STX1A, BSG, HSP90AA1, PTPRN2, FLOT1, ERP29, PI4KA, SLC3A2, ACTN1, RPH3A, CTSD, VAMP1, ALDOA, RAB3A, PAM, YWHAZ, GANAB, ATP6V1B2, ACSBG1, AMPH, SLC32A1, CAMKV, GAD2, SYN1, SYN2, HSPA5, HAP1, AP2M1, SYT12, YWHAB, SYNGR3, SLC17A7, CORO1A, AP2A2, GRIA2, AP2A1, PCSK1N	2.51342e-10
	GOTERM_CC_FAT	GO:0008021	synaptic vesicle	3.04905e-11	SEPT5, SYT1, RAB3A, STX1A, CADM1, SYT2, SYT12, RPH3A, SYNGR1, SYNGR3, AMPH, SYP, SLC17A7, GAD2, GRIA2, GRIN2B, SYN1, SYN2, SV2B	4.29306e-10
	GOTERM_CC_FAT	GO:0014069	postsynaptic density	2.67677e-10	DLGAP3, PSD3, HOMER1, SHANK2, GRM1, ITPR1, SHANK3, GRM3, PLCB4, GRIA2, GRIN2B, GRIA1, HOMER3, DLG4, DLG2, SYNPO	3.62394e-09
	GOTERM_CC_FAT	GO:0030424	axon	2.03759e-09	KCNMA1, CADM1, SLC6A1, CPNE6, SCN2A1, UCHL1, CTNNA2, ALCAM, NRCAM, NCAM2, GAD2, GRM3, SLC1A2, GRM2, CNTN2, CNTNAP1, MYH14, PAK1, NEFL, GAP43, NEFM	2.65641e-08
	GOTERM_CC_FAT	GO:0030136	clathrin-coated vesicle	7.69582e-09	SEPT5, SYT1, RAB3A, STX1A, CADM1, HIP1R, SYT2, SYT12, RPH3A, SYNGR1, SYNGR3, AMPH, SYP, SLC17A7, GAD2, GRIA2, GRIN2B, SYN1, SYN2, SV2B	9.67475e-08
	GOTERM_CC_FAT	GO:0005856	cytoskeleton	1.62311e-08	SEPT5, SEPT4, GFAP, VAPA, SRCIN1, TUBB2A, HIP1R, CEP76, WASF1, SNCA, CTNNB1, ACTR3, ANK1, PLCB4, GRIN2B, HOMER3, DYNLL2, MAP1LC3B, TUBB5, DLG4, H2AFY, SLC4A1, CAP1, DLG2, ARHGEF2, STX1A, ACTN4, PSD3, ACTN1, KRT13, BSN, KRT10, ACTN2, RPH3A, GRM1, ARHGAP26, CTNNA2, GRM3, KRT16, ERC2, SEPT6, DBN1, ADD3, ADD2, KALRN, SEPT9, ABLIM1, ABLIM2, KRT6A, LMNB1, ACTR3B, ABI2, ARPC4, ABI1, AMPH, CORO2B, PFN2, …	1.97012e-07
	GOTERM_CC_FAT	GO:0030135	coated vesicle	2.8495e-08	SEPT5, SYT1, RAB3A, STX1A, CADM1, HIP1R, SYT2, SYT12, RPH3A, SYNGR1, SYNGR3, AMPH, SYP, SLC17A7, PACSIN1, GAD2, GRIA2, GRIN2B, SYN1, SYN2, SV2B	3.34341e-07
	GOTERM_CC_FAT	GO:0019717	synaptosome	1.0458e-07	SEPT5, STX1A, SNCA, BSN, ABI1, LIN7A, SYP, SLC17A7, GRIN2B, GRID2, DLG4, CYFIP2, ERC2, VAMP1, SNAP25	1.18749e-06
	GOTERM_CC_FAT	GO:0030672	synaptic vesicle membrane	1.81441e-07	SYP, SLC17A7, SYT1, STX1A, GAD2, GRIA2, SYN1, SYN2, SV2B	1.99585e-06
	GOTERM_CC_FAT	GO:0044448	cell cortex part	3.93442e-07	SEPT5, SEPT4, ACTN4, ACTN1, SEPT11, MARK2, PPP1R9B, ANK1, LASP1, EPB4.1, EXOC4, SLC4A1, CAP1, SEPT6, SEPT9	4.19671e-06
	GOTERM_CC_FAT	GO:0048770	pigment granule	4.71627e-07	GNA13, YWHAZ, BSG, GANAB, HSP90AA1, PDIA3, FLOT1, ERP29, SLC3A2, YWHAB, CNP, ATP6V1B2, PDIA4, SYNGR1, CTSD, HSPA5	4.88271e-06
	GOTERM_CC_FAT	GO:0042470	melanosome	4.71627e-07	GNA13, YWHAZ, BSG, GANAB, HSP90AA1, PDIA3, FLOT1, ERP29, SLC3A2, YWHAB, CNP, ATP6V1B2, PDIA4, SYNGR1, CTSD, HSPA5	4.88271e-06
	GOTERM_CC_FAT	GO:0045211	postsynaptic membrane	9.1051e-07	KCNMA1, DLGAP3, PSD3, HOMER1, SHANK1, GRM1, SHANK2, SHANK3, LIN7A, GRM3, GRM2, GRIA2, GRIN2B, GRIA1, HOMER3, GRID2, DLG4, DLG2, SYNPO	9.15709e-06
	GOTERM_CC_FAT	GO:0005938	cell cortex	9.1051e-07	SEPT5, SEPT4, ACTN4, ACTN1, SEPT11, MARK2, PPP1R9B, CORO1A, EZR, ANK1, LASP1, EPB4.1, EXOC4, MARCKS, SLC4A1, CAP1, SEPT6, ADD3, SEPT9	9.15709e-06
	GOTERM_CC_FAT	GO:0033178	proton-transporting two-sector ATPase complex, catalytic domain	1.32275e-06	ATP6V1C1, ATP6V1A, ATP5B, ATP5C1, ATP5O, ATP6V1B2, ATP5A1, ATP6V1D	1.29335e-05
	GOTERM_CC_FAT	GO:0016469	proton-transporting two-sector ATPase complex	2.31643e-06	ATP6V1C1, ATP6V1A, ATP5J2, ATP5B, ATP5C1, ATP5O, ATP6V1B2, ATP5A1, ATP6V0D1, ATP5H, ATP6V1D	2.20371e-05
	GOTERM_CC_FAT	GO:0030425	dendrite	2.88382e-06	ARHGEF2, ADCY2, CADM1, NCDN, CPNE6, ABI2, GRM1, CBX6, THY1, PPP1R9B, GRM3, SLC1A2, PLCB4, GRIA2, SYNGAP1, CHL1, SYNPO	2.6713e-05
	GOTERM_CC_FAT	GO:0030665	clathrin coated vesicle membrane	4.83863e-06	SYP, SLC17A7, SYT1, STX1A, GAD2, GRIA2, SYN1, HIP1R, SYN2, SV2B	4.36708e-05
	GOTERM_CC_FAT	GO:0005759	mitochondrial matrix	9.99029e-06	ACADM, ETHE1, GLUD1, DLAT, OGDH, PDHB, HADHA, HADHB, SOD2, HAGH, GOT2, DBT, ALDH1B1, OXCT1, ETFDH, ALDH2, ABAT, ETFB, PRODH, ETFA	8.79112e-05
	GOTERM_CC_FAT	GO:0031980	mitochondrial lumen	9.99029e-06	ACADM, ETHE1, GLUD1, DLAT, OGDH, PDHB, HADHA, HADHB, SOD2, HAGH, GOT2, DBT, ALDH1B1, OXCT1, ETFDH, ALDH2, ABAT, ETFB, PRODH, ETFA	8.79112e-05
	GOTERM_CC_FAT	GO:0044433	cytoplasmic vesicle part	1.02891e-05	ALDOA, SYT1, STX1A, HIP1R, PI4KA, ACTN1, CSPG5, SYP, SLC17A7, GAD2, CORO1A, GRIA2, SYN1, SYN2, SV2B	8.83324e-05
	GOTERM_CC_FAT	GO:0030426	growth cone	1.48967e-05	GPRIN1, NGEF, GRIA2, ABI1, ERC2, MYH14, BASP1, PAK1, SHANK2, CBX6, THY1	0.000124841
	GOTERM_CC_FAT	GO:0030427	site of polarized growth	1.48967e-05	GPRIN1, NGEF, GRIA2, ABI1, ERC2, MYH14, BASP1, PAK1, SHANK2, CBX6, THY1	0.000124841
	GOTERM_CC_FAT	GO:0030659	cytoplasmic vesicle membrane	1.82424e-05	SYT1, STX1A, HIP1R, PI4KA, ACTN1, CSPG5, SYP, SLC17A7, GAD2, CORO1A, SYN1, GRIA2, SYN2, SV2B	0.000149323
	GOTERM_CC_FAT	GO:0044430	cytoskeletal part	4.56832e-05	SEPT5, SEPT4, GFAP, VAPA, CEP76, TUBB2A, PLCB4, GRIN2B, MAP1LC3B, DYNLL2, HOMER3, TUBB5, DLG4, H2AFY, CAP1, DLG2, STX1A, ARHGEF2, ACTN4, PSD3, ACTN1, KRT13, KRT10, ACTN2, GRM1, GRM3, KRT16, SEPT6, SEPT9, KRT6A, LMNB1, ARPC4, EZR, KRT1, KRT2, NEFL, NEFM, SYNPO, DNM3, DLGAP3, LMNA, HOMER1, SHANK2, SHANK3, ITPR1, SEPT11, PPP1R9B, GRIA2, LASP1, GRIA1, MARCKS, MYH14	0.000365407
	GOTERM_CC_FAT	GO:0042598	vesicular fraction	4.75933e-05	NCEH1, CYP46A1, AIFM1, ATL1, SYT2, ATP1A1, ATP1A2, VDAC3, GRM1, ITPR1, POR, CPT1A, ACSBG1, ATP2B2, PLCB4, ATP2A2, VCP, PGRMC1, PPP3CA, ACSL6	0.000372225
	GOTERM_CC_FAT	GO:0012506	vesicle membrane	5.92622e-05	SYT1, STX1A, HIP1R, PI4KA, ACTN1, CSPG5, SYP, SLC17A7, GAD2, CORO1A, SYN1, GRIA2, SYN2, SV2B	0.000453395
	GOTERM_CC_FAT	GO:0015629	actin cytoskeleton	7.92035e-05	ABLIM1, ABLIM2, STX1A, ACTN4, SRCIN1, ACTN1, ACTN2, ARPC4, RPH3A, CTNNA2, PPP1R9B, PFN2, CORO1A, EZR, LASP1, DYNLL2, EPB4.1, MYH14, CAP1, DBN1, SYNPO	0.000593032
	GOTERM_CC_FAT	GO:0031225	anchored to membrane	9.06623e-05	GPRIN1, GNA13, GNAZ, RFTN2, BASP1, THY1, CDH13, NCAM2, GAD2, MAP1LC3B, LSAMP, CNTN2, CNTN1, CNTN4, MARCKS, NEGR1, OMG, SNAP25, GPC1, NTM, DLG2	0.000664666
	GOTERM_CC_FAT	GO:0005792	microsome	9.78409e-05	NCEH1, CYP46A1, AIFM1, ATL1, ATP1A1, ATP1A2, VDAC3, GRM1, ITPR1, POR, CPT1A, ACSBG1, ATP2B2, PLCB4, ATP2A2, VCP, PGRMC1, PPP3CA, ACSL6	0.000702644
	GOTERM_CC_FAT	GO:0030662	coated vesicle membrane	0.000129898	SYP, SLC17A7, SYT1, STX1A, GAD2, GRIA2, SYN1, HIP1R, SYN2, SV2B	0.000914123
	GOTERM_CC_FAT	GO:0005741	mitochondrial outer membrane	0.000172385	SAMM50, TOMM70A, AIFM1, WASF1, MAOA, MAOB, RHOT1, HK1, VDAC2, VDAC3, ACSL6, CPT1A	0.00118919
	GOTERM_CC_FAT	GO:0048786	presynaptic active zone	0.000204977	KCNMA1, GRM3, SYN1, GRM7, BSN	0.00138672
	GOTERM_CC_FAT	GO:0016323	basolateral plasma membrane	0.000238484	ATP1B1, CADM1, SLC12A2, PIP5K1C, ACTN1, ATP1A1, ARHGAP26, CTNNB1, CTNNA2, LIN7A, SLC4A10, LASP1, PTK2B, PRRT1, PAK1, SLC4A1	0.00158283
	GOTERM_CC_FAT	GO:0031968	organelle outer membrane	0.000364836	SAMM50, TOMM70A, AIFM1, WASF1, MAOA, MAOB, RHOT1, HK1, VDAC2, VDAC3, ACSL6, CPT1A	0.0023758
	GOTERM_CC_FAT	GO:0019898	extrinsic to membrane	0.000369104	GNAZ, GNA13, NAPG, HK1, EPS15L1, NAPB, ATP6V1B2, STXBP5L, CAMKV, EZR, APOE, DLG4, CAP1, CNKSR2, DNM1L, CAP2, DLGAP3, BAIAP2, FLOT2, STRN4, FLOT1, MPP6, SLC9A3R1, POR, MARK2, LIN7A, PRKCB, PITPNM1, GNB2, PDE2A, GNAQ, STXBP5, EPB4.1, GNAS	0.00235991
	GOTERM_CC_FAT	GO:0019867	outer membrane	0.000490474	SAMM50, TOMM70A, AIFM1, WASF1, MAOA, MAOB, RHOT1, HK1, VDAC2, VDAC3, ACSL6, CPT1A	0.00307898
	GOTERM_CC_FAT	GO:0045259	proton-transporting ATP synthase complex	0.000525033	ATP5J2, ATP5B, ATP5C1, ATP5O, ATP5A1, ATP5H	0.00323791
	GOTERM_CC_FAT	GO:0031252	cell leading edge	0.00092034	ACTR3, CORO1A, SLC1A2, WASF1, BAIAP2, ARHGAP1, ABI2, GNAS, ABI1, CDH2, NCKAP1, CTNNB1, CTNNA2	0.0055725
	GOTERM_CC_FAT	GO:0045261	proton-transporting ATP synthase complex, catalytic core F(1)	0.00093969	ATP5B, ATP5C1, ATP5O, ATP5A1	0.00559322
	GOTERM_CC_FAT	GO:0030863	cortical cytoskeleton	0.000948242	PPP1R9B, ANK1, ACTN4, LASP1, EPB4.1, ACTN1, CAP1, SLC4A1	0.0055502
	GOTERM_CC_FAT	GO:0005905	coated pit	0.00101831	AP2B1, AP2A2, SNAP91, HIP1R, AP2A1, EPS15L1, AP2M1	0.00586191
	GOTERM_CC_FAT	GO:0009898	internal side of plasma membrane	0.0010804	RAP2B, RAB3A, SNAP91, MAOA, MAOB, CBX6, ALDH3A2, NCKAP1, AMPH, CTNNA2, AP2B1, AP2A2, GAD2, EZR, HEPACAM, AP2A1, DLG4, RALA, STAM, ADD3, GAP43, ADD2, AP2M1	0.00611838
	GOTERM_CC_FAT	GO:0030175	filopodium	0.00108432	PPP1R9B, BAIAP2, FSCN1, ABI2, ABI1, CBX6	0.00604338
	GOTERM_CC_FAT	GO:0032156	septin cytoskeleton	0.0014038	SEPT5, SEPT4, SEPT6, SEPT11, SEPT9	0.00769655
	GOTERM_CC_FAT	GO:0031105	septin complex	0.0014038	SEPT5, SEPT4, SEPT6, SEPT11, SEPT9	0.00769655
	GOTERM_CC_FAT	GO:0043228	non-membrane-bounded organelle	0.00166762	SEPT5, SEPT4, GFAP, SRCIN1, VAPA, HIP1R, TUBB2A, CEP76, WASF1, SNCA, CBX6, CTNNB1, ACTR3, ANK1, PLCB4, GRIN2B, HOMER3, DYNLL2, MAP1LC3B, TUBB5, DLG4, H2AFY, SLC4A1, CAP1, DLG2, OXR1, ARHGEF2, STX1A, ACTN4, MECP2, PSD3, ACTN1, KRT13, BSN, KRT10, ACTN2, RPS4X, RPH3A, NCL, GRM1, ARHGAP26, CTNNA2, GRM3, KRT16, RPS14, ERC2, SEPT6, DBN1, ADD3, ADD2, KALRN, SEPT9, ABLIM1, ABLIM2, KRT6A, LMNB1, ACTR3B, A…	0.00899763
	GOTERM_CC_FAT	GO:0043232	intracellular non-membrane-bounded organelle	0.00166762	SEPT5, SEPT4, GFAP, SRCIN1, VAPA, HIP1R, TUBB2A, CEP76, WASF1, SNCA, CBX6, CTNNB1, ACTR3, ANK1, PLCB4, GRIN2B, HOMER3, DYNLL2, MAP1LC3B, TUBB5, DLG4, H2AFY, SLC4A1, CAP1, DLG2, OXR1, ARHGEF2, STX1A, ACTN4, MECP2, PSD3, ACTN1, KRT13, BSN, KRT10, ACTN2, RPS4X, RPH3A, NCL, GRM1, ARHGAP26, CTNNA2, GRM3, KRT16, RPS14, ERC2, SEPT6, DBN1, ADD3, ADD2, KALRN, SEPT9, ABLIM1, ABLIM2, KRT6A, LMNB1, ACTR3B, A…	0.00899763
	GOTERM_CC_FAT	GO:0017133	mitochondrial electron transfer flavoprotein complex	0.00403805	ETFDH, ETFB, ETFA	0.0213487
	GOTERM_CC_FAT	GO:0045251	electron transfer flavoprotein complex	0.00403805	ETFDH, ETFB, ETFA	0.0213487
	GOTERM_CC_FAT	GO:0005829	cytosol	0.00466746	PAM, LDHA, GNAI2, CNDP2, SNCA, UCHL1, GJA1, ABI2, NT5DC3, HK1, ATP6V1B2, CALB1, SLC7A5, CBX6, GAD2, TUBB5, PREPL, PPP3CA, CAP1, PPP2R1A, CTBP1, HSP90AA1, DNM1L, MAP2K1, AIFM1, SNX27, MECP2, CCT6A, THY1, CCT7, MAPK1, ATP6V1A, VCP, PPIA	0.0242794
	GOTERM_CC_FAT	GO:0012505	endomembrane system	0.0055211	SYT1, SNAP91, LMNB1, ATL1, HIP1R, PIP5K1C, EPS15L1, CSPG5, SYP, STT3B, AP2B1, GAD2, SYN1, SYN2, SV2B, ASPH, TNPO2, AP2M1, STX1A, LMNA, PI4KA, ERLIN2, STIM1, ACTN1, ITPR1, SACM1L, SLC17A7, AP2A2, CORO1A, GRIA2, AP2A1, IPO5, RYR2	0.0282522
	GOTERM_CC_FAT	GO:0030018	Z disc	0.00679434	ACTN1, RYR2, ACTN2, PPP3CA, SLC4A1, HOMER1, CTNNB1	0.0341814
	GOTERM_CC_FAT	GO:0032281	alpha-amino-3-hydroxy-5-methyl-4-isoxazolepropionic acid selective glutamate receptor complex	0.00787733	GRIA2, GRIA1, DLG4	0.0389882
	GOTERM_CC_FAT	GO:0016529	sarcoplasmic reticulum	0.00794519	CACNA2D1, ANK1, ATP2A2, ATP2A3, RYR2, ITPR1	0.0387758
	GOTERM_CC_FAT	GO:0030118	clathrin coat	0.00794519	AP2B1, AP2A2, SNAP91, AP2A1, SYNJ1, AP2M1	0.0387758
	GOTERM_CC_FAT	GO:0030027	lamellipodium	0.00862103	ACTR3, WASF1, ABI2, ABI1, CDH2, NCKAP1, CTNNB1, CTNNA2	0.0414466
	GOTERM_CC_FAT	GO:0016528	sarcoplasm	0.0101318	CACNA2D1, ANK1, ATP2A2, ATP2A3, RYR2, ITPR1	0.0479177
	GOTERM_CC_FAT	GO:0070469	respiratory chain	0.0101845	NDUFV3, NDUFB5, UQCRC1, COX7A2, CYC1, NDUFA13, UQCRQ, NDUFS1	0.0475269
	GOTERM_MF_FAT	GO:0042625	ATPase activity, coupled to transmembrane movement of ions	2.20719e-14	ATP1B1, ATP1B2, ATP5B, ATP1A3, ATP1A4, ATP1A1, ATP6V1B2, ATP1A2, ATP6V1D, ATP2B1, ATP6V1C1, ATP6V1A, ATP2B2, ATP2B3, ATP2B4, ATP2A2, ATP2A3, ATP5C1, ATP5O, ATP5A1, ATP6V0D1	1.40072e-11
	GOTERM_MF_FAT	GO:0019829	cation-transporting ATPase activity	3.5066e-12	ATP5B, ATP6V1B2, ATP6V1D, ATP2B1, ATP6V1A, ATP2B2, ATP2B3, ATP2B4, ATP2A2, ATP2A3, ATP5C1, ATP5O, ATP5A1	1.1116e-09
	GOTERM_MF_FAT	GO:0043492	ATPase activity, coupled to movement of substances	2.27084e-11	ATP1B1, ATP1B2, ATP5B, ATP1A3, ATP1A4, ATP1A1, ATP6V1B2, ATP1A2, ATP6V1D, ATP2B1, ATP6V1C1, ATP6V1A, ATP2B2, ATP2B3, ATP2B4, ATP2A2, ATP2A3, ATP5C1, ATP5O, ATP5A1, ATP6V0D1	4.79904e-09
	GOTERM_MF_FAT	GO:0016820	hydrolase activity, acting on acid anhydrides, catalyzing transmembrane movement of substances	2.27084e-11	ATP1B1, ATP1B2, ATP5B, ATP1A3, ATP1A4, ATP1A1, ATP6V1B2, ATP1A2, ATP6V1D, ATP2B1, ATP6V1C1, ATP6V1A, ATP2B2, ATP2B3, ATP2B4, ATP2A2, ATP2A3, ATP5C1, ATP5O, ATP5A1, ATP6V0D1	4.79904e-09
	GOTERM_MF_FAT	GO:0042626	ATPase activity, coupled to transmembrane movement of substances	2.27084e-11	ATP1B1, ATP1B2, ATP5B, ATP1A3, ATP1A4, ATP1A1, ATP6V1B2, ATP1A2, ATP6V1D, ATP2B1, ATP6V1C1, ATP6V1A, ATP2B2, ATP2B3, ATP2B4, ATP2A2, ATP2A3, ATP5C1, ATP5O, ATP5A1, ATP6V0D1	4.79904e-09
	GOTERM_MF_FAT	GO:0015405	P-P-bond-hydrolysis-driven transmembrane transporter activity	1.48504e-10	ATP1B1, ATP1B2, ATP5B, ATP1A3, ATP1A4, ATP1A1, ATP6V1B2, ATP1A2, ATP6V1D, ATP2B1, ATP6V1C1, ATP6V1A, ATP2B2, ATP2B3, ATP2B4, ATP2A2, ATP2A3, ATP5C1, ATP5O, ATP5A1, ATP6V0D1	2.35379e-08
	GOTERM_MF_FAT	GO:0015399	primary active transmembrane transporter activity	1.76959e-10	ATP1B1, ATP1B2, ATP5B, ATP1A3, ATP1A4, ATP1A1, ATP6V1B2, ATP1A2, ATP6V1D, ATP2B1, ATP6V1C1, ATP6V1A, ATP2B2, ATP2B3, ATP2B4, ATP2A2, ATP2A3, ATP5C1, ATP5O, ATP5A1, ATP6V0D1	2.24384e-08
	GOTERM_MF_FAT	GO:0022890	inorganic cation transmembrane transporter activity	5.56341e-10	COX7A2, ATP5B, ATP1A3, ATP1A4, ATP1A1, ATP6V1B2, ATP1A2, UQCRQ, ATP6V1D, ATP2B1, ATP6V1C1, ATP6V1A, ATP2B2, ATP2B3, ATP2B4, ATP2A2, ATP2A3, ATP5C1, ATP5O, ATP5A1, ATP6V0D1, ATP5H	5.87867e-08
	GOTERM_MF_FAT	GO:0015662	ATPase activity, coupled to transmembrane movement of ions, phosphorylative mechanism	2.07667e-09	ATP2B1, ATP6V1C1, ATP2B2, ATP1B1, ATP2B3, ATP2B4, ATP2A2, ATP1B2, ATP2A3, ATP5B, ATP1A3, ATP1A4, ATP1A1, ATP1A2, ATP6V0D1	1.88087e-07
	GOTERM_MF_FAT	GO:0003779	actin binding	3.18119e-09	ABLIM1, ABLIM2, HIP1R, ACTR3B, WASF1, ARPC4, MTSS1L, ACTR3, CORO2B, PFN2, EZR, SYN1, SLC4A1, CAP1, SYNPO, CAP2, ACTN4, CLMN, FSCN1, ACTN1, ACTN2, RPH3A, PPP1R9B, CORO1A, YWHAH, LASP1, EPB4.1, MARCKS, MYH14, DBN1, ADD3, ADD2	2.52109e-07
	GOTERM_MF_FAT	GO:0008092	cytoskeletal protein binding	1.56116e-08	ABLIM1, ABLIM2, HIP1R, ACTR3B, WASF1, ARPC4, MTSS1L, NRCAM, CORO2B, ACTR3, PFN2, PACSIN1, EZR, SYN1, SLC4A1, CAP1, SYNPO, STX1A, ARHGEF2, CAP2, ACTN4, CLMN, BAIAP2, FSCN1, ACTN1, ACTN2, RPH3A, PPP1R9B, CORO1A, YWHAH, LASP1, TPPP, EPB4.1, MARCKS, MYH14, DBN1, ADD3, ADD2	1.09975e-06
	GOTERM_MF_FAT	GO:0000166	nucleotide binding	4.60858e-08	SEPT5, GNA13, SEPT4, ADCY2, TUBB2A, ADCY5, HIBADH, NONO, ATP2B1, ATP2B2, PRKAR2B, ATP2B3, DDX17, ATP2B4, RALA, PDXK, TNIK, SUCLG1, HNRNPA2B1, MECP2, POR, MARK2, MAPK1, GLUL, CAMK4, SEPT6, SEPT9, KALRN, GNAI2, ACTR3B, GNAI1, GLUD1, HADHA, ACSBG1, HNRNPL, HNRNPA3, CAMKV, HNRNPD, IDH2, MAP2K1, DDX1, VDAC2, VDAC3, HNRNPA1, SEPT11, CCT7, EPHA4, HSPA12A, ATP2A2, VCP, ATP2A3, PRKAR1A, RHOT1, MYH14, CLCN…	2.92183e-06
	GOTERM_MF_FAT	GO:0015077	monovalent inorganic cation transmembrane transporter activity	9.37823e-08	COX7A2, ATP5B, ATP1A3, ATP1A4, ATP1A1, ATP6V1B2, ATP1A2, UQCRQ, ATP6V1D, ATP6V1C1, ATP6V1A, ATP5C1, ATP5O, ATP5A1, ATP6V0D1, ATP5H	5.40526e-06
	GOTERM_MF_FAT	GO:0042623	ATPase activity, coupled	1.99318e-07	ATP1B1, ATP1B2, ATP5B, ATP6V1B2, ATP2B1, ATP2B2, DDX17, ATP2B3, ATP2B4, ATP5O, ATP6V0D1, NSF, DDX1, ATP1A3, ATP1A4, ATP1A1, ATP1A2, ATP6V1D, ATP6V1C1, ATP6V1A, ATP2A2, ATP2A3, ATP5C1, MYH14, ATP5A1	1.05306e-05
	GOTERM_MF_FAT	GO:0005246	calcium channel regulator activity	8.10975e-07	GRM3, STX1A, GRM2, NRXN3, GRM7, NRXN1, PRKCB	3.95499e-05
	GOTERM_MF_FAT	GO:0008066	glutamate receptor activity	2.30004e-06	GRM5, GRM3, GRM2, GRIN2B, GRIA2, GRIA1, GRM7, GRID2, GRM1, MOG	0.000104154
	GOTERM_MF_FAT	GO:0017076	purine nucleotide binding	3.46225e-06	SEPT5, GNA13, GNAZ, SEPT4, ADCY2, ATL1, TUBB2A, ADCY5, ATP5B, PIP5K1C, KCNJ10, CKB, ATP2B1, ACTR3, PRKAR2B, ATP2B2, HSPH1, ATAD3A, DDX17, ATP2B3, ATP2B4, TUBB5, RALA, ACAD8, PAK1, ACAD9, AGAP2, NSF, RAP2B, ACADM, PDXK, HSP90AA1, TNIK, AIFM1, SUCLG1, MINK1, NDUFA13, CCT6A, MARK2, PRKCB, UBE2N, ACADVL, TRAP1, MAPK1, ATP6V1A, GLUL, GNAQ, CAMK4, KHSRP, GNAS, SEPT6, KALRN, SEPT9, RAB3A, GNAI2, GNAI1, …	0.000146327
	GOTERM_MF_FAT	GO:0005388	calcium-transporting ATPase activity	3.70469e-06	ATP2B1, ATP2B2, ATP2B3, ATP2B4, ATP2A2, ATP2A3	0.000146788
	GOTERM_MF_FAT	GO:0015085	calcium ion transmembrane transporter activity	3.70469e-06	ATP2B1, ATP2B2, ATP2B3, ATP2B4, ATP2A2, ATP2A3	0.000146788
	GOTERM_MF_FAT	GO:0046961	proton-transporting ATPase activity, rotational mechanism	4.04723e-06	ATP6V1A, ATP5B, ATP5C1, ATP5O, ATP6V1B2, ATP5A1, ATP6V1D	0.000150927
	GOTERM_MF_FAT	GO:0046873	metal ion transmembrane transporter activity	6.78588e-06	KCNMA1, TRPM3, KCNC1, CACNA2D1, KCNC3, KCNAB2, CACNG8, KCNA1, SCN2A1, KCNJ10, CACNB4, CACNA2D3, CACNA2D2, ITPR1, ATP2B1, ATP2B2, ATP2B3, ATP2B4, ATP2A2, GRIN2B, ATP2A3, SLC24A2, GRM7, RYR2, CACNA1E, KCTD12	0.000238986
	GOTERM_MF_FAT	GO:0005391	sodium:potassium-exchanging ATPase activity	7.2147e-06	ATP1B1, ATP1B2, ATP1A3, ATP1A4, ATP1A1, ATP1A2	0.000240715
	GOTERM_MF_FAT	GO:0016887	ATPase activity	1.2148e-05	ATP1B1, ATP1B2, ATP5B, ATP6V1B2, ATP2B1, ATP2B2, DDX17, ATP2B3, ATP2B4, ATP5O, ATP6V0D1, NSF, DDX1, ATP1A3, ATP1A4, ATP1A1, ATP1A2, ATP6V1D, ATP6V1C1, ATP6V1A, ATP2A2, ATP2A3, ATP5C1, MYH14, ATP5A1	0.000385019
	GOTERM_MF_FAT	GO:0019904	protein domain specific binding	1.27894e-05	RAP2B, YWHAZ, HSP90AA1, CADM1, BAIAP2, YWHAB, MTSS1L, SIRPA, SHANK2, CBX6, ATP2B2, YWHAH, GRIA2, HOMER3, GRM7, ARHGAP1, YWHAQ, EXOC4, DNAJC6, CNTNAP1	0.000386045
	GOTERM_MF_FAT	GO:0046933	hydrogen ion transporting ATP synthase activity, rotational mechanism	1.28797e-05	ATP6V1A, ATP5B, ATP5C1, ATP5O, ATP6V1B2, ATP5A1	0.000371103
	GOTERM_MF_FAT	GO:0015293	symporter activity	2.06284e-05	SLC2A13, SLC12A2, SLC6A1, SLC6A11, SLC20A2, SLC6A3, SLC6A17, SLC17A7, SLC32A1, SLC16A1, SLC4A10, SLC1A2, SLC2A3, SLC25A22, SLC4A4, SLC25A18	0.000568471
	GOTERM_MF_FAT	GO:0022836	gated channel activity	3.6227e-05	KCNMA1, KCNC1, CACNA2D1, KCNC3, KCNAB2, CACNG8, KCNA1, SCN2A1, KCNJ10, CACNB4, CACNA2D3, VDAC2, VDAC3, CACNA2D2, ITPR1, GRIA2, GRIN2B, GRIA1, GRM7, GRID2, RYR2, CACNA1E, CLCN6, KCTD12	0.000956557
	GOTERM_MF_FAT	GO:0032555	purine ribonucleotide binding	3.62985e-05	SEPT5, GNA13, GNAZ, SEPT4, ADCY2, ATL1, TUBB2A, ADCY5, ATP5B, PIP5K1C, KCNJ10, CKB, ATP2B1, ACTR3, PRKAR2B, ATP2B2, HSPH1, ATAD3A, DDX17, ATP2B3, ATP2B4, TUBB5, RALA, PAK1, AGAP2, NSF, RAP2B, PDXK, HSP90AA1, TNIK, SUCLG1, MINK1, NDUFA13, CCT6A, MARK2, PRKCB, UBE2N, TRAP1, MAPK1, ATP6V1A, GLUL, GNAQ, CAMK4, KHSRP, GNAS, SEPT6, KALRN, SEPT9, RAB3A, GNAI2, GNAI1, ACTR3B, GLUD1, FKBP4, HK1, ACSBG1, C…	0.000920123
	GOTERM_MF_FAT	GO:0032553	ribonucleotide binding	3.62985e-05	SEPT5, GNA13, GNAZ, SEPT4, ADCY2, ATL1, TUBB2A, ADCY5, ATP5B, PIP5K1C, KCNJ10, CKB, ATP2B1, ACTR3, PRKAR2B, ATP2B2, HSPH1, ATAD3A, DDX17, ATP2B3, ATP2B4, TUBB5, RALA, PAK1, AGAP2, NSF, RAP2B, PDXK, HSP90AA1, TNIK, SUCLG1, MINK1, NDUFA13, CCT6A, MARK2, PRKCB, UBE2N, TRAP1, MAPK1, ATP6V1A, GLUL, GNAQ, CAMK4, KHSRP, GNAS, SEPT6, KALRN, SEPT9, RAB3A, GNAI2, GNAI1, ACTR3B, GLUD1, FKBP4, HK1, ACSBG1, C…	0.000920123
	GOTERM_MF_FAT	GO:0022803	passive transmembrane transporter activity	4.65393e-05	KCNC1, KCNC3, KCNAB2, KCNA1, GJA1, KCNJ10, CACNB4, FXYD6, GRIN2B, SLC24A2, GRID2, KCNMA1, TRPM3, CACNA2D1, CACNG8, SCN2A1, VDAC2, CACNA2D3, VDAC3, CACNA2D2, ITPR1, GRIA2, GRIA1, GRM7, RYR2, CACNA1E, CLCN6, KCTD12	0.00113423
	GOTERM_MF_FAT	GO:0015267	channel activity	4.65393e-05	KCNC1, KCNC3, KCNAB2, KCNA1, GJA1, KCNJ10, CACNB4, FXYD6, GRIN2B, SLC24A2, GRID2, KCNMA1, TRPM3, CACNA2D1, CACNG8, SCN2A1, VDAC2, CACNA2D3, VDAC3, CACNA2D2, ITPR1, GRIA2, GRIA1, GRM7, RYR2, CACNA1E, CLCN6, KCTD12	0.00113423
	GOTERM_MF_FAT	GO:0005262	calcium channel activity	5.57194e-05	CACNA2D1, GRIN2B, CACNG8, SLC24A2, GRM7, RYR2, CACNA1E, CACNB4, CACNA2D3, CACNA2D2, ITPR1	0.00130755
	GOTERM_MF_FAT	GO:0005216	ion channel activity	5.70223e-05	KCNC1, KCNC3, KCNAB2, KCNA1, KCNJ10, CACNB4, FXYD6, GRIN2B, SLC24A2, GRID2, KCNMA1, TRPM3, CACNA2D1, CACNG8, SCN2A1, VDAC2, CACNA2D3, VDAC3, CACNA2D2, ITPR1, GRIA2, GRIA1, GRM7, RYR2, CACNA1E, CLCN6, KCTD12	0.00129035
	GOTERM_MF_FAT	GO:0015078	hydrogen ion transmembrane transporter activity	5.70645e-05	ATP6V1C1, ATP6V1A, COX7A2, ATP5B, ATP5C1, ATP5O, ATP6V1B2, ATP5A1, ATP6V0D1, ATP5H, ATP6V1D, UQCRQ	0.0012468
	GOTERM_MF_FAT	GO:0022832	voltage-gated channel activity	6.13629e-05	KCNMA1, KCNC1, CACNA2D1, KCNC3, KCNAB2, CACNG8, SCN2A1, KCNA1, KCNJ10, CACNB4, CACNA2D3, VDAC2, VDAC3, CACNA2D2, GRM7, CACNA1E, CLCN6, KCTD12	0.001296
	GOTERM_MF_FAT	GO:0005244	voltage-gated ion channel activity	6.13629e-05	KCNMA1, KCNC1, CACNA2D1, KCNC3, KCNAB2, CACNG8, SCN2A1, KCNA1, KCNJ10, CACNB4, CACNA2D3, VDAC2, VDAC3, CACNA2D2, GRM7, CACNA1E, CLCN6, KCTD12	0.001296
	GOTERM_MF_FAT	GO:0016247	channel regulator activity	8.51912e-05	GRM3, STX1A, GRM2, NRXN3, GRM7, NRXN1, PRKCB	0.00174085
	GOTERM_MF_FAT	GO:0022838	substrate specific channel activity	9.4809e-05	KCNC1, KCNC3, KCNAB2, KCNA1, KCNJ10, CACNB4, FXYD6, GRIN2B, SLC24A2, GRID2, KCNMA1, TRPM3, CACNA2D1, CACNG8, SCN2A1, VDAC2, CACNA2D3, VDAC3, CACNA2D2, ITPR1, GRIA2, GRIA1, GRM7, RYR2, CACNA1E, CLCN6, KCTD12	0.00187673
	GOTERM_MF_FAT	GO:0030955	potassium ion binding	0.000100551	KCNMA1, KCNC1, ATP1B1, KCNC3, SLC12A2, KCNAB2, ATP1B2, SCN2A1, KCNA1, ATP1A3, ATP1A4, KCNJ10, ATP1A1, ATP1A2	0.00193003
	GOTERM_MF_FAT	GO:0015294	solute:cation symporter activity	0.000103278	SLC32A1, SLC17A7, SLC2A13, SLC1A2, SLC12A2, SLC6A1, SLC2A3, SLC6A11, SLC6A3, SLC6A17, SLC4A4	0.00192408
	GOTERM_MF_FAT	GO:0031420	alkali metal ion binding	0.00011094	KCNMA1, KCNC1, SLC8A1, ATP1B1, KCNC3, SLC12A2, KCNAB2, ATP1B2, SLC20A2, KCNA1, SCN2A1, ATP1A3, ATP1A4, ATP1A1, KCNJ10, ATP1A2, SLC17A7, SLC4A10, SLC4A4	0.00200769
	GOTERM_MF_FAT	GO:0005509	calcium ion binding	0.000123237	SYT1, CADM3, SYT2, EPS15L1, CACNB4, CDH2, CALB1, CALB2, CBX6, SYP, EFHD2, ATP2B2, PCDH1, DAGLA, PLCB4, DGKB, SLC25A25, GRIN2B, PLCB1, ENTPD2, GPD2, KCNMA1, CACNA2D1, SLC8A1, HPCAL1, ACTN4, CACNG8, SPARCL1, ACTN1, STIM1, ACTN2, TKT, NRXN1, CACNA2D3, ANXA5, CACNA2D2, ITPR1, PRKCB, SLC25A12, PITPNM1, CDH13, ATP2A2, CAMK4, ATP2A3, RHOT1, RYR2, CACNA1E, NCAN	0.00216813
	GOTERM_MF_FAT	GO:0051015	actin filament binding	0.000146178	CORO1A, EZR, ACTN4, LASP1, FSCN1, ACTN1, ACTN2, MYH14, RPH3A	0.00250184
	GOTERM_MF_FAT	GO:0030554	adenyl nucleotide binding	0.000180689	ADCY2, ATL1, ADCY5, ATP5B, PIP5K1C, KCNJ10, CKB, ATP2B1, ACTR3, PRKAR2B, ATP2B2, HSPH1, ATAD3A, DDX17, ATP2B3, ATP2B4, ACAD8, PAK1, ACAD9, AGAP2, NSF, ACADM, PDXK, HSP90AA1, TNIK, AIFM1, MINK1, NDUFA13, CCT6A, MARK2, PRKCB, UBE2N, ACADVL, TRAP1, ATP6V1A, MAPK1, GLUL, CAMK4, KHSRP, KALRN, ACTR3B, FKBP4, GLUD1, HK1, ACSBG1, CAMKV, DGKB, SYN1, PTK2B, SYN2, CKMT1, HSPA5, CAMK2A, ACSL6, DCLK1, ETFA, M…	0.00301038
	GOTERM_MF_FAT	GO:0050662	coenzyme binding	0.000190028	CTBP1, ACADM, AIFM1, OGDHL, DLAT, OGDH, POR, HIBADH, HADHA, ACADVL, SDHA, DBT, IDH2, ACAD8, ACAD9, ETFA	0.0030847
	GOTERM_MF_FAT	GO:0000149	SNARE binding	0.000213942	SYP, SEPT5, STX1A, STXBP5, NAPB, SNAP25, NSF	0.0033856
	GOTERM_MF_FAT	GO:0001883	purine nucleoside binding	0.00023819	ADCY2, ATL1, ADCY5, ATP5B, PIP5K1C, KCNJ10, CKB, ATP2B1, ACTR3, PRKAR2B, ATP2B2, HSPH1, ATAD3A, DDX17, ATP2B3, ATP2B4, ACAD8, PAK1, ACAD9, AGAP2, NSF, ACADM, PDXK, HSP90AA1, TNIK, AIFM1, MINK1, NDUFA13, CCT6A, MARK2, PRKCB, UBE2N, ACADVL, TRAP1, ATP6V1A, MAPK1, GLUL, CAMK4, KHSRP, KALRN, ACTR3B, FKBP4, GLUD1, HK1, ACSBG1, CAMKV, DGKB, SYN1, PTK2B, SYN2, CKMT1, HSPA5, CAMK2A, ACSL6, DCLK1, ETFA, M…	0.0036769
	GOTERM_MF_FAT	GO:0016620	oxidoreductase activity, acting on the aldehyde or oxo group of donors, NAD or NADP as acceptor	0.000262547	ALDH1A1, ALDH7A1, ALDH1B1, ALDH5A1, ALDH2, OGDH, ALDH3A2	0.00395588
	GOTERM_MF_FAT	GO:0015179	L-amino acid transmembrane transporter activity	0.000262547	SLC32A1, SLC25A12, SLC1A2, SLC6A1, SLC6A11, SLC25A22, SLC7A5	0.00395588
	GOTERM_MF_FAT	GO:0009055	electron carrier activity	0.000268237	CYB5R1, ACADM, COX7A2, CYP46A1, AIFM1, MAOA, CYC1, MAOB, POR, ACADVL, SDHA, SDHB, ETFDH, ACAD8, ACAD9, ETFB, NDUFS1, ETFA	0.00394766
	GOTERM_MF_FAT	GO:0005516	calmodulin binding	0.000284126	SYT1, SLC8A1, STRN4, ATP2B2, PDE1B, CAMK4, MARCKS, PPP3CA, MYH14, ADD3, CAMK2A, ADD2, GAP43	0.00408621
	GOTERM_MF_FAT	GO:0001882	nucleoside binding	0.000287095	ADCY2, ATL1, ADCY5, ATP5B, PIP5K1C, KCNJ10, CKB, ATP2B1, ACTR3, PRKAR2B, ATP2B2, HSPH1, ATAD3A, DDX17, ATP2B3, ATP2B4, ACAD8, PAK1, ACAD9, AGAP2, NSF, ACADM, PDXK, HSP90AA1, TNIK, AIFM1, MINK1, NDUFA13, CCT6A, MARK2, PRKCB, UBE2N, ACADVL, TRAP1, ATP6V1A, MAPK1, GLUL, CAMK4, KHSRP, KALRN, ACTR3B, FKBP4, GLUD1, HK1, ACSBG1, CAMKV, DGKB, SYN1, PTK2B, SYN2, CKMT1, HSPA5, CAMK2A, ACSL6, DCLK1, ETFA, M…	0.00403726
	GOTERM_MF_FAT	GO:0048037	cofactor binding	0.000351766	CTBP1, ACADM, AIFM1, OGDHL, DLAT, OGDH, POR, HIBADH, HADHA, ACADVL, SDHA, GOT2, DBT, GAD2, IDH2, ABAT, ACAD8, ACAD9, ETFA	0.00483737
	GOTERM_MF_FAT	GO:0005261	cation channel activity	0.000394911	KCNMA1, KCNC1, TRPM3, CACNA2D1, KCNC3, KCNAB2, CACNG8, SCN2A1, KCNA1, KCNJ10, CACNB4, CACNA2D3, CACNA2D2, ITPR1, GRIN2B, SLC24A2, GRM7, RYR2, CACNA1E, KCTD12	0.00531398
	GOTERM_MF_FAT	GO:0031402	sodium ion binding	0.000446005	SLC17A7, SLC4A10, ATP1B1, SLC8A1, SLC12A2, SLC20A2, ATP1B2, ATP1A3, ATP1A4, ATP1A1, ATP1A2, SLC4A4	0.00587497
	GOTERM_MF_FAT	GO:0003924	GTPase activity	0.000817238	GNA13, GNAZ, DNM3, DNM1L, GNAI2, GNAI1, TUBB2A, ATL1, GNAQ, GNB2, TUBB5, GNAS, AGAP2	0.0105226
	GOTERM_MF_FAT	GO:0005275	amine transmembrane transporter activity	0.000850023	SLC32A1, SLC25A12, SLC1A2, SLC6A1, SLC6A11, SLC6A3, SLC25A22, SLC3A2, SLC7A5	0.0107249
	GOTERM_MF_FAT	GO:0015171	amino acid transmembrane transporter activity	0.000991383	SLC32A1, SLC25A12, SLC1A2, SLC6A1, SLC6A11, SLC25A22, SLC3A2, SLC7A5	0.0122547
	GOTERM_MF_FAT	GO:0019905	syntaxin binding	0.00102274	SYP, SEPT5, STXBP5, NAPB, SNAP25, NSF	0.0123984
	GOTERM_MF_FAT	GO:0005525	GTP binding	0.00104256	GNA13, GNAZ, RAP2B, SEPT5, DNM3, RAB3A, SEPT4, DNM1L, GNAI2, GNAI1, ATL1, TUBB2A, SUCLG1, FKBP4, GLUD1, SEPT11, GNAQ, TUBB5, RHOT1, RALA, GNAS, SEPT6, AGAP2, SEPT9	0.0124004
	GOTERM_MF_FAT	GO:0032559	adenyl ribonucleotide binding	0.00143601	ADCY2, ATL1, ADCY5, ATP5B, PIP5K1C, KCNJ10, CKB, ATP2B1, ACTR3, PRKAR2B, ATP2B2, HSPH1, ATAD3A, DDX17, ATP2B3, ATP2B4, PAK1, AGAP2, NSF, PDXK, HSP90AA1, TNIK, MINK1, NDUFA13, CCT6A, MARK2, PRKCB, UBE2N, TRAP1, ATP6V1A, MAPK1, GLUL, CAMK4, KHSRP, KALRN, ACTR3B, FKBP4, GLUD1, HK1, ACSBG1, CAMKV, DGKB, SYN1, PTK2B, SYN2, CKMT1, HSPA5, CAMK2A, ACSL6, DCLK1, MAP2K1, ATP1A3, DDX1, ATP1A4, ATP1A1, ATP1A…	0.0167304
	GOTERM_MF_FAT	GO:0019001	guanyl nucleotide binding	0.0014546	GNA13, GNAZ, RAP2B, SEPT5, DNM3, RAB3A, SEPT4, DNM1L, GNAI2, GNAI1, ATL1, TUBB2A, SUCLG1, FKBP4, GLUD1, SEPT11, GNAQ, TUBB5, RHOT1, RALA, GNAS, SEPT6, AGAP2, SEPT9	0.0166398
	GOTERM_MF_FAT	GO:0032561	guanyl ribonucleotide binding	0.0014546	GNA13, GNAZ, RAP2B, SEPT5, DNM3, RAB3A, SEPT4, DNM1L, GNAI2, GNAI1, ATL1, TUBB2A, SUCLG1, FKBP4, GLUD1, SEPT11, GNAQ, TUBB5, RHOT1, RALA, GNAS, SEPT6, AGAP2, SEPT9	0.0166398
	GOTERM_MF_FAT	GO:0008289	lipid binding	0.00168671	SYT1, ARHGEF2, SNAP91, SNX27, HIP1R, CPNE6, SYT2, SNCA, SNX2, ANXA5, CALB1, ITPR1, HADHA, PRKCB, THY1, PITPNM1, AP2A2, DGKB, VCP, APOE, TNR, PGRMC1, AP2M1	0.0189307
	GOTERM_MF_FAT	GO:0016624	oxidoreductase activity, acting on the aldehyde or oxo group of donors, disulfide as acceptor	0.00236327	DBT, OGDHL, OGDH, PDHB	0.0259741
	GOTERM_MF_FAT	GO:0005524	ATP binding	0.00267267	ADCY2, ATL1, ADCY5, ATP5B, PIP5K1C, KCNJ10, CKB, ATP2B1, ACTR3, ATP2B2, HSPH1, ATAD3A, DDX17, ATP2B3, ATP2B4, PAK1, AGAP2, NSF, PDXK, HSP90AA1, TNIK, MINK1, NDUFA13, CCT6A, MARK2, PRKCB, UBE2N, TRAP1, ATP6V1A, MAPK1, GLUL, CAMK4, KHSRP, KALRN, ACTR3B, FKBP4, GLUD1, HK1, ACSBG1, CAMKV, DGKB, SYN1, PTK2B, SYN2, CKMT1, HSPA5, CAMK2A, ACSL6, DCLK1, MAP2K1, ATP1A3, DDX1, ATP1A4, ATP1A1, ATP1A2, CCT7, …	0.0288304
	GOTERM_MF_FAT	GO:0022843	voltage-gated cation channel activity	0.0026739	KCNMA1, KCNC1, KCNC3, KCNAB2, GRM7, KCNA1, SCN2A1, CACNA1E, KCNJ10, CACNB4, CACNA2D2, KCTD12	0.0283617
	GOTERM_MF_FAT	GO:0015082	di-, tri-valent inorganic cation transmembrane transporter activity	0.00322619	ATP2B1, ATP2B2, ATP2B3, ATP2B4, ATP2A2, ATP2A3	0.0335688
	GOTERM_MF_FAT	GO:0005416	cation:amino acid symporter activity	0.00329644	SLC32A1, SLC1A2, SLC6A1, SLC6A11	0.0337358
	GOTERM_MF_FAT	GO:0005543	phospholipid binding	0.00482161	SYT1, PITPNM1, SNAP91, HIP1R, SNX27, CPNE6, SYT2, SNX2, ANXA5, ITPR1, THY1	0.0482226
	INTERPRO	IPR006068	ATPase, P-type cation-transporter, C-terminal	5.59299e-11	ATP2B1, ATP2B2, ATP2B3, ATP2B4, ATP2A2, ATP2A3, ATP1A3, ATP1A4, ATP1A1, ATP1A2	5.35808e-08
	INTERPRO	IPR004014	ATPase, P-type cation-transporter, N-terminal	2.57974e-10	ATP2B1, ATP2B2, ATP2B3, ATP2B4, ATP2A2, ATP2A3, ATP1A3, ATP1A4, ATP1A1, ATP1A2	1.2357e-07
	INTERPRO	IPR003598	Immunoglobulin subtype 2	1.14559e-07	PTPRD, CADM3, BSG, CADM4, CADM1, CADM2, ICAM5, LRRC4B, PTPRS, NRCAM, LINGO1, NCAM2, HEPACAM, LSAMP, CNTN2, NPTN, CNTN1, CNTN4, NEGR1, NTM, CHL1, KALRN	3.6582e-05
	INTERPRO	IPR018303	ATPase, P-type phosphorylation site	7.88345e-07	ATP2B1, ATP2B2, ATP2B3, ATP2B4, ATP2A2, ATP2A3, ATP1A3, ATP1A4, ATP1A1, ATP1A2	0.000188791
	INTERPRO	IPR001757	ATPase, P-type, K/Mg/Cd/Cu/Zn/Na/Ca/Na/H-transporter	7.88345e-07	ATP2B1, ATP2B2, ATP2B3, ATP2B4, ATP2A2, ATP2A3, ATP1A3, ATP1A4, ATP1A1, ATP1A2	0.000188791
	INTERPRO	IPR008250	ATPase, P-type, ATPase-associated region	7.88345e-07	ATP2B1, ATP2B2, ATP2B3, ATP2B4, ATP2A2, ATP2A3, ATP1A3, ATP1A4, ATP1A1, ATP1A2	0.000188791
	INTERPRO	IPR013098	Immunoglobulin I-set	7.90847e-07	PTPRD, CADM4, ICAM5, LRRC4B, PTPRS, NRCAM, NCAM2, LINGO1, LSAMP, CNTN2, NPTN, CNTN1, CNTN4, NEGR1, NTM, CHL1, KALRN	0.000151515
	INTERPRO	IPR001452	Src homology-3 domain	8.74453e-07	NGEF, MPP2, BAIAP2, MPP3, ABI2, ASAP1, MPP6, ABI1, CACNB4, SHANK2, SHANK3, ARHGAP26, AMPH, PACSIN1, SH3GLB2, LASP1, DLG4, DLG3, STAM, BIN1, DLG2, KALRN	0.000139611
	INTERPRO	IPR003585	Neurexin/syndecan/glycophorin C	1.38945e-06	CADM3, CADM4, CADM1, NRXN3, CADM2, CNTNAP1, NRXN1	0.000190139
	INTERPRO	IPR005834	Haloacid dehalogenase-like hydrolase	1.60417e-06	ATP2B1, ATP2B2, ATP2B3, ATP2B4, ATP2A2, ATP2A3, ATP1A3, ATP1A4, ATP1A1, ATP1A2	0.000192081
	INTERPRO	IPR006069	ATPase, P-type cation exchange, alpha subunit	2.25557e-06	ATP2B2, ATP2B4, ATP1A3, ATP1A4, ATP1A1, ATP1A2	0.000240065
	INTERPRO	IPR013151	Immunoglobulin	4.19451e-06	PTPRD, CADM3, BSG, CADM1, CADM2, ICAM5, PTPRS, THY1, ALCAM, NRCAM, NCAM2, HEPACAM, LSAMP, CNTN2, CNTN1, NEGR1, CD200, NTM, CHL1	0.000401754
	INTERPRO	IPR015590	Aldehyde dehydrogenase	1.10976e-05	ALDH1A1, ALDH7A1, ALDH1L1, ALDH1B1, ALDH5A1, ALDH2, ALDH3A2	0.000966042
	INTERPRO	IPR016162	Aldehyde dehydrogenase, N-terminal	1.10976e-05	ALDH1A1, ALDH7A1, ALDH1L1, ALDH1B1, ALDH5A1, ALDH2, ALDH3A2	0.000966042
	INTERPRO	IPR016044	Filament	3.09786e-05	GFAP, KRT6A, LMNB1, KRT16, KRT1, LMNA, KRT13, KRT2, KRT10, NEFL, NEFM	0.00247011
	INTERPRO	IPR001664	Intermediate filament protein	3.97685e-05	GFAP, KRT6A, LMNB1, KRT16, KRT1, LMNA, KRT13, KRT2, KRT10, NEFL, NEFM	0.0029264
	INTERPRO	IPR018039	Intermediate filament protein, conserved site	3.97685e-05	GFAP, KRT6A, LMNB1, KRT16, KRT1, LMNA, KRT13, KRT2, KRT10, NEFL, NEFM	0.0029264
	INTERPRO	IPR000162	GPCR, family 3, metabotropic glutamate receptor	4.38853e-05	GRM5, GRM3, GRM2, GRM7, GRM1	0.00299857
	INTERPRO	IPR016160	Aldehyde dehydrogenase, conserved site	5.35834e-05	ALDH1A1, ALDH7A1, ALDH1L1, ALDH1B1, ALDH5A1, ALDH2, HK1, ALDH3A2	0.00341644
	INTERPRO	IPR008145	Guanylate kinase/L-type calcium channel region	6.25031e-05	MPP2, MPP3, DLG4, DLG3, MPP6, CACNB4, DLG2	0.0037355
	INTERPRO	IPR001019	Guanine nucleotide binding protein (G-protein), alpha subunit	6.60941e-05	GNAZ, GNA13, GNAI2, GNAQ, GNAI1, GNAS	0.00371779
	INTERPRO	IPR006408	ATPase, P-type, calcium-transporting, PMCA-type	9.37426e-05	ATP2B1, ATP2B2, ATP2B3, ATP2B4	0.004977
	INTERPRO	IPR002048	Calcium-binding EF-hand	0.000171084	GPD2, HPCAL1, ACTN4, ACTN1, ACTN2, EPS15L1, CALB1, CALB2, SLC25A12, EFHD2, DGKB, SLC25A25, RHOT1, RYR2	0.00858986
	INTERPRO	IPR000194	ATPase, F1/V1/A1 complex, alpha/beta subunit, nucleotide-binding domain	0.000229316	ATP6V1A, ATP5B, ATP6V1B2, ATP5A1	0.0109254
	INTERPRO	IPR000793	ATPase, F1/V1/A1 complex, alpha/beta subunit, C-terminal	0.000229316	ATP6V1A, ATP5B, ATP6V1B2, ATP5A1	0.0109254
	INTERPRO	IPR004100	ATPase, F1/V1/A1 complex, alpha/beta subunit, N-terminal	0.000229316	ATP6V1A, ATP5B, ATP6V1B2, ATP5A1	0.0109254
	INTERPRO	IPR001478	PDZ/DHR/GLGF	0.000366567	CNKSR2, MPP2, SNX27, MPP3, MPP6, SLC9A3R1, SHANK2, SHANK3, LIN7A, PPP1R9B, DLG4, DLG3, DLG2, LRRC7	0.0165864
	INTERPRO	IPR001828	Extracellular ligand-binding receptor	0.000424388	GRM5, GRM3, GRM2, GRIA2, GRIA1, GRM7, GRID2, GRM1	0.0183143
	INTERPRO	IPR017979	GPCR, family 3, conserved site	0.000430728	GRM5, GRM3, GPR158, GRM2, GRM7, GRM1	0.0177846
	INTERPRO	IPR008144	Guanylate kinase	0.000430728	MPP2, MPP3, DLG4, DLG3, MPP6, DLG2	0.0177846
	INTERPRO	IPR016040	NAD(P)-binding domain	0.000444961	KCNMA1, LDHA, CTBP1, SUCLG1, GLUD1, VAT1, HADHA, HIBADH, SCCPDH, VAT1L, SPR, HSD17B4, AHCYL2, CRYM	0.0176084
	INTERPRO	IPR005775	ATPase, P-type cation exchange, alpha subunit, eukaryotic	0.000448783	ATP1A3, ATP1A4, ATP1A1, ATP1A2	0.0170541
	INTERPRO	IPR016491	Septin	0.000546497	SEPT5, SEPT4, SEPT6, SEPT11, SEPT9	0.0199403
	INTERPRO	IPR000038	Cell division/GTP binding protein	0.000546497	SEPT5, SEPT4, SEPT6, SEPT11, SEPT9	0.0199403
	INTERPRO	IPR018108	Mitochondrial substrate/solute carrier	0.000698239	SLC25A12, SLC25A11, SLC25A25, MTCH2, SLC25A5, MTCH1, SLC25A22, SLC25A18	0.0244786
	INTERPRO	IPR000308	14-3-3 protein	0.000768528	YWHAZ, YWHAH, YWHAQ, YWHAB	0.0259618
	INTERPRO	IPR018249	EF-HAND 2	0.000937621	GPD2, HPCAL1, ACTN4, SPARCL1, ACTN1, ACTN2, EPS15L1, CALB1, CALB2, SLC25A12, EFHD2, DGKB, SLC25A25, RHOT1, RYR2, CACNA1E	0.0305131
	INTERPRO	IPR011992	EF-Hand type	0.000964124	GPD2, HPCAL1, ACTN4, SPARCL1, ACTN1, ACTN2, EPS15L1, CALB1, CALB2, SLC25A12, EFHD2, DGKB, PLCB4, SLC25A25, RHOT1, RYR2, PLCB1	0.030333
	INTERPRO	IPR018029	C2 membrane targeting protein	0.000987167	SYT1, RASAL1, PLCB4, BAIAP3, CPNE6, SYT2, SYT12, CPNE7, RPH3A, PLCB1, PRKCB	0.0300606
	INTERPRO	IPR005475	Transketolase, central region	0.00120331	OGDHL, TKT, OGDH, PDHB	0.035404
	INTERPRO	IPR017978	GPCR, family 3, C-terminal	0.00131797	GRM5, GRM3, GPR158, GRM2, GRM7, GRM1	0.0375626
	INTERPRO	IPR011511	Variant SH3	0.00149721	MPP2, MPP3, BAIAP2, DLG4, MPP6, SHANK2, SHANK3, KALRN	0.041339
	KEGG_PATHWAY	mmu05016	Huntington's disease	2.04292e-09	NDUFB5, UQCRC1, ATP5B, CYC1, UQCRQ, AP2B1, PLCB4, GRIN2B, DLG4, ATP5O, PLCB1, ATP5H, NDUFS1, HAP1, AP2M1, COX7A2, SLC25A5, VDAC2, VDAC3, ITPR1, SOD2, NDUFV3, SDHA, GRM5, SDHB, AP2A2, GNAQ, AP2A1, ATP5C1, ATP5A1	2.6558e-07
	KEGG_PATHWAY	mmu04730	Long-term depression	1.22297e-08	GNAZ, GNA13, PPP2R1A, MAP2K1, GNAI2, GNAI1, GRM1, ITPR1, PRKCB, GRM5, MAPK1, PLCB4, GRIA2, GNAQ, GRIA1, GRID2, GNAS, PLCB1	7.9493e-07
	KEGG_PATHWAY	mmu04260	Cardiac muscle contraction	2.73115e-07	CACNA2D1, SLC8A1, ATP1B1, UQCRC1, COX7A2, CACNG8, ATP1B2, CYC1, ATP1A3, ATP1A1, ATP1A2, CACNB4, CACNA2D3, UQCRQ, CACNA2D2, ATP2A2, RYR2	1.18349e-05
	KEGG_PATHWAY	mmu04020	Calcium signaling pathway	3.49139e-07	ADCY2, ATP2B1, ATP2B2, ATP2B3, PLCB4, ATP2B4, PDE1B, PTK2B, PPP3CA, PLCB1, CAMK2A, SLC8A1, SLC8A2, SLC25A5, VDAC2, VDAC3, GRM1, ITPR1, PRKCB, GRM5, GNAQ, ATP2A2, CAMK4, ATP2A3, RYR2, CACNA1E, GNAS	1.13469e-05
	KEGG_PATHWAY	mmu04720	Long-term potentiation	3.56969e-07	MAP2K1, GRM1, ITPR1, PRKCB, GRM5, MAPK1, PPP1CA, PLCB4, GRIA2, GRIN2B, GNAQ, CAMK4, GRIA1, PPP3CA, PLCB1, CAMK2A	9.28114e-06
	KEGG_PATHWAY	mmu05012	Parkinson's disease	4.13266e-07	SEPT5, NDUFB5, UQCRC1, COX7A2, SLC25A5, SLC6A3, ATP5B, UCHL1, SNCA, CYC1, VDAC2, VDAC3, UQCRQ, PARK7, NDUFV3, SDHA, SDHB, ATP5C1, ATP5O, ATP5A1, ATP5H, NDUFS1	8.95406e-06
	KEGG_PATHWAY	mmu00280	Valine, leucine and isoleucine degradation	5.70545e-07	DBT, ALDH7A1, ACADM, ALDH1B1, OXCT1, ALDH2, ABAT, ACAD8, HIBADH, ALDH3A2, HADHA, HADHB, AUH	1.05958e-05
	KEGG_PATHWAY	mmu05412	Arrhythmogenic right ventricular cardiomyopathy (ARVC)	9.19451e-07	CACNA2D1, SLC8A1, ACTN4, CACNG8, LMNA, GJA1, ACTN1, ACTN2, CDH2, CACNB4, CACNA2D3, CACNA2D2, CTNNB1, CTNNA2, ATP2A2, RYR2	1.4941e-05
	KEGG_PATHWAY	mmu04540	Gap junction	1.10629e-06	ADCY2, MAP2K1, GNAI2, GNAI1, TUBB2A, ADCY5, GJA1, GRM1, ITPR1, PRKCB, GRM5, MAPK1, PLCB4, GNAQ, TUBB5, GNAS, PLCB1	1.59796e-05
	KEGG_PATHWAY	mmu00190	Oxidative phosphorylation	1.20695e-06	NDUFB5, ATP5J2, UQCRC1, COX7A2, ATP5B, CYC1, ATP6V1B2, UQCRQ, ATP6V1D, PPA1, NDUFV3, SDHA, ATP6V1C1, ATP6V1A, SDHB, ATP5C1, ATP5O, ATP5A1, ATP6V0D1, ATP5H, NDUFS1	1.56903e-05
	KEGG_PATHWAY	mmu05010	Alzheimer's disease	1.81442e-06	NDUFB5, UQCRC1, ATP5B, SNCA, CYC1, UQCRQ, PLCB4, GRIN2B, APOE, ATP5O, PPP3CA, PLCB1, ATP5H, NDUFS1, COX7A2, ITPR1, NDUFV3, SDHA, MAPK1, SDHB, ATP2A2, GNAQ, ATP2A3, ATP5C1, ATP5A1	2.14429e-05
	KEGG_PATHWAY	mmu00330	Arginine and proline metabolism	2.94361e-06	GOT2, GLUL, ALDH7A1, ALDH1B1, GLUD1, MAOA, GLS, MAOB, CKMT1, ALDH2, ALDH3A2, CKB, PRODH	3.18886e-05
	KEGG_PATHWAY	mmu00640	Propanoate metabolism	4.34036e-06	LDHB, ALDH7A1, LDHA, ACADM, ALDH1B1, SUCLG1, ALDH2, ABAT, ALDH3A2, HADHA	4.34027e-05
	KEGG_PATHWAY	mmu00020	Citrate cycle (TCA cycle)	5.87625e-06	SDHA, SDHB, ACO2, SUCLG1, OGDHL, IDH2, DLAT, FH1, OGDH, PDHB	5.45639e-05
	KEGG_PATHWAY	mmu00650	Butanoate metabolism	2.8535e-05	GAD2, ALDH7A1, ALDH1B1, ALDH5A1, OXCT1, ALDH2, ABAT, PDHB, ALDH3A2, HADHA	0.000247276
	KEGG_PATHWAY	mmu00410	beta-Alanine metabolism	3.43433e-05	GAD2, ALDH7A1, ACADM, ALDH1B1, ALDH2, ABAT, ALDH3A2, HADHA	0.000279005
	KEGG_PATHWAY	mmu00010	Glycolysis / Gluconeogenesis	4.37321e-05	ALDOA, PGM2, LDHB, LDHA, ALDH7A1, ALDH1B1, ALDOC, ALDH2, HK1, DLAT, PGK1, PDHB, ALDH3A2	0.000334373
	KEGG_PATHWAY	mmu00620	Pyruvate metabolism	6.85149e-05	HAGH, LDHB, ALDH7A1, LDHA, AKR1B3, ALDH1B1, ALDH2, DLAT, PDHB, ALDH3A2	0.000494724
	KEGG_PATHWAY	mmu00071	Fatty acid metabolism	0.000147792	ACADVL, ALDH7A1, ACADM, ALDH1B1, ALDH2, ACSL6, ALDH3A2, HADHA, CPT1A, HADHB	0.00101077
	KEGG_PATHWAY	mmu00380	Tryptophan metabolism	0.000346566	ALDH7A1, ALDH1B1, MAOA, MAOB, OGDHL, ALDH2, OGDH, ALDH3A2, HADHA	0.00225054
	KEGG_PATHWAY	mmu04666	Fc gamma R-mediated phagocytosis	0.00145312	DNM3, DNM1L, MAP2K1, WASF1, PIP5K1C, ASAP1, ARPC4, AMPH, PRKCB, MAPK1, MARCKS, PAK1, PPAP2B	0.00896166
	KEGG_PATHWAY	mmu04916	Melanogenesis	0.00173382	MAPK1, ADCY2, PLCB4, MAP2K1, GNAI2, GNAQ, GNAI1, ADCY5, GNAS, PLCB1, CAMK2A, CTNNB1, PRKCB	0.0102018
	KEGG_PATHWAY	mmu00250	Alanine, aspartate and glutamate metabolism	0.00193467	GOT2, GLUL, GAD2, ALDH5A1, GLUD1, GLS, ABAT	0.010886
	KEGG_PATHWAY	mmu00310	Lysine degradation	0.00216335	ALDH7A1, ALDH1B1, OGDHL, ALDH2, SETD7, OGDH, ALDH3A2, HADHA	0.0116623
	KEGG_PATHWAY	mmu05414	Dilated cardiomyopathy	0.00275291	CACNA2D1, SLC8A1, ADCY2, ATP2A2, CACNG8, ADCY5, LMNA, RYR2, GNAS, CACNB4, CACNA2D3, CACNA2D2	0.0142326
	KEGG_PATHWAY	mmu04530	Tight junction	0.00300931	PPP2R1A, VAPA, GNAI2, ACTN4, GNAI1, EPB4.1, EXOC4, ACTN1, EXOC3, ACTN2, MYH14, CTNNB1, PPP2R2A, PRKCB, CTNNA2	0.0149562
	KEGG_PATHWAY	mmu00903	Limonene and pinene degradation	0.00378351	ALDH7A1, ALDH1B1, ALDH2, ALDH3A2, HADHA	0.0180859
	KEGG_PATHWAY	mmu04912	GnRH signaling pathway	0.00417257	MAPK1, ADCY2, PLCB4, MAP2K1, GNAQ, PTK2B, ADCY5, GNAS, PLCB1, CAMK2A, ITPR1, PRKCB	0.019226
	KEGG_PATHWAY	mmu00340	Histidine metabolism	0.00462904	ALDH7A1, ALDH1B1, MAOA, MAOB, ALDH2, ALDH3A2	0.0205843
	KEGG_PATHWAY	mmu04114	Oocyte meiosis	0.0055759	PPP2R1A, YWHAZ, ADCY2, MAP2K1, ADCY5, YWHAB, ITPR1, MAPK1, PPP1CA, YWHAH, YWHAQ, PPP3CA, CAMK2A	0.0239387
	KEGG_PATHWAY	mmu04270	Vascular smooth muscle contraction	0.00780503	KCNMA1, GNA13, MAPK1, PPP1CA, ADCY2, PLCB4, MAP2K1, GNAQ, ADCY5, GNAS, PLCB1, ITPR1, PRKCB	0.0323252
	KEGG_PATHWAY	mmu04810	Regulation of actin cytoskeleton	0.00914749	GIT1, GNA13, MAP2K1, ACTN4, WASF1, BAIAP2, PIP5K1C, ACTN1, ABI2, ACTN2, ARPC4, NCKAP1, MAPK1, PPP1CA, PFN2, EZR, CYFIP2, MYH14, PAK1	0.0366444
	KEGG_PATHWAY	mmu04960	Aldosterone-regulated sodium reabsorption	0.0108564	MAPK1, ATP1B1, ATP1B2, ATP1A3, ATP1A1, ATP1A2, PRKCB	0.0420898
	PIR_SUPERFAMILY	PIRSF001297	Na(+)/K(+)-transporting ATPase alpha chain	2.12346e-07	ATP2B2, ATP2B4, ATP2A2, ATP2A3, ATP1A3, ATP1A4, ATP1A1, ATP1A2	6.30648e-05
	PIR_SUPERFAMILY	PIRSF002282	cytoskeletal keratin	0.000217168	GFAP, KRT6A, LMNB1, KRT16, KRT1, LMNA, KRT13, KRT10, NEFL, NEFM	0.0317384
	SMART	SM00408	IGc2	2.72162e-08	PTPRD, CADM3, BSG, CADM4, CADM1, CADM2, ICAM5, LRRC4B, PTPRS, NRCAM, LINGO1, NCAM2, HEPACAM, LSAMP, CNTN2, NPTN, CNTN1, CNTN4, NEGR1, NTM, CHL1, KALRN	4.05521e-06
	SMART	SM00326	SH3	2.21235e-07	NGEF, MPP2, BAIAP2, MPP3, ABI2, ASAP1, MPP6, ABI1, CACNB4, SHANK2, SHANK3, ARHGAP26, AMPH, PACSIN1, SH3GLB2, LASP1, DLG4, DLG3, STAM, BIN1, DLG2, KALRN	1.64818e-05
	SMART	SM00294	4.1m	9.0152e-07	CADM3, CADM4, CADM1, NRXN3, CADM2, CNTNAP1, NRXN1	4.47745e-05
	SMART	SM00072	GuKc	4.14267e-05	MPP2, MPP3, DLG4, DLG3, MPP6, CACNB4, DLG2	0.00154199
	SMART	SM00054	EFh	7.88913e-05	GPD2, HPCAL1, ACTN4, ACTN1, ACTN2, EPS15L1, CALB1, CALB2, SLC25A12, EFHD2, DGKB, SLC25A25, RHOT1, RYR2	0.00234829
	SMART	SM00228	PDZ	0.000173248	CNKSR2, MPP2, SNX27, MPP3, MPP6, SLC9A3R1, SHANK2, SHANK3, LIN7A, PPP1R9B, DLG4, DLG3, DLG2, LRRC7	0.00429346
	SMART	SM00101	14_3_3	0.000623992	YWHAZ, YWHAH, YWHAQ, YWHAB	0.0131984
	SMART	SM00409	IG	0.000784752	CADM3, BSG, CADM4, CADM1, ICAM5, CADM2, SIRPA, ALCAM, NRCAM, IGSF8, HEPACAM, LSAMP, NPTN, CNTN2, CNTN1, CNTN4, NCAN, NEGR1, NTM, CHL1	0.0145154
	SMART	SM00239	C2	0.00263578	SYT1, RASAL1, PLCB4, BAIAP3, CPNE6, SYT2, SYT12, CPNE7, RPH3A, PLCB1, PRKCB	0.0427536
	SP_PIR_KEYWORDS	phosphoprotein	phosphoprotein	2.20557e-44	LDHB, SYT1, LDHA, ATP1B1, CADM4, CADM1, TUBB2A, ADCY5, SNCA, MOG, CTNNB1, SYP, GOT2, ATP2B1, NONO, ATP2B2, ATP2B3, DDX17, ATP2B4, GRIN2B, PRRT3, HOMER3, APOE, H2AFY, STAM, OGT, LRRC7, OXR1, IKBKAP, BSG, TNIK, SUCLG1, STRN4, MECP2, BSN, KRT10, PTPRN, SIRPA, CTNNA2, MARK2, PGM2, MAPK1, PITPNM1, PPP1CA, GLUL, HEPACAM, CAMK4, RPS14, ATP5C1, BIN1, DBN1, ADD3, ADD2, ALDOA, SLC2A13, LMNB1, GNAI2, ALDOC,…	7.76359e-42
	SP_PIR_KEYWORDS	acetylation	acetylation	3.26328e-36	SYT1, LDHB, LDHA, PLXNA4, VAPA, OGDH, CALB1, GOT2, NONO, PRKAR2B, SPR, OGT, PDXK, ACTN4, PTPRN2, SUCLG1, STRN4, HNRNPA2B1, MECP2, ACTN1, POR, HNRNPU, CTNNA2, PGM2, MAPK1, SCCPDH, PPP1CA, GLUL, CAMK4, ATP5C1, ABAT, SEPT6, DBN1, ADD2, SEPT9, ALDOA, LMNB1, ACTR3B, ALDOC, GLUD1, CHCHD3, SNX2, ARPC4, NAPB, HADHA, HADHB, HNRNPL, HNRNPA3, PFN2, HNRNPK, NDRG3, MTCH2, HNRNPD, IDH2, HIST1H4D, NDRG2, FH1, R…	5.74338e-34
	SP_PIR_KEYWORDS	transport	transport	7.96526e-23	KCNC1, ATP1B1, KCNC3, SLC44A2, SLC6A1, ATP1B2, SLC6A3, SLC7A5, GOT2, ATP2B2, SLC16A1, ATP2B4, SLC25A25, GRIN2B, APOE, SLC2A3, SLC25A22, GRID2, STAM, SLC4A1, SLC4A4, ACTN4, SCN2A1, STIM1, RPH3A, PITPNM1, ATP5C1, RYR2, SLC2A13, NAPG, KCNA1, SFXN3, SNX2, ATP6V1B2, NAPB, CACNB4, FXYD6, SFXN5, SLC32A1, MTCH2, MTCH1, AP2M1, CACNA2D1, ATP5J2, SLC6A11, SLC6A17, VDAC2, CACNA2D3, VDAC3, HNRNPA1, CACNA2D2, …	9.34591e-21
	SP_PIR_KEYWORDS	membrane	membrane	6.21194e-22	SYT1, CADM3, ATP1B1, CADM4, ADCY2, VAPA, CADM1, ATP1B2, CADM2, ADCY5, SYT2, MOG, SYP, GOT2, ATP2B1, ATP2B2, CD47, ATP2B3, ATP2B4, GRIN2B, PRRT3, HOMER3, PRRT1, GRID2, STAM, BSG, STRN4, SCN2A1, PTPRS, PTPRN, SIRPA, CTNNA2, THY1, MARK2, PITPNM1, HEPACAM, NPTN, ATP5C1, ADD3, ADD2, SLC2A13, LMNB1, SFXN3, ASAP1, SFXN5, TMCC2, SLC32A1, CAMKV, ALCAM, DAGLA, GAD2, GPD2, CNKSR2, GPR158, CYP46A1, MAOA, MAO…	5.46651e-20
	SP_PIR_KEYWORDS	synapse	synapse	2.59705e-20	SYT1, SYT2, LRRC4B, ABI1, SYNGR1, AMPH, SYP, GAD2, SYN1, GRIN2B, HOMER3, SYN2, DLG4, GRID2, SV2B, LGI1, CAMK2A, SNAP25, DLG2, SYNPO, STX1A, DLGAP3, SYT12, PSD3, BSN, RPH3A, HOMER1, SHANK2, SYNGR3, SHANK3, SEPT11, LIN7A, SLC17A7, PPP1R9B, GRIA2, GRIA1, CYFIP2, ERC2, VAMP1, GAP43	1.82832e-18
	SP_PIR_KEYWORDS	mitochondrion	mitochondrion	9.17412e-20	SEPT4, UQCRC1, ATP5B, CYC1, PRDX5, OGDH, UQCRQ, PDHB, HIBADH, AUH, GOT2, SLC25A25, SLC25A22, EXOG, ATP5O, ACAD8, ACAD9, ATP5H, NDUFS1, OXR1, ACADM, ACO2, AIFM1, SLC25A5, ALDH5A1, SUCLG1, NDUFA13, ACADVL, HAGH, TRAP1, ALDH1B1, ATP5C1, ABAT, PRODH, NDUFB5, SAMM50, ETHE1, GLUD1, CHCHD3, SFXN3, HK1, HADHA, SFXN5, HADHB, MTCH2, OXCT1, MTCH1, CKMT1, ETFDH, IDH2, FH1, ETFB, ACSL6, ETFA, GPD2, ATP5J2, CO…	5.38215e-18
	SP_PIR_KEYWORDS	ion transport	ion transport	8.82047e-16	KCNC1, ATP1B1, KCNC3, KCNAB2, SLC20A2, ATP1B2, ATP5B, KCNJ10, ATP2B2, ATP2B4, GRIN2B, GRID2, ATP5O, SLC4A1, ATP6V0D1, SLC4A4, ATP5H, KCNMA1, TRPM3, CACNG8, SCN2A1, STIM1, ATP6V1D, ATP6V1C1, ATP6V1A, ATP5C1, RYR2, KCNA1, SFXN3, CACNB4, ATP6V1B2, FXYD6, SFXN5, CACNA2D1, ATP5J2, SLC8A1, SLC12A2, ATP1A3, ATP1A4, ATP1A1, ATP1A2, CACNA2D3, VDAC2, VDAC3, CACNA2D2, ITPR1, SLC17A7, SLC4A10, GRIA2, ATP2A2,…	4.4631e-14
	SP_PIR_KEYWORDS	cell junction	cell junction	9.77809e-16	SYT1, CADM3, SYT2, LRRC4B, GJA1, PIP5K1C, ABI1, SYNGR1, CTNNB1, AMPH, SYP, GAD2, SYN1, GRIN2B, HOMER3, SYN2, DLG4, GRID2, SV2B, LGI1, CAMK2A, SNAP25, DLG2, SYNPO, STX1A, ARHGEF2, DLGAP3, SYT12, PSD3, BSN, RPH3A, HOMER1, SHANK2, SYNGR3, SEPT11, ARHGAP26, SHANK3, CTNNA2, LIN7A, SLC17A7, PPP1R9B, GRIA2, GRIA1, CYFIP2, ERC2, VAMP1, GAP43	4.39648e-14
	SP_PIR_KEYWORDS	transit peptide	transit peptide	7.01016e-14	NDUFB5, UQCRC1, ETHE1, GLUD1, ATP5B, CYC1, CHCHD3, PRDX5, OGDH, HIBADH, PDHB, HADHA, HADHB, AUH, GOT2, OXCT1, CKMT1, IDH2, ETFDH, EXOG, ATP5O, ACAD8, FH1, ACAD9, NDUFS1, ETFA, GPD2, COX7A2, ACADM, ACO2, AIFM1, ALDH5A1, SUCLG1, DLAT, SOD2, NDUFV3, SDHA, HAGH, ACADVL, DBT, TRAP1, SDHB, ALDH1B1, ALDH2, ATP5C1, ABAT, ATP5A1, PRODH	2.73992e-12
	SP_PIR_KEYWORDS	mitochondrion inner membrane	mitochondrion inner membrane	7.34573e-13	NDUFB5, UQCRC1, ATP5B, CYC1, UQCRQ, SLC25A25, MTCH2, SLC25A22, CKMT1, MTCH1, ETFDH, EXOG, ATP5O, ATP5H, NDUFS1, GPD2, ATP5J2, COX7A2, SLC25A5, NDUFA13, NDUFV3, SDHA, ACADVL, SLC25A12, SDHB, SLC25A11, ATP5C1, ATP5A1, SLC25A18	2.58552e-11
	SP_PIR_KEYWORDS	cytoplasm	cytoplasm	4.61183e-11	SEPT5, SEPT4, LDHB, LDHA, ALDH1L1, SRCIN1, CEP76, CNDP2, SNCA, SLC7A5, CTNNB1, PACSIN1, ANK1, HOMER3, SPR, STAM, OGT, LRRC7, IKBKAP, TNIK, PDXK, ACTN4, BAIAP2, HNRNPA2B1, STRN4, ACTN1, BSN, ACTN2, HNRNPU, CTNNA2, PGM2, PITPNM1, PPP1CA, GLUL, HEPACAM, CAMK4, ERC2, SEPT6, BIN1, DBN1, ADD3, ADD2, KALRN, SEPT9, ACTR3B, ASAP1, ARPC4, ACSBG1, HNRNPL, CORO2B, PFN2, GAD2, HNRNPK, HNRNPD, ASRGL1, NDRG1, N…	1.47579e-09
	SP_PIR_KEYWORDS	oxidoreductase	oxidoreductase	5.84585e-09	LDHB, PAM, LDHA, CYB5R1, ALDH1L1, GLUD1, PRDX5, OGDH, HIBADH, PDHB, HADHA, ALDH3A2, ALDH1A1, IDH2, ETFDH, SPR, ACAD8, ASPH, HSD17B4, ACAD9, NDUFS1, GPD2, CTBP1, COX7A2, ACADM, CYP46A1, AIFM1, ALDH5A1, MAOA, MAOB, POR, VAT1, SOD2, SDHA, ACADVL, VAT1L, SCCPDH, SDHB, DBT, ALDH7A1, ALDH1B1, AKR1B3, ALDH2, PCYOX1, PRODH	1.71478e-07
	SP_PIR_KEYWORDS	actin-binding	actin-binding	1.33397e-08	ABLIM1, HIP1R, ACTR3B, WASF1, ARPC4, MTSS1L, ACTR3, CORO2B, PFN2, SYN1, CAP1, SYNPO, ACTN4, CLMN, FSCN1, ACTN1, ACTN2, PPP1R9B, CORO1A, LASP1, EPB4.1, MARCKS, MYH14, ADD3, DBN1, ADD2	3.61197e-07
	SP_PIR_KEYWORDS	cell membrane	cell membrane	3.02502e-08	GPRIN1, SLC27A1, CADM3, SLC6A1, VAPA, CADM1, SLC20A2, LRRC4B, GJA1, EPS15L1, CSPG5, SLC7A5, STXBP5L, GOT2, NRCAM, CD47, ATP2B2, AP2B1, SLC16A1, PCDH1, GRIN2B, HOMER3, DLG4, GRID2, RALA, CAP1, SLC4A4, GPC1, NEGR1, DLG2, RAP2B, BSG, FLOT2, FLOT1, SLC3A2, PSD3, STIM1, BASP1, RFTN2, GRM1, THY1, MARK2, CTNNA2, GRM5, NCAM2, GRM3, GRM2, STXBP5, LSAMP, GRM7, CNTN2, NPTN, CNTN1, CNTN4, GNAS, ADD3, CHL1, A…	7.60577e-07
	SP_PIR_KEYWORDS	nucleotide-binding	nucleotide-binding	1.13636e-07	SEPT5, GNA13, GNAZ, SLC27A1, SEPT4, ADCY2, ATL1, TUBB2A, ADCY5, ATP5B, PIP5K1C, KCNJ10, CKB, ATP2B1, ACTR3, PRKAR2B, ATP2B2, HSPH1, ATAD3A, DDX17, ATP2B3, ATP2B4, TUBB5, RALA, PAK1, AGAP2, NSF, RAP2B, PDXK, HSP90AA1, TNIK, SUCLG1, MINK1, CCT6A, HNRNPU, MARK2, PRKCB, UBE2N, TRAP1, MAPK1, ATP6V1A, GLUL, GNAQ, CAMK4, GNAS, SEPT6, KALRN, SEPT9, RAB3A, GNAI2, GNAI1, ACTR3B, GLUD1, HK1, ACSBG1, DGKB, P…	2.66665e-06
	SP_PIR_KEYWORDS	lipoprotein	lipoprotein	3.00463e-07	GNAZ, GNA13, GPRIN1, SYT1, RAB3A, GNAI2, LMNB1, KCNA1, GAD2, ANK1, APOE, MAP1LC3B, DLG4, RALA, SLC4A1, GPC1, SNAP25, NEGR1, DLG2, RAP2B, PLP1, HPCAL1, CKAP4, LMNA, BSN, BASP1, RFTN2, THY1, NCAM2, CDH13, GRIA2, GNAQ, GRIA1, LSAMP, CNTN2, CNTN1, CNTN4, GNAS, MARCKS, OMG, NTM, GAP43	6.61017e-06
	SP_PIR_KEYWORDS	Synaptosome	Synaptosome	3.10368e-07	SYP, SLC17A7, STX1A, CYFIP2, BSN, ABI1, ERC2, VAMP1, SNAP25, LIN7A	6.42643e-06
	SP_PIR_KEYWORDS	nitration	nitration	5.39243e-07	ALDOA, GOT2, SLC32A1, ATP2A2, CKMT1, YWHAB, PPP3CA, HSPA5, SOD2, CKB	1.05451e-05
	SP_PIR_KEYWORDS	Hydrogen ion transport	Hydrogen ion transport	5.51148e-07	ATP6V1C1, ATP6V1A, ATP5J2, ATP5B, ATP5C1, ATP5O, ATP6V1B2, ATP5A1, ATP6V0D1, ATP5H, ATP6V1D	1.02107e-05
	SP_PIR_KEYWORDS	nad	nad	5.76201e-07	LDHB, CYB5R1, LDHA, CTBP1, ALDH5A1, GLUD1, VDAC2, VDAC3, HIBADH, ALDH3A2, HADHA, ALDH1A1, SCCPDH, ALDH7A1, ALDH1B1, ALDH2, AHCYL1, HSD17B4, AHCYL2, NDUFS1	1.01411e-05
	SP_PIR_KEYWORDS	sh3 domain	sh3 domain	6.5001e-07	NGEF, MPP2, BAIAP2, MPP3, ABI2, ASAP1, MPP6, ABI1, CACNB4, SHANK2, SHANK3, ARHGAP26, AMPH, PACSIN1, SH3GLB2, LASP1, DLG4, DLG3, STAM, BIN1, DLG2, KALRN	1.08954e-05
	SP_PIR_KEYWORDS	FAD	FAD	6.79004e-07	GPD2, CYB5R1, ACADM, AIFM1, MAOA, MAOB, POR, SDHA, ACADVL, ETFDH, PCYOX1, ACAD8, ACAD9, ETFB, ETFA, PRODH	1.0864e-05
	SP_PIR_KEYWORDS	sodium/potassium transport	sodium/potassium transport	1.11214e-06	ATP1B1, ATP1B2, ATP1A3, ATP1A4, ATP1A1, ATP1A2	1.70205e-05
	SP_PIR_KEYWORDS	Flavoprotein	Flavoprotein	1.85641e-06	GPD2, CYB5R1, ACADM, AIFM1, MAOA, MAOB, POR, SDHA, ACADVL, ETFDH, ACAD8, ACAD9, ETFB, ETFA, PRODH	2.7227e-05
	SP_PIR_KEYWORDS	calcium	calcium	2.37362e-06	SYT1, CADM3, SYT2, EPS15L1, CACNB4, CDH2, CALB1, CALB2, CBX6, SYP, EFHD2, ATP2B2, PCDH1, DAGLA, DGKB, SLC25A25, GRIN2B, PLCB1, ENTPD2, GPD2, KCNMA1, CACNA2D1, SLC8A1, HPCAL1, ACTN4, CACNG8, SPARCL1, ACTN1, STIM1, ACTN2, TKT, NRXN1, CACNA2D3, ANXA5, CACNA2D2, ITPR1, PRKCB, SLC25A12, PITPNM1, CDH13, ATP2A2, CAMK4, ATP2A3, RHOT1, CACNA1E, NCAN	3.34201e-05
	SP_PIR_KEYWORDS	cell adhesion	cell adhesion	2.88203e-06	CADM3, CADM4, CADM1, ATP1B2, CDH2, MOG, CTNNB1, ALCAM, NRCAM, CD47, PCDH1, TNR, CNTNAP1, NEGR1, ICAM5, FLOT2, PTPRS, NRXN1, CTNNA2, NCAM2, CDH13, HEPACAM, LSAMP, CNTN2, CYFIP2, CNTN1, CNTN4, OMG, NTM, CHL1	3.90175e-05
	SP_PIR_KEYWORDS	cell projection	cell projection	5.37814e-06	GPRIN1, NGEF, NCDN, ATL1, ACTR3B, BAIAP2, ABI2, ARPC4, ABI1, BASP1, SHANK2, SEPT11, CTNNA2, NCKAP1, ACTR3, PPP1R9B, EZR, GNAS, GAP43, SYNPO	7.01127e-05
	SP_PIR_KEYWORDS	calcium transport	calcium transport	5.66143e-06	ATP2B2, CACNA2D1, SLC8A1, ATP2A2, ATP2A3, CACNG8, STIM1, CACNA1E, CACNB4, CACNA2D3, CACNA2D2, ITPR1	7.11699e-05
	SP_PIR_KEYWORDS	neurotransmitter transport	neurotransmitter transport	9.51131e-06	SLC32A1, SLC17A7, STX1A, SLC6A1, SLC6A11, SLC6A3, SV2B, SLC6A17, STX1B	0.000115442
	SP_PIR_KEYWORDS	potassium transport	potassium transport	1.50815e-05	KCNMA1, KCNC1, ATP1B1, KCNC3, SLC12A2, KCNAB2, ATP1B2, SCN2A1, KCNA1, ATP1A3, ATP1A4, KCNJ10, ATP1A1, ATP1A2	0.000176942
	SP_PIR_KEYWORDS	postsynaptic cell membrane	postsynaptic cell membrane	2.0379e-05	DLGAP3, PSD3, HOMER1, SHANK2, SHANK3, LIN7A, GRIA2, GRIN2B, GRIA1, HOMER3, GRID2, DLG4, DLG2, SYNPO	0.000231376
	SP_PIR_KEYWORDS	Immunoglobulin domain	Immunoglobulin domain	2.05365e-05	CADM3, CADM4, CADM1, CADM2, LRRC4B, BCAN, MOG, ALCAM, NRCAM, LINGO1, CD47, NEGR1, PTPRD, BSG, ICAM5, PTPRS, SIRPA, THY1, NCAM2, IGSF8, HEPACAM, LSAMP, CNTN2, NPTN, CNTN1, CNTN4, NCAN, CD200, NTM, CHL1, KALRN	0.000225878
	SP_PIR_KEYWORDS	calmodulin binding	calmodulin binding	2.26187e-05	CAMK4, MARCKS, PPP3CA, CAMK2A, GAP43, ADD2	0.000241239
	SP_PIR_KEYWORDS	cytoskeleton	cytoskeleton	2.30191e-05	ABLIM1, SEPT5, SEPT4, SRCIN1, CEP76, ACTR3B, WASF1, ABI2, ARPC4, ABI1, CTNNB1, AMPH, CORO2B, ACTR3, PFN2, ANK1, EZR, SYNPO, DNM3, ARHGEF2, BSN, ACTN1, ARHGAP26, SEPT11, CTNNA2, PPP1R9B, CORO1A, LASP1, TPPP, EPB4.1, MARCKS, ERC2, SEPT6, ADD3, ADD2, KALRN, SEPT9	0.00023829
	SP_PIR_KEYWORDS	glycolysis	glycolysis	2.55596e-05	ALDOA, LDHB, LDHA, ALDOC, HK1, DLAT, PGK1, OGDH, PDHB	0.000257027
	SP_PIR_KEYWORDS	palmitate	palmitate	3.8647e-05	GPRIN1, GNA13, GNAZ, SYT1, PLP1, GNAI2, CKAP4, KCNA1, RFTN2, GAD2, GRIA2, GNAQ, GRIA1, DLG4, GNAS, SLC4A1, SNAP25, GAP43, DLG2	0.000377818
	SP_PIR_KEYWORDS	potassium	potassium	4.3205e-05	KCNMA1, KCNC1, ATP1B1, KCNC3, SLC12A2, KCNAB2, ATP1B2, SCN2A1, KCNA1, ATP1A3, ATP1A4, KCNJ10, ATP1A1, ATP1A2	0.000410956
	SP_PIR_KEYWORDS	Intermediate filament	Intermediate filament	5.79274e-05	GFAP, KRT6A, LMNB1, KRT16, KRT1, LMNA, KRT13, KRT2, KRT10, NEFL, NEFM	0.000536462
	SP_PIR_KEYWORDS	Symport	Symport	8.51017e-05	SLC17A7, SLC1A2, SLC4A10, SLC16A1, SLC12A2, SLC6A1, SLC20A2, SLC6A11, SLC6A3, SLC25A22, SLC6A17, SLC4A4, SLC25A18	0.000767835
	SP_PIR_KEYWORDS	Sodium transport	Sodium transport	0.000101579	SLC17A7, SLC4A10, ATP1B1, SLC8A1, SLC12A2, ATP1B2, SLC20A2, SCN2A1, ATP1A3, ATP1A4, ATP1A1, ATP1A2, SLC4A4	0.000893538
	SP_PIR_KEYWORDS	gtp-binding	gtp-binding	0.000151229	GNA13, GNAZ, RAP2B, SEPT5, DNM3, RAB3A, SEPT4, DNM1L, GNAI2, GNAI1, ATL1, TUBB2A, SUCLG1, GLUD1, SEPT11, GNAQ, RHOT1, TUBB5, RALA, GNAS, SEPT6, AGAP2, SEPT9	0.00129761
	SP_PIR_KEYWORDS	electron transport	electron transport	0.00016796	NDUFV3, SDHA, SDHB, NDUFB5, UQCRC1, CYC1, ETFDH, NDUFA13, UQCRQ, ETFB, NDUFS1, ETFA	0.00140679
	SP_PIR_KEYWORDS	tricarboxylic acid cycle	tricarboxylic acid cycle	0.000176578	SDHA, SDHB, ACO2, SUCLG1, IDH2, FH1	0.00144456
	SP_PIR_KEYWORDS	cytoplasmic vesicle	cytoplasmic vesicle	0.000177887	SYT1, PAM, STX1A, HIP1R, SYT2, SYT12, SYNGR3, ACSBG1, AMPH, SYP, SLC17A7, CAMKV, SLC32A1, GAD2, CORO1A, MAP1LC3B, SV2B, GNAS, VAMP1	0.00142221
	SP_PIR_KEYWORDS	mitochondrion outer membrane	mitochondrion outer membrane	0.00017857	SAMM50, TOMM70A, MAOA, MAOB, RHOT1, HK1, VDAC2, VDAC3, ACSL6, CPT1A	0.00139597
	SP_PIR_KEYWORDS	atp synthesis	atp synthesis	0.00020539	ATP5J2, ATP5B, ATP5C1, ATP5O, ATP5A1	0.00157061
	SP_PIR_KEYWORDS	isopeptide bond	isopeptide bond	0.00020766	GPR158, CTBP1, ACO2, HIST1H2BF, SUCLG1, SLC3A2, OGDH, UQCRQ, HNRNPA1, PARK7, ACADVL, UBE2N, HNRNPK, ATP2A2, PPIA, TUBB5, H2AFY, GNAS, HIST1H2AK, PCYOX1, HIST1H4D	0.0015542
	SP_PIR_KEYWORDS	calmodulin-binding	calmodulin-binding	0.000218599	ATP2B2, SLC8A1, CAMK4, PDE1B, STRN4, MARCKS, MYH14, PPP3CA, CAMK2A, ADD3, GAP43, ADD2	0.00160195
	SP_PIR_KEYWORDS	Sodium	Sodium	0.000218599	SLC17A7, SLC4A10, ATP1B1, SLC8A1, SLC12A2, SLC20A2, ATP1B2, ATP1A3, ATP1A4, ATP1A1, ATP1A2, SLC4A4	0.00160195
	SP_PIR_KEYWORDS	alternative splicing	alternative splicing	0.000237828	KCNC1, SEPT4, KCNC3, SLC44A2, SRCIN1, CADM1, CADM2, ADCY5, SNCA, CNP, CSPG5, OGDH, NRCAM, NONO, CD47, DDX17, ANK1, SLC25A25, HOMER3, DNAJC6, H2AFY, OGT, SLC4A1, SLC4A4, LGI1, OXR1, BSG, TNIK, CMAS, PTPRN2, BAIAP2, STRN4, HNRNPA2B1, MECP2, PSD3, PTPRS, BSN, KRT13, KRT10, SIRPA, CTNNA2, MARK2, NCAM2, CAMK4, NPTN, ABAT, ERC2, SEPT6, FAM171A2, VAMP1, BIN1, ADD3, DBN1, ADD2, KALRN, SEPT9, SNAP91, ACTR…	0.00170722
	SP_PIR_KEYWORDS	methylation	methylation	0.000295258	RAP2B, RAB3A, SLC25A5, HIST1H2BF, HNRNPA2B1, NCL, HNRNPA1, HNRNPU, HNRNPA3, HNRNPK, SFPQ, KRT1, HNRNPD, TUBB5, H2AFY, RALA, HIST1H2AK, HIST1H4D	0.00207676
	SP_PIR_KEYWORDS	fatty acid metabolism	fatty acid metabolism	0.000391471	ACADVL, SLC27A1, ACADM, HSD17B4, ACSL6, HADHA, CPT1A, ACSBG1, HADHB	0.0026988
	SP_PIR_KEYWORDS	exocytosis	exocytosis	0.000602882	RAB3A, STX1A, SRCIN1, STXBP5, EXOC4, EXOC3, LIN7A, STXBP5L	0.00407396
	SP_PIR_KEYWORDS	ionic channel	ionic channel	0.000613209	KCNMA1, KCNC1, TRPM3, CACNA2D1, KCNC3, KCNAB2, CACNG8, SCN2A1, KCNA1, KCNJ10, CACNB4, CACNA2D3, FXYD6, CACNA2D2, ITPR1, GRIA2, GRIN2B, GRIA1, GRID2, RYR2, CACNA1E	0.00406559
	SP_PIR_KEYWORDS	voltage-gated channel	voltage-gated channel	0.00063206	KCNMA1, KCNC1, CACNA2D1, KCNC3, KCNAB2, CACNG8, SCN2A1, KCNA1, KCNJ10, CACNB4, CACNA2D3, CACNA2D2, CACNA1E	0.00411292
	SP_PIR_KEYWORDS	atp-binding	atp-binding	0.00121369	ADCY2, ATP5B, ADCY5, PIP5K1C, KCNJ10, CKB, ATP2B1, ACTR3, ATP2B2, HSPH1, DDX17, ATP2B3, ATAD3A, ATP2B4, PAK1, NSF, HSP90AA1, PDXK, TNIK, MINK1, CCT6A, HNRNPU, MARK2, PRKCB, UBE2N, TRAP1, ATP6V1A, MAPK1, GLUL, CAMK4, KALRN, ACTR3B, GLUD1, HK1, ACSBG1, DGKB, PTK2B, CKMT1, HSPA5, CAMK2A, ACSL6, DCLK1, MAP2K1, ATP1A3, DDX1, ATP1A4, ATP1A1, ATP1A2, CCT7, EPHA4, HSPA12A, VCP, ATP2A2, ATP2A3, MYH14, ATP…	0.00774219
	SP_PIR_KEYWORDS	coated pit	coated pit	0.00165826	AP2B1, AP2A2, SNAP91, AP2A1, EPS15L1, AP2M1	0.0103778
	SP_PIR_KEYWORDS	tetramer	tetramer	0.00252905	ALDOA, ALDOC, KCNA1	0.0155162
	SP_PIR_KEYWORDS	lyase	lyase	0.00318699	ALDOA, PAM, GAD2, ADCY2, ACO2, ALDOC, ADCY5, FH1, HSD17B4, HADHA, AUH	0.0191862
	SP_PIR_KEYWORDS	thiolester bond	thiolester bond	0.0034782	PLP1, GNAI2, GNAS, GAP43	0.0205729
	SP_PIR_KEYWORDS	gpi-anchor	gpi-anchor	0.00358332	CDH13, NCAM2, LSAMP, CNTN2, CNTN1, CNTN4, GPC1, NEGR1, OMG, NTM, THY1	0.0208397
	SP_PIR_KEYWORDS	calcium channel	calcium channel	0.00402668	CACNA2D1, CACNG8, CACNA1E, CACNB4, CACNA2D3, CACNA2D2, ITPR1	0.0230139
	SP_PIR_KEYWORDS	membrane trafficking	membrane trafficking	0.00577108	RAB3A, AP2A2, SYT2, ASAP1	0.0323257
	SP_PIR_KEYWORDS	cf(1)	cf(1)	0.00810589	ATP5B, ATP5C1, ATP5A1	0.0444562
	SP_PIR_KEYWORDS	brain	brain	0.00858625	ALDOC, CNP, PTPRN, ATP5H, CALB2	0.0463211
	UP_SEQ_FEATURE	transit peptide	Mitochondrion	7.26374e-13	NDUFB5, UQCRC1, ETHE1, GLUD1, ATP5B, CYC1, CHCHD3, PRDX5, OGDH, HIBADH, PDHB, HADHA, HADHB, AUH, GOT2, OXCT1, CKMT1, IDH2, ETFDH, EXOG, ATP5O, ACAD8, FH1, ACAD9, NDUFS1, ETFA, GPD2, COX7A2, ACADM, ACO2, AIFM1, ALDH5A1, SUCLG1, DLAT, SOD2, NDUFV3, SDHA, HAGH, ACADVL, DBT, TRAP1, SDHB, ALDH1B1, ALDH2, ATP5C1, ABAT, ATP5A1, PRODH	9.98826e-10
	UP_SEQ_FEATURE	domain	SH3	2.63115e-07	NGEF, MPP2, BAIAP2, MPP3, ABI2, ASAP1, MPP6, ABI1, CACNB4, SHANK2, SHANK3, ARHGAP26, AMPH, PACSIN1, SH3GLB2, LASP1, DLG4, DLG3, STAM, BIN1, DLG2	0.000180876
	UP_SEQ_FEATURE	nucleotide phosphate-binding region	NAD	4.65452e-07	LDHB, LDHA, CTBP1, ALDH5A1, GLUD1, VDAC2, VDAC3, HIBADH, ALDH3A2, ALDH1A1, ALDH7A1, ALDH1B1, ALDH2, HSD17B4	0.00021331
	UP_SEQ_FEATURE	domain	Ig-like C2-type 1	3.96105e-06	PTPRD, CADM3, CADM4, CADM1, ICAM5, CADM2, PTPRS, NRCAM, ALCAM, NCAM2, IGSF8, CNTN2, CNTN1, CNTN4, NEGR1, NTM, CHL1	0.00136069
	UP_SEQ_FEATURE	domain	Ig-like C2-type 2	4.38156e-06	PTPRD, CADM3, CADM4, CADM1, ICAM5, CADM2, PTPRS, NRCAM, ALCAM, NCAM2, IGSF8, CNTN2, CNTN1, CNTN4, NEGR1, NTM, CHL1	0.00120421
	UP_SEQ_FEATURE	binding site	Substrate	8.74739e-06	ALDOA, LDHB, GDA, LDHA, CNDP2, GLUD1, ALDOC, CNP, GAD2, IDH2, SPR, ACAD8, FH1, HSD17B4, PDXK, ACADM, ALDH5A1, CMAS, SDHA, PDE2A, AKR1B3, SETD7, AHCYL1, AHCYL2, PGK1	0.00200261
	UP_SEQ_FEATURE	domain	Ig-like C2-type 3	2.00112e-05	PTPRD, ICAM5, PTPRS, NRCAM, ALCAM, NCAM2, IGSF8, CNTN2, CNTN1, CNTN4, NEGR1, CHL1, NTM	0.0039231
	UP_SEQ_FEATURE	domain	Ig-like V-type	2.67718e-05	CADM3, BSG, CADM4, CADM1, CADM2, BCAN, SIRPA, MOG, THY1, CD47, HEPACAM, NPTN, NCAN, CD200	0.00459089
	UP_SEQ_FEATURE	region of interest	Linker 1	3.75581e-05	GFAP, KRT6A, LMNB1, KRT16, KRT1, LMNA, KRT13, KRT2, KRT10, NEFL, NEFM	0.00572172
	UP_SEQ_FEATURE	region of interest	Coil 1B	3.75581e-05	GFAP, KRT6A, LMNB1, KRT16, KRT1, LMNA, KRT13, KRT2, KRT10, NEFL, NEFM	0.00572172
	UP_SEQ_FEATURE	region of interest	Coil 1A	3.75581e-05	GFAP, KRT6A, LMNB1, KRT16, KRT1, LMNA, KRT13, KRT2, KRT10, NEFL, NEFM	0.00572172
	UP_SEQ_FEATURE	region of interest	Rod	4.30184e-05	GFAP, KRT6A, LMNB1, KRT16, KRT1, LMNA, KRT13, KRT2, KRT10, NEFL, NEFM	0.0058977
	UP_SEQ_FEATURE	lipid moiety-binding region	S-palmitoyl cysteine	4.68764e-05	GPRIN1, GNA13, GNAZ, SYT1, PLP1, GNAI2, KCNA1, RFTN2, GAD2, GRIA2, GNAQ, GRIA1, DLG4, GNAS, SLC4A1, SNAP25, GAP43, DLG2	0.00584255
	UP_SEQ_FEATURE	region of interest	Head	4.9142e-05	GFAP, KRT6A, LMNB1, KRT16, KRT1, LMNA, KRT13, KRT2, KRT10, NEFL, NEFM	0.00561516
	UP_SEQ_FEATURE	region of interest	Tail	7.21591e-05	GFAP, KRT6A, LMNB1, KRT16, KRT1, LMNA, KRT13, KRT2, KRT10, NEFL, NEFM	0.00760343
	UP_SEQ_FEATURE	nucleotide phosphate-binding region	FAD	8.55726e-05	ACADVL, SDHA, GPD2, CYB5R1, ACADM, AIFM1, ETFDH, ACAD8, POR, ETFA	0.00836959
	UP_SEQ_FEATURE	region of interest	Linker 2	0.000415936	GFAP, LMNB1, LMNA, NEFL, NEFM	0.0374174
	UP_SEQ_FEATURE	metal ion-binding site	Magnesium	0.000448121	KCNMA1, PGM2, ATP2B2, ATP2A2, ATP2A3, ATP1A3, ATP1A4, NT5DC3, ATP1A1, ATP1A2, SMPD3, NSF	0.0377866
	UP_SEQ_FEATURE	region of interest	Linker 12	0.000544773	GFAP, KRT6A, KRT16, KRT1, KRT13, KRT2, KRT10, NEFL, NEFM	0.0431173
	UP_SEQ_FEATURE	domain	Guanylate kinase-like	0.000548269	MPP2, MPP3, DLG4, DLG3, MPP6, DLG2	0.0410278
	UP_SEQ_FEATURE	active site	4-aspartylphosphate intermediate	0.000549408	ATP2B2, ATP2A2, ATP2A3, ATP1A3, ATP1A4, ATP1A1, ATP1A2	0.0389903
	UP_SEQ_FEATURE	repeat	Solcar 1	0.000678188	SLC25A12, SLC25A11, SLC25A25, MTCH2, SLC25A5, MTCH1, SLC25A22, SLC25A18	0.0455703
	UP_SEQ_FEATURE	repeat	Solcar 2	0.000678188	SLC25A12, SLC25A11, SLC25A25, MTCH2, SLC25A5, MTCH1, SLC25A22, SLC25A18	0.0455703
	UP_SEQ_FEATURE	topological domain	Cytoplasmic	0.000743299	SYT1, KCNC1, ATP1B1, CADM3, CADM4, KCNC3, SLC44A2, PLXNA4, ADCY2, SLC6A1, CADM1, VAPA, CADM2, ATP1B2, SYT2, ADCY5, SLC6A3, TSPAN7, CSPG5, MOG, CBX6, SYP, NRCAM, ATP2B2, CD47, SLC16A1, GRIN2B, PRRT3, SLC2A3, GRID2, SLC4A1, ASPH, SLC4A4, BSG, PTPRN2, PTPRS, STIM1, PTPRN, SIRPA, NCAM2, IGSF8, HEPACAM, NPTN, VAMP1, FAM171A2, PAM, SLC2A13, FXYD6, SLC32A1, ALCAM, DAGLA, ENTPD2, CACNA2D1, GPR158, SLC6A1…	0.0475203

## Sheet: Legend S3(C)
	a	Functional category assigned to a given set of proteins by the database searched.
	b	The term associated with a given protein function as assigned by the database dearched.
	c	Description of the function associated with that particular term as assigned by the database searched.
	d	The probability that the function assigned to these proteins is correct.
	e	Gene names as assigned by RefSeq to the set of proteins associated with the function assigned by the database.
	f	Benjamini-Hochberg corrected p-value.

## Sheet: S3(D) corr <=0.5
	Supplemental Table 3(D): Differential Stability Analysis - The 601 synaptic proteins which DO NOT correlate (Corr <=0.5) across the 7 integral regions of all 6 individual brains
	Gene Name:a	ABb	ACc	ADd	AEe	BCf	BDg	BEh	CDi	CEj	DEk	avgCor:l	trDS:m
	CALR	0.735117	0.101635	0.358483	0.283405	0.345265	0.724332	0.730403	0.558158	0.243223	0.90797	0.498799	0.5633
	GPRC5B	0.700606	0.128054	0.673657	0.0140353	0.656151	0.849003	0.496271	0.710437	0.431809	0.322201	0.498222	0.7984
	MDH2	0.520908	-0.31404	0.404458	0.593866	0.32675	0.7235	0.92252	0.659768	0.374145	0.747069	0.495894	0.4169
	GRIN1	0.621796	0.25719	0.432172	0.290032	0.547738	0.815221	0.275932	0.656825	0.363327	0.697723	0.495796	0.6976
	LPCAT4	0.94148	0.438314	0.246054	0.329194	0.62013	0.390523	0.251776	0.689542	0.520667	0.527779	0.495546	0.5844
	STXBP1	0.067236	-0.0380766	0.0967848	0.0917831	0.548838	0.669648	0.8372	0.965027	0.804296	0.912506	0.495524	0.7443
	STIP1	0.344471	0.332178	0.39811	0.733937	0.11705	0.347002	0.58704	0.780424	0.490564	0.822552	0.495333	0.2765
	VAPB	0.729753	0.747958	0.883792	0.381087	0.362408	0.942981	-0.0577241	0.477654	0.452935	0.0320185	0.495286	0.4575
	CAPZB	0.724515	0.572933	0.536769	0.663869	0.577046	0.432015	0.230591	0.71121	0.0348385	0.465386	0.494917	0.7093
	PCCA	0.733161	0.328362	0.696438	0.488622	0.422427	0.903654	0.481268	0.362997	0.0703541	0.456282	0.494357	0.5701
	ACAT1	0.772217	0.0249931	0.29609	0.358931	0.50188	0.431844	0.512092	0.529564	0.606456	0.899668	0.493373	0.5427
	ADGRG1	0.574547	-0.0790937	0.605371	0.451926	0.569846	0.769167	0.619533	0.394106	0.175768	0.848428	0.49296	0
	CD81	0.708632	0.603423	0.513382	0.211225	0.951943	0.418321	0.0366151	0.453195	0.094365	0.909724	0.490083	0.6349
	SH3GL2	0.463834	0.505176	0.569141	0.466983	0.783392	0.599364	0.330165	0.820189	0.00437159	0.35712	0.489974	0.7927
	SFXN1	0.432093	0.922996	0.551933	0.550985	0.456072	-0.171975	0.171607	0.707709	0.698706	0.55673	0.487685	0.4534
	NME2	0.818854	0.812494	0.127893	0.155404	0.739427	0.139783	0.434826	0.604451	0.445552	0.591891	0.487058	0.5327
	KIF5B	0.512202	0.374989	0.549376	0.109357	0.943675	0.523864	0.252194	0.638554	0.324373	0.635459	0.486404	0.6917
	EEF2	0.696545	0.809808	0.866865	0.220301	0.565736	0.517253	-0.125157	0.633071	0.0237897	0.654331	0.486254	0.4726
	KRT86	0.450317	0.727518	0.641551	0.819053	0.241712	0.533888	0.206399	0.240232	0.813702	0.177724	0.48521	0.7031
	AAK1	0.403718	0.335956	0.115689	0.342724	0.633129	0.432049	0.576438	0.590681	0.497144	0.91701	0.484454	0.6188
	PLXNA1	0.543248	0.0299248	0.140261	0.132901	0.693276	0.319899	0.800873	0.592391	0.914036	0.669953	0.483676	0.7395
	ALDH6A1	0.470279	0.123187	0.6752	0.400321	0.345272	0.457993	0.318223	0.723273	0.640172	0.682747	0.483667	0.5978
	ATP6V1G2	0.675313	0.729979	0.592472	0.335681	0.725485	0.37179	0.792735	0.172429	0.62049	-0.187092	0.482928	0.7653
	ABCB8	0.852023	0.0574305	0.491027	0.425662	0.499223	0.570424	0.412642	0.443925	0.204585	0.85173	0.480867	0.2103
	PYGM	0.666301	0.661501	0.299425	0.0495228	0.718597	0.435092	0.25588	0.668915	0.266017	0.771305	0.479256	0.6111
	HSPA4	0.869074	0.164463	0.510784	0.500121	0.534742	0.594238	0.487837	0.368039	0.35858	0.396569	0.478445	0.5301
	ALB	0.705727	0.70577	0.603632	0.138355	0.8529	0.854007	0.0619892	0.906617	-0.0594165	0.0120782	0.478166	0.6674
	MTHFD1	0.37045	0.468888	0.303719	-0.0718946	0.541801	0.509137	0.536421	0.876052	0.620027	0.622131	0.477673	0.5715
	TPP2	0.873175	0.47901	0.323552	0.0462732	0.63064	0.356242	-0.0393392	0.768733	0.444286	0.891717	0.477429	0.5315
	MFN2	0.307918	0.249008	0.396978	0.152883	0.691025	0.570996	0.629873	0.710151	0.359715	0.701475	0.477002	0.5015
	CCT2	0.143721	0.211736	0.523233	0.395059	0.8086	0.632762	0.476417	0.463224	0.259746	0.851779	0.476628	0.3131
	BDH1	0.52361	0.55588	0.0350967	0.226858	0.955726	0.222231	0.477835	0.366273	0.529055	0.871631	0.47642	0.4215
	PALM	0.693821	0.505014	0.555999	-0.266047	0.862992	0.760289	-0.088814	0.920401	0.392512	0.422255	0.475842	0.2958
	GSTP1	0.901831	0.352192	0.277147	0.403504	0.312528	0.144139	0.203509	0.792791	0.550188	0.818241	0.475607	0.6993
	NDUFS7	0.272755	0.461121	-0.057841	0.347614	0.651283	0.349248	0.903859	0.608391	0.625239	0.588273	0.474994	0.7217
	PACS1	0.657994	0.0974781	0.114563	0.207022	0.686504	0.411205	0.643517	0.675066	0.569821	0.67774	0.474091	0.5886
	GSTM5	0.292026	0.371858	0.585714	0.413354	0.396912	0.303889	0.512717	0.866378	0.397775	0.590828	0.473145	0.7246
	PPIB	0.0550186	0.203111	0.107771	-0.292541	0.796254	0.933045	0.882848	0.657027	0.562184	0.817296	0.472201	0.5991
	HIBCH	0.871598	0.752328	0.654042	0.0627961	0.701607	0.429451	0.384941	0.604105	0.0598328	0.194835	0.471554	0.6464
	ENO1	0.550675	0.499685	0.504904	0.832821	0.208182	0.143123	0.453779	0.480974	0.398925	0.636625	0.470969	0.2327
	ADCY1	0.752026	0.417914	-0.273552	0.154369	0.798197	0.176226	0.673517	0.707507	0.709737	0.570961	0.46869	0.7279
	HSPA8	0.435293	0.191205	0.325414	0.345895	0.864726	0.520838	0.655171	0.219707	0.332809	0.794069	0.468513	0.4923
	MAP1B	0.738827	0.623195	0.520797	-0.155104	0.480815	0.320554	0.0936545	0.843454	0.535119	0.676303	0.467761	0.7844
	FARSB	0.764722	0.0228513	-0.00745761	0.408168	0.508722	0.119633	0.72268	0.693514	0.783913	0.653882	0.467063	0.5075
	NDUFS3	0.368421	0.347783	0.37901	0.750322	0.492064	0.253705	0.46227	0.623432	0.276974	0.716215	0.467019	0.4843
	LRRC47	0.64987	0.147647	0.710398	0.583326	0.172083	0.574039	0.749479	0.178286	0.0267232	0.857565	0.464942	0.329
	SND1	0.487389	0.744039	0.0231342	0.415248	0.523751	0.34606	0.492042	0.265943	0.905549	0.43352	0.463668	0.4025
	HNRNPUL2	0.946812	0.800811	0.276837	0.0382408	0.763312	0.269424	-0.186089	0.658308	0.404719	0.657484	0.462986	0.4201
	UBAP2L	0.0532823	-0.189093	0.506451	0.479165	0.499485	0.725484	0.749968	0.554023	0.439413	0.81068	0.462886	0.245
	TCP1	0.857277	0.266408	0.60571	0.282876	0.22921	0.295913	0.169184	0.595761	0.803066	0.519984	0.462539	0.3859
	GDAP1L1	0.60049	0.29248	0.168386	-0.0413474	0.711826	0.56957	0.366444	0.516978	0.632656	0.804184	0.462167	0.7302
	AP3B2	0.811958	0.173392	0.511713	0.651099	-0.22187	0.243301	0.724359	0.651419	0.321351	0.742731	0.460945	0.652
	NDUFC2	0.82871	0.567463	0.0466567	0.853078	0.633432	0.347301	0.54919	0.207289	0.729116	-0.154858	0.460738	0.3231
	ADAM22	0.493238	0.0575034	0.216077	0.484826	0.379666	0.280175	0.458541	0.665468	0.667739	0.900055	0.460329	0.6523
	NDUFS5	0.104299	0.699018	0.895071	0.640613	0.606619	0.321539	-0.302867	0.916287	0.199272	0.521051	0.46009	0.3093
	NDUFB3	0.550212	-0.0267863	0.0742472	0.22237	0.290805	0.368182	0.51922	0.808729	0.903384	0.890383	0.460075	0.506
	DPYSL5	0.405192	0.570592	0.0496325	0.61293	0.455801	0.24207	0.675746	0.371027	0.574429	0.640206	0.459763	0.8656
	ANXA6	0.91257	0.648178	0.53103	-0.384916	0.766276	0.78707	-0.017544	0.753919	0.0795355	0.502739	0.457886	0.6706
	PRKCA	0.96883	0.958716	0.12446	0.299861	0.966914	-0.0296708	0.169125	-0.0318064	0.233024	0.911401	0.457085	0.8282
	GAPDH	0.516302	0.118058	0.771998	0.746063	0.27417	0.569567	0.506285	0.599207	-0.0237198	0.490294	0.456822	0.6701
	RPL3	0.158142	0.74742	0.6675	0.454531	0.0348732	0.712143	0.271061	0.597403	0.625295	0.292972	0.456134	0.6104
	HSP90B1	0.440872	0.221793	0.119752	-0.195659	0.487018	0.608771	0.434884	0.74206	0.774218	0.925473	0.455918	0.5663
	GBA2	0.476522	0.0839153	0.37122	0.730063	0.67852	0.745874	0.476149	0.596475	0.179051	0.201079	0.453887	0.5415
	ITGB1	0.707706	0.430016	0.423978	-0.13674	0.371482	0.643368	-0.00817947	0.695725	0.748146	0.657696	0.45332	0.8616
	DYNC1H1	0.832863	-0.0671525	0.607639	0.192498	0.284061	0.618578	0.292257	0.321217	0.680408	0.760843	0.452321	0.4703
	ABHD6	0.187305	0.653068	0.742289	0.391795	0.573553	-0.0577328	0.0411469	0.673528	0.510485	0.804387	0.451982	0.8152
	CSRP1	0.919025	0.806726	0.537484	0.0281458	0.947082	0.587635	0.0753848	0.545798	-0.122472	0.184558	0.450937	0.84
	GDI1	0.204863	0.256794	0.324718	0.625633	0.175053	0.700239	0.685799	0.345124	0.319351	0.862905	0.450048	0.504
	MAP1A	0.223149	-0.0622012	0.546935	0.171919	0.523919	0.392105	0.738975	0.571048	0.598536	0.775417	0.44798	0.6335
	DIRAS2	0.647262	0.641041	0.788952	0.0696351	0.750889	0.423629	-0.0832838	0.788433	0.181422	0.266717	0.44747	0.9108
	ADRBK1	0.687635	0.102955	0.425219	0.612374	0.543952	0.105765	0.234402	0.434933	0.415996	0.907651	0.447088	0.5287
	SBF1	0.854471	0.434898	0.493361	0.570779	0.579808	0.630101	0.229508	0.443742	0.342881	-0.116313	0.446324	0.4453
	WASF3	0.616715	0.58402	0.391516	-0.0528681	0.420281	0.367487	0.595901	0.843863	0.358667	0.329283	0.445487	0.4527
	VPS26B	0.743955	0.454798	0.702132	-0.0922772	0.63048	0.742849	-0.0898983	0.713186	0.399815	0.248446	0.445349	0.5587
	SYNE1	0.533496	0.280525	0.488242	-0.0705016	0.894282	0.619737	0.205732	0.760983	0.42756	0.313256	0.445331	0.7105
	DPYSL3	0.48306	0.331048	0.226655	0.099691	0.605927	0.369851	0.221228	0.811544	0.558506	0.738147	0.444566	0.853
	MBP	0.819421	0.659342	0.494125	0.299203	0.62793	0.372914	0.367861	0.228055	-0.115222	0.688866	0.44425	0.9031
	SCAMP5	0.796014	-0.185639	0.00225295	0.579554	0.212708	0.501201	0.647044	0.914411	0.451927	0.51798	0.443745	0.6522
	DCTN4	0.0587986	0.373416	0.171916	0.214673	0.465014	0.779827	0.242591	0.675102	0.718353	0.737591	0.443728	0.3007
	RPL27	0.647877	0.516516	0.227003	0.324135	0.43426	0.425858	0.487088	0.552774	0.112008	0.685979	0.44135	0.4979
	COX5B	0.823359	0.661131	0.1261	-0.119549	0.786763	0.278144	0.149215	0.681278	0.269159	0.754886	0.441048	0.4857
	SLC2A1	0.402262	-0.023215	0.335523	0.501173	0.141303	0.942772	0.806217	0.0270861	0.414989	0.856043	0.440415	0.7379
	TNC	0.831158	0.200871	0.371151	0.23471	0.440076	0.401892	0.128262	0.456344	0.412921	0.925032	0.440242	0.7905
	GABRA1	0.688401	0.494713	0.446876	0.0388017	0.712945	0.188964	0.166313	0.593541	0.512506	0.545336	0.43884	0.8894
	SCFD1	0.530786	-0.159236	0.301787	0.664405	0.264776	0.705066	0.456434	0.682409	0.21622	0.716501	0.437915	0.2075
	IQSEC2	0.65306	0.59012	0.262905	0.214738	0.698869	0.720618	0.111506	0.722235	0.109026	0.28854	0.437162	0.3843
	RAC1	0.797806	0.391355	-0.136854	-0.0976855	0.735577	0.236909	0.117992	0.771349	0.642852	0.909142	0.436844	0.497
	HSPA1L	0.433474	0.101616	0.0308589	-0.0605849	0.900223	0.521928	0.329847	0.736578	0.504477	0.862067	0.436048	0.3389
	MACF1	0.683437	0.407878	0.49964	0.0931961	0.161534	0.393713	0.493656	0.80204	0.210599	0.61252	0.435821	0.625
	FAM213A	0.811552	0.439014	0.23896	0.163026	0.786873	0.290698	0.212848	0.304234	0.13777	0.970934	0.435591	0
	LACTB	0.572952	0.684461	0.856846	-0.179226	0.922559	0.65593	0.294861	0.81899	-0.0215087	-0.259153	0.434671	0.3057
	CORO1B	0.847859	0.72239	0.0445277	0.312627	0.720284	0.302162	0.55864	-0.205984	0.131107	0.903409	0.433702	0.211
	STX12	0.283602	0.250215	0.582349	0.251186	0.802011	0.475364	0.458584	0.570561	0.532239	0.129809	0.433592	0.4089
	MARCH2	0.614476	0.0699659	0.021571	0.0432106	0.666615	0.389821	0.607815	0.404473	0.898082	0.614117	0.433015	0
	ENO2	0.661585	0.0182669	0.352358	0.242165	0.0450483	0.429307	0.636572	0.769353	0.61669	0.549092	0.432044	0.5774
	MAG	0.458747	0.673177	0.256466	-0.22109	0.936961	0.553962	0.479995	0.545575	0.193575	0.442356	0.431972	0.8175
	GSTM1	0.467223	-0.208298	0.403504	-0.235019	0.649136	0.923461	0.616826	0.600994	0.61367	0.46876	0.430026	0.6977
	YWHAG	-0.0167353	-0.32987	0.389978	0.567778	0.720212	0.683522	0.590053	0.37996	0.57597	0.737125	0.429799	0.7294
	LRRC8A	0.937048	0.403687	0.15199	0.457352	0.64213	0.350796	0.525103	0.440529	0.637663	-0.252365	0.429393	0.4893
	NDUFA6	0.862808	0.660132	0.051069	0.424096	0.698166	0.272276	0.482212	0.435404	0.0599788	0.347776	0.429392	0.5843
	PLEC	0.507471	0.149358	0.344132	0.171171	0.286722	0.551003	0.460058	0.514083	0.471769	0.816774	0.427254	0.4186
	GPD1L	0.338579	0.391633	0.32724	0.725191	0.602644	0.265307	0.545094	0.0414959	0.326941	0.704932	0.426906	0.545
	TRF	0.788922	-0.189819	0.242422	0.0463829	0.238875	0.738887	0.597472	0.535643	0.390007	0.871974	0.426077	0.882
	MCCC2	0.901531	0.722015	0.477151	0.198676	0.871844	0.554656	0.282263	0.184392	0.489148	-0.427989	0.425369	0.4722
	FARSA	0.671489	0.366138	0.443897	0.294169	0.137867	0.262851	0.475156	0.894262	0.27191	0.400854	0.421859	0.4647
	PIP4K2A	0.0289137	0.365724	-0.0807274	0.148884	0.674788	0.597939	0.523956	0.543934	0.593869	0.81683	0.421411	0.9068
	FAM134A	0.807341	0.224397	-0.0852337	-0.00550947	0.464194	0.0355	0.29012	0.760753	0.831574	0.879182	0.420232	0.5102
	ACE	0.904973	0.338959	0.149169	0.347498	0.285471	-0.100568	-0.0139886	0.834881	0.595597	0.848703	0.419069	0
	SORBS1	0.76814	0.460326	0.72218	-0.160891	0.415152	0.620378	-0.0817296	0.778686	0.437842	0.230056	0.419014	0.6442
	CLTC	0.789938	-0.407278	0.327394	-0.0534708	0.151192	0.647702	0.445086	0.580852	0.848113	0.836401	0.416593	0.3774
	NDUFA10	0.699178	-0.0340013	0.0970054	0.230086	0.493691	0.364988	0.273358	0.860985	0.587392	0.588721	0.41614	0
	ANXA7	0.768196	0.32153	0.163569	0.128962	0.328131	0.263187	0.110079	0.686346	0.479578	0.906682	0.415626	0.286
	MAP7	0.602095	0.473517	0.428854	-0.185533	0.662558	0.461001	0.282298	0.606796	0.362427	0.461876	0.415589	0.7841
	HYOU1	0.555617	-0.0522034	0.268597	0.125453	0.124461	0.859847	0.582505	0.256784	0.538854	0.852439	0.411235	0.678
	HNRNPH2	0.389682	0.598338	0.573735	0.022189	0.619743	0.128055	0.188698	0.675286	0.258577	0.652174	0.410648	0.4129
	NDUFS2	0.792386	0.4498	0.540193	0.0311819	0.753903	0.603143	0.318243	0.396976	0.314546	-0.100488	0.409988	0.415
	CCT3	0.890646	0.470428	-0.080516	0.496521	0.467835	0.0412071	0.403281	0.579148	0.347212	0.474696	0.409046	0.2166
	CANX	0.915874	0.493641	0.17917	0.179642	0.59566	0.0269482	0.105348	0.225072	0.394946	0.971051	0.408735	0.6852
	RCN2	0.801884	0.472321	0.610072	0.244215	0.778369	0.606118	0.0470018	0.746986	-0.0906159	-0.132633	0.408372	0.5855
	TPBG	0.756435	0.177582	0.517178	0.267184	0.454363	0.450976	0.203074	0.0754964	0.454171	0.726427	0.408289	0.8671
	GSR	0.51833	0.50495	0.219399	0.0680685	0.244425	0.414335	0.576021	0.631724	0.212432	0.688246	0.407793	0.6541
	PSMD5	0.446514	0.251382	0.120902	0.0808431	0.79764	0.637219	0.136538	0.834972	0.219464	0.533079	0.405855	0.6222
	IDH3A	0.666391	0.620173	-2.63516e-05	0.0572909	0.545464	0.0241484	0.357153	0.57816	0.474573	0.714287	0.403761	0.6046
	HDHD2	0.874679	-0.0655203	0.249598	0.431002	-0.0339452	0.167083	0.380141	0.799347	0.444882	0.780368	0.402764	0.6059
	COX4I1	0.427981	0.27044	0.379043	0.317089	0.223653	0.449037	0.555316	0.55321	0.133815	0.706087	0.401567	0.4928
	PRPS1	0.47678	0.0312811	0.576064	0.623226	0.27316	0.699647	0.712689	0.370989	-0.338377	0.588565	0.401402	0.3483
	HSPA2	0.64227	0.392547	0.443949	0.0268971	0.359811	0.714062	0.634699	0.210854	-0.109615	0.694855	0.401033	0.8469
	ATP8A1	0.954723	0.711612	-0.205885	-0.0824234	0.864876	0.0411332	0.170991	0.414779	0.549385	0.589932	0.400912	0.7738
	G3BP2	-0.00429235	0.838489	0.584097	0.717437	-0.0198861	0.341754	-0.0789657	0.35927	0.943653	0.324729	0.400628	0.6299
	SEPT8	0.51485	0.294621	0.0071663	0.434971	0.47779	-0.00671108	0.745421	0.719511	0.697064	0.11947	0.400415	0
	RPL13	0.693849	0.344678	0.305261	0.433935	0.625292	0.203446	-0.0554818	0.50085	0.196763	0.746084	0.399468	0.598
	GSK3A	0.0603848	-0.0312088	-0.0938586	0.30496	0.7042	0.809334	0.827615	0.570057	0.273058	0.543716	0.396826	0.5991
	ASTN1	0.902727	0.828838	0.601851	-0.0182988	0.914877	0.3741	-0.322758	0.415219	-0.346438	0.616327	0.396644	0.724
	MYL6	0.766304	0.405795	0.269409	0.294944	0.6026	0.453053	0.0307993	0.603817	-0.0910617	0.612737	0.39484	0.6262
	SOGA3	0.14424	0.0512793	0.516231	0.551014	0.0325806	0.144899	0.363319	0.664879	0.517344	0.941274	0.392706	0
	SLC25A4	0.949063	0.379204	0.248936	-0.216441	0.480093	0.266628	-0.177548	0.900366	0.496234	0.59589	0.392243	0.4128
	CTNND1	0.440258	0.0772794	0.110831	-0.235033	0.510969	0.552903	0.611427	0.613255	0.441513	0.79531	0.391871	0.5671
	RRBP1	0.683823	0.489333	0.232933	0.122623	0.8455	0.404195	-0.00263561	0.525462	0.0595352	0.550493	0.391126	0.7857
	PLXNB1	0.606718	0.466974	0.17603	0.617962	0.722963	-0.319519	0.784602	0.169519	0.798448	-0.12943	0.389427	0.6321
	LPPR2	0.675962	0.728264	0.206364	0.672225	0.975821	-0.271116	0.341497	-0.277874	0.334644	0.505224	0.389101	0.7287
	RGS7	0.527259	0.242629	0.372307	0.233939	0.626471	0.438094	0.202078	0.659755	-0.0158982	0.602047	0.388868	0.8751
	TUBB3	0.541536	0.298437	0.0312199	0.711403	0.465314	0.695103	0.218765	0.361539	0.650788	-0.0945717	0.387953	0.8567
	INA	0.713884	-0.345668	0.293682	-0.0659558	0.0698339	0.618637	0.27379	0.624318	0.778233	0.917552	0.387831	0.8971
	HNRNPM	0.927702	0.536106	0.269812	-0.33033	0.512318	0.199715	-0.272618	0.826832	0.561278	0.634744	0.386556	0.6373
	RABGGTA	0.600585	0.271552	0.362139	0.317257	0.382026	0.420438	-0.186862	0.674383	0.526795	0.496153	0.386447	0.2622
	NDUFB11	0.704325	0.0141024	0.669956	0.0230317	-0.0898382	0.456262	0.359576	0.589427	0.567107	0.567122	0.386107	0.3064
	NDUFB4	0.365559	0.302315	0.584011	0.243904	0.233943	0.431902	0.725636	0.534709	-0.127044	0.544664	0.38396	0.3788
	CDS2	0.617492	0.239323	0.221106	0.236067	0.653099	0.204769	0.162778	0.469848	0.660553	0.368516	0.383355	0.8306
	NLGN3	0.341222	-0.00258931	0.475071	0.734374	0.0421506	0.102564	0.281442	0.500696	0.473227	0.885278	0.383344	0.4819
	GNB5	0.318932	0.800897	0.365062	0.549646	0.228639	0.467544	0.496732	-0.0505393	0.385329	0.27086	0.38331	0.5742
	HNRNPR	0.911698	0.761376	-0.0764834	0.10387	0.72896	-0.0378385	0.11973	0.381495	0.623138	0.30747	0.382342	0.5257
	ACTR2	0.703067	0.428082	-0.0427403	0.0382493	0.656425	0.29762	0.152954	0.382795	0.290207	0.906698	0.381336	0.4933
	SCARB2	0.588014	0.0520586	0.0702775	0.571207	0.635258	0.194196	0.581108	0.700164	0.326643	0.0943623	0.381329	0.7561
	ANK2	0.463374	-0.259188	0.607572	0.0341356	0.356738	0.842906	0.664577	0.0691803	0.207187	0.809471	0.379595	0.5065
	PRKCE	0.886625	0.0788261	-0.190437	0.41903	0.395023	0.228875	0.486964	0.757532	0.631479	0.101563	0.379548	0.9088
	VAMP2	0.244576	0.437812	0.373055	0.0346072	0.582389	0.504217	0.282611	0.497313	0.0899743	0.738972	0.378553	0.2305
	PPP1R7	0.833536	0.482709	0.640538	0.111136	0.485106	0.328502	0.17698	0.574481	-0.240618	0.377887	0.377026	0.7652
	ANK3	0.422202	0.146579	0.906686	0.697467	0.631461	0.316477	0.166426	-0.125146	-0.307739	0.901919	0.375633	0.7268
	IMMT	0.568548	0.404214	0.869572	-0.00833477	0.492332	0.444762	0.046759	0.579111	-0.0147542	0.366829	0.374904	0.5425
	HSPD1	0.892853	0.697793	0.120944	-0.251152	0.765488	0.468169	0.100556	0.468981	-0.221013	0.69984	0.374246	0
	COX6B1	0.423844	-0.19648	0.081455	0.230329	0.155708	0.607906	0.785552	0.535917	0.211892	0.904413	0.374054	0.4246
	SCRN1	0.795376	-0.0374905	0.267274	0.434149	0.302231	-0.0843275	0.245822	0.397095	0.55105	0.861443	0.373262	0.6658
	ITPKA	0.211961	0.415393	0.372544	0.362606	0.619466	0.10316	0.313051	0.161989	0.74805	0.421678	0.37299	0.9595
	CFL1	0.719062	0.0716869	0.182215	0.171308	0.443525	0.389303	0.185178	0.85172	0.132988	0.581727	0.372871	0.5368
	PRKAR2A	0.339344	0.325044	0.267636	-0.130496	0.817378	0.682783	0.343244	0.583431	0.180884	0.315589	0.372484	0.5337
	SEPT3	0.506115	-0.156612	0.44394	0.324858	0.687049	0.534122	0.202388	0.583735	0.171403	0.427363	0.372436	0
	SDHC	0.435636	0.0588859	-0.106761	0.314659	0.660022	0.215225	0.336697	0.540048	0.426626	0.84031	0.372135	0.2729
	ARMC10	0.597015	0.503889	0.752719	0.0913157	0.739779	0.265689	-0.145794	0.46641	0.020321	0.429582	0.372093	0.5769
	CYB5B	0.701007	0.780691	0.267362	0.433652	0.720065	-0.322041	-0.256609	0.356703	0.197376	0.83294	0.371115	0.5255
	NLRX1	0.0745923	0.576991	-0.329968	0.138804	0.33294	0.466147	0.629011	0.274216	0.696915	0.821059	0.368071	0.4501
	DMXL2	0.817922	0.616184	0.24211	0.118081	0.326233	-0.252188	-0.258208	0.615267	0.598564	0.853985	0.367795	0.5855
	GRID2IP	0.3075	-0.572361	0.270806	0.138193	0.304932	0.704994	0.742482	0.419335	0.432282	0.923155	0.367132	0.8382
	PFKM	0.403514	0.625193	-0.280751	0.179868	0.836335	0.289448	0.440972	0.162118	0.593191	0.420411	0.36703	0.5594
	PHB2	-0.305918	-0.505331	-0.0848938	-0.0516313	0.854807	0.771657	0.883186	0.662731	0.63133	0.811162	0.36671	0.3175
	NCSTN	0.543824	-0.218356	-0.12939	0.0388351	0.192782	0.328779	0.655338	0.784877	0.809967	0.657287	0.366394	0.7625
	ATP5K	0.509675	0.179124	0.709224	0.245495	0.301918	0.476931	0.854889	-0.0833376	-0.0322055	0.496167	0.365788	0.6052
	SEPT7	0.654687	0.429821	-0.0361295	0.556891	0.556721	-0.140251	0.436421	0.631836	0.300857	0.265708	0.365656	0
	ARL8B	0.61389	0.124458	0.19379	0.0409161	0.211575	0.211641	0.431948	0.831964	0.297504	0.688206	0.364589	0.5288
	OAT	0.514106	0.228515	0.707904	0.237872	0.553372	-0.00039214	0.555001	0.382429	0.483468	-0.0269979	0.363528	0.5327
	GOT1	0.639737	-0.234701	0.296707	0.18173	-0.110948	0.279066	-0.00891463	0.827558	0.828817	0.930717	0.362977	0.6475
	P4HB	0.594345	0.439916	0.352563	-0.346828	0.16286	0.542951	0.0987048	0.6991	0.447313	0.614953	0.360588	0.3537
	CALM1	0.437728	-0.159825	0.0174367	-0.00137781	0.539929	0.381096	0.37019	0.473863	0.668013	0.873302	0.360035	0.6705
	SOD1	0.896317	0.157707	0.00590052	0.149652	0.27754	0.255243	0.0306154	0.633708	0.677756	0.48868	0.357312	0.6704
	RPL10A	0.0136927	-0.0617506	0.452059	-0.0318043	0.811031	0.38354	0.710835	0.398331	0.556978	0.328254	0.356117	0.5224
	EEF1A1	0.964469	0.851163	-0.0338303	-0.187531	0.840166	0.163234	0.0234379	0.0199697	-0.0569141	0.966399	0.355056	0.5309
	DDOST	0.336966	0.539682	-0.0142459	0.0104648	0.812962	0.044524	0.0948049	0.437431	0.365374	0.914575	0.354254	0.2583
	GDI2	0.402616	0.114945	0.163185	0.673196	-0.112121	0.312549	0.280306	0.772874	0.379796	0.532135	0.351948	0.4835
	PKM2	0.858883	0.453557	-0.229288	0.525266	0.328387	0.261335	0.512126	-0.157748	0.810854	0.140437	0.350381	0.6936
	LANCL2	0.829831	0.523806	0.0177456	0.758871	0.686958	-0.187627	0.507497	-0.168035	0.0516041	0.477845	0.34985	0.5041
	P2RY12	0.702628	0.126192	0.636132	0.660969	0.645547	0.239282	0.257674	-0.265452	-0.337441	0.830668	0.34962	0.5904
	HSPA9	0.594615	0.816196	0.195585	-0.203011	0.85665	0.471074	-0.00264295	0.503495	-0.247705	0.504496	0.348875	0.5387
	RPL4	-0.00127835	0.276355	0.748167	0.487685	0.537029	-0.0527483	0.661219	0.098702	0.517845	0.214426	0.34874	0.5576
	RTN4	0.865099	0.566819	-0.508897	-0.182672	0.873473	-0.0360768	0.209599	0.342116	0.57582	0.773931	0.347921	0.5788
	CARKD	0.598839	0.62022	0.168368	-0.144831	0.63017	0.585749	-0.123167	0.759375	-0.0189787	0.402907	0.347865	0.269
	MDH1	0.52283	-0.112609	0.169266	0.00472756	0.00904099	0.361602	0.320186	0.817673	0.66311	0.720101	0.347593	0.5597
	PURA	0.612583	0.140198	0.485155	0.347813	0.682303	0.227231	-0.0600695	0.300605	-0.148656	0.87905	0.346621	0.4812
	ARHGAP21	0.252421	0.637869	0.565277	0.6863	-0.447564	0.474379	0.110414	0.059474	0.518765	0.604552	0.346189	0.7436
	NDUFA12	0.498596	0.134086	0.109608	0.434472	0.141886	0.495988	0.570597	0.841814	0.0733574	0.160226	0.346063	0.4822
	UBA1	0.561221	0.691638	0.523362	0.515376	-0.0878526	-0.11253	-0.112546	0.504447	0.570508	0.406605	0.346023	0.3996
	CTTN	0.627231	0.627178	0.18326	0.256993	0.250503	0.207217	-0.00276125	0.408318	0.322258	0.577895	0.345809	0.6179
	SIRT2	0.845822	0.861867	0.137374	-0.139725	0.916485	-0.0209248	-0.122944	0.28637	0.0488395	0.642272	0.345544	0.8205
	NDUFA5	0.73516	0.535995	-0.0622874	0.188131	0.787243	-0.0448494	0.286676	0.471834	0.465185	0.0853115	0.34484	0.41
	EEF1A2	0.762843	0.115804	0.161605	0.498537	0.399855	-0.1286	0.205303	0.464059	0.189512	0.774514	0.344343	0.7546
	CUL3	0.568778	0.746123	0.00991835	0.0343458	0.627019	0.256522	0.528197	-0.0611341	0.199175	0.524549	0.343349	0.6862
	DYNC1LI1	0.716265	0.155956	0.581119	0.719116	-0.0701463	0.440744	0.193071	0.179782	-0.0788115	0.595707	0.34328	0.6322
	CKAP5	0.166235	-0.0188119	-0.0731066	0.293579	0.720765	0.289402	0.272868	0.536226	0.366269	0.851837	0.340526	0.3051
	PRDX6	0.777819	0.443344	0.296373	0.193887	-0.128071	-0.0253367	0.140297	0.700547	0.418828	0.556351	0.337404	0.6323
	UQCRFS1	0.336743	-0.446466	0.133163	0.319849	0.289271	0.606434	0.550042	0.609662	0.127801	0.843798	0.33703	0.4593
	DNM1	0.802013	0.374495	0.0442982	-0.25342	0.587009	0.378862	0.173458	0.493406	0.392203	0.371175	0.33635	0.7921
	CASK	0.827006	0.412746	0.335368	0.457511	0.666284	0.287944	0.294263	-0.449154	-0.330695	0.857339	0.335861	0.5182
	YWHAE	0.494912	-0.123869	0.63751	0.625895	-0.324087	0.821018	0.7441	-0.325732	0.0322259	0.773227	0.33552	0.4345
	ATIC	0.587978	0.324577	0.283739	-0.170156	0.658432	0.468858	0.384009	0.957698	0.0172765	-0.164285	0.334813	0.5078
	ARRB1	-0.268557	0.465387	0.678245	0.440777	0.00503077	0.403107	0.33634	0.532668	0.0835947	0.67057	0.334716	0.2219
	NDUFB7	0.362886	0.190111	0.291405	0.00863626	0.504045	0.0569431	0.460238	0.312651	0.931441	0.210769	0.332913	0.4375
	USO1	-0.598847	0.683902	0.482878	-0.0986777	0.0110673	0.296712	0.641126	0.883698	0.493224	0.530452	0.332553	0.5095
	UBE2O	0.841422	0.809571	0.67072	-0.515482	0.871015	0.45156	-0.293542	0.671809	-0.203399	0.0196228	0.33233	0.6048
	HACD3	0.498344	0.348379	0.514747	0.121624	0.288818	0.415325	0.748478	0.483347	-0.0222551	-0.0894462	0.330736	0
	PFKL	0.886509	0.139539	0.430771	-0.117299	0.362102	0.534572	0.256983	0.800117	-0.0110351	0.0225474	0.330481	0.2593
	PSMC2	0.234768	0.0897846	0.106652	-0.0370803	0.306652	0.653491	0.854783	-0.0617393	0.261671	0.883983	0.329296	0.482
	SPTBN1	0.264316	0.0671476	0.785225	0.350565	0.641188	0.332964	0.589078	-0.0538159	-0.137007	0.447452	0.328711	0.5835
	CTTNBP2	0.862679	0.562163	0.432671	-0.22736	0.44491	0.257592	-0.276722	0.975574	0.0672434	0.168403	0.326715	0.7981
	PDCD6IP	0.599077	0.361762	-0.282837	-0.153178	0.670756	-0.0593255	0.0665862	0.434288	0.663241	0.947014	0.324738	0.7575
	HBB-B1-1	0.558976	0.0037255	0.1927	-0.0644472	0.249154	0.506671	0.307349	0.216896	0.452958	0.817245	0.324123	0.5899
	RPS3	0.395094	0.282841	0.320975	-0.193041	0.527803	0.151345	0.207107	0.703399	0.675422	0.16063	0.323157	0.651
	TTC7B	0.575874	0.943679	0.165919	0.155301	0.651358	0.17136	-0.158275	-0.00736166	-0.124317	0.854703	0.322824	0.7401
	UQCR10	0.663138	0.359122	-0.206466	-0.497529	0.764779	0.463087	0.220705	0.692645	0.161321	0.60562	0.322642	0
	HBA-A1	0.559621	-0.232335	0.736431	0.627412	0.0252969	0.663276	0.317239	0.356273	-0.217144	0.387165	0.322323	0.6304
	UNC13A	0.219041	0.349004	0.684064	0.0940407	-0.0965176	0.676395	0.135027	0.565427	0.342777	0.253808	0.322307	0.8887
	PURB	0.817812	0.594498	0.228392	0.0185335	0.832523	0.621125	-0.188137	0.838292	-0.406721	-0.139591	0.321673	0.7201
	NDUFB10	0.734145	0.695527	-0.17194	0.933188	0.452639	-0.478748	0.592181	-0.172591	0.675535	-0.0572353	0.32027	0.4863
	OPA1	0.729184	0.197802	0.282965	0.447554	0.40163	0.55915	0.160648	0.74882	-0.166902	-0.188868	0.317198	0.5521
	TRIO	0.85494	0.20046	-0.202846	-0.166216	0.599859	-0.0744399	0.0825304	0.349348	0.552908	0.965242	0.316179	0.603
	PFN1	0.764951	0.334293	0.111227	0.100163	0.103793	-0.386731	-0.269508	0.796183	0.703396	0.871597	0.312936	0.5696
	UQCRC2	0.638762	0.306704	0.665368	-0.146555	0.514184	0.337184	0.336814	0.708958	0.138016	-0.379095	0.312034	0.3847
	SYN3	0.508597	-0.239877	0.156814	0.321244	0.0285139	0.219834	0.712873	0.813195	0.129311	0.455454	0.310596	0.7419
	QDPR	0.46485	-0.325487	0.482137	0.685965	0.349659	0.585965	0.258463	0.0798123	-0.28981	0.809289	0.310085	0.8597
	PSAP	0.731296	0.902243	0.761169	-0.648211	0.766458	0.677858	-0.132623	0.944285	-0.521565	-0.387328	0.309358	0.43
	RAB21	0.730836	0.632717	0.119657	0.349251	0.562254	0.269152	-0.234903	0.507662	0.0621205	0.0946605	0.309341	0.7484
	CHCHD6	0.6454	0.207271	0.210591	0.54935	0.373466	0.467087	-0.113867	0.467883	0.144439	0.13913	0.309075	0.7539
	DCTN2	0.725249	0.271935	-0.0531921	0.32739	0.449448	0.223057	0.0549447	0.406433	0.636694	0.0445709	0.308653	0.5127
	TJP1	0.650084	0.511236	0.167294	0.521458	0.676062	0.565428	0.126831	0.138513	0.282331	-0.567522	0.307172	0.771
	L1CAM	0.877699	0.605957	0.0544111	0.361471	0.579701	0.149104	0.487356	-0.426176	-0.348188	0.715694	0.305703	0.7443
	EIF4B	-0.122811	-0.123531	0.260396	0.101546	0.473584	-0.100476	0.227092	0.60223	0.823875	0.909763	0.305167	0.5436
	RPL15	0.466523	0.362349	0.407565	0.362471	0.323924	0.109517	0.329197	-0.09809	-0.10767	0.87899	0.303478	0.4916
	CCT8	-0.0645171	0.269021	0.559024	0.0142888	0.458394	0.18988	0.872827	0.544405	0.127322	0.0561574	0.30268	0.3855
	HSD17B12	0.644213	0.653903	0.267462	-0.219904	0.382928	0.261007	0.171007	0.630186	0.0951947	0.123902	0.30099	0.7661
	RAB2A	0.400268	0.560081	0.0715466	-0.2578	0.64331	0.568113	0.268765	0.394278	0.406752	-0.045562	0.300975	0.3589
	KRT35	0.258108	0.910605	0.28679	0.821735	0.277532	-0.398908	0.142802	-0.0442196	0.89555	-0.142777	0.300722	0
	NAPA	-0.580562	-0.15441	0.615823	0.381127	0.593725	0.17909	0.284999	0.343716	0.597218	0.733173	0.29939	0.684
	GPI1	0.384027	-0.0189931	0.177093	-0.10309	-0.0966457	0.242552	0.229049	0.894152	0.578506	0.702564	0.298921	0.369
	EPB4.1L2	0.532282	0.0382185	0.503477	0.456238	0.690978	0.118874	0.149172	-0.159368	-0.0611376	0.713699	0.298243	0.8061
	PHB	-0.0847189	0.115847	-0.213121	0.767749	0.593785	0.206464	0.184856	0.683241	0.447413	0.26912	0.297064	0.4289
	ATP5L	0.625631	0.506303	0.338843	0.0189213	0.682686	0.481389	0.160757	0.119318	-0.370452	0.404984	0.296838	0.3003
	PCLO	0.112287	0.22192	0.357996	0.0552312	0.323756	0.158039	0.245755	0.297262	0.374651	0.817266	0.296416	0.869
	TXNDC5	0.0784568	0.579195	-0.050905	0.115282	0.285025	0.449187	-0.0946003	0.294682	0.602686	0.690858	0.294987	0.597
	FAHD2A	0.634565	0.567653	-0.311748	0.174321	0.967026	0.325396	0.176898	0.332551	0.0285822	0.0451688	0.294041	0.5262
	TMX4	0.418378	0.123253	-0.109098	0.235743	0.667413	0.300799	0.455341	-0.0657134	0.244182	0.643374	0.291367	0
	CYB5R3	0.50953	0.24858	-0.0331785	0.0874391	-0.190702	0.145697	0.0477454	0.52367	0.749776	0.809065	0.289762	0.6304
	SEPT2	0.656073	0.100464	-0.49568	-0.497657	0.686025	0.281909	0.234019	0.640159	0.375906	0.912755	0.289397	0
	NTRK2	0.276338	-0.159323	0.348128	0.432932	0.591444	0.703767	0.142367	0.0688763	0.0208711	0.464116	0.288952	0.7502
	RIMS1	0.079761	0.143923	0.280615	0.266431	0.486967	0.785249	0.0889347	0.880124	-0.122103	-0.00314062	0.288676	0.8322
	NDUFV2	0.0487661	0.337247	0.158089	0.347393	0.313323	0.582673	0.64701	-0.0152332	-0.276604	0.739183	0.288185	0.4671
	SLC1A4	0.55633	0.765583	0.497824	0.39332	0.915661	-0.0349094	-0.288507	0.13161	-0.0699132	0.00402346	0.287102	0.642
	DDX39B	0.881402	0.841683	-0.182752	0.219864	0.93622	0.0294571	0.0522895	-0.0941572	0.313568	-0.13144	0.286613	0
	BRSK1	0.259218	0.31113	-0.26357	0.729719	0.877431	0.449972	0.226434	0.398745	0.348042	-0.486376	0.285075	0.5629
	DNAJA2	0.0554509	0.521593	0.34355	-0.16255	0.733202	0.34088	0.0830991	0.458175	0.0906158	0.384541	0.284856	0.2659
	CAPN2	-0.145565	0.0991995	0.578719	0.182606	0.667637	-0.230827	0.76412	0.311915	0.544551	0.0750724	0.284743	0.7386
	RPN2	0.302784	0.24314	-0.192435	-0.0223531	0.167485	0.00705745	0.481383	0.604761	0.55505	0.64599	0.279286	0.4655
	TOMM40	0.509797	0.294597	0.659992	-0.270548	0.290487	0.664338	0.383825	0.331199	0.109764	-0.183082	0.279037	0.3873
	EIF3L	0.264265	0.795189	-0.143185	0.251096	0.617812	0.692143	0.0215787	0.255806	-0.0721315	0.0925055	0.277508	0.5414
	ACLY	0.52588	-0.134454	-0.0577693	0.44469	0.456068	0.422516	0.393686	0.393603	0.282147	0.0419158	0.276828	0.8329
	ECHS1	0.715931	0.797462	-0.0108378	0.212129	0.910944	0.113591	0.17744	-0.135024	0.457904	-0.474814	0.276473	0.4186
	RHOB	0.570825	0.546174	0.122327	0.48838	0.587894	-0.448667	0.289078	0.130311	0.451921	0.021174	0.275942	0.6156
	KBTBD11	0.00569861	0.176365	-0.545089	0.421088	0.251247	0.211675	0.535911	0.619988	0.709641	0.370342	0.275687	0.7347
	NSFL1C	0.354106	0.586187	-0.291488	-0.433255	0.60155	0.0206351	0.217256	0.372906	0.400735	0.905408	0.273404	0.3754
	INPP4A	0.537701	0.129313	0.43081	0.5069	0.207628	-0.00233954	-0.155376	0.0911087	0.508754	0.475364	0.272986	0.5517
	RAB7	0.682655	0.523417	0.082389	-0.233513	0.720156	0.327107	-0.226546	0.689983	-0.224696	0.359816	0.270077	0.6492
	APOO	0.352542	-0.264534	0.411129	0.71143	0.155579	0.0494016	0.417943	0.465518	-0.0729535	0.469844	0.26959	0.4878
	VCAN	0.626553	0.143548	0.383554	-0.343945	0.285375	0.804838	-0.198658	0.26528	0.654664	0.072655	0.269386	0.7176
	ADD1	-0.148609	-0.122578	0.573197	0.220744	0.76777	-0.104788	0.659031	-0.0172548	0.680009	0.178646	0.268617	0.4352
	RAB14	0.0906196	0.0885402	0.0519328	-0.173164	-0.0916398	0.76124	0.415527	0.182432	0.569201	0.780999	0.267569	0.4101
	CCT5	0.421494	-0.16942	0.208557	0.024081	0.282021	0.0864223	-0.142345	0.630397	0.628695	0.698405	0.266831	0.3538
	NDUFV1	0.611634	0.0240836	-0.0781963	0.462325	0.573716	-0.0178276	0.109001	0.64553	0.0417134	0.291799	0.266378	0.4575
	MCCC1	0.284327	0.422972	-0.237336	0.915715	0.368962	-0.214541	0.138984	0.586921	0.38502	-0.00369401	0.264733	0.5095
	ITGAV	0.930163	-0.157475	-0.0283014	0.503122	0.0599712	-0.0834193	0.745846	0.120167	0.635232	-0.0781682	0.264714	0.6737
	GABBR1	0.860487	0.279553	0.042459	0.0433743	0.31957	-0.0954538	-0.298263	0.581638	0.434735	0.453567	0.262167	0.7133
	LETM1	0.506013	0.476856	-0.150225	0.0787621	0.424485	0.0168035	0.234778	0.439911	0.251691	0.328899	0.260797	0.5342
	CBR1	0.199492	0.506684	0.365558	0.274201	-0.145665	0.531193	0.229599	0.0680522	0.0904255	0.487823	0.260736	0.7219
	SYT7	-0.0598521	-0.134708	0.0264974	0.176485	0.342356	0.468465	0.180194	0.617869	0.22556	0.762293	0.260516	0.8423
	DDX5	0.756052	0.8447	0.287696	0.0256395	0.613969	-0.13282	-0.569277	0.0538927	0.172627	0.545564	0.259804	0.5285
	KIF5C	0.646129	-0.672646	0.897799	0.551098	0.0110271	0.723217	0.439902	-0.397894	-0.280903	0.679203	0.259693	0.7205
	AGK	0.337713	0.432839	0.200024	-0.302819	0.234271	0.626037	-0.221888	0.61862	0.463198	0.208555	0.259655	0.5372
	COPS4	0.344192	0.0118291	-0.105216	0.497123	0.11469	0.284096	0.753856	0.679957	0.0247225	-0.034358	0.257089	0.4189
	CASKIN1	0.298928	-0.381623	0.797137	0.0325173	0.203473	0.319517	0.650872	-0.00305349	0.421052	0.222415	0.256124	0.2268
	DNAJC5	0.597495	0.700736	0.150466	0.0408771	0.436493	-0.154443	0.238861	0.238274	-0.0412035	0.352492	0.256005	0
	WDR1	-0.28492	-0.110539	-0.198554	-0.15106	0.256982	0.374976	0.402266	0.578667	0.713007	0.95775	0.253857	0.6509
	COX5A	-0.0777511	-0.135617	-0.501784	-0.0667578	0.488642	0.613361	0.899104	0.379975	0.309812	0.624596	0.253358	0.4971
	MAP7D1	0.503312	-0.0679895	0.177954	-0.192305	0.344224	0.145066	-0.105683	0.551804	0.580793	0.579332	0.251651	0.6148
	SCAMP1	0.70497	0.0319764	0.237159	0.18531	0.556014	0.106496	-0.100285	-0.012289	-0.100174	0.902773	0.251195	0.4384
	RPS18	0.604026	-0.223998	0.537944	-0.220333	0.0504285	0.662341	0.0611993	-0.0299741	0.656776	0.412393	0.25108	0.6364
	MYO6	0.473631	0.17962	0.13528	0.128322	0.34393	-0.0334591	-0.119149	0.631466	0.153158	0.611995	0.250479	0.7258
	TRIM2	0.905243	0.397319	0.660364	-0.20066	0.102944	0.782634	-0.163013	0.0146399	0.305156	-0.304972	0.249966	0.7187
	SERPINA3K	0.434968	-0.205795	0.140168	0.345347	0.568403	0.246177	0.356825	0.126594	0.474183	-0.0123857	0.247449	0
	GSK3B	-0.402082	-0.293853	-0.55121	-0.555436	0.928257	0.812819	0.725803	0.625537	0.522663	0.658195	0.247069	0.4597
	TTYH1	-0.0029808	0.0943153	-0.529524	0.344866	0.726322	0.554965	0.409933	0.0672359	0.665529	0.121646	0.245231	0.5543
	PGAM5	0.80403	-0.341696	0.270756	0.309468	-0.176701	0.62371	0.712349	0.154404	-0.439991	0.532625	0.244895	0.4427
	RHOG	0.825899	0.851832	0.269695	0.00608691	0.892802	-0.116363	-0.267108	0.0918497	-0.413919	0.275979	0.241675	0.2638
	EIF4A2	-0.698121	-0.560197	-0.187498	-0.355144	0.820991	0.575246	0.75373	0.884183	0.594366	0.579504	0.240706	0.5262
	BAG6	-0.64041	0.00639542	0.245502	0.223023	0.161999	0.282271	0.109331	0.731413	0.490456	0.793981	0.240396	0
	USP9X	0.00279729	0.0525467	0.843362	0.836006	0.24095	-0.242663	-0.331242	0.0921988	0.219375	0.668412	0.238174	0.3885
	CTNND2	0.912345	0.119433	0.00371712	0.122612	0.220291	-0.0255305	0.0672015	0.887839	-0.0925474	0.155873	0.237123	0.6504
	ALDH18A1	-0.522136	0.482676	-0.153608	-0.604051	0.336126	0.637216	0.650552	0.516156	0.211755	0.797058	0.235174	0.492
	ASNA1	0.0948804	-0.116409	0.680056	0.739527	0.409084	-0.272515	-0.0676436	-0.0346601	0.213413	0.689912	0.233565	0.2798
	HADH	-0.308249	-0.272162	0.368955	0.180814	0.562418	0.204307	0.53362	0.137568	0.262925	0.664129	0.233432	0.3913
	ADAM23	0.504526	-0.00806526	0.602479	0.798433	-0.188849	0.254048	0.380406	-0.39635	0.132809	0.249716	0.232915	0.8084
	FASN	-0.0076056	0.224725	0.190279	0.427388	-0.429047	0.332832	0.312788	-0.00118885	0.436146	0.826968	0.231328	0.3696
	GNG3	0.810499	0.190194	0.326985	0.55413	0.350353	0.120477	0.256249	-0.588439	0.590778	-0.305839	0.230539	0.6403
	CAR2	0.220625	-0.0716079	0.478475	-0.223057	-0.053424	0.546423	0.238121	0.115781	0.325937	0.691781	0.226905	0.7893
	HNRNPAB	0.212202	0.42846	-0.597191	0.601807	0.772144	-0.129822	0.154339	0.0018118	0.717243	0.100239	0.226123	0.2094
	NDUFA8	0.791578	0.371003	-0.289201	-0.103614	0.649905	0.0932915	-0.0167314	0.419061	0.322382	0.00440035	0.224207	0.4672
	RAB10	-0.0771561	0.0504318	0.101512	-0.462555	0.802645	0.271195	0.0474447	0.47923	0.321052	0.706304	0.22401	0.5992
	PDHX	0.92893	0.197792	0.669347	0.00183864	0.267814	0.675687	-0.237693	0.0150412	-0.067727	-0.213633	0.22374	0.5878
	PFKP	0.906553	-0.34358	0.0768376	0.300028	-0.376917	-0.131758	0.0605653	0.435306	0.587628	0.721569	0.223623	0.6709
	SCAI	0.560673	0.228977	-0.403042	-0.130941	0.583547	-0.184048	-0.260146	0.582219	0.408716	0.825724	0.221168	0
	STT3A	0.624219	0.378732	0.304274	-0.220598	0.475622	-0.175528	0.0606876	0.669636	0.0669071	0.0249435	0.22089	0.416
	NOMO1	0.616307	0.0716224	0.0499057	-0.33784	0.240343	0.682817	0.115566	0.48477	-0.0063502	0.281855	0.2199	0.3769
	KIF21A	-0.405626	-0.373632	0.293431	-0.277496	0.606017	-0.0268317	0.408871	0.509007	0.695347	0.767785	0.219687	0.8002
	SNURF	0.380071	-0.0972258	0.350623	-0.350831	0.438042	0.480808	0.0958674	0.623594	0.112369	0.155274	0.218859	0.3385
	OTUB1	-0.224344	-0.513798	-0.124244	-0.136571	0.522705	0.338207	0.837155	0.794112	0.407675	0.279354	0.218025	0.3673
	NEFH	0.0877172	0.0144793	-0.0315591	-0.117167	0.723191	0.268376	-0.0358798	0.453867	0.0595366	0.753474	0.217604	0.9145
	AGPAT3	0.358346	-0.0552435	-0.309552	0.606858	-0.104088	0.291292	0.84535	0.490056	-0.120968	0.161304	0.216335	0.5547
	NIPSNAP1	0.790037	0.734982	0.0539289	-0.233855	0.579165	-0.120347	-0.278996	-0.0906292	0.059383	0.660687	0.215436	0.5049
	LNP	0.321574	0.665528	-0.285785	0.386041	0.310504	0.219472	0.714083	-0.354659	0.00928376	0.154874	0.214092	0
	PA2G4	0.317448	0.414913	0.0953849	-0.129569	0.637106	0.40287	-0.132534	0.547362	0.118024	-0.134271	0.213673	0.4654
	AFG3L2	0.939381	0.450491	-0.378084	-0.330427	0.562117	-0.280756	-0.292236	0.294424	0.197998	0.970976	0.213388	0.3131
	GM5747	0.809994	0.648218	-0.186642	-0.252101	0.871708	-0.29471	-0.253351	0.0280836	-0.0941036	0.841546	0.211864	0
	FAM49B	0.557867	0.216503	0.140842	0.032503	0.0251358	0.0289277	-0.126623	0.22549	0.107628	0.90377	0.211204	0.6743
	ABCB7	0.90655	-0.235424	-0.145068	-0.390772	-0.223811	-0.14952	-0.375753	0.93322	0.9268	0.862145	0.210837	0.6804
	AHI1	0.529955	-0.326288	0.104467	-0.10169	0.154009	0.429879	0.386078	0.207189	-0.113051	0.835798	0.210635	0.4541
	ACSL1	0.597637	-0.172677	0.296591	0.0828089	-0.268043	0.504046	0.30617	-0.14035	0.551477	0.341363	0.209902	0.7441
	CISD1	0.524287	0.13646	0.249734	-0.0623652	0.498128	-0.269954	0.279661	0.376774	0.540811	-0.177929	0.209561	0.4848
	XP_006543070	0.564218	0.758142	-0.10353	0.316376	0.71709	-0.451942	0.492373	-0.420289	0.189966	0.0207192	0.208312	0
	NFASC	0.0305695	-0.390743	0.748984	0.380781	0.328844	0.298858	0.296773	-0.241159	-0.166526	0.788359	0.207474	0.6588
	TST	-0.0568614	0.439708	0.604578	0.667992	0.787532	-0.425314	-0.552327	-0.132403	-0.169178	0.884669	0.20484	0.6973
	PCBP2	-0.0753743	-0.325797	0.449155	0.503981	0.684311	-0.241646	-0.194886	0.258187	0.194503	0.788926	0.204136	0.5445
	AP1G1	-0.21595	-0.0549158	0.113194	0.622422	0.434561	0.410664	0.32966	0.320996	-0.0704114	0.150468	0.204069	0.3929
	GNB1	0.553399	-0.402351	0.138789	-0.220662	-0.122398	0.335173	-0.0177916	0.485196	0.578878	0.69997	0.20282	0.4355
	EEF1D	0.430336	0.262704	0.337147	0.0608543	-0.256599	0.556575	0.088955	0.430247	-0.019247	0.135783	0.202676	0.7191
	PSAT1	-0.225642	0.0795681	-0.0156835	-0.197297	0.506772	0.663534	0.502413	0.160783	-0.313056	0.838196	0.199959	0.6485
	AMPD2	0.502524	0.463869	0.561176	-0.388499	0.881298	0.343224	-0.274166	0.0978969	0.0715808	-0.259518	0.199939	0.4346
	TUBA4A	0.536212	0.134209	0.261722	0.458918	0.524161	-0.444335	-0.239115	0.0237341	-0.00946564	0.748815	0.199486	0.6535
	RPS13	0.411845	0.194092	0.917895	-0.0308802	0.119246	0.576816	-0.0139361	-0.0765475	-0.224597	0.118694	0.199263	0.6574
	VDAC1	-0.0492367	-0.195047	0.262897	0.593305	-0.225738	0.0700306	0.486741	0.774015	-0.148121	0.404874	0.197372	0.4138
	LAP3	0.33708	0.821395	0.680268	-0.183365	0.278563	0.0241037	-0.848591	0.888777	-0.167553	0.13742	0.19681	0.682
	ATP5D	0.682767	0.312973	0.304767	-0.350342	0.527161	0.246525	-0.12401	-0.0754147	-0.230133	0.668847	0.196314	0.5025
	CACNA1A	0.163888	-0.125929	-0.0629149	0.171713	0.411927	0.225995	-0.290682	0.601238	0.124873	0.740441	0.196055	0.3586
	RPL14	-0.165432	0.0404233	0.866158	0.593878	0.788197	-0.109969	-0.365215	-0.0839513	-0.27327	0.617872	0.190869	0.3573
	MAP7D2	-0.0559459	-0.138479	0.0577915	-0.0920523	0.694546	-0.0335131	-0.203679	0.552509	0.403379	0.712367	0.189692	0.7865
	PRDX3	0.341883	-0.0198888	-0.580415	-0.138849	0.746791	0.0461557	0.25937	0.409728	0.112312	0.709019	0.188611	0.2943
	CEND1	0.629585	0.048099	0.620291	0.212432	-0.276025	0.365069	0.0924677	-0.302171	0.659123	-0.178699	0.187017	0.6841
	RAB35	0.512544	-0.389146	0.13257	0.203467	0.415103	0.513569	0.170846	0.363826	-0.270665	0.214898	0.186701	0.446
	LONP1	0.970563	0.37065	-0.366081	0.325523	0.385944	-0.201976	0.188896	0.131099	0.614358	-0.560586	0.185839	0.5672
	RPS27A	-0.145064	-0.0480547	0.51717	0.369974	-0.150298	0.47885	0.394451	0.0908142	-0.249206	0.588803	0.184744	0.623
	VARS	0.163303	-0.580802	-0.210957	-0.151896	0.106809	0.192512	0.664215	0.454269	0.673006	0.534822	0.184528	0.2836
	RAB18	0.0053361	0.331928	-0.0169107	-0.274887	0.85689	0.0622413	0.511703	0.302376	0.39098	-0.332326	0.183733	0.3182
	ATP1B3	0.579085	0.770982	-0.173064	0.152109	0.21823	-0.134374	-0.453018	-0.158069	0.420012	0.602742	0.182463	0.6623
	SLC27A4	0.563786	0.150792	-0.138844	-0.131173	-0.39843	-0.1607	-0.143371	0.741161	0.692801	0.646525	0.182255	0.7169
	GPR37L1	0.643027	0.154483	0.156313	0.052888	0.259027	-0.195773	0.460962	0.581878	0.288253	-0.597295	0.180376	0.47
	CAMK2D	0.499689	0.21128	0.0855814	-0.575538	0.160103	-0.155158	-0.281431	0.737795	0.566635	0.554141	0.18031	0.8531
	PDK3	0.759379	0.0756007	0.550363	0.096384	0.012827	0.346683	0.308716	-0.156531	-0.147707	-0.0427489	0.180297	0.7659
	ARPC3	0.107473	-0.377393	-0.142013	-0.137721	0.000128591	0.514941	0.552948	0.343376	0.0111861	0.9254	0.179832	0.4788
	UQCRB	0.287101	-0.436202	0.0633203	0.426787	-0.241115	0.0626504	0.619623	0.363723	-0.117986	0.758758	0.178666	0.6538
	APP	0.0935653	-0.0615728	0.383461	-0.401611	0.396419	0.529202	0.360388	0.425582	-0.219553	0.255159	0.176104	0.4769
	CAT	0.626979	0.0620245	-0.231511	-0.335561	0.032674	0.164736	0.060991	0.768044	0.322115	0.265668	0.173616	0.7206
	MT-ND5	0.403337	-0.3826	0.11693	0.194923	-0.244451	0.367669	0.338994	0.0750299	0.00837259	0.857239	0.173544	0
	RAPGEF4	0.0749014	-0.193675	0.375243	0.605653	-0.486605	-0.130955	0.18356	0.718295	0.208534	0.371942	0.172689	0.8699
	PCDHGA12	-0.0656327	-0.146615	-0.358844	-0.509208	0.175118	0.376792	0.420106	0.424507	0.700581	0.700539	0.171734	0.4243
	USP5	0.76344	0.112544	-0.343809	0.691818	-0.370262	-0.179847	0.126166	0.496597	0.631808	-0.214137	0.171432	0.4723
	PCDH7	0.4534	0.155013	-0.0300561	0.197108	-0.422013	0.740445	0.908106	-0.453062	-0.671325	0.829772	0.170739	0.8472
	FUS	0.703932	0.584744	0.109356	0.389236	0.298036	-0.219774	-0.281301	-0.57324	0.532723	0.130364	0.167408	0.396
	PSMA6	0.412543	-0.484707	0.110678	0.466556	-0.375301	-0.0421186	0.622214	0.315203	0.0883721	0.556508	0.166995	0.3212
	CYCS	0.693944	-0.100295	0.367724	0.703731	-0.0193837	0.696096	0.0476087	-0.582329	0.161429	-0.299054	0.166947	0.6675
	CCT4	-0.189307	-0.113897	-0.240861	0.127498	0.513849	0.308047	-0.00845205	0.854749	0.372152	0.0336843	0.165746	0.5189
	HSD17B10	0.204309	-0.215219	-0.103311	0.00958946	-0.151477	0.0777122	0.530135	0.629301	0.0929241	0.567797	0.164176	0.5355
	PHGDH	0.394787	-0.00174732	0.0511852	0.0480778	-0.112356	-0.654139	0.0202869	0.592384	0.755936	0.547228	0.164164	0.5952
	RDX	-0.701237	0.330563	0.770282	0.838053	0.196602	-0.572972	-0.701975	0.523574	0.100278	0.848095	0.163126	0.8432
	IARS	0.482175	-0.103681	-0.299502	-0.175295	0.301658	0.373384	0.242126	0.526645	0.0284122	0.25351	0.162943	0.435
	PGRMC2	0.753114	0.43957	-0.300184	-0.502849	0.250609	-0.0451342	-0.31702	0.33053	0.14808	0.836023	0.159274	0.5959
	TMX3	0.327889	-0.0168556	0.443685	0.53302	-0.491972	-0.0648062	0.503086	0.32451	-0.271489	0.286257	0.157333	0
	DLST	0.532173	-0.136195	-0.136798	-0.0575775	0.475214	0.0706689	-0.194108	0.582604	0.0934809	0.339523	0.156899	0.4902
	RPL6	-0.283541	0.00281783	0.447354	0.0107404	0.921511	-0.412046	0.537114	-0.286237	0.652286	-0.0214202	0.156858	0.4784
	SORCS2	0.49729	0.0821613	-0.570264	-0.244204	0.680963	0.0710424	-0.417084	0.680976	0.307554	0.467241	0.155568	0.6262
	RAB11B	-0.161328	-0.404693	0.233505	0.440267	0.770449	-0.108505	0.378258	-0.00566047	-0.0393714	0.442252	0.154517	0.6086
	ACADL	0.587988	-0.49585	-0.16475	0.27939	-0.12101	-0.175806	-0.159222	0.805105	0.254333	0.716247	0.152642	0.4789
	MT-CO1	-0.0669159	-0.0637737	-0.619348	-0.562479	0.568189	0.552829	0.539232	0.173604	0.0506663	0.948407	0.152041	0
	PPP2R5E	0.0300612	-0.356356	-0.609259	-0.346197	0.770975	0.429473	0.147397	0.57436	0.178493	0.692091	0.151104	0.4108
	EPRS	0.598785	0.338417	0.787141	-0.598014	-0.183345	0.664389	-0.54725	0.419999	0.432412	-0.412113	0.150042	0.4286
	H2-KE6	0.333914	0.39703	-0.0176325	0.115475	0.542791	-0.203584	-0.0771742	-0.0227215	-0.124839	0.539458	0.148272	0.5268
	ACAA2	0.0711384	0.0894049	-0.548698	-0.240537	-0.171197	0.152768	0.406097	0.394979	0.574161	0.751965	0.148008	0.6412
	RPL8	0.0306587	-0.0715364	0.445299	0.0673199	0.458417	0.0574811	-0.134828	-0.249509	0.59212	0.284601	0.148002	0.4987
	COX7C	0.178348	-0.216938	0.0996193	0.632626	0.146632	-0.163588	0.14432	0.142191	0.0933649	0.419025	0.14756	0.4315
	UBQLN2	0.132035	0.67675	0.312229	0.176537	-0.294352	-0.383198	-0.571	0.388376	0.763278	0.250587	0.145124	0.5872
	RPL19	0.095287	-0.263297	0.732149	-0.547435	-0.104174	0.644096	0.226324	0.0307314	0.753027	-0.122277	0.144443	0.6547
	DDB1	0.835712	0.56457	-0.456438	-0.36043	0.280099	-0.00386564	-0.142223	-0.204811	0.206346	0.705079	0.142404	0.2632
	NBEA	0.0416761	-0.523337	-0.392384	0.422644	-0.164839	0.504824	0.513344	0.518724	0.0219485	0.480565	0.142317	0.703
	PPP2CB	-0.200471	-0.372282	-0.247181	-0.0787299	0.0540017	0.391168	0.481302	0.389895	0.0687714	0.935878	0.142235	0.4966
	PRDX2	0.661865	-0.320763	0.0689287	-0.0179578	-0.284099	0.298543	0.437146	0.214726	-0.386387	0.723595	0.13956	0.4303
	SV2A	0.440087	-0.00712022	-0.442159	-0.465543	0.311077	0.342728	0.0519235	0.365089	0.638512	0.135025	0.136962	0.7306
	TOM1L2	0.392527	0.39485	-0.0819376	-0.180272	0.614049	-0.623234	0.0860045	0.0875013	0.204917	0.462189	0.135659	0.5541
	COX6C	0.797882	0.0497567	0.161635	-0.0759398	-0.234075	0.197221	0.173903	-0.0927161	-0.493192	0.871641	0.135612	0.4486
	ROCK2	0.110099	0.0750515	-0.308291	0.0378364	0.633096	0.0877747	-0.170824	0.468566	-0.0940071	0.498615	0.133792	0.8272
	LGI3	0.610086	-0.120865	-0.258918	-0.150073	-0.227497	0.4557	0.0231945	0.375914	0.266233	0.355976	0.132975	0.828
	SLC12A5	0.756937	0.097262	-0.257666	-0.602507	0.275381	-0.28878	-0.387829	0.640795	0.331778	0.763958	0.132933	0.8298
	NDUFS8	0.0728501	-0.446409	-0.461329	-0.514312	0.562993	0.47162	0.335121	0.225952	0.124378	0.95216	0.132302	0.3286
	LTA4H	0.573901	0.409107	-0.412396	-0.334575	0.744088	-0.0561295	-0.323151	0.233502	-0.333616	0.765022	0.126575	0.3548
	MT-CO2	0.289888	-0.418493	0.520927	0.575379	0.260317	0.0205185	-0.13607	-0.15091	0.096378	0.189735	0.124767	0
	PKP4	0.0407506	0.135655	0.0550344	0.42441	0.196525	-0.0472967	0.424912	0.12793	0.196035	-0.311717	0.124224	0.8246
	NDUFS4	0.707724	-0.217748	0.460239	0.541465	-0.710069	0.661201	0.201914	-0.416892	-0.282064	0.294562	0.124033	0.4217
	RPS25	0.427009	-0.34597	0.69422	0.480022	-0.250195	0.434234	0.0569693	-0.431988	0.277331	-0.118292	0.122334	0.7053
	PSMD2	-0.272413	0.572341	-0.124776	-0.229125	0.421509	0.104665	-0.0975033	0.400471	-0.100348	0.539051	0.121387	0.3855
	ATP5F1	0.667278	0.411607	0.0931125	-0.180996	0.596912	0.0421258	-0.204052	-0.0599487	-0.499742	0.339972	0.120627	0.4221
	ST13	0.67022	0.735227	-0.626406	0.102885	0.581782	-0.170344	0.449578	-0.742275	0.379754	-0.17738	0.120304	0.6576
	BCS1L	0.3849	0.0694759	-0.165086	-0.31221	0.867866	0.654993	-0.566423	0.822453	-0.324778	-0.230019	0.120117	0.2517
	PDHA1	0.423439	0.172359	0.448476	-0.674711	0.467374	-0.177526	-0.0472003	0.508435	0.220701	-0.158314	0.118303	0.5967
	HRAS	0.583196	-0.23549	0.415315	0.682472	0.233522	-0.00744098	0.162556	-0.779596	-0.316746	0.444558	0.118235	0.3543
	EIF3B	-0.321762	-0.172635	0.0786581	0.411499	-0.0572109	0.0892997	-0.409375	0.454329	0.599193	0.497674	0.116967	0.3888
	PCK2	0.855707	0.657815	-0.952505	0.883247	0.651856	-0.830366	0.620895	-0.569431	0.637402	-0.788702	0.116592	0.268
	MTDH	0.361693	0.361783	0.122095	-0.481903	0.462334	0.355271	0.122008	-0.0921973	-0.410125	0.364306	0.116526	0.6039
	PRDX1	-0.103209	-0.578391	-0.738513	-0.480305	0.127663	0.673901	0.81921	0.442284	0.242225	0.741855	0.114672	0.662
	RPS20	0.337998	0.166194	0.0133531	0.332351	0.388397	0.216525	0.158745	0.1774	0.181317	-0.826058	0.114622	0.7058
	VPS35	-0.563094	0.300743	0.181516	-0.32414	-0.208942	0.379387	0.534501	0.4047	-0.221908	0.659081	0.114184	0.6256
	SNPH	0.102689	0.0209292	0.0187269	-0.0220831	0.385436	0.723451	-0.247789	0.794357	-0.367694	-0.272948	0.113508	0.2702
	GARS	0.3544	0.0159707	0.464944	0.0525094	0.0829157	-0.232668	-0.379159	0.434124	-0.00332655	0.334115	0.112383	0.5954
	NDUFA9	0.635279	0.114211	0.184549	0.162198	0.326803	-0.376128	-0.0146513	-0.318679	0.253897	0.141611	0.110909	0.4122
	PPP5C	-0.346459	0.417659	0.0558312	-0.559233	0.337019	0.304629	0.427266	0.110134	-0.356315	0.712866	0.11034	0.3563
	NFS1	0.349224	-0.229845	0.734629	0.496606	0.209642	0.0191421	-0.503565	-0.480254	-0.138106	0.642051	0.109952	0.4196
	YARS	0.415215	-0.16894	-0.118768	-0.07897	0.57346	-0.164027	0.57865	0.290126	0.439019	-0.677003	0.108876	0.5024
	CAPRIN1	0.513315	0.337826	-0.0796557	-0.179588	-0.208908	0.0712606	-0.0668459	0.652423	0.0526673	-0.0186272	0.107387	0.3766
	CORO1C	0.105767	0.601718	-0.224188	-0.404314	0.241157	0.411999	0.0463151	-0.194754	-0.345551	0.791799	0.102995	0.5202
	RPS3A1	0.253622	-0.0293359	0.606751	0.336205	-0.0825382	0.108375	0.162037	-0.290369	-0.800877	0.748478	0.101235	0
	HSPA4L	0.193546	0.116468	0.446755	0.476355	-0.294308	-0.685696	-0.506503	0.483514	0.277479	0.489501	0.0997112	0.7608
	DDX3X	0.770604	0.701319	-0.420726	0.182998	0.916663	-0.601763	-0.107575	-0.788811	-0.185684	0.514444	0.0981468	0.5301
	DHRS1	0.0755116	-0.4145	0.272281	-0.227784	-0.0834852	0.526047	0.472782	-0.335201	0.391586	0.298229	0.0975467	0.4154
	DECR1	-0.0373281	0.24652	0.101588	-0.521049	0.361937	-0.192401	0.0370965	0.49638	-0.121552	0.555114	0.0926307	0.5833
	RPLP0	0.476751	-0.35746	-0.213348	0.18157	0.151478	-0.406171	-0.260239	0.430325	0.0371021	0.853553	0.089356	0.4727
	LRPAP1	-0.692844	-0.429187	-0.351369	-0.241346	0.540634	0.63043	0.389777	0.782134	0.241674	0.0223857	0.0892287	0.8141
	PPME1	0.422328	0.0379119	-0.206351	0.0965908	0.0193918	-0.405168	-0.247785	0.221852	0.107787	0.820867	0.0867424	0.4073
	GPHN	0.395991	-0.383257	-0.242194	-0.432656	0.408181	0.309748	-0.646155	0.749296	0.17906	0.51009	0.0848103	0.598
	KIF1A	0.0515131	-0.202528	0.277991	0.377303	0.0562412	-0.03518	-0.412244	0.196628	0.390912	0.139012	0.0839649	0.4273
	CAPZA2	0.111319	-0.0243633	0.489973	0.422979	0.0076554	-0.170618	0.601947	-0.353845	0.0464398	-0.295882	0.0835606	0.4594
	TPI1	0.54341	-0.295827	-0.0582626	-0.124482	-0.602412	-0.287535	-0.267464	0.482733	0.894684	0.503731	0.0788577	0
	PAFAH1B1	0.773911	-0.481447	0.550824	-0.279361	-0.385658	0.31037	-0.274135	-0.15942	0.0898836	0.613775	0.0758742	0.3413
	RPN1	0.339106	-0.631881	0.743527	0.180389	0.141453	0.460895	0.138758	-0.155891	-0.199555	-0.283574	0.0733227	0.4443
	LPPR3	0.554834	-0.66638	-0.319226	-0.153847	0.230869	0.227602	0.194834	0.585321	0.352339	-0.277397	0.072895	0
	GABBR2	0.227836	-0.462635	-0.0494571	-0.327378	-0.388258	0.695574	0.569425	-0.0826819	-0.0431506	0.582626	0.07219	0.9041
	SLC25A3	-0.041254	-0.636053	-0.335186	0.677753	0.161989	0.217696	0.092612	0.814757	-0.25765	0.000856252	0.0695519	0.5186
	NCKIPSD	0.670138	0.597093	-0.0730868	-0.467156	0.763572	-0.205464	-0.786756	-0.0605431	-0.477625	0.731567	0.069174	0.3117
	SUCLA2	0.71949	0.90045	-0.61025	-0.675617	0.693042	-0.236918	-0.144643	-0.401166	-0.420947	0.852451	0.0675891	0.5573
	LPGAT1	0.371037	-0.609762	-0.52422	0.0452566	-0.258242	0.0429991	-0.48089	0.933541	0.636351	0.51289	0.0668961	0.763
	SLC17A6	0.690317	0.469509	-0.0763373	-0.370694	0.34106	-0.4158	-0.589564	0.281569	-0.341364	0.675766	0.066446	0.9187
	TPM1	0.646178	-0.306784	-0.432565	-0.393135	-0.117391	-0.106181	0.399073	0.563131	0.0969898	0.306587	0.0655904	0.6671
	BCAS1	0.0780893	-0.303165	0.3282	-0.163361	0.687259	0.0677662	-0.0743528	-0.368162	-0.382497	0.782732	0.0652509	0.8959
	ATP6V1E1	0.401865	0.159929	0.0135905	-0.432134	0.11016	-0.48604	-0.812054	0.746965	0.278009	0.672143	0.0652433	0.4837
	RAB6A	-0.347651	-0.188583	0.320526	0.266117	0.5831	-0.0689037	0.0227151	0.34487	-0.56205	0.270749	0.0640888	0.516
	PYGB	0.635491	-0.180451	-0.618711	-0.563646	-0.0205434	-0.291726	-0.269915	0.398371	0.635114	0.915354	0.0639337	0.434
	NDUFB6	0.887686	0.16326	-0.443889	-0.531191	0.546778	-0.0831894	-0.539325	0.624447	-0.0592317	0.0720164	0.0637363	0.3558
	ARPC1A	0.246763	-0.718935	-0.608018	-0.502566	0.321713	-0.0593253	0.158713	0.740922	0.490721	0.565153	0.063514	0.4116
	LANCL1	0.455175	-0.60445	-0.133881	0.348495	0.354054	-0.0846057	0.0143293	0.000256097	-0.466375	0.731268	0.0614266	0.7402
	RAB3C	0.39301	0.155125	-0.686918	-0.744469	0.850307	-0.00598664	-0.318443	0.360308	-0.0158584	0.623654	0.061073	0.8108
	GK	-0.0317231	0.459677	-0.017956	-0.584442	0.500236	0.110917	0.51024	0.527036	-0.471304	-0.39547	0.0607211	0.5235
	CACNG2	-0.138816	-0.00698587	-0.314005	0.0752743	0.704159	0.12383	-0.643373	0.480136	-0.255865	0.567996	0.059235	0.7253
	RUFY3	0.579462	0.417585	-0.456247	0.202658	-0.114096	-0.266242	0.0115767	-0.27783	-0.107513	0.602184	0.0591538	0.2015
	RAN	-0.599217	-0.511336	0.258243	-0.40469	0.364845	0.370759	0.680038	-0.302212	0.127844	0.607242	0.0591517	0.3883
	NDUFB9	0.0466751	-0.822271	0.437312	0.736514	0.0598781	0.0724558	0.0280469	-0.277477	-0.576039	0.884852	0.0589947	0.6538
	FKBP8	-0.0750167	-0.0890637	-0.25813	-0.145117	0.391324	-0.0752203	0.024226	0.25498	-0.26183	0.801884	0.0568035	0.3644
	TM9SF2	0.393659	-0.744717	0.171255	0.0528123	-0.113796	0.00910016	-0.0374496	0.253984	0.465285	0.114021	0.0564156	0.3911
	PRKACA	0.457023	-0.51654	-0.276794	-0.161587	-0.528957	0.241451	0.419741	0.273857	-0.0793469	0.698761	0.0527608	0.6327
	IARS2	0.675418	0.390028	0.305845	0.0354239	0.138926	-0.0175534	-0.337783	-0.525812	-0.234404	0.0892245	0.0519313	0.5507
	MYH10	0.812245	-0.129465	0.249466	-0.639179	0.268714	0.0479747	-0.524679	0.176135	-0.0309909	0.281026	0.0511246	0.7443
	TRPV2	0.850188	-0.535419	-0.221648	0.616253	-0.63462	-0.124703	0.159734	0.515064	-0.119121	-0.00792653	0.04978	0.8517
	ACTBL2	-0.1155	-0.198168	-0.213489	-0.253653	0.368193	-0.196628	0.292957	0.378566	0.0735604	0.342357	0.0478197	0.4688
	OLA1	0.588377	-0.440991	0.110428	-0.0134089	-0.693893	0.74659	0.540712	-0.584779	-0.532834	0.756539	0.0476741	0.6165
	ACTR1A	0.00918642	0.479862	-0.310898	-0.189118	0.39811	0.0606317	-0.211163	-0.0947796	-0.506727	0.841521	0.0476626	0.4079
	FAM120A	0.294948	-0.0564933	0.385483	0.0461945	-0.124238	0.605993	-0.648752	-0.269912	0.270007	-0.043214	0.0460016	0.4567
	NRXN2	0.487845	-0.0796795	-0.20417	0.334473	0.639298	-0.21861	-0.0900116	0.31263	-0.209206	-0.521605	0.0450964	0.6234
	RAB1	0.770875	0.712482	-0.150444	-0.664981	0.663906	-0.322212	-0.676132	0.368672	-0.639333	0.381137	0.0443971	0.372
	VPS45	0.830321	-0.52504	-0.33891	-0.339396	-0.326729	-0.445313	-0.296425	0.478692	0.553439	0.849417	0.0440055	0.3599
	HSPE1	0.836318	0.774004	-0.633328	-0.52023	0.844314	-0.319127	-0.405375	-0.437921	-0.350328	0.647177	0.0435503	0.5522
	CLPTM1	0.543871	0.243847	-0.337198	0.200583	0.127564	-0.488702	0.205095	-0.185885	-0.188891	0.296837	0.0417121	0.3778
	SLC25A27	0.433434	0.219977	-0.0631939	-0.277036	-0.255765	0.282943	-0.236329	0.0842593	-0.222737	0.439523	0.0405076	0.529
	MYO5A	0.687286	-0.303574	0.538517	-0.235104	-0.568333	0.18019	-0.19011	-0.151377	0.205631	0.216142	0.0379268	0.6379
	TIMM44	0.0627991	-0.268478	0.0780665	-0.0521958	-0.119452	-0.0720091	0.327422	0.86736	-0.204847	-0.250428	0.0368237	0.416
	TLN2	-0.114747	0.0396777	0.440454	-0.458653	0.483286	-0.324168	-0.380871	0.398076	-0.0445095	0.32156	0.0360106	0.5825
	DLD	0.538635	-0.0808103	0.518909	-0.311981	0.378881	0.504378	-0.802707	0.399718	-0.508682	-0.28501	0.0351331	0.5165
	GSN	0.891529	-0.301187	-0.519162	-0.487452	0.131522	-0.443801	-0.325642	0.25633	0.498738	0.643898	0.0344773	0.8782
	SLC44A1	0.0566027	-0.0975129	0.429542	0.132945	0.725545	0.462031	-0.894552	0.601605	-0.690917	-0.389507	0.0335782	0
	KPNB1	0.473065	-0.21938	-0.352488	-0.376868	0.114645	0.264348	0.290181	-0.262945	-0.197149	0.569844	0.0303253	0.49
	SCN2B	0.049109	-0.29973	0.226507	-0.172901	0.0837005	-0.223443	0.365393	0.00716292	-0.167328	0.403908	0.027238	0.7346
	ARHGDIA	0.322634	-0.138554	-0.651403	0.333035	-0.256451	-0.443796	-0.299018	0.609548	0.343347	0.446045	0.0265387	0.5764
	ALDH4A1	0.598562	0.704575	-0.457072	0.0690715	0.383313	-0.569775	0.292373	0.0497067	-0.281375	-0.547477	0.0241903	0.5457
	PDIA6	0.574095	-0.370763	-0.864143	-0.144397	0.255132	-0.648488	0.0435996	0.525315	0.58257	0.269144	0.0222066	0.3248
	LARS	0.679759	-0.577013	0.475	0.358266	0.0983327	0.368532	-0.351934	-0.0756307	-0.940215	0.157462	0.0192559	0.3537
	UPF1	-0.607308	-0.648937	-0.236113	-0.297598	0.117358	-0.35766	-0.296859	0.727325	0.853879	0.937034	0.019112	0.5394
	UGGT1	0.347739	-0.342538	0.105352	0.328107	-0.362916	0.150467	0.0332268	0.105277	0.279105	-0.475262	0.0168558	0
	LRPPRC	0.212243	-0.453974	0.279457	0.107662	-0.0574743	-0.213956	0.109953	-0.475766	0.0914449	0.557413	0.0157002	0.4187
	ACOT7	0.768297	0.0988064	-0.645501	-0.925924	0.544031	-0.255898	-0.690714	0.63873	-0.00217548	0.604385	0.0134035	0.5182
	NDUFB8	0.357713	0.245327	-0.0018839	-0.250921	-0.110273	0.229389	-0.329181	0.139959	0.0756299	-0.252705	0.0103055	0.3493
	SRC	0.0931858	-0.0750178	0.0398146	-0.440405	0.0303826	-0.331149	-0.440168	0.84091	0.171079	0.202403	0.00910345	0.4464
	GLG1	-0.550659	-0.505905	0.055704	-0.249566	-0.101195	-0.142664	-0.474366	0.705171	0.826161	0.524713	0.00873939	0.5911
	HDLBP	0.784726	0.329148	-0.435227	0.126175	0.274717	-0.210114	-0.369831	0.222581	-0.031363	-0.605385	0.00854286	0.498
	CDK5	0.452537	-0.0511938	-0.567946	-0.474622	0.575408	-0.142188	-0.52026	0.437836	-0.0146711	0.379973	0.0074874	0.6434
	SLC23A2	0.0395672	0.345514	-0.0390948	-0.478822	-0.404705	0.169146	0.699588	-0.287375	-0.213625	0.23163	0.00618243	0.4336
	MAPRE2	0.487254	-0.162177	-0.413764	-0.139771	0.544004	0.0412425	-0.534843	0.479042	-0.583197	0.341849	0.00596402	0.5295
	ACOT9	0.19071	-0.20961	0.684174	-0.258451	-0.523877	0.446	0.688938	-0.604262	-0.504504	0.145995	0.00551125	0.6194
	AP1B1	0.751865	-0.339723	-0.692264	0.0973011	-0.211488	-0.330047	0.62557	0.0631195	-0.212571	0.300816	0.00525802	0.2984
	TMX2	0.376858	0.189678	0.191049	0.128301	0.108883	-0.782184	-0.748353	-0.153016	-0.199441	0.935587	0.00473626	0.5004
	MTHFD1L	0.0301788	0.382965	-0.303299	-0.442735	-0.382046	-0.567378	-0.113815	0.608701	0.0861528	0.724359	0.00230823	0.518
	TSG101	0.514895	-0.508363	-0.186304	-0.253488	0.161919	0.00597226	-0.754277	0.664002	-0.00972217	0.384384	0.0019017	0.3833
	IPO7	-0.237636	0.480044	0.273809	-0.755672	0.441271	0.284928	0.0976286	-0.0497917	-0.784902	0.268511	0.00181905	0.4521
	TALDO1	-0.427518	-0.122374	0.527116	0.821821	0.528413	-0.876103	-0.0377578	-0.543545	-0.180121	0.321941	0.00118741	0.7268
	RTN1-2	0.733371	0.398761	-0.643851	-0.704028	0.546844	-0.434434	-0.776642	0.33815	-0.0882192	0.587109	-0.00429394	0
	FYN	0.748468	0.410176	-0.592874	-0.718423	0.73932	-0.561568	-0.798095	0.0367884	-0.252822	0.937195	-0.00518346	0.4709
	LARP1	0.0957522	-0.378581	0.157587	-0.213243	-0.355578	-0.122578	-0.0922186	0.764366	0.0151769	0.0662146	-0.00631021	0.6227
	L2HGDH	0.937461	0.464849	-0.341063	-0.72821	0.443394	-0.388138	-0.673687	-0.168752	-0.451674	0.828264	-0.00775541	0.3358
	DLG1	-0.153956	-0.217518	-0.458307	-0.397921	0.156593	-0.484336	0.268877	0.382844	0.620866	0.154256	-0.0128603	0.7695
	SEC24C	0.239842	-0.498796	0.0738279	0.0199456	-0.428323	-0.687151	-0.766526	0.638156	0.46134	0.809053	-0.0138631	0.1992
	PHYHIP	0.420735	-0.077069	0.109916	-0.198435	-0.124909	0.426714	-0.108511	-0.570243	-0.81959	0.752893	-0.0188499	0.884
	PCCB	-0.083111	-0.122906	-0.101473	-0.633299	0.284308	-0.422553	-0.128081	0.0140359	0.280613	0.712506	-0.019996	0.5987
	IDH3B	0.131664	-0.367914	0.361563	0.293291	-0.176808	-0.762232	0.295053	0.217978	-0.257375	0.0646113	-0.020017	0.5126
	MFF	-0.89793	0.216493	-0.0457777	0.249417	0.0978471	0.0539785	-0.264929	0.469874	-0.157725	0.0730965	-0.0205657	0.5824
	GABRG2	0.814304	-0.416695	-0.371793	0.0110679	-0.605066	-0.135136	0.0226627	-0.0693298	-0.0431443	0.585443	-0.0207686	0.8531
	SARS	0.508665	-0.385554	-0.55157	0.321937	-0.264907	0.219545	-0.282289	0.366682	0.367689	-0.521245	-0.0221046	0.5022
	NDUFA4	0.68126	-0.485664	0.0644161	0.0875296	-0.416046	-0.196992	-0.235981	-0.236478	-0.433522	0.930953	-0.0240525	0.621
	HSD17B11	0.663274	-0.232665	-0.496487	0.685941	0.462368	-0.945602	0.598884	-0.608242	0.278627	-0.653406	-0.0247307	0.7497
	MYH9	0.281227	-0.213629	-0.0740725	0.307058	-0.0627849	0.144298	-0.297707	-0.121377	-0.700561	0.490076	-0.0247474	0.7103
	FECH	0.459299	-0.0119639	-0.338284	-0.269196	0.268782	-0.196691	-0.0932204	0.0647118	-0.130243	-0.0138897	-0.0260696	0.4955
	TBC1D10B	0.091923	-0.614196	0.028332	0.168116	0.164409	-0.777049	0.327618	-0.0166275	0.170256	0.194157	-0.0263061	0.5224
	EPB4.1L1	0.271136	-0.0133787	-0.2059	-0.278711	0.0253484	-0.120691	0.332698	0.0247541	-0.519083	0.219659	-0.0264167	0.7314
	FSD1	0.69569	0.492186	-0.182548	-0.154295	0.317546	-0.654664	-0.129375	-0.468741	-0.768666	0.579545	-0.027332	0.608
	IDH3G	-0.0317928	-0.405501	0.163928	0.275864	-0.00636595	0.363096	0.021839	0.350894	-0.350168	-0.671979	-0.0290187	0.8626
	NPTX1	0.498733	-0.0427899	-0.134483	-0.261283	-0.27622	-0.141775	-0.59425	0.320847	-0.0932152	0.422542	-0.0301894	0.9493
	TPM3	0.104208	-0.35067	-0.760744	-0.536597	0.733553	-0.106804	-0.660577	0.56071	-0.0336818	0.745218	-0.0305386	0.7209
	CDC42BPB	-0.264721	-0.803417	-0.373316	0.0277127	-0.239401	0.359683	0.259831	0.0712428	-0.112142	0.767772	-0.0306756	0.4036
	CRAT	-0.467143	-0.0194693	-0.261878	-0.0411934	-0.396149	0.601073	0.464621	-0.617722	-0.546115	0.965887	-0.0318088	0.2338
	TOMM22	0.0832246	-0.199386	0.0230932	-0.146085	0.172108	-0.284758	-0.576387	0.718119	-0.366617	0.252508	-0.032418	0.5222
	DCTN1	0.254283	-0.936018	0.85624	-0.49554	-0.398834	0.410024	0.291317	-0.719756	0.525633	-0.13341	-0.0346061	0.5124
	RPS11	0.389819	-0.649226	-0.567764	0.178119	0.0593067	-0.149161	0.115055	0.580791	-0.201507	-0.116519	-0.0361086	0.6317
	DHX9	0.638418	-0.144908	-0.811745	-0.561264	0.445115	-0.379805	-0.486346	0.275383	-0.0546334	0.716954	-0.036283	0.3539
	DLGAP2	0.475351	-0.668751	0.0383168	-0.0574845	-0.652359	0.0706671	0.639641	-0.39123	0.0717658	0.101561	-0.0372521	0.8844
	LRP1	0.390212	-0.350213	0.0175242	-0.615701	0.541224	-0.308805	0.194475	-0.448532	0.717017	-0.534869	-0.0397668	0.4667
	SPTBN4	0.334085	-0.402529	0.294461	0.456967	-0.454966	-0.454321	-0.239133	-0.238383	0.14953	0.1163	-0.0437989	0.7524
	RPS16	0.746518	-0.16414	-0.811774	-0.833424	0.177458	-0.265289	-0.414746	0.382042	-0.106611	0.818365	-0.0471603	0.6408
	KCNA2	-0.211417	-0.452447	-0.388162	0.329197	0.595195	0.0913441	0.269398	0.575191	-0.367578	-0.924976	-0.0484255	0.6835
	GPATCH2	0.535928	-0.0927473	-0.36817	-0.504365	0.24113	-0.145683	0.0986811	0.26781	-0.33737	-0.223281	-0.0528066	0.5913
	HBB-B1-2	-0.0652616	0.77852	-0.361936	-0.341519	0.382237	-0.311211	-0.543141	-0.445561	-0.559452	0.924737	-0.0542587	0
	MYO18A	0.701891	-0.0318308	-0.436485	-0.070227	0.632256	-0.230857	-0.37224	-0.106324	-0.55957	-0.116432	-0.0589819	0.3733
	PGAM1	0.393306	-0.70058	-0.046702	0.245174	-0.706084	-0.721562	-0.705918	0.451737	0.243564	0.909592	-0.0637473	0.5046
	ATP6V1H	0.499138	-0.1767	-0.730268	-0.346022	0.603232	-0.331574	-0.52911	0.0969107	-0.335758	0.585637	-0.0664513	0.7711
	GNB2L1	-0.350272	0.0587799	-0.473535	-0.433769	0.432792	0.34922	0.306849	0.180025	-0.482546	-0.260444	-0.06729	0.4565
	CLASP2	-0.134679	-0.259938	0.223459	-0.707018	0.680221	0.122055	-0.182772	-0.335162	-0.272393	0.170384	-0.0695843	0.657
	HARS	0.596297	0.803518	-0.815095	-0.501079	0.221238	-0.436699	0.189656	-0.524341	-0.789549	0.551063	-0.070499	0.5607
	FBXO2	-0.0250116	-0.117815	-0.108473	-0.167918	-0.569711	-0.195096	-0.221944	-0.187446	-0.0623025	0.921852	-0.0733866	0.6386
	NDUFA7	0.0234991	-0.46921	-0.45989	0.151904	0.311025	0.115932	-0.339713	0.238834	-0.38755	0.0781844	-0.0736983	0.5767
	HCN2	-0.447095	0.209174	0.31589	0.331388	-0.230509	-0.688813	-0.0789093	0.804108	-0.657009	-0.304422	-0.0746197	0.7957
	CS	-0.347898	-0.30863	-0.0921863	-0.503575	0.78199	-0.167668	-0.133422	-0.517115	-0.188866	0.646683	-0.0830687	0.3321
	RPL5	-0.0129839	-0.49852	-0.0712663	0.138292	0.274973	0.0782943	-0.201016	-0.186595	-0.86036	0.502427	-0.0836754	0.6211
	RAB5C	0.584361	-0.237634	0.0470527	-0.745957	-0.0862098	-0.28215	-0.485096	0.644479	0.0251353	-0.316963	-0.0852983	0.3906
	TUBB2B-2	0.232389	0.303304	-0.577634	-0.541464	-0.385879	-0.197116	-0.011658	-0.325824	-0.349959	0.958823	-0.0895016	0
	TIMM10B	-0.0450957	-0.17797	0.482467	-0.243445	-0.293288	0.322312	0.161298	-0.561463	-0.576355	0.00397911	-0.092756	0
	FARP1	0.675196	-0.358051	-0.693715	-0.555053	0.232981	-0.201714	-0.410654	0.769561	-0.379381	-0.0257315	-0.0946563	0.733
	ABHD12	0.58756	0.0655054	-0.527374	-0.47644	0.766864	-0.547677	-0.557239	-0.508312	-0.245315	0.489852	-0.0952576	0.6575
	NPEPPS	-0.411249	0.160393	-0.333848	-0.451465	-0.354506	-0.157651	-0.133858	0.0788411	0.123241	0.482873	-0.0997229	0.2586
	DNAJC11	0.507069	0.0363445	-0.512724	-0.493624	-0.037057	-0.375017	-0.314787	-0.124667	-0.224285	0.52537	-0.101338	0.5771
	GGT7	0.695442	0.451236	-0.344322	-0.74051	0.552244	-0.484094	-0.920602	0.150572	-0.690002	0.314585	-0.101545	0
	FAM126B	0.445744	0.0143202	-0.557448	-0.472867	0.443669	-0.325743	-0.573724	-0.118033	-0.446234	0.563049	-0.102727	0.5972
	TUFM	0.206979	-0.52127	-0.374128	-0.075226	-0.501927	-0.0997252	0.371136	-0.0277481	-0.603672	0.584358	-0.104122	0.3826
	RPL12	-0.423002	-0.454859	-0.586898	-0.310684	0.64989	-0.262996	-0.452053	0.306792	-0.126953	0.579585	-0.108118	0.5994
	PTPRA	0.768389	0.313242	-0.448714	-0.325067	-0.182629	-0.25905	-0.318873	-0.379052	-0.0229266	-0.244175	-0.109886	0.4084
	CDC42	-0.811671	0.220053	-0.172989	0.0703016	-0.704569	-0.0123755	-0.357178	0.289549	0.550616	-0.201	-0.112926	0.5803
	CLVS1	-0.420276	-0.639686	-0.173831	0.497512	0.711161	-0.331892	-0.881733	0.275214	-0.49142	0.296039	-0.115891	0
	SLC25A20	0.45894	-0.119749	-0.588388	0.516178	0.142257	-0.434385	-0.356269	-0.216385	-0.5322	-0.0455983	-0.11756	0.6576
	PPP1R9A	0.566066	0.521785	-0.333654	-0.764946	-0.165944	-0.668162	-0.679449	-0.00147853	-0.00157002	0.251945	-0.127541	0.7643
	SLC25A46	0.307226	-0.653378	-0.404109	-0.685736	0.0906987	-0.543969	-0.188656	0.499459	0.10576	0.165905	-0.13068	0.6079
	PABPC1	0.523482	0.735983	-0.746732	-0.634565	0.835463	-0.704111	-0.821558	-0.518337	-0.736326	0.72254	-0.134416	0.6724
	RPSA	0.17646	0.10755	-0.621883	-0.727169	0.697517	-0.666438	-0.735963	-0.169932	-0.377138	0.944347	-0.137265	0
	SCN1B	-0.570319	-0.340817	0.385997	-0.259186	0.375839	-0.386703	0.209842	0.0798571	-0.591443	-0.323451	-0.142038	0.8863
	NLGN2	0.351641	-0.889484	0.228031	0.620107	-0.228255	-0.189638	-0.0667055	-0.199073	-0.733911	-0.368305	-0.147559	0.5417
	CNTNAP2	0.0782768	0.363459	-0.662206	-0.734784	0.427208	-0.144893	-0.298145	0.0771211	-0.813526	0.224571	-0.148292	0.7803
	RBMX	0.149223	-0.675245	-0.485349	-0.0278758	0.381807	-0.243422	-0.254891	0.466592	-0.391839	-0.408499	-0.14895	0.4512
	SCAMP3	0.409838	-0.612479	-0.656662	-0.101371	0.358832	-0.434031	-0.284111	0.14462	-0.0045518	-0.336913	-0.151683	0.436
	PCX	0.672422	0.0626895	-0.561734	-0.715199	0.284206	-0.902115	-0.121572	-0.184576	-0.0139874	-0.087871	-0.156774	0.5565
	GNA11	0.310605	-0.699286	-0.52946	-0.110448	0.266233	-0.437634	-0.848119	0.209516	-0.230361	0.457269	-0.161169	0.5796
	OSBPL8	0.654332	0.253725	-0.844763	-0.809589	0.380166	-0.685983	-0.759106	-0.0450119	-0.457791	0.682907	-0.163111	0.7084
	PVRL1	-0.00358204	-0.239451	-0.182268	-0.474443	-0.317917	-0.239357	-0.0460062	0.233511	-0.474424	0.0739477	-0.166999	0.6448
	MICU3	-0.233686	-0.620033	-0.517278	-0.466577	0.628003	-0.637245	0.0715644	0.0220605	-0.13307	0.168911	-0.171735	0
	PEBP1	0.222761	-0.483587	-0.0157685	-0.196643	-0.503773	-0.475884	0.121533	0.703517	-0.365476	-0.781107	-0.177443	0.4754
	LRRC59	0.571934	-0.092561	-0.661673	-0.69855	0.245452	-0.62483	-0.768994	-0.314622	-0.499859	0.903284	-0.194042	0.6276
	NDUFS6	0.0218887	-0.192657	0.239419	-0.417063	-0.369209	-0.486445	-0.250485	-0.616156	-0.161151	0.283961	-0.19479	0.2668
	RPL7	0.297187	-0.376286	-0.845411	-0.452502	0.130666	-0.426078	-0.350138	-0.00543102	-0.467775	0.540463	-0.195531	0
	VSNL1	0.354919	-0.159737	-0.722607	-0.247101	0.434444	-0.593465	-0.90523	-0.0356975	-0.59642	0.360684	-0.211021	0.8755
	SLC39A7	0.368444	-0.0810421	-0.33347	-0.791009	0.467232	-0.714807	-0.584903	-0.478242	-0.486727	0.412967	-0.222156	0.7548

## Sheet: Legend S3(D)
	a	Gene Name is the official gene symbol as assigned NCBI GenBank.
	b	AB: Correlation between the protein abundances in mouse brain A and mouse brain B.
	c	AC: Correlation between the protein abundances in mouse brain A and mouse brain C.
	d	AD: Correlation between the protein abundances in mouse brain A and mouse brain D.
	e	AE: Correlation between the protein abundances in mouse brain A and mouse brain E.
	f	BC: Correlation between the protein abundances in mouse brain B and mouse brain C.
	g	BD: Correlation between the protein abundances in mouse brain B and mouse brain C.
	h	BE: Correlation between the protein abundances in mouse brain B and mouse brain E.
	i	CD: Correlation between the protein abundances in mouse brain C and mouse brain D.
	j	CE: Correlation between the protein abundances in mouse brain C and mouse brain E.
	k	DE: Correlation between the protein abundances in mouse brain D and mouse brain E.
	l	avgCor: Average correlation of protein abundances measured between all mouse brains.
	m	trDS: Differential Stability analysis of correlation between the protein abundances measured in all mouse brains analyzed in this study.

## Sheet: S3(E) corr <= 0.5 enrich
	Supplemental Table 3(E): Differential Stability Analysis - Functional enrichment in synaptic proteins which DO NOT correlate between individual brains
	Category:a	Term:b	Term Description:c	p-Value:d	Genes:e	Benjamini:f
	COG_ONTOLOGY		Posttranslational modification, protein turnover, chaperones	0.000549749	TRIM2, IPO7, PRDX6, PSMC2, USP5, NFS1, PSMD2, GDAP1L1, AFG3L2, ABCB7, GSTM5, DNAJA2, RABGGTA	0.0114815
	GOTERM_BP_FAT	GO:0006091	generation of precursor metabolites and energy	9.89572e-36	ATP5D, UQCRC2, PGAM1, UQCRFS1, NDUFS7, NDUFS6, NDUFS5, UQCR10, NDUFS4, GOT1, IDH3G, NDUFS8, ATP5L, CAT, PDHA1, SUCLA2, NDUFS3, NDUFS2, ATP5K, NDUFB11, NDUFB10, PFKL, CYCS, NDUFC2, PFKP, ATP6V1H, PFKM, CYB5B, NDUFA10, NDUFA12, PKM2, DLD, MDH2, MDH1, UQCRB, NDUFB3, NDUFB4, NDUFB6, NDUFB7, NDUFB8, NDUFB9, TMX4, GPI1, TPI1, ENO2, GAPDH, ENO1, NDUFA4, NDUFA5, DLST, NDUFA8, NDUFA9, NDUFA6, NDUFA7, CS, …	2.02664e-32
	GOTERM_BP_FAT	GO:0022900	electron transport chain	3.39734e-23	UQCRC2, NDUFB3, NDUFB4, NDUFB6, NDUFB7, NDUFB8, TMX4, NDUFB9, UQCRFS1, NDUFS7, NDUFS6, NDUFS5, UQCR10, NDUFS4, NDUFS8, NDUFS3, NDUFS2, NDUFA4, NDUFA5, NDUFB11, NDUFB10, NDUFA8, NDUFA9, NDUFA6, CYCS, NDUFA7, NDUFC2, CYB5B, NDUFA10, NDUFA12, NDUFV1, SDHC, NDUFV2, DLD, UQCRB	3.47888e-20
	GOTERM_BP_FAT	GO:0055114	oxidation reduction	9.1623e-16	CYB5R3, UQCRC2, PRDX2, PRDX3, UQCRFS1, PRDX1, MTHFD1, NDUFS7, NDUFS6, GSR, NDUFS5, UQCR10, IDH3G, NDUFS4, NDUFS8, CAT, PDHA1, HADH, NDUFS3, NDUFS2, ALDH6A1, NDUFB11, NDUFB10, CYCS, NDUFC2, QDPR, DECR1, CYB5B, ACADL, NDUFA10, NDUFA12, DHRS1, PRDX6, DLD, H2-KE6, MDH2, MDH1, UQCRB, HSD17B11, NDUFB3, NDUFB4, HSD17B10, ALDH18A1, NDUFB6, NDUFB7, NDUFB8, NDUFB9, TMX4, HSD17B12, GPD1L, CBR1, FASN, ALDH4A…	6.06293e-13
	GOTERM_BP_FAT	GO:0006412	translation	7.79683e-14	TUFM, RPL19, RPL14, RPL13, RPL15, IARS2, VARS, RPS3, IARS, EIF3B, RPL7, RPL6, RPLP0, RPL8, RPL3, LARS, EIF3L, RPL5, RPL10A, RPS20, RPL12, RPL4, RPS27A, EEF1A1, RPSA, YARS, SARS, EEF1A2, GARS, EPRS, RPL27, EEF2, LRRC47, EIF4B, RPS18, RPS16, EIF4A2, HARS, FARSB, RPS13, RPS11, FARSA, EEF1D	3.99041e-11
	GOTERM_BP_FAT	GO:0045333	cellular respiration	9.67383e-11	NDUFA5, DLST, NDUFB8, CS, NDUFA7, NDUFC2, IDH3B, IDH3A, UQCR10, IDH3G, SDHC, DLD, CAT, SUCLA2, MDH2, MDH1, UQCRB	3.9624e-08
	GOTERM_BP_FAT	GO:0008104	protein localization	4.52645e-10	AP1B1, TSG101, TLN2, AP1G1, RAB5C, CASK, NBEA, CLTC, CDC42, ANK2, AP3B2, RHOB, SEC24C, KPNB1, RAB21, DLG1, SCAMP5, SCAMP1, SCAMP3, MYO6, RAN, VPS45, STXBP1, MYH9, TIMM44, CDK5, MFN2, RAB18, IPO7, CD81, USO1, RAB14, TOMM22, PDCD6IP, RAB10, VPS26B, PACS1, PALM, RAB3C, NAPA, RDX, RIMS1, RAB7, PFN1, STX12, MACF1, RAB11B, VPS35, HSPA9, RAB2A, GDI1, GDI2, RRBP1, TOMM40, YWHAE, SCFD1, YWHAG, TOM1L2, RAB…	1.54503e-07
	GOTERM_BP_FAT	GO:0015980	energy derivation by oxidation of organic compounds	8.9883e-10	NDUFA5, DLST, NDUFB8, CS, NDUFA7, NDUFC2, IDH3B, IDH3A, UQCR10, GOT1, IDH3G, PYGM, SDHC, DLD, CAT, SUCLA2, MDH2, PYGB, MDH1, UQCRB	2.62972e-07
	GOTERM_BP_FAT	GO:0044275	cellular carbohydrate catabolic process	1.31064e-09	TALDO1, PFKL, PGAM1, PFKP, PFKM, GPI1, GPD1L, TPI1, PYGM, PKM2, ENO2, PDHA1, GAPDH, MDH2, ENO1, MDH1	3.35525e-07
	GOTERM_BP_FAT	GO:0030029	actin filament-based process	9.69915e-09	MYL6, MYO5A, CAPZA2, CALR, CAPZB, ITGB1, PFN1, CTTNBP2, SORBS1, GSN, RAC1, GRID2IP, PAFAH1B1, RHOG, DLG1, ROCK2, CSRP1, MYH9, EPB4.1L2, CORO1C, PPP1R9A, EPB4.1L1, CFL1, CDC42BPB, MYH10	2.20709e-06
	GOTERM_BP_FAT	GO:0046907	intracellular transport	1.43288e-08	MYO5A, MYL6, PACS1, AP1B1, AP1G1, CASK, NBEA, NAPA, CLTC, RIMS1, RAB7, CDC42, APP, STX12, MACF1, AP3B2, RHOB, PAFAH1B1, SEC24C, KPNB1, HSPA9, RAB2A, SCAMP3, MYO6, KIF5B, RAN, TOMM40, MYH9, CDK5, TIMM44, YWHAE, MFN2, YWHAG, IPO7, TOM1L2, GSK3B, RAB1, USO1, RAB10, VPS26B, MYH10	2.93454e-06
	GOTERM_BP_FAT	GO:0016192	vesicle-mediated transport	1.45603e-08	MYO5A, PACS1, AP1B1, AP1G1, NBEA, NAPA, CLTC, RIMS1, SRC, CDC42, CTTN, APP, STX12, GSN, ITGAV, SNPH, RAC1, AP3B2, RHOB, LGI3, RAPGEF4, SEC24C, SCAMP5, SCAMP1, RAB2A, MYO6, VPS45, STXBP1, GARS, SCRN1, PCLO, CORO1C, MARCH2, SCFD1, LRP1, RAB1, USO1, VAMP2, UNC13A, SH3GL2, DNM1, CACNA1A, MYH10	2.71086e-06
	GOTERM_BP_FAT	GO:0034613	cellular protein localization	1.51861e-08	PACS1, AP1B1, AP1G1, CASK, NBEA, NAPA, CLTC, RIMS1, RAB7, CDC42, STX12, ANK2, MACF1, AP3B2, SEC24C, KPNB1, HSPA9, RAB2A, SCAMP3, MYO6, RAN, TOMM40, CDK5, TIMM44, YWHAE, MFN2, YWHAG, TOM1L2, IPO7, GSK3B, RAB1, USO1, RAB10	2.59177e-06
	GOTERM_BP_FAT	GO:0015031	protein transport	1.5878e-08	AP1B1, AP1G1, RAB5C, TSG101, CASK, NBEA, CLTC, AP3B2, RHOB, SEC24C, KPNB1, RAB21, SCAMP5, SCAMP1, SCAMP3, MYO6, RAN, VPS45, STXBP1, MYH9, TIMM44, CDK5, MFN2, RAB18, IPO7, USO1, RAB14, TOMM22, PDCD6IP, RAB10, VPS26B, PACS1, RAB3C, NAPA, RIMS1, RAB7, STX12, MACF1, RAB11B, VPS35, HSPA9, RAB2A, GDI1, GDI2, RRBP1, TOMM40, YWHAE, SCFD1, YWHAG, TOM1L2, RAB35, GSK3B, RAB1	2.50139e-06
	GOTERM_BP_FAT	GO:0019320	hexose catabolic process	1.6745e-08	TALDO1, PFKL, PGAM1, PFKP, PFKM, GPI1, TPI1, PKM2, ENO2, PDHA1, GAPDH, MDH2, ENO1, MDH1	2.44956e-06
	GOTERM_BP_FAT	GO:0006007	glucose catabolic process	1.6745e-08	TALDO1, PFKL, PGAM1, PFKP, PFKM, GPI1, TPI1, PKM2, ENO2, PDHA1, GAPDH, MDH2, ENO1, MDH1	2.44956e-06
	GOTERM_BP_FAT	GO:0070727	cellular macromolecule localization	1.78571e-08	PACS1, AP1B1, AP1G1, CASK, NBEA, NAPA, CLTC, RIMS1, RAB7, CDC42, STX12, ANK2, MACF1, AP3B2, SEC24C, KPNB1, HSPA9, RAB2A, SCAMP3, MYO6, RAN, TOMM40, CDK5, TIMM44, YWHAE, MFN2, YWHAG, TOM1L2, IPO7, GSK3B, RAB1, USO1, RAB10	2.43808e-06
	GOTERM_BP_FAT	GO:0045184	establishment of protein localization	2.04392e-08	AP1B1, AP1G1, RAB5C, TSG101, CASK, NBEA, CLTC, AP3B2, RHOB, SEC24C, KPNB1, RAB21, SCAMP5, SCAMP1, SCAMP3, MYO6, RAN, VPS45, STXBP1, MYH9, TIMM44, CDK5, MFN2, RAB18, IPO7, USO1, RAB14, TOMM22, PDCD6IP, RAB10, VPS26B, PACS1, RAB3C, NAPA, RIMS1, RAB7, STX12, MACF1, RAB11B, VPS35, HSPA9, RAB2A, GDI1, GDI2, RRBP1, TOMM40, YWHAE, SCFD1, YWHAG, TOM1L2, RAB35, GSK3B, RAB1	2.61621e-06
	GOTERM_BP_FAT	GO:0006096	glycolysis	2.05931e-08	PFKL, PFKP, PGAM1, PFKM, GPI1, TPI1, PKM2, ENO2, PDHA1, GAPDH, MDH2, ENO1, MDH1	2.48086e-06
	GOTERM_BP_FAT	GO:0046365	monosaccharide catabolic process	2.74238e-08	TALDO1, PFKL, PGAM1, PFKP, PFKM, GPI1, TPI1, PKM2, ENO2, PDHA1, GAPDH, MDH2, ENO1, MDH1	3.12021e-06
	GOTERM_BP_FAT	GO:0006886	intracellular protein transport	3.0423e-08	PACS1, AP1B1, AP1G1, CASK, NBEA, NAPA, CLTC, RIMS1, RAB7, STX12, MACF1, AP3B2, SEC24C, KPNB1, HSPA9, RAB2A, SCAMP3, MYO6, RAN, TOMM40, CDK5, TIMM44, YWHAE, MFN2, YWHAG, TOM1L2, IPO7, GSK3B, RAB1, USO1, RAB10	3.27927e-06
	GOTERM_BP_FAT	GO:0019725	cellular homeostasis	3.6679e-08	MYO5A, TMX2, GNA11, TMX4, TMX3, PDIA6, PRDX2, PRDX3, PRDX1, TRF, MBP, ANXA7, GSR, APP, SV2A, DLG1, PRKCA, P4HB, HCN2, GRIN1, NLGN3, CACNG2, AFG3L2, ABCB7, SOD1, CDK5, PYGM, PRDX6, GNB1, FYN, TXNDC5, DLD, ASNA1, CACNA1A, ADD1	3.75592e-06
	GOTERM_BP_FAT	GO:0046164	alcohol catabolic process	3.69384e-08	TALDO1, PFKL, PGAM1, PFKP, PFKM, GPI1, GPD1L, TPI1, PKM2, ENO2, PDHA1, GAPDH, MDH2, ENO1, MDH1	3.60237e-06
	GOTERM_BP_FAT	GO:0030036	actin cytoskeleton organization	6.08289e-08	ROCK2, CAPZA2, CSRP1, MYH9, CALR, ITGB1, CAPZB, CORO1C, EPB4.1L2, CTTNBP2, PFN1, PPP1R9A, EPB4.1L1, SORBS1, GSN, RAC1, CFL1, GRID2IP, PAFAH1B1, RHOG, DLG1, MYH10, CDC42BPB	5.66261e-06
	GOTERM_BP_FAT	GO:0050808	synapse organization	7.69113e-08	MYO5A, APP, GPHN, MYO6, NRXN2, ANK3, TNC, NFASC, NLGN2, NLGN3, CACNG2, AFG3L2, CACNA1A	6.84842e-06
	GOTERM_BP_FAT	GO:0016052	carbohydrate catabolic process	1.02595e-07	TALDO1, PFKL, PGAM1, PFKP, PFKM, GPI1, GPD1L, TPI1, PYGM, PKM2, ENO2, PDHA1, GAPDH, MDH2, ENO1, MDH1	8.75472e-06
	GOTERM_BP_FAT	GO:0009060	aerobic respiration	1.83099e-07	DLST, IDH3G, SDHC, CS, IDH3B, CAT, SUCLA2, IDH3A, MDH2, MDH1	1.49993e-05
	GOTERM_BP_FAT	GO:0019226	transmission of nerve impulse	3.13985e-07	MYO5A, CAPZA2, MBP, CTTNBP2, APP, SYN3, PAFAH1B1, SV2A, GABRG2, MYO6, NRXN2, SLC25A4, GRIN1, SLC12A5, STXBP1, NLGN3, CACNG2, SOD1, AFG3L2, CDK5, PCLO, VDAC1, SLC17A6, FYN, VAMP2, CACNA1A	2.47321e-05
	GOTERM_BP_FAT	GO:0006006	glucose metabolic process	3.67783e-07	TALDO1, PFKL, PDK3, PFKP, PGAM1, PFKM, PCK2, GPI1, PCX, TPI1, PYGM, PKM2, ENO2, PDHA1, GAPDH, MDH2, CACNA1A, PYGB, ENO1, MDH1	2.78967e-05
	GOTERM_BP_FAT	GO:0006732	coenzyme metabolic process	5.13944e-07	DLST, TALDO1, CS, NFS1, IDH3B, ACLY, SOD1, IDH3A, MTHFD1L, MTHFD1, GSR, GPHN, TPI1, GGT7, IDH3G, SDHC, SUCLA2, MDH2, GSTP1, MDH1	3.75907e-05
	GOTERM_BP_FAT	GO:0006099	tricarboxylic acid cycle	6.18471e-07	DLST, IDH3G, SDHC, CS, IDH3B, SUCLA2, IDH3A, MDH2, MDH1	4.36759e-05
	GOTERM_BP_FAT	GO:0006084	acetyl-CoA metabolic process	6.95733e-07	DLST, IDH3G, SDHC, CS, IDH3B, ACLY, SUCLA2, IDH3A, MDH2, MDH1	4.74943e-05
	GOTERM_BP_FAT	GO:0046356	acetyl-CoA catabolic process	8.99674e-07	DLST, IDH3G, SDHC, CS, IDH3B, SUCLA2, IDH3A, MDH2, MDH1	5.94348e-05
	GOTERM_BP_FAT	GO:0051186	cofactor metabolic process	1.40068e-06	DLST, TALDO1, FECH, CS, NFS1, IDH3B, ACLY, SOD1, IDH3A, MTHFD1L, MTHFD1, GSR, GPHN, TPI1, CBR1, GGT7, IDH3G, SDHC, SUCLA2, MDH2, GSTP1, MDH1	8.96394e-05
	GOTERM_BP_FAT	GO:0006457	protein folding	1.83979e-06	FKBP8, TCP1, CCT2, CCT3, CALR, CANX, HSP90B1, CCT5, CCT4, PPIB, CCT8, HSPA4L, DNAJC5, HSPE1, HSPD1, HSPA8, HSPA9, DNAJA2	0.000114172
	GOTERM_BP_FAT	GO:0006119	oxidative phosphorylation	2.86255e-06	ATP5D, UQCR10, NDUFB8, ATP6V1E1, NDUFA7, DLD, NDUFC2, ATP5F1, ATP5L, ATP6V1H, ATP5K, UQCRB	0.000172412
	GOTERM_BP_FAT	GO:0043039	tRNA aminoacylation	3.07965e-06	IARS, YARS, SARS, FARSB, HARS, LARS, GARS, EPRS, FARSA, IARS2, VARS	0.000180188
	GOTERM_BP_FAT	GO:0006418	tRNA aminoacylation for protein translation	3.07965e-06	IARS, YARS, SARS, FARSB, HARS, LARS, GARS, EPRS, FARSA, IARS2, VARS	0.000180188
	GOTERM_BP_FAT	GO:0043038	amino acid activation	3.07965e-06	IARS, YARS, SARS, FARSB, HARS, LARS, GARS, EPRS, FARSA, IARS2, VARS	0.000180188
	GOTERM_BP_FAT	GO:0007010	cytoskeleton organization	3.47111e-06	PALM, TLN2, CAPZA2, CALR, CAPZB, ITGB1, CTTNBP2, PFN1, SORBS1, GSN, RAC1, GRID2IP, NEFH, PAFAH1B1, RHOG, DLG1, INA, CKAP5, ROCK2, CSRP1, MYH9, SOD1, PCLO, CORO1C, EPB4.1L2, PPP1R9A, EPB4.1L1, CFL1, CDC42BPB, MYH10	0.000197448
	GOTERM_BP_FAT	GO:0007268	synaptic transmission	3.76789e-06	MYO5A, GABRG2, MYO6, SLC25A4, NRXN2, CAPZA2, SLC12A5, GRIN1, STXBP1, NLGN3, PCLO, CDK5, VDAC1, CTTNBP2, APP, SLC17A6, SYN3, PAFAH1B1, VAMP2, SV2A, CACNA1A	0.000208536
	GOTERM_BP_FAT	GO:0009109	coenzyme catabolic process	4.50445e-06	DLST, IDH3G, SDHC, CS, IDH3B, SUCLA2, IDH3A, MDH2, MDH1	0.000242737
	GOTERM_BP_FAT	GO:0006887	exocytosis	5.87862e-06	SCAMP1, MYO5A, VPS45, SCRN1, GARS, STXBP1, PCLO, RIMS1, SCFD1, RAPGEF4, LGI3, VAMP2, UNC13A, CACNA1A, SCAMP5, MYH10	0.000308656
	GOTERM_BP_FAT	GO:0019318	hexose metabolic process	6.51659e-06	TALDO1, PFKL, PDK3, PFKP, PGAM1, PFKM, PCK2, GPI1, PCX, TPI1, PYGM, PKM2, ENO2, PDHA1, GAPDH, MDH2, CACNA1A, PYGB, ENO1, MDH1	0.000333595
	GOTERM_BP_FAT	GO:0045454	cell redox homeostasis	8.09617e-06	TMX2, P4HB, GSR, PRDX6, TXNDC5, TMX4, TMX3, DLD, PDIA6, PRDX2, PRDX3, PRDX1	0.000404333
	GOTERM_BP_FAT	GO:0051187	cofactor catabolic process	1.00703e-05	DLST, IDH3G, SDHC, CS, IDH3B, SUCLA2, IDH3A, MDH2, MDH1	0.000490928
	GOTERM_BP_FAT	GO:0042592	homeostatic process	1.4289e-05	MYO5A, TMX2, GNA11, TMX4, TMX3, PDIA6, PRDX2, SFXN1, PRDX3, PRDX1, TRF, MBP, HSPA1L, ANXA7, GSR, APP, GOT1, RAC1, SV2A, DLG1, PRKCA, HCN2, P4HB, FECH, GRIN1, NLGN3, PFKM, CACNG2, AFG3L2, ABCB7, SOD1, CDK5, HBA-A1, PYGM, PRDX6, GNB1, FYN, TXNDC5, DLD, ASNA1, CACNA1A, ADD1	0.000680329
	GOTERM_BP_FAT	GO:0032940	secretion by cell	2.57986e-05	MYO5A, SCAMP1, MYO6, NRXN2, VPS45, STXBP1, SCRN1, GARS, PCLO, RIMS1, SCFD1, SYN3, NTRK2, RAPGEF4, LGI3, VAMP2, UNC13A, CACNA1A, SCAMP5, MYH10	0.0012001
	GOTERM_BP_FAT	GO:0016044	membrane organization	2.75379e-05	OPA1, MYO6, AP1B1, AP1G1, STXBP1, SYT7, SOD1, MFN2, CORO1C, MARCH2, CTTN, APP, LRP1, ITGAV, SNPH, RAC1, AP3B2, USO1, PAFAH1B1, VAMP2, UNC13A, SH3GL2, DNM1, DLG1, MYH10	0.00125251
	GOTERM_BP_FAT	GO:0005996	monosaccharide metabolic process	3.73392e-05	TALDO1, PFKL, PDK3, PFKP, PGAM1, PFKM, PCK2, GPI1, PCX, TPI1, PYGM, PKM2, ENO2, PDHA1, GAPDH, MDH2, CACNA1A, PYGB, ENO1, MDH1	0.00166106
	GOTERM_BP_FAT	GO:0008064	regulation of actin polymerization or depolymerization	4.80742e-05	ARPC1A, PFN1, ARPC3, GSN, CAPZA2, RAC1, CFL1, RDX, CAPZB, DLG1	0.00209267
	GOTERM_BP_FAT	GO:0030832	regulation of actin filament length	5.66056e-05	ARPC1A, PFN1, ARPC3, GSN, CAPZA2, RAC1, CFL1, RDX, CAPZB, DLG1	0.00241233
	GOTERM_BP_FAT	GO:0007267	cell-cell signaling	7.68014e-05	MYO5A, CAPZA2, TNC, CTTNBP2, APP, SYN3, RAPGEF4, PAFAH1B1, SV2A, GABRG2, MYO6, NRXN2, SLC25A4, DLGAP2, GRIN1, SLC12A5, STXBP1, NLGN3, CDK5, PCLO, VDAC1, SLC17A6, NTRK2, VAMP2, CACNA1A	0.00320496
	GOTERM_BP_FAT	GO:0046903	secretion	8.9788e-05	MYO5A, SCAMP1, MYO6, NRXN2, VPS45, STXBP1, SCRN1, GARS, PCLO, RIMS1, SCFD1, SYN3, NTRK2, RAPGEF4, LGI3, VAMP2, UNC13A, CAR2, CACNA1A, SCAMP5, MYH10	0.00367113
	GOTERM_BP_FAT	GO:0017157	regulation of exocytosis	9.2344e-05	RAB3C, LGI3, RAPGEF4, VAMP2, CDK5, PCLO, CACNA1A, SCAMP5	0.00370155
	GOTERM_BP_FAT	GO:0007264	small GTPase mediated signal transduction	9.7857e-05	RAB2A, GDI1, GDI2, RAB3C, ROCK2, RAB5C, G3BP2, RAB7, CDC42, DIRAS2, RAB18, RAB1, RAB35, RAC1, RAB14, RAB11B, RHOB, RAPGEF4, ARL8B, RAB10, RAB21, RHOG, ARHGDIA	0.00384683
	GOTERM_BP_FAT	GO:0006873	cellular ion homeostasis	0.000115715	MYO5A, PRKCA, HCN2, GNA11, GRIN1, NLGN3, CACNG2, AFG3L2, ABCB7, SOD1, CDK5, TRF, MBP, ANXA7, APP, PYGM, FYN, GNB1, DLD, SV2A, ASNA1, CACNA1A, DLG1	0.00446169
	GOTERM_BP_FAT	GO:0030833	regulation of actin filament polymerization	0.00013881	ARPC1A, PFN1, ARPC3, GSN, CAPZA2, RAC1, RDX, CAPZB, DLG1	0.00525101
	GOTERM_BP_FAT	GO:0032271	regulation of protein polymerization	0.000139181	ARPC1A, PFN1, CTTNBP2, ARPC3, GSN, CAPZA2, RAC1, RDX, CAPZB, DLG1	0.00516954
	GOTERM_BP_FAT	GO:0051493	regulation of cytoskeleton organization	0.000159737	ROCK2, CAPZA2, RDX, CAPZB, ARPC1A, PFN1, CTTNBP2, ARPC3, GSN, RAC1, CFL1, CLASP2, DLG1	0.00582525
	GOTERM_BP_FAT	GO:0055082	cellular chemical homeostasis	0.0001704	MYO5A, PRKCA, HCN2, GNA11, GRIN1, NLGN3, CACNG2, AFG3L2, ABCB7, SOD1, CDK5, TRF, MBP, ANXA7, APP, PYGM, FYN, GNB1, DLD, SV2A, ASNA1, CACNA1A, DLG1	0.00610425
	GOTERM_BP_FAT	GO:0032956	regulation of actin cytoskeleton organization	0.000208575	ARPC1A, PFN1, ARPC3, GSN, CAPZA2, RAC1, CFL1, RDX, CAPZB, DLG1	0.00733857
	GOTERM_BP_FAT	GO:0050801	ion homeostasis	0.000235608	MYO5A, PRKCA, HCN2, FECH, GNA11, GRIN1, NLGN3, CACNG2, AFG3L2, ABCB7, SOD1, CDK5, TRF, MBP, ANXA7, APP, PYGM, FYN, GNB1, DLD, SV2A, ASNA1, CACNA1A, DLG1	0.00814598
	GOTERM_BP_FAT	GO:0032970	regulation of actin filament-based process	0.00023728	ARPC1A, PFN1, ARPC3, GSN, CAPZA2, RAC1, CFL1, RDX, CAPZB, DLG1	0.00806741
	GOTERM_BP_FAT	GO:0042391	regulation of membrane potential	0.000247831	MYO5A, HCN2, FYN, GNA11, DLD, GRIN1, NLGN3, CACNG2, AFG3L2, SOD1, CDK5, CACNA1A, DLG1, MBP	0.00828712
	GOTERM_BP_FAT	GO:0030866	cortical actin cytoskeleton organization	0.000255507	EPB4.1L2, CORO1C, EPB4.1L1, CALR, DLG1	0.00840553
	GOTERM_BP_FAT	GO:0042773	ATP synthesis coupled electron transport	0.00029146	UQCR10, NDUFB8, NDUFA7, DLD, NDUFC2, UQCRB	0.00943137
	GOTERM_BP_FAT	GO:0051969	regulation of transmission of nerve impulse	0.000333497	MYO6, GRIN1, STXBP1, CTNND2, NLGN2, NLGN3, RIMS1, CDK5, TRF, YWHAG, NTRK2, PRKACA, CACNA1A	0.0106169
	GOTERM_BP_FAT	GO:0022904	respiratory electron transport chain	0.000334185	NDUFA5, UQCR10, NDUFB8, NDUFA7, DLD, NDUFC2, UQCRB	0.0104759
	GOTERM_BP_FAT	GO:0044271	nitrogen compound biosynthetic process	0.000362871	ATP5D, ADCY1, ALDH18A1, FECH, ATP1B3, NFS1, ATP5F1, QDPR, ATP6V1H, AMPD2, MTHFD1L, MTHFD1, NME2, GPHN, GOT1, ATIC, ATP6V1E1, PHGDH, ALDH4A1, ATP5L, PSAT1, ATP5K, ATP8A1, PRPS1	0.0111989
	GOTERM_BP_FAT	GO:0043254	regulation of protein complex assembly	0.000386905	ARPC1A, PFN1, CTTNBP2, ARPC3, GSN, CAPZA2, RAC1, RDX, CAPZB, DLG1	0.0117592
	GOTERM_BP_FAT	GO:0042743	hydrogen peroxide metabolic process	0.000497937	CYCS, PRDX2, CAT, PRDX3, SOD1, PRDX1	0.0148885
	GOTERM_BP_FAT	GO:0031644	regulation of neurological system process	0.000551227	MYO6, GRIN1, STXBP1, CTNND2, NLGN2, NLGN3, RIMS1, CDK5, TRF, YWHAG, NTRK2, PRKACA, CACNA1A	0.0162324
	GOTERM_BP_FAT	GO:0060627	regulation of vesicle-mediated transport	0.000583349	RAB3C, RAB5C, SNPH, LGI3, RAPGEF4, VAMP2, CALR, CDK5, PCLO, CACNA1A, SCAMP5	0.0169272
	GOTERM_BP_FAT	GO:0044057	regulation of system process	0.000652496	PRKCA, MYO6, GRIN1, STXBP1, CTNND2, NLGN2, ADRBK1, NLGN3, SOD1, TPM1, RIMS1, CDK5, TRF, ANXA6, YWHAG, NTRK2, PRKACA, CACNA1A	0.0186513
	GOTERM_BP_FAT	GO:0050804	regulation of synaptic transmission	0.000689898	YWHAG, MYO6, NTRK2, GRIN1, CTNND2, STXBP1, NLGN2, PRKACA, NLGN3, CDK5, RIMS1, CACNA1A	0.0194391
	GOTERM_BP_FAT	GO:0030865	cortical cytoskeleton organization	0.000800518	EPB4.1L2, CORO1C, EPB4.1L1, CALR, DLG1	0.0222169
	GOTERM_BP_FAT	GO:0030705	cytoskeleton-dependent intracellular transport	0.000848132	MYL6, MYO5A, APP, KIF5B, PAFAH1B1, MYH9, MYH10	0.023209
	GOTERM_BP_FAT	GO:0048878	chemical homeostasis	0.00099016	MYO5A, GNA11, TRF, MBP, ANXA7, APP, GOT1, SV2A, DLG1, PRKCA, HCN2, FECH, GRIN1, NLGN3, PFKM, CACNG2, SOD1, ABCB7, AFG3L2, CDK5, PYGM, FYN, GNB1, DLD, ASNA1, CACNA1A	0.0266888
	GOTERM_BP_FAT	GO:0044087	regulation of cellular component biogenesis	0.0010137	ARPC1A, PFN1, CTTNBP2, ARPC3, GSN, CAPZA2, RAC1, GRIN1, RDX, CAPZB, DLG1	0.0269603
	GOTERM_BP_FAT	GO:0042775	mitochondrial ATP synthesis coupled electron transport	0.00109016	UQCR10, NDUFB8, DLD, NDUFC2, UQCRB	0.0285944
	GOTERM_BP_FAT	GO:0042542	response to hydrogen peroxide	0.00121718	PPP2CB, PRDX2, CAT, PRDX3, SOD1, PRDX1	0.0314724
	GOTERM_BP_FAT	GO:0032989	cellular component morphogenesis	0.0012598	L1CAM, BRSK1, ITGB1, CUL3, CDC42, APP, MACF1, ANK3, RAC1, PAFAH1B1, CLASP2, HNRNPAB, KIF5C, NFASC, DPYSL5, STXBP1, MYH9, SOD1, AFG3L2, CDK5, MFN2, CFL1, CACNA1A, MYH10, ADD1	0.0321515
	GOTERM_BP_FAT	GO:0009259	ribonucleotide metabolic process	0.00135181	ATP5D, ATP1B3, ATP5F1, ATP6V1H, AMPD2, LONP1, NME2, ATIC, ATP6V1E1, ATP5L, ATP5K, PRPS1, ATP8A1	0.0340369
	GOTERM_BP_FAT	GO:0000302	response to reactive oxygen species	0.00136594	PRDX6, PPP2CB, PRDX2, CAT, PRDX3, SOD1, PRDX1	0.0339695
	GOTERM_BP_FAT	GO:0032535	regulation of cellular component size	0.00146426	RTN4, CAPZA2, RDX, CAPZB, ARPC1A, PFN1, APP, ARPC3, GSN, RAC1, CD81, CFL1, NDUFS3, CACNA1A, DLG1	0.0359361
	GOTERM_BP_FAT	GO:0009260	ribonucleotide biosynthetic process	0.00163955	ATP5D, NME2, ATP1B3, ATIC, ATP6V1E1, ATP5F1, ATP5L, ATP6V1H, AMPD2, ATP5K, ATP8A1, PRPS1	0.03968
	GOTERM_BP_FAT	GO:0030030	cell projection organization	0.00177763	MYO6, KIF5C, NFASC, STXBP1, DPYSL5, RDX, L1CAM, MYH9, AFG3L2, SOD1, CDK5, CAPZB, CDC42, APP, PPP1R9A, PRDX6, ANK3, RAC1, CFL1, TTYH1, PHGDH, CACNA1A, MYH10	0.0424514
	GOTERM_BP_FAT	GO:0018130	heterocycle biosynthetic process	0.00179909	MTHFD1, GPHN, FECH, ALDH18A1, NFS1, QDPR, ALDH4A1, MTHFD1L	0.0424587
[truncated: 233 more rows]

## Sheet: Legend S3(E)
	a	Functional category assigned to a given set of proteins by the database searched.
[truncated: 5 more rows]
