# Supplementary material for: Regional Diversity in the Postsynaptic Proteome of the Mouse Brain
Source: Proteomes. 2018 Aug 1;6(3):31. doi: 10.3390/proteomes6030031 (PMC6161190; doi:10.3390/proteomes6030031)
Supplement: Supplementary file 1 [file proteomes-06-00031-s001.zip › SUPPL/Supplementary Table 4_Summary of the 868 Differentially Abundant Synaptic Proteins by Brain Region.xlsx]

## Sheet: Brain Region Summary
	Supplemental Table 4: Summary of 868 proteins differentially abundant across the 7 integral regions of the adult mouse braina
	Accessionb		Peptide countc	Unique peptidesd	Confidence scoree	Anova (p)f	Max fold changeg	Highest mean conditionh	Lowest mean conditioni	Gene Namej	Descriptionk
	GI	12851714	2	2	78.03	0.00945476	106.233	CB	ST	Scfd1	unnamed protein product
	GI	111600076	2	2	57.4	1.01333e-08	36.2423	CB	CxM	Cep76	Centrosomal protein 76
	GI	14702189	7	7	283.9	6.49881e-08	30.1139	CB	CxM	Grm1	metabotropic glutamate receptor type 1
	GI	224282176	9	8	416.65	4.28435e-11	22.3228	CB	Hic	Arhgef33	rho guanine nucleotide exchange factor 33
	GI	115395	3	2	178.53	8.52004e-09	21.4045	CB	CxCA	Calb1	Calbindin
	GI	11066194	2	2	133.58	2.7967e-09	18.5135	CB	CxM	Slc20a2	type III sodium-dependent phosphate transporter
	GI	133778992	5	4	228.01	4.93099e-09	16.2527	CB	Hic	Kcnc3	potassium voltage-gated channel subfamily C member 3
	GI	11692645	2	2	121.26	5.78053e-11	16.2453	CB	ST	Asph	aspartly beta-hydroxylase
	GI	26342260	2	2	75.67	2.5443e-08	15.4712	CB	CxM	Trpm3	unnamed protein product
	GI	568940842	61	59	3721.96	1.11022e-16	13.9958	CB	Hyp	Itpr1	inositol 1,4,5-trisphosphate receptor type 1 isoform X4
	GI	498915	9	8	523.58	5.01102e-08	12.5855	CB	CxM	Grid2	glutamate receptor channel delta 2 subunit
	GI	3834613	10	9	579.63	6.66134e-16	10.6807	CB	CxM	Homer3	homer-3
	GI	50367	2	2	143.87	8.38218e-14	10.3272	CB	ST	Camk4	Ca++-dependent calmodulin binding kinase IV
	GI	74184706	3	3	136.33	3.3996e-11	10.2225	CB	CxCA	Shisa6	unnamed protein product
	GI	12847703	3	3	200.64	1.181e-10	9.68135	CB	Hic	Tmem163	unnamed protein product
	GI	148707653	17	10	1153.56	2.77556e-15	9.10004	CB	Hic	Syt2	synaptotagmin II
	GI	54874	2	2	68.33	4.23013e-08	8.38768	CB	Hic	Fkbp4	unknown protein
	GI	148676634	36	2	2810.74	2.31087e-11	8.19512	CB	Hic	Stx1b	syntaxin binding protein 1, isoform CRA_b
	GI	163838651	3	2	212.3	1.34132e-07	7.96545	CB	CxM	Kcnc1	potassium voltage-gated channel subfamily C member 1 isoform A
	GI	11127640	2	2	47.89	0.000116329	7.57242	CB	Hyp	Grid2ip	GluR-delta2 philic-protein
	GI	148698176	4	3	149.33	6.98645e-09	7.48682	CB	Hic	Epb4.1	erythrocyte protein band 4.1
	GI	283549150	14	13	695.58	9.55428e-11	7.47818	CB	Hyp	Shank1	SH3 and multiple ankyrin repeat domains protein 1
	GI	37360016	2	2	74.96	1.16594e-09	7.35374	CB	ST	Arhgap26	mKIAA0621 protein
	GI	50287	4	4	277.16	3.33067e-16	7.09014	CB	CxM	Car8	carbonic anhydrase-related polypeptide
	GI	148699769	5	3	272.8	9.71591e-09	7.01967	CB	Hic	Slc1a6	solute carrier family 1 (high affinity aspartate/glutamate transporter), member 6
	GI	1438539	9	5	668.71	1.75859e-13	6.80221	CB	Hyp	Atp2a3	sarcoendoplasmic reticulum Ca2+ ATPase SERCA3b
	GI	13637964	6	5	220.15	2.9976e-15	6.36592	CB	Hic	Calb2	Calretinin
	GI	160707915	29	24	1418.86	2.22045e-16	6.26975	CB	Hic	Ank1	ankyrin-1 isoform 1
	GI	292630942	3	3	82.72	0.00212179	6.17518	CB	CxM	Syne1	Nesprin-1
	GI	15991284	3	3	96.31	7.00151e-12	6.05286	CB	Hyp	Syt12	synaptotagmin XII
	GI	33390901	5	5	204.84	3.91909e-14	5.98809	CB	Hyp	Dagla	neural stem cell-derived dendrite regulator
	GI	13435786	2	2	66.28	0.00012525	5.94122	CB	ST	Hagh	Hydroxyacyl glutathione hydrolase
	GI	54769	3	3	130.38	3.605e-05	5.42939	CB	Hyp	Tnc	precursor tenascin protein
	GI	148681818	13	4	784.35	1.64939e-10	5.42924	CB	CxM	Ahcyl2	RIKEN cDNA 4631427C17
	GI	33585791	6	6	327.18	6.55689e-11	5.42125	CB	CxCA	Rmdn3	Family with sequence similarity 82, member A2
	GI	26327997	3	3	153.48	7.13362e-10	5.40038	CB	ST	Lxn	unnamed protein product
	GI	126752	4	4	306.98	2.4498e-07	5.07807	CB	Hic	Marcks	Myristoylated alanine-rich C-kinase substrate
	GI	12805081	3	2	113.57	2.45096e-05	5.00175	CB	ST	Hpcal1	Hippocalcin-like 1
	GI	21666430	2	2	111.85	1.20474e-06	4.91536	CB	ST	Ablim1	actin-binding LIM protein 1 long isoform
	GI	116283918	5	2	249.96	1.11526e-08	4.90396	CB	CxCA	MAP4	Mtap4 protein
	GI	12860388	2	2	87.41	0.000243339	4.78522	CB	CxM	Rrbp1	unnamed protein product
	GI	210147430	18	18	1429.88	4.44089e-16	4.64324	CB	CxM	Slc4a4	electrogenic sodium bicarbonate cotransporter 1 isoform b
	GI	3719259	6	6	405.36	1.19571e-13	4.59568	CB	ST	Mpp3	Dlgh3 protein
	GI	116420	5	2	188.93	9.54911e-10	4.48215	CB	Hyp	Kcna1	Potassium voltage-gated channel subfamily A member 1
	GI	49728	2	2	50	0.000130977	4.42361	CB	ST	Pdia4	unnamed protein product
	GI	32966225	5	4	374.52	2.74965e-09	4.36925	CB	CxCA	Kctd12	predominantly fetal expressed T1 domain
	GI	12839092	3	3	114.26	8.69478e-09	4.33274	CB	ST	Asrgl1	unnamed protein product
	GI	49948	12	12	1076.94	2.66454e-15	4.27236	CB	Hic	Atp1b2	unnamed protein product
	GI	1763275	2	2	96.02	1.36387e-05	4.19963	CB	Hyp	Anp32a	acidic nuclear phosphoprotein pp32
	GI	737473	9	7	816.9	1.14003e-08	4.07779	CB	CxM	Slc1a6	Glu transporter
	GI	12836245	2	2	74.27	3.3314e-08	3.99089	CB	ST	Erp29	unnamed protein product
	GI	26342412	2	2	64.16	1.04488e-08	3.83496	CB	CxM	Mtss1l	unnamed protein product
	GI	18030036	2	2	107.68	1.23837e-05	3.82981	CB	Hyp	Setd7	histone H3-K4 methyltransferase
	GI	26350559	5	4	177.54	6.85008e-14	3.81166	CB	Hic	Inpp5a	unnamed protein product
	GI	169403965	10	9	445.42	5.91547e-05	3.79347	CB	Hyp	Shank2	SH3 and multiple ankyrin repeat domains protein 2 isoform b
	GI	74178307	4	4	150.71	6.95271e-08	3.79314	CB	CxM	Ndufv3	unnamed protein product
	GI	13278136	4	4	164.3	1.82272e-05	3.78308	CB	ST	Hibadh	3-hydroxyisobutyrate dehydrogenase
	GI	13094204	8	7	446.91	4.44089e-16	3.75132	CB	Hic	Acsbg1	lipidosis-related protein Lipidosin
	GI	191804	4	4	190.41	1.08348e-09	3.73313	CB	Hic	Aldh1a1	aldehyde dehydrogenase II
	GI	12859751	2	2	128.28	1.02728e-07	3.71224	CB	CxM	Acad8	unnamed protein product
	GI	12836943	4	4	299.56	1.42147e-07	3.69229	CB	ST	Btbd17	unnamed protein product
	GI	14278935	5	5	172.97	2.75981e-08	3.5329	CB	ST	Clmn	calmin alpha
	GI	12847337	2	2	181.66	0.00561032	3.45219	CB	ST	Armc10	unnamed protein product
	GI	4185567	3	3	110.1	0.0142514	3.44648	CB	Hyp	Rapgef4	cAMP-dependent Rap1 guanine-nucleotide exchange factor
	GI	4581879	2	2	93.77	6.57203e-05	3.44396	CB	ST	Prodh	proline dehydrogenase
	GI	12833114	2	2	74.5	0.000494831	3.38956	CB	ST	Hdhd2	unnamed protein product
	GI	3642984	39	22	3435.5	2.85771e-13	3.37589	CB	Hyp	Atp2b2	plasma membrane Ca2+-ATPase 2
	GI	148690793	7	5	299.15	1.29614e-10	3.34528	CB	Hic	Myh14	myosin, heavy polypeptide 14, isoform CRA_a
	GI	12836758	21	19	1435.45	5.87752e-13	3.31854	CB	Hic	Aldoc	unnamed protein product
	GI	26383338	4	4	254.58	0.000190987	3.30013	CB	CxCA	Fam213a	unnamed protein product
	GI	192728	18	18	1546.58	1.49938e-08	3.27833	CB	ST	Ckb	creatine kinase
	GI	74141425	14	14	655.28	3.99857e-06	3.27223	CB	CxCA	Anxa6	unnamed protein product
	GI	3986762	6	6	251.99	1.72639e-10	3.23188	CB	Hic	Abhd16a	NG26
	GI	45768379	2	2	71.38	0.00881698	3.22771	CB	Hic	Lpcat4	Lysophosphatidylcholine acyltransferase 4
	GI	124286811	8	6	544.16	0.0113571	3.1992	CB	CxCA	Nefh	neurofilament heavy polypeptide
	GI	114978	3	2	132.77	3.97904e-10	3.17594	CB	Hic	Sept4	Septin-4
	GI	120538465	26	20	1255.88	2.77689e-12	3.12096	CB	CxM	Sptb	Spectrin beta 1
	GI	198884	3	3	128.43	0.262451	3.11485	CB	Hic	Lta4h	leukotriene A-4 hydrolase
	GI	26338818	2	2	68.43	3.39792e-09	3.10483	CB	Hyp	Coro2b	unnamed protein product
	GI	50510	8	8	336.23	2.80867e-09	3.10407	CB	CxM	Gja1	connexin 43
	GI	50299	2	2	58.7	8.30819e-06	3.07854	CB	ST	Ctsd	cathepsin D
	GI	26326779	2	2	67.2	0.158965	3.07317	CB	ST	Lars	unnamed protein product
	GI	1261920	2	2	154.28	1.18325e-05	3.05231	CB	ST	Lasp1	Lasp-1
	GI	563829	2	2	73.7	0.00087385	3.01331	CB	CxM	Slc27a1	fatty acid transport protein
	GI	3395385	3	3	156.47	4.1851e-05	3.00022	CB	CxCA	Gpr37l1	G-protein coupled receptor
	GI	52221167	6	6	322.75	5.34195e-12	2.99004	CB	CxM	Hepacam	Hepacam protein
	GI	22135657	2	2	112.53	0.000249745	2.9748	CB	ST	Ubap2l	Ubiquitin associated protein 2-like
	GI	202423	12	8	830.29	4.59263e-05	2.94704	CB	ST	Pgk1	phosphoglycerate kinase
	GI	148685898	9	6	772.49	1.72435e-07	2.94664	CB	ST	Dpysl4	dihydropyrimidinase-like 4, isoform CRA_d
	GI	111599326	36	22	2736.63	2.35589e-13	2.93059	CB	CxM	Atp2b3	ATPase, Ca++ transporting, plasma membrane 3
	GI	13624751	2	2	74.62	2.05983e-05	2.92029	CB	Hic	Gsr	glutathione reductase
	GI	4877395	2	2	94.48	0.000232777	2.91439	CB	ST	Ak4	adenylate kinase 4
	GI	74143617	4	4	173.13	0.00104795	2.90028	CB	ST	Inpp4a	unnamed protein product
	GI	50442	2	2	63.48	0.0186252	2.88974	CB	Hic	Serpina3k	contrapsin
	GI	22297523	16	7	1017.26	1.01963e-11	2.87995	CB	Hic	Ahcyl1	S-adenosylhomocysteine hydrolase-like protein
	GI	53697	22	21	1477.94	2.19824e-14	2.86864	CB	Hyp	Prkcg	protein kinase C gamma
	GI	74182784	8	8	474.24	1.65423e-14	2.85449	CB	Hic	Ndrg2	unnamed protein product
	GI	23271768	2	2	46.47	0.00122542	2.85121	CB	CxM	MAP7d1	Microtubule-associated protein 7 domain containing 1
	GI	642028	2	2	74.17	3.9552e-07	2.80043	CB	Hic	Stxbp3	vesicle transport protein
	GI	2708818	2	2	87.61	1.61588e-05	2.78278	CB	CxF	Cox7a2	cytochrome c oxidase subunit VIIa-L precursor
	GI	12843937	2	2	67.66	0.000579013	2.75476	CB	ST	Carkd	unnamed protein product
	GI	14250287	4	3	153.22	0.000735392	2.72558	CB	ST	Ddx1	DEAD (Asp-Glu-Ala-Asp) box polypeptide 1
	GI	18958261	4	2	262.18	0.00239875	2.72466	CB	CxM	Cacna1a	CaV2.1
	GI	12851187	36	3	3233.57	1.84293e-07	2.70395	CB	ST	Tubb4a	unnamed protein product
	GI	6967017	26	19	1968.65	7.37865e-12	2.68512	CB	Hyp	Atp2a2	sarco/endoplasmic reticulum Ca2+ ATPase
	GI	12848292	2	2	50.3	2.24294e-05	2.68036	CB	ST	Mpc1	unnamed protein product
	GI	26326697	5	5	218.68	4.03623e-05	2.66801	CB	CxM	Ckap4	unnamed protein product
	GI	4520342	11	10	581.43	3.33067e-16	2.65016	CB	CxM	Cpne6	N-copine
	GI	148707080	64	39	5512.75	5.66214e-15	2.63334	CB	CxM	Atp1a2	mCG142115, isoform CRA_b
	GI	26331284	7	7	331.76	2.44937e-12	2.63218	CB	Hic	Sfxn5	unnamed protein product
	GI	53454	5	5	307.73	6.1655e-07	2.63126	CB	CxCA	Ncl	nucleolin
	GI	24660268	10	6	476.31	1.77711e-07	2.63122	CB	Hyp	Slc4a10	Solute carrier family 4, sodium bicarbonate cotransporter-like, member 10
	GI	1493833	2	2	128.45	0.000297735	2.60637	CB	CxCA	Stim1	stromal cell protein
	GI	12832113	14	2	1095.03	0.000182986	2.53961	CB	Hic	Hbb-b1	unnamed protein product
	GI	11493641	11	11	1080.72	4.56337e-07	2.53555	CB	ST	Cadm3	nectin-like protein 1
	GI	12859733	5	5	185.4	5.29572e-09	2.51297	CB	CxCA	Add3	unnamed protein product
	GI	112180772	4	3	146.18	1.35232e-05	2.47193	CB	ST	Vapa	Vesicle-associated membrane protein, associated protein A
	GI	148701112	76	69	5669.75	3.50692e-10	2.47109	CB	Hyp	Sptbn2	spectrin beta 3
	GI	12836685	3	2	120.45	3.32481e-05	2.446	CB	ST	Prkar1a	unnamed protein product
	GI	1146432	2	2	116.27	0.0104575	2.40263	CB	CxM	Tst	rhodanese
	GI	148675679	50	30	4695.65	9.69225e-14	2.39873	CB	Hyp	Atp1a1	ATPase, Na+/K+ transporting, alpha 1 polypeptide, isoform CRA_a
	GI	1125026	2	2	72.56	0.00388664	2.37476	CB	CxF	Hadh	3-hydroxyacyl CoA dehydrogenase
	GI	881390	2	2	45.26	0.000974751	2.32193	CB	Hic	Psap	sulfated glycoprotein
	GI	20071455	3	3	174.2	7.56426e-07	2.32013	CB	Hyp	Cacnb4	Calcium channel, voltage-dependent, beta 4 subunit
	GI	5815347	6	5	414.11	0.000184429	2.31712	CB	ST	Mtch2	mitochondrial carrier homolog 2
	GI	12849722	4	4	190.47	0.000508798	2.31562	CB	Hic	Scrn1	unnamed protein product
	GI	560008	10	10	405.17	5.55653e-11	2.30524	CB	CxM	Slc12a2	putative basolateral Na-K-2Cl cotransporter
	GI	3647327	19	19	1050.16	0.000120908	2.27124	CB	Hic	Alb	serum albumin
	GI	50595	2	2	84.51	0.0217323	2.24711	CB	ST	Cat	unnamed protein product
	GI	148701297	12	6	555.29	1.73075e-06	2.24053	CB	Hic	Pygm	muscle glycogen phosphorylase
	GI	13097375	6	6	454.03	4.85794e-09	2.22798	CB	ST	Etfa	Electron transferring flavoprotein, alpha polypeptide
	GI	123702073	4	3	303.57	1.75544e-08	2.20653	CB	ST	Vamp1	vesicle-associated membrane protein 1 isoform b
	GI	2398727	7	6	237.77	1.59133e-06	2.20557	CB	CxCA	Pitpnm1	Dres9
	GI	148704588	12	9	616.39	1.8731e-10	2.1858	CB	CxCA	Rtn1	reticulon 1, isoform CRA_a
	GI	13905140	3	2	120.63	0.00293674	2.14091	CB	ST	Farsa	Farsa protein
	GI	726095	5	5	221.76	0.00606226	2.14085	CB	CxM	Acadl	long-chain acyl-CoA dehydrogenase
	GI	26330101	2	2	91.48	0.0317858	2.1404	CB	Hic	Fam134a	unnamed protein product
	GI	387414	9	9	647.76	1.07575e-05	2.13711	CB	CxF	Mbp	18.5 kd myelin basic protein, partial
	GI	19684151	7	7	383.77	2.27715e-05	2.12456	CB	ST	Aldh1l1	Aldehyde dehydrogenase 1 family, member L1
	GI	6141568	3	3	174.39	1.28175e-07	2.12149	CB	ST	Ndrg3	Ndr1 related protein Ndr3
	GI	14250269	6	6	261.81	3.57884e-05	2.11294	CB	Hic	Trf	Unknown (protein for IMAGE
	GI	66570894	5	5	151.46	0.0101189	2.09784	CB	ST	Ckap5	Cytoskeleton associated protein 5
	GI	9755879	4	4	158.19	3.45207e-09	2.09599	CB	Hic	Sacm1l	Sac1p protein
	GI	19068139	10	10	840.09	9.19367e-07	2.06852	CB	ST	Cadm4	membrane glycoprotein
	GI	12836373	7	7	320.87	8.65556e-10	2.06065	CB	CxM	Hsd17b4	unnamed protein product
	GI	148691088	5	2	207.33	0.000202837	2.04528	CB	ST	Kif5b	kinesin family member 5B
	GI	73622267	4	4	184.83	0.000347944	2.04462	CB	CxCA	Mccc2	methylcrotonoyl-CoA carboxylase beta chain, mitochondrial
	GI	20070698	3	3	204	1.46999e-07	2.04047	CB	CxM	Slc7a5	Solute carrier family 7 (cationic amino acid transporter, y+ system), member 5
	GI	66396509	4	4	155.88	5.57957e-06	2.02686	CB	Hic	Tmem65	Transmembrane protein 65
	GI	12836597	5	5	274.01	0.000320601	2.02672	CB	Hic	Aldh7a1	unnamed protein product
	GI	2104689	9	8	284.84	1.45149e-05	2.02238	CB	ST	Ganab	alpha glucosidase II, alpha subunit
	GI	687254	4	4	184.72	0.000260737	2.01549	CB	CxCA	Aldh3a2	aldehyde deydrogenase
	GI	1695704	6	6	384.68	0.000316757	2.01372	CB	ST	Csrp1	cystein rich protein-1
	GI	4895039	2	2	77.06	0.000458047	2.00561	CB	Hic	Coro1b	coronin-2
	GI	26337191	3	2	111.39	0.0110048	1.99444	CB	ST	Eif4b	unnamed protein product
	GI	1167982	2	2	87.77	0.0226139	1.99324	CB	CxM	Abcb7	ABC transporter-7, partial
	GI	463909	2	2	87.23	1.62508e-05	1.99111	CB	CxM	Acadm	medium-chain acyl-CoA dehydrogenase
	GI	52880	9	8	658.53	8.54092e-05	1.98403	CB	Hic	Ldhb	unnamed protein product
	GI	26324982	17	16	899.73	2.52339e-11	1.98334	CB	CxCA	Hadha	unnamed protein product
	GI	26000287	2	2	64.45	0.0357519	1.95994	CB	ST	Agpat3	1-acylglycerol-3-phosphate-gamma
	GI	14250204	9	9	391.42	8.01313e-08	1.95722	CB	CxCA	Mthfd1	Methylenetetrahydrofolate dehydrogenase (NADP+ dependent), methenyltetrahydrofolate cyclohydrolase, formyltetrahydrofolate synthase
	GI	26337931	3	3	217.53	0.0286861	1.95052	CB	ST	Ablim2	unnamed protein product
	GI	1922893	2	2	56.81	0.000268347	1.93507	CB	CxF	Capn2	m-calpain
	GI	50621	7	7	326.8	5.33195e-07	1.93187	CB	ST	Ppia	unnamed protein product
	GI	12832367	6	6	380.58	2.9487e-07	1.91326	CB	CxF	Etfb	unnamed protein product
	GI	53459	7	7	322.71	0.00162113	1.90456	CB	CxM	Oat	ornithine--oxo-acid aminotransferase
	GI	881485	7	7	287.7	1.71405e-05	1.90178	CB	ST	Stip1	mSTI1
	GI	26327643	7	7	326.48	0.000233183	1.87772	CB	Hic	Acad9	unnamed protein product
	GI	16359313	19	18	1055.78	6.09421e-08	1.8668	CB	Hic	Acsl6	Acyl-CoA synthetase long-chain family member 6
	GI	4544337	2	2	55.23	0.000381655	1.85835	CB	CxM	Gabbr1	GABA-B1a receptor
	GI	6166491	6	6	324.03	2.64604e-06	1.84816	CB	ST	Prdx5	thioredoxin peroxidase PMP20
	GI	4323585	7	7	283.74	1.38704e-05	1.84197	CB	ST	Aifm1	apoptosis-inducing factor AIF
	GI	12805429	3	3	157.86	5.95934e-05	1.83334	CB	ST	Park7	Parkinson disease (autosomal recessive, early onset) 7
	GI	1527199	2	2	79.3	0.000209969	1.83074	CB	Hic	Usp9x	FAM
	GI	677953	2	2	83.1	0.0118002	1.83049	CB	ST	Sept2	septin
	GI	3023546	4	4	268.97	0.0108039	1.82806	CB	ST	Cox6b1	Cytochrome c oxidase subunit 6B1
	GI	121716	7	6	222.52	9.93739e-05	1.81624	CB	CxF	Gstm1	Glutathione S-transferase Mu 1
	GI	13752413	8	7	467.09	4.79515e-05	1.8092	CB	ST	Atad3a	TOB3
	GI	53035	2	2	76.41	0.0039535	1.80689	CB	ST	Ppib	cyclophilin CyP-S1
	GI	1498641	2	2	116.64	0.00032384	1.79681	CB	ST	Sparcl1	extracellular matrix associated protein
	GI	7547025	22	19	1296.18	0.00012486	1.79485	CB	Hic	Pfkm	phosphofructokinase-1 A isozyme
	GI	12833077	8	8	457.09	1.56273e-08	1.78586	CB	CxF	Cyc1	unnamed protein product
	GI	790470	2	2	60.58	0.0392019	1.78088	CB	CxM	Pa2g4	p38-2G4
	GI	1526556	13	13	1178.91	3.64352e-06	1.77504	CB	Hic	Stx1a	syntaxin 1B
	GI	116063560	14	13	768.97	2.33151e-08	1.76787	CB	CxCA	Cntnap1	contactin-associated protein 1 precursor
	GI	16754853	12	12	969.49	1.75584e-07	1.765	CB	ST	Rph3a	rabphilin-3A
	GI	50531	4	4	225.38	0.00151067	1.76028	CB	CxF	Cox5b	unnamed protein product
	GI	148666850	11	9	387.33	1.67162e-06	1.75953	CB	CxCA	Plxna1	plexin A1
	GI	12832336	3	3	246.81	3.43601e-05	1.75132	CB	Hic	Uqcrq	unnamed protein product
	GI	148684649	5	4	305.84	0.00079061	1.74103	CB	CxF	Rhog	ras homolog gene family, member G
	GI	26342787	2	2	105.23	0.00457765	1.74012	CB	Hic	Arrb1	unnamed protein product
	GI	13543801	9	9	513.91	4.66925e-06	1.7312	CB	ST	Fh1	Fumarate hydratase 1
	GI	57242889	5	5	198.68	0.00319073	1.72971	CB	ST	Adgrl3	Latrophilin 3
	GI	1354808	8	5	489.4	9.02e-05	1.72399	CB	ST	Ywhah	14-3-3 eta protein
	GI	12834945	7	7	296.68	0.00291207	1.72384	CB	ST	Uqcrfs1	unnamed protein product
	GI	6840920	6	5	190.63	1.0577e-06	1.70362	CB	Hic	Auh	AU-binding enoyl-CoA hydratase
	GI	148694486	9	9	501.7	3.6735e-05	1.70333	CB	CxM	Myo6	mCG18842, isoform CRA_a
	GI	2460119	2	2	114.35	0.00103899	1.69541	CB	Hyp	Purb	vascular actin single-stranded DNA-binding factor 2 p44 component
	GI	13876364	2	2	62.33	0.00179148	1.69316	CB	CxCA	Pcdhga12	protocadherin gamma C5
	GI	53450	4	4	204.2	0.000963944	1.69264	CB	ST	Sod2	manganese superoxide dismutase
	GI	56789676	2	2	198.17	0.00165967	1.67884	CB	CxF	Usmg5	Upregulated during skeletal muscle growth 5
	GI	220347	8	8	405.89	0.00143589	1.67754	CB	Hyp	Bsg	basigin
	GI	50568	7	7	494.82	0.00788721	1.65824	CB	CxF	Calr	calreticulin precursor protein
	GI	12832957	5	5	237.85	0.000594936	1.6484	CB	ST	Ndufa6	unnamed protein product
	GI	192090	40	39	3726.67	6.01774e-05	1.64802	CB	Hic	Atp5a1	ATP synthase alpha subunit
	GI	50527	3	2	146	0.00279304	1.64458	CB	Hic	Cox5a	cytochrome c oxidase subunit Va preprotein
	GI	13841	3	3	95.44	0.0275522	1.6326	CB	ST	mt-Co1	unnamed protein product
	GI	32402114	5	4	241.56	0.00088143	1.63138	CB	CxF	Slc44a1	choline transporter-like protein variant a
	GI	9944332	2	2	162.86	0.0148041	1.63105	CB	Hic	Ttyh1	Ttyh1
	GI	12845667	34	30	3112.3	0.000120065	1.62949	CB	Hic	Atp5b	unnamed protein product
	GI	126723102	5	5	215.24	0.00013365	1.62839	CB	Hyp	Efr3b	protein EFR3 homolog B
	GI	461586	3	2	159.02	0.0018254	1.61502	CB	Hyp	Atp5k	ATP synthase subunit e, mitochondrial
	GI	12276064	4	4	119.08	0.00126107	1.60724	CB	Hic	Mccc1	3-methylcrotonyl-CoA carboxylase alpha subunit
	GI	15419027	15	15	1119.05	0.000841982	1.59544	CB	ST	Glul	glutamine synthetase
	GI	51036	4	2	218.61	0.0026648	1.5936	CB	Hyp	Gabra1	GABA A receptor alpha 1 subunit
	GI	12832241	28	21	2411.21	0.00418134	1.59356	CB	ST	Eno1	unnamed protein product
	GI	187956547	7	2	251.56	0.00454842	1.59219	CB	CxCA	Nrxn2	Nrxn2 protein
	GI	12832313	6	6	510.42	0.000538337	1.5855	CB	ST	Atp5h	unnamed protein product
	GI	3860051	3	3	151.54	5.53878e-05	1.57587	CB	ST	Uso1	transcytosis associated protein p115
	GI	12834153	23	11	1373.48	9.10094e-05	1.57374	CB	ST	Slc25a5	unnamed protein product
	GI	33598964	27	21	1612.18	0.0287317	1.57283	CB	CxCA	Myh10	myosin-10
	GI	1841932	4	3	200.88	0.00985059	1.5712	CB	CxCA	Rps3a1	ribosomal protein S3a
	GI	66267550	6	6	209.66	0.00650736	1.56842	CB	CxCA	Eprs	Eprs protein, partial
	GI	12832371	5	4	302.49	0.00334401	1.55986	CB	ST	Trap1	unnamed protein product
	GI	193502	7	3	344.49	4.75167e-05	1.55927	CB	CxCA	Gnaq	G alpha q subunit
	GI	12805251	2	2	70.51	0.00090647	1.55679	CB	CxCA	Rps25	Ribosomal protein S25
	GI	21489856	6	6	247.28	0.000610817	1.55324	CB	CxF	Lgi3	leubrin/leucine-rich glioma inactivated 1-like protein
	GI	12857788	3	2	110.99	0.0068496	1.5446	CB	Hic	Rufy3	unnamed protein product
	GI	12840425	10	9	800.98	0.000166328	1.54153	CB	ST	Atp5c1	unnamed protein product
	GI	26327443	3	3	94.06	0.00124897	1.53719	CB	Hic	Vps26b	unnamed protein product
	GI	13097393	13	12	662.32	0.00881661	1.53363	CB	ST	Ndufa10	NADH dehydrogenase (ubiquinone) 1 alpha subcomplex 10
	GI	12837810	5	5	239.79	6.01709e-05	1.52968	CB	ST	Lap3	unnamed protein product
	GI	12832971	2	2	79.93	0.0135833	1.52938	CB	Hic	Decr1	unnamed protein product
	GI	12832121	5	5	241.76	0.00319727	1.52829	CB	Hic	Chchd3	unnamed protein product
	GI	3242240	3	3	69.25	0.0101146	1.5269	CB	CxM	Hcn2	hyperpolarization-activated cation channel, HAC1
	GI	32351454	5	5	317.48	0.0268313	1.52337	CB	Hic	Lnp	lunapark
	GI	12837772	10	10	859.21	0.000263952	1.51322	CB	Hic	Atp5o	unnamed protein product
	GI	12846081	22	22	1860.81	0.00147891	1.506	CB	Hic	Uqcrc1	unnamed protein product
	GI	12836876	18	17	1421.82	0.00539967	1.50598	CB	Hic	Uqcrc2	unnamed protein product
	GI	24475410	6	4	292.34	4.10043e-07	1.5059	CB	CxCA	Plxnb1	plexinB1
	GI	1098541	8	6	430.55	0.000811982	1.50561	CB	ST	Hspa4l	osmotic stress protein 94
	GI	3335569	3	3	98.95	0.00273154	1.49927	CB	ST	Slc27a4	fatty acid transport protein 4
	GI	220629	14	14	894.29	0.00260518	1.49056	CB	ST	Uba1	ubiquitin activating enzyme E1
	GI	568921526	63	55	3963.18	2.22571e-05	1.4897	CB	CxCA	Ank2	ankyrin-2 isoform X1
	GI	26345604	9	8	574.54	0.0110236	1.48196	CB	ST	Bdh1	unnamed protein product
	GI	12846159	2	2	89.19	0.0177473	1.4707	CB	ST	Rpl14	unnamed protein product
	GI	7259254	2	2	84.13	0.000817946	1.46745	CB	Hic	Atp5j2	unnamed protein product
	GI	15489120	32	23	1594.58	0.00196485	1.46615	CB	CxF	Ogdh	Ogdh protein
	GI	12842647	10	7	669.52	0.00117318	1.46193	CB	Hic	Uqcrb	unnamed protein product
	GI	13938072	10	10	455.32	0.00482941	1.45833	CB	ST	Eef2	Eukaryotic translation elongation factor 2
	GI	26337285	6	6	273.68	0.0375486	1.4563	CB	Hyp	Nceh1	unnamed protein product
	GI	528314424	6	5	284.57	1.63626e-08	5.18992	CxCA	Hyp	Shank3	SH3 and multiple ankyrin repeat domains protein 3 variant c-3
	GI	109730433	8	6	247.59	6.10623e-15	4.21076	CxCA	CB	Grm3	Glutamate receptor, metabotropic 3
	GI	28204888	4	4	161.42	6.10623e-15	3.93526	CxCA	CB	Sept9	Sept9 protein
	GI	4959100	3	3	99.84	1.69895e-11	3.92504	CxCA	CB	Dmtn	dematin 48 kDa subunit
	GI	17026328	2	2	63.51	4.47309e-07	3.22582	CxCA	CB	Irgq	FKSG27
	GI	30962907	3	3	87.46	0.000501266	3.18529	CxCA	CB	MAP7	Mtap7 protein
	GI	4185296	3	3	147.66	9.93427e-09	2.82184	CxCA	CB	Rasal1	rasGAP-activating-like protein
	GI	12697592	3	3	123.87	8.75181e-08	2.74739	CxCA	ST	Cndp2	MNCb-1930 protein
	GI	26332979	3	3	180.62	0.00856257	2.50447	CxCA	CB	Nlgn3	unnamed protein product
	GI	23958301	9	8	646.6	3.25079e-08	2.38177	CxCA	Hic	Ntm	Hnt-pending protein
	GI	5738216	8	8	309.44	3.20046e-10	2.33491	CxCA	CB	Gda	guanine deaminase
	GI	39962952	2	2	87.42	4.21527e-08	2.32538	CxCA	CB	Fam171a2	Fam171a2 protein
	GI	6979938	3	3	99.79	3.90008e-06	2.25439	CxCA	ST	Hip1r	huntingtin interacting protein 1 related
	GI	12832861	2	2	78.99	4.19998e-07	2.22125	CxCA	ST	Snx2	unnamed protein product
	GI	112181194	9	6	350.14	4.1224e-08	2.21205	CxCA	ST	Pak1	serine/threonine-protein kinase PAK 1
	GI	387912897	9	7	515.6	6.68674e-09	2.18852	CxCA	CB	Ptprd	Receptor-type tyrosine-protein phosphatase delta
	GI	12847272	33	2	3309.43	3.88784e-10	2.16492	CxCA	CB	Tubb5	unnamed protein product
	GI	568913474	3	3	154.78	0.000201448	2.07043	CxCA	ST	Sh3glb2	endophilin-B2 isoform X1
	GI	12845528	4	3	219.28	6.89235e-07	2.06087	CxCA	Hyp	Cap2	unnamed protein product
	GI	33416314	38	3	3595.07	2.20923e-07	2.05792	CxCA	CB	Tubb2a	Tubulin, beta 2A
	GI	12837761	4	4	144.26	0.00791259	2.04776	CxCA	ST	Ube2n	unnamed protein product
	GI	13096961	2	2	76.16	0.00129373	2.01421	CxCA	ST	Tnpo2	Tnpo2 protein
	GI	3645912	2	2	68.33	0.000451598	1.94197	CxCA	ST	Stam	STAM
	GI	12849878	14	6	1131.84	0.000338951	1.80829	CxCA	CB	Sept6	unnamed protein product
	GI	21594541	3	3	74.18	2.48375e-07	1.79569	CxCA	CB	Exoc3	Exocyst complex component 3
	GI	568899062	2	2	82.08	0.0399588	1.79475	CxCA	ST	Nadhdh	NADH dehydrogenase
	GI	26326497	7	7	445.07	7.30618e-05	1.7779	CxCA	Hic	Negr1	unnamed protein product
	GI	12843573	9	9	572.19	1.52946e-05	1.76564	CxCA	Hyp	Oxct1	unnamed protein product
	GI	112292977	8	5	630.88	0.032766	1.6435	CxCA	ST	Rab10	Rab10
	GI	13785616	9	7	762.31	0.000262689	1.55535	CxCA	ST	Sfxn3	sideroflexin 3
	GI	26340016	3	3	112.87	0.00205708	1.51876	CxCA	CB	Tbc1d24	unnamed protein product
	GI	12837887	2	2	133.35	0.00159275	1.51715	CxCA	CB	Cnrip1	unnamed protein product
	GI	9957220	7	7	377.47	1.07243e-05	1.50083	CxCA	CB	Arhgef2	guanine nucleotide exchange factor LFC
	GI	12847305	3	3	210.19	0.00101768	1.46729	CxCA	ST	Dynll2	unnamed protein product
	GI	5257104	2	2	46.7	1.02634e-08	66.0529	CxF	CB	Cyp46a1	cholesterol 24-hydroxylase
	GI	12744624	2	2	118.54	2.27837e-06	9.53533	CxF	CB	Cbx6	neuronal pentraxin receptor
	GI	1430860	2	2	50.54	4.00205e-08	6.69365	CxF	CB	Cntn4	brain-derived immunoglobulin superfamily molecule
	GI	148707082	16	2	1343.23	1.11022e-16	4.34016	CxF	ST	Atp1a4	mCG142116
	GI	6566685	2	2	77.23	0.00511563	3.42908	CxF	Hic	Dnaja2	mDj3
	GI	44890499	3	3	102.87	1.80998e-08	3.33287	CxF	CB	Ccdc177	Gene model 1568, (NCBI)
	GI	1928966	2	2	58.23	0.00107994	2.56133	CxF	Hyp	Asap1	SrcSH3 binding protein
	GI	84778266	5	5	194.3	1.82736e-06	2.27677	CxF	ST	Psd3	guanine nucleotide exchange factor for ADP ribosylation factor 6
	GI	109731459	8	6	263.02	1.38445e-07	2.12054	CxF	Hyp	Grm2	Grm2 protein
	GI	1644404	4	4	171.34	5.38114e-05	2.09324	CxF	Hyp	Slc9a3r1	protein co-factor
	GI	6716518	6	6	247.42	5.88418e-15	1.99893	CxF	CB	Dclk1	doublecortin-like kinase
	GI	74145212	14	12	1058.84	4.86505e-05	1.78827	CxF	CB	Sept5	unnamed protein product
	GI	12852392	6	5	255.8	8.99784e-06	1.61479	CxF	CB	Add2	unnamed protein product
	GI	73920802	25	23	2234.01	2.40806e-08	1.54624	CxF	CB	Syn1	Synapsin I
	GI	148705106	3	2	130.63	1.75128e-08	10.7064	CxM	CB	Slc6a3	solute carrier family 6 (neurotransmitter transporter, dopamine), member 3
	GI	148700357	20	10	977.81	1.14353e-14	9.74911	CxM	Hyp	Actn2	actinin alpha 2
	GI	37360198	12	11	736.57	7.90479e-14	8.00784	CxM	CB	Synpo	mKIAA1029 protein
	GI	3452507	3	3	110.94	4.47663e-08	7.82979	CxM	ST	Ctbp1	CtBP1 protein
	GI	26354314	2	2	45.73	0.000175339	5.98845	CxM	ST	Gba2	unnamed protein product
	GI	15076513	11	11	1227.12	7.5294e-10	5.56183	CxM	CB	Basp1	22 kDa neuronal tissue-enriched acidic protein
	GI	9650764	2	2	102.37	1.13646e-08	5.56099	CxM	CB	Ngef	guanine nucleotide exchange factor
	GI	26334123	8	5	730.16	5.81505e-08	5.42274	CxM	CB	Prkar2b	unnamed protein product
	GI	12832048	6	6	185.78	2.79057e-11	4.81287	CxM	CB	Lingo1	unnamed protein product
	GI	148668619	7	6	335.98	1.32461e-12	4.37048	CxM	CB	Homer1	homer homolog 1 (Drosophila), isoform CRA_b
	GI	568978634	38	22	2139.41	3.33067e-16	3.93844	CxM	CB	Actn1	alpha-actinin-1 isoform X4
	GI	34849520	3	3	86.58	2.52021e-14	3.54739	CxM	CB	Prrt3	Proline-rich transmembrane protein 3
	GI	557738	2	2	113.14	0.00332723	3.48681	CxM	CB	Gnb5	guanine nucleotide regulatory protein
	GI	13278438	2	2	59.36	1.91659e-09	3.32294	CxM	CB	Strn4	Strn4 protein, partial
	GI	10303333	22	7	1196	2.19935e-13	3.14679	CxM	Hyp	Actn4	alpha-actinin 4
	GI	17225453	36	2	2836.46	0.00137671	2.98599	CxM	ST	Stxbp1	syntaxin binding protein 1
	GI	26329589	11	11	860.84	5.92602e-06	2.91373	CxM	CB	Cadm2	unnamed protein product
	GI	56269374	10	10	441.43	1.3616e-11	2.78704	CxM	CB	Pde2a	Phosphodiesterase 2A, cGMP-stimulated
	GI	3061312	7	7	296.42	1.39786e-07	2.77074	CxM	Hyp	Pip5k1c	phosphatidylinositol-4-phosphate 5-kinase I-gamma
	GI	50881	5	2	249	0.0226998	2.74327	CxM	Hyp	Ezr	ezrin
	GI	30851564	9	9	471.15	4.59882e-10	2.5852	CxM	CB	Fscn1	Fascin homolog 1, actin bundling protein (Strongylocentrotus purpuratus)
	GI	26324840	2	2	123.75	4.47708e-05	2.54729	CxM	ST	Exog	unnamed protein product
	GI	200270	2	2	66.21	4.03297e-07	2.53135	CxM	CB	Pde1b	calmodulin-dependent phosphodiesterase
	GI	148694008	12	12	802.58	6.07367e-09	2.51547	CxM	Hyp	Nptn	neuroplastin, isoform CRA_a
	GI	12057236	3	3	130.54	0.000541771	2.32135	CxM	ST	Ipo5	Ran binding protein 5
	GI	13879292	14	14	666.44	4.04297e-11	2.32067	CxM	CB	Baiap2	Baiap2 protein
	GI	309129	13	7	671.57	6.59431e-08	2.31742	CxM	Hyp	Ppp3ca	calcineurin catalytic subunit
	GI	12841182	6	5	205.47	1.68401e-07	2.21362	CxM	Hic	Efhd2	unnamed protein product
	GI	26332623	5	5	199.53	8.29463e-07	2.20084	CxM	ST	Phf24	unnamed protein product
	GI	11096181	2	2	87.23	0.00683734	2.18191	CxM	ST	Atp6v1d	vacuolar ATPase subunit D
	GI	4205739	3	2	166.75	5.5129e-07	2.08775	CxM	ST	Snca	alpha-synuclein
	GI	33989915	4	4	136.4	4.20781e-06	2.07108	CxM	ST	Abi2	Abl-interactor 2
	GI	30851566	2	2	78.43	0.000722112	2.05908	CxM	ST	Smap2	Stromal membrane-associated GTPase-activating protein 2
	GI	4099293	17	17	693.83	7.64866e-10	2.04837	CxM	CB	Plcb1	phospholipase C-beta-1a
	GI	54789	7	7	720.82	8.90709e-05	2.0366	CxM	CB	Thy1	put. mature thy-1
	GI	124487313	12	12	787.82	8.64129e-07	2.0247	CxM	Hyp	Gls	glutaminase kidney isoform, mitochondrial isoform 1
	GI	117558040	11	4	433.71	5.28698e-06	2.01292	CxM	Hyp	Prkcb	Protein kinase C, beta
	GI	6449081	3	3	144.87	0.0144505	1.98395	CxM	CB	Syn3	synapsin IIIa
	GI	156523248	5	5	472.72	0.000132277	1.97132	CxM	Hic	Prrt2	proline-rich transmembrane protein 2
	GI	13272325	2	2	47.68	0.000617103	1.96959	CxM	Hyp	Cecr6	cat eye syndrome critical region 6
	GI	4867979	9	9	398.78	1.2613e-09	1.92415	CxM	CB	Coro1a	tryptophane aspartate containing coat protein
	GI	688414	22	11	1535.52	1.47489e-06	1.89018	CxM	CB	Syt1	synaptotagminI/p65
	GI	4809331	2	2	159.25	0.0097539	1.8683	CxM	Hyp	Atp6v1g2	NG38
	GI	113334	30	20	1627.5	2.85108e-07	1.85977	CxM	CB	Ap2a1	AP-2 complex subunit alpha-1
	GI	74145355	6	6	376.43	5.52046e-08	1.85436	CxM	ST	Rap1gds1	unnamed protein product
	GI	662845	2	2	83.43	0.00040315	1.82253	CxM	ST	Akr1b3	aldose reductase
	GI	2739462	5	3	189.78	0.0113965	1.80801	CxM	Hic	Rgs7	regulator of G-protein signaling 7
	GI	38566055	3	3	291.86	0.000453436	1.77894	CxM	CB	Pacs1	Phosphofurin acidic cluster sorting protein 1
	GI	74205987	3	3	146.82	0.00367246	1.7741	CxM	ST	Vps51	unnamed protein product
	GI	2058343	17	17	1392.64	0.000204392	1.77026	CxM	ST	Atp6v1b2	vacuolar adenosine triphosphatase subunit B
	GI	12836566	22	10	1095.71	0.00192571	1.7654	CxM	CB	Ap2b1	unnamed protein product
	GI	116849	6	5	485.97	0.0485085	1.65637	CxM	ST	Cfl1	Cofilin-1
	GI	46488926	6	6	284.93	0.0307743	1.61896	CxM	ST	Astn1	astrotactin-1 isoform 2 precursor
	GI	13775066	5	4	167.56	1.70906e-05	1.61808	CxM	CB	Ogt	UDP-N-acetylglucosaminyltransferase
	GI	23468358	29	25	2238.81	0.000319952	1.60951	CxM	ST	Atp6v1a	ATPase, H+ transporting, lysosomal V1 subunit A
	GI	51261956	5	5	197.51	0.000578768	1.58386	CxM	Hyp	Git1	G protein-coupled receptor kinase-interactor 1
	GI	56269371	2	2	102.81	0.000123793	1.58155	CxM	Hyp	Diras2	DIRAS family, GTP-binding RAS-like 2
	GI	200998	13	13	1098.95	0.000635366	1.56343	CxM	Hyp	Snap25	synaptosomal associated protein-25
	GI	37360526	3	3	103.59	0.0467233	1.5537	CxM	ST	Ube2o	mKIAA1734 protein
	GI	7573229	3	3	162.63	0.00027874	1.5492	CxM	CB	Pfn2	profilin II
	GI	3273916	11	11	934.21	7.94885e-05	1.54519	CxM	Hyp	Sirpa	inhibitory receptor SHPS-1 long isoform
	GI	4514639	12	12	776.56	0.00556233	1.54286	CxM	ST	Ppp2r1a	PR65
	GI	194328708	10	10	630.03	0.000510147	1.52785	CxM	ST	Oxr1	oxidation resistance protein 1 isoform E
	GI	28972243	9	9	350.01	9.89362e-06	1.51692	CxM	CB	Dnajc6	mKIAA0473 protein
	GI	148673286	15	9	1039.47	0.000385993	1.49647	CxM	Hic	Sept11	septin 11, isoform CRA_a
	GI	112984	20	20	1925.29	0.0439234	1.48985	CxM	ST	Got2	Aspartate aminotransferase, mitochondrial
	GI	187956864	19	9	982.88	0.0114664	1.48424	CxM	ST	Ogdhl	Ogdhl protein
	GI	568942010	14	14	974.27	0.0351244	1.47367	CxM	Hyp	Aak1	AP2 associated kinase 1 isoform X2
	GI	1304166	13	10	1082.34	0.0385481	1.46761	CxM	CB	Ywhaz	phospholipase A2
	GI	33438248	59	59	4530.27	0.0101626	1.46408	CxM	ST	Cltc	mKIAA0034 protein
	GI	20072685	2	2	88.59	0.00991815	76.5559	Hic	Hyp	Itpka	Inositol 1,4,5-trisphosphate 3-kinase A
	GI	148665443	3	2	91.98	1.25344e-13	20.4307	Hic	CB	Kalrn	mCG127132, isoform CRA_a
	GI	111600978	4	3	224.14	1.20792e-13	13.9202	Hic	CB	Cpne7	Copine VII
	GI	17160946	13	13	812.37	4.77507e-13	7.81738	Hic	CB	Camkv	CaM kinase-like vesicle-associated
	GI	111306732	2	2	111.28	2.22045e-16	7.66243	Hic	CB	6330403A02Rik	6330403A02Rik protein
	GI	148682579	5	5	212.91	7.19479e-07	6.57568	Hic	Hyp	2010300C02Rik	mCG126952
	GI	569000229	24	22	1442.86	2.59935e-09	6.13731	Hic	CB	Syngap1	ras/Rap GTPase-activating protein SynGAP isoform X11
	GI	74149201	11	10	761.41	5.50671e-14	6.11834	Hic	CB	Icam5	unnamed protein product
	GI	3776090	2	2	138.22	7.35337e-10	5.96902	Hic	CB	Wfs1	wolframin
	GI	228950	3	3	86.78	3.24805e-10	5.89006	Hic	CB	Grin2b	D-MeAsp receptor
	GI	27362911	2	2	121.9	1.66289e-05	5.52978	Hic	CB	Adgrb2	brain-specific angiogenesis inhibitor 2
	GI	134026472	5	2	219.21	0.000546329	5.34063	Hic	Hyp	Iqsec2	ARF6 guanine nucleotide exchange factor IQArfGEF
	GI	568922850	5	5	204.04	1.99929e-12	5.13247	Hic	CB	Lrrc7	leucine-rich repeat-containing protein 7 isoform X7
	GI	4186073	4	4	121.91	0.000131363	5.01805	Hic	CB	Cacna2d3	calcium channel alpha-2-delta-C subunit
	GI	2745896	4	4	184	1.13418e-10	4.9773	Hic	CB	Crym	mu-crystallin
	GI	223633888	4	4	127.38	1.12638e-10	4.79694	Hic	CB	Shisa7	protein shisa-7 isoform 1 precursor
	GI	124056467	20	12	1403.01	2.36777e-08	4.37698	Hic	CB	Camk2a	Calcium/calmodulin-dependent protein kinase type II subunit alpha
	GI	27503563	9	6	426.91	4.19393e-11	4.13143	Hic	CxM	MAP4	Mtap4 protein
	GI	148675847	10	8	587.12	7.09729e-10	4.08189	Hic	CxM	Gria1	glutamate receptor, ionotropic, AMPA1 (alpha 1), isoform CRA_a
	GI	26353760	2	2	81.32	5.43781e-06	3.86302	Hic	Hyp	Ptk2b	unnamed protein product
	GI	28200903	16	13	704.9	3.66041e-13	3.81923	Hic	CB	Plxna4	plexin-A4
	GI	26327779	2	2	79.65	1.7353e-05	3.81505	Hic	CB	Elfn2	unnamed protein product
	GI	27695704	3	3	206.97	2.14436e-10	3.76753	Hic	Hyp	Cnksr2	Connector enhancer of kinase suppressor of Ras 2
	GI	569004667	10	10	489.5	1.77636e-15	3.70521	Hic	CB	Pcdh1	protocadherin-1 isoform X5
	GI	5919209	4	4	190.71	1.05819e-10	3.6813	Hic	CB	Gpc1	glypican-1
	GI	148667004	3	2	95.33	0.00748165	3.6402	Hic	CB	Grm7	glutamate receptor, metabotropic 7, isoform CRA_b
	GI	496140	19	14	972.77	2.65463e-11	3.43862	Hic	Hyp	Gria2	AMPA selective glutamate receptor
	GI	74186656	8	6	412.66	1.31062e-12	3.4084	Hic	Hyp	Slc17a7	unnamed protein product
	GI	26348143	4	4	152.62	5.97708e-08	3.36277	Hic	CB	Lppr4	unnamed protein product
	GI	34785851	3	3	164.25	1.72023e-05	3.34971	Hic	CB	Dlgap3	Dlgap3 protein
	GI	16307539	2	2	66.15	0.0104588	3.27875	Hic	CxM	Pck2	Phosphoenolpyruvate carboxykinase 2 (mitochondrial)
	GI	26350267	3	3	89.01	5.35233e-11	3.24593	Hic	CB	Slc24a2	unnamed protein product
	GI	114052104	6	5	209.55	1.27338e-11	3.21905	Hic	CB	Mink1	misshapen-like kinase 1 isoform 4
	GI	38322746	2	2	78.36	0.00304983	3.15427	Hic	Hyp	Cttnbp2	cortactin-binding protein 2
	GI	341940935	42	41	2313.69	2.74225e-13	3.14978	Hic	CB	Map2	Microtubule-associated protein 2
	GI	54084	8	5	514.37	8.34032e-10	3.09419	Hic	Hyp	Epha4	tyrosine kinase
	GI	37805424	4	4	156.62	0.00050242	2.97618	Hic	CB	Lrrc4b	Leucine rich repeat containing 4B
	GI	4218976	5	4	187.73	5.06395e-12	2.90611	Hic	Hyp	Adgrb2	link protein
	GI	74184608	8	8	296	9.61453e-14	2.89186	Hic	CB	Agap2	unnamed protein product
	GI	124487407	45	44	2660.66	1.14217e-05	2.85928	Hic	Hyp	Bsn	protein bassoon
	GI	148689693	38	17	3074.41	8.18234e-14	2.81863	Hic	Hyp	Atp2b1	mCG13663, isoform CRA_b
	GI	4512259	17	17	1215.51	4.04349e-08	2.76645	Hic	CB	Ncdn	neurochondrin-1
	GI	11321166	8	8	247.06	5.80049e-05	2.76408	Hic	CB	Ryr2	cardiac Ca2+ release channel
	GI	74184678	3	3	97.12	4.51047e-09	2.64801	Hic	CB	Nt5dc3	unnamed protein product
	GI	117968623	5	3	238.25	4.68882e-05	2.64173	Hic	Hyp	Cacna1e	voltage-dependent R-type calcium channel subunit alpha-1E
	GI	39104628	2	2	77.72	0.00032986	2.60518	Hic	CxF	Sorbs1	mKIAA1296 protein
	GI	51895999	2	2	49.44	4.55991e-07	2.58882	Hic	CB	Actr3b	ARP3 actin-related protein 3 homolog B (yeast)
	GI	40795873	5	4	276.09	1.05614e-05	2.52693	Hic	Hyp	Ppp1r9b	spinophilin
	GI	9931546	4	4	277.09	3.50764e-12	2.51023	Hic	Hyp	Wasf1	WAVE-1
	GI	1093331	7	5	420.78	4.31101e-08	2.41242	Hic	CB	Ptprs	receptor type protein Tyr phosphatase
	GI	33438169	21	20	1053.55	3.47441e-07	2.37965	Hic	CB	Synj1	mKIAA0910 protein
	GI	32493399	4	4	266.39	0.000123188	2.27945	Hic	ST	Adam11	Adam11 protein
	GI	32493390	4	4	255.78	6.67514e-09	2.25896	Hic	CB	Tppp	Tubulin polymerization promoting protein
	GI	148702393	12	5	445.16	0.0011841	2.22998	Hic	CB	Prkca	protein kinase C, alpha
	GI	26349737	2	2	82.2	0.0248248	2.21077	Hic	ST	Nomo1	unnamed protein product
	GI	26337255	4	3	186.21	1.71704e-08	2.19989	Hic	CB	Mark2	unnamed protein product
	GI	2564955	2	2	122.02	1.25105e-06	2.19064	Hic	Hyp	Prrt1	unknown
	GI	13435560	5	5	174.86	5.67195e-06	2.1536	Hic	Hyp	Abi1	Abl-interactor 1
	GI	849055	17	16	1054.77	0.000142974	2.14012	Hic	CB	Dlg4	PSD-95/SAP90A
	GI	607866	12	12	1148.68	9.0964e-08	2.13892	Hic	CB	Slc1a2	excitatory amino acid transporter 2
	GI	220413	6	6	224.55	0.000422702	2.13593	Hic	CxM	Grin1	NR1 glutamate receptor channel subunit zeta-1
	GI	12860126	2	2	138.21	7.94723e-05	2.05604	Hic	CB	Stxbp5	unnamed protein product
	GI	26348327	2	2	85.47	0.00278513	1.99512	Hic	ST	Kbtbd11	unnamed protein product
	GI	161168987	17	15	1353.53	2.83157e-05	1.96951	Hic	CB	Syn2	synapsin-2 isoform IIa
	GI	20454279	10	10	775.64	2.52999e-11	1.95799	Hic	Hyp	Slc8a2	sodium-calcium exchanger
	GI	23273678	3	2	146.42	0.00308889	1.95697	Hic	CB	Adcy2	Adcy2 protein
	GI	38018248	13	10	640.72	3.99675e-09	1.94906	Hic	CB	Rtn3	RTN3-A
	GI	2547136	3	3	130.73	0.000299014	1.94887	Hic	CB	Exoc4	Sec8
	GI	34784265	17	17	1090.43	3.45327e-08	1.92583	Hic	Hyp	Gprin1	Gprin1 protein
	GI	171543853	37	34	1969.78	6.77873e-05	1.92498	Hic	CxCA	Map1b	microtubule-associated protein 1B
	GI	15624071	7	7	324.95	0.00133225	1.91557	Hic	ST	Wdr7	TGF-beta resistance-associated protein TRAG
	GI	2463265	2	2	188.22	5.13532e-05	1.90203	Hic	CxM	Myadm	myeloid associated differentiation protein
	GI	38231918	6	6	232.69	0.0177252	1.86419	Hic	Hyp	Rims1	RIM1 splicing variant-1
	GI	34849541	6	5	353.89	0.00722523	1.86327	Hic	CB	Ppfia3	Protein tyrosine phosphatase, receptor type, f polypeptide (PTPRF), interacting protein (liprin), alpha 3
	GI	26986194	8	8	381.34	6.1734e-09	1.83105	Hic	CB	Nckap1	Nck-associated protein 1
	GI	568941572	9	6	407.9	0.000135593	1.821	Hic	Hyp	Iqsec1	IQ motif and SEC7 domain-containing protein 1 isoform X1
	GI	1196640	6	6	251.69	4.9836e-06	1.7831	Hic	CB	Kcnab2	Kvbeta2.1 subunit
	GI	20380733	8	8	387.65	0.0121554	1.75844	Hic	Hyp	Actr2	ARP2 actin-related protein 2 homolog (yeast)
	GI	118136297	13	10	560.31	3.21241e-10	1.73831	Hic	Hyp	Dlg2	disks large homolog 2 isoform 1
	GI	37360634	4	4	138.15	0.0265257	1.73089	Hic	CB	Sbf1	mKIAA3020 protein
	GI	50925350	24	18	1478.37	4.60804e-05	1.69027	Hic	CB	Ctnna2	Ctnna2 protein
	GI	26333235	22	22	1711.02	0.000311482	1.68339	Hic	CB	Tnr	unnamed protein product
	GI	13435696	13	4	1241.14	0.0073709	1.67307	Hic	ST	Hspa2	Heat shock protein 2
	GI	26342124	15	13	1505.72	0.00292792	1.65766	Hic	CxF	Nefm	unnamed protein product
	GI	49619200	5	5	248.66	1.20131e-05	1.63835	Hic	Hyp	Stxbp5l	tomosyn 2 splice variant xb
	GI	557878	48	47	3503.42	3.29086e-05	1.6074	Hic	CB	Nsf	SKD2
	GI	12845461	9	6	483.18	0.00464896	1.58169	Hic	CB	Slc25a22	unnamed protein product
	GI	148682218	7	6	308.16	0.000193389	1.5672	Hic	ST	Dlg3	discs, large homolog 3 (Drosophila), isoform CRA_a
	GI	192142	9	7	732.63	0.00645211	1.55069	Hic	ST	Ctnnb1	beta-catenin
	GI	116089329	18	17	1146.66	0.016165	1.5462	Hic	Hyp	Srcin1	SRC kinase signaling inhibitor 1
	GI	53782	2	2	71.86	0.00636694	1.54132	Hic	CxF	Pfn1	unnamed protein product
	GI	143955288	3	3	206.34	0.00176952	1.50806	Hic	Hyp	Mcu	Calcium uniporter protein, mitochondrial
	GI	509495	5	5	160.91	0.0453266	1.50276	Hic	Hyp	Cttn	cortactin
	GI	122065442	45	42	2896.49	0.00432759	1.49792	Hic	ST	Map1a	Microtubule-associated protein 1A
	GI	13879472	6	6	312.31	1.33223e-05	1.45925	Hic	CB	Dbn1	Drebrin 1
	GI	26328757	2	2	79.95	0.00712868	31.6326	Hyp	CxM	Psmd5	unnamed protein product
	GI	3800811	3	2	172.03	2.33002e-06	17.5972	Hyp	CxM	Mecp2	methyl-CpG binding protein 2
	GI	1711199	2	2	44.48	7.02771e-14	12.0668	Hyp	CxCA	Pam	peptidylglycine alpha-amidating monooxygenase
	GI	28972373	3	3	155.93	2.45926e-12	11.3229	Hyp	CxM	Baiap3	mKIAA0734 protein
	GI	1515359	2	2	82.88	5.43605e-06	10.8416	Hyp	CxF	Gaa	lysosomal alpha-glucosidase
	GI	6653209	3	3	144.56	5.02443e-12	9.9331	Hyp	CxM	Pcsk1n	proSAAS
	GI	19353593	3	3	141.09	0.000440949	8.66944	Hyp	CxF	Txndc5	Txndc5 protein
	GI	3413320	2	2	52.16	8.96161e-09	8.49634	Hyp	CB	Cmas	CMP-N-acetylneuraminic acid synthetase
	GI	12007720	2	2	99.76	0.0298621	7.58569	Hyp	CB	Sorcs2	VPS10 domain receptor protein SorCS2
	GI	14198137	2	2	65.76	0.00791721	7.53696	Hyp	CxCA	Pdk3	Pyruvate dehydrogenase kinase, isoenzyme 3
	GI	28972868	2	2	68.64	2.21247e-07	7.40503	Hyp	CxCA	Slc25a25	mKIAA1896 protein
	GI	2921585	6	5	241.74	5.86198e-14	7.02801	Hyp	CB	Entpd2	ecto-ATPase
	GI	13435484	3	3	105.96	3.20044e-12	6.75755	Hyp	CxM	Prepl	Prepl protein
	GI	3805949	2	2	76.41	0.00220213	5.64477	Hyp	Hic	Tpbg	5T4 oncofetal trophoblast glycoprotein
	GI	6006811	2	2	81.09	1.21887e-06	5.07184	Hyp	CB	Adgrg1	serpentine receptor
	GI	1515425	3	3	149.68	8.56503e-11	4.79901	Hyp	CxCA	Ptprn2	protein tyrosine phosphatase-NP
	GI	10716803	2	2	62.89	0.000246748	4.66786	Hyp	ST	Ethe1	HSCO protein
	GI	17646190	2	2	50.96	2.70181e-05	4.58401	Hyp	CxM	Ikbkap	IKAP
	GI	74181200	2	2	211.77	3.0896e-10	4.53535	Hyp	CB	Slc2a13	unnamed protein product
	GI	2935466	2	2	160.2	0.00130824	4.19581	Hyp	CxCA	Rcn2	taipoxin-associated calcium binding protein 49
	GI	2388722	3	3	92.69	8.49491e-08	4.13772	Hyp	CxCA	Cpt1a	carnitine palmitoyltransferase I
	GI	11612657	3	3	256.9	7.71795e-06	4.11541	Hyp	ST	Fxyd6	FXYD domain-containing ion transport regulator 6 precursor
	GI	20071741	3	3	81.93	0.000262503	3.89957	Hyp	Hic	Hibch	3-hydroxyisobutyryl-Coenzyme A hydrolase
	GI	841328	4	4	242.71	0.000238576	3.81432	Hyp	CB	Cpe	carboxypeptidase E
	GI	508543	2	2	59.1	0.034846	3.78462	Hyp	CxM	Stt3a	integral membrane protein 1
	GI	2826776	7	7	493.06	1.89848e-14	3.6631	Hyp	CxF	Slc32a1	vesicular inhibitory amino acid transporter
	GI	124486670	9	6	491.64	1.11226e-09	3.59673	Hyp	Hic	Slc25a18	mitochondrial glutamate carrier 2
	GI	1402857	2	2	116.93	4.70937e-08	3.51743	Hyp	CxF	Ndrg1	cytoplasmic protein Ndr1
	GI	12847638	6	6	333.81	2.68133e-07	3.50648	Hyp	Hic	Pgm2	unnamed protein product
	GI	7108617	3	2	154.63	0.0154832	3.45058	Hyp	CxF	Cul3	cullin 3
	GI	120984	4	3	212.89	1.40283e-06	3.41057	Hyp	CxM	Gna13	Guanine nucleotide-binding protein subunit alpha-13
	GI	14193690	13	13	594.72	1.23013e-13	3.35524	Hyp	CxM	Gfap	glial fibrillary acidic protein
	GI	2149604	11	11	692.8	7.11974e-10	3.32688	Hyp	CB	Flot1	flotillin
	GI	12832459	3	3	106.71	0.000300382	3.24012	Hyp	ST	Sdhc	unnamed protein product
	GI	74144633	11	11	470.42	2.54579e-10	3.22648	Hyp	Hic	Maoa	unnamed protein product
	GI	37360276	3	3	147.7	0.000301378	3.19961	Hyp	ST	Lrrc47	mKIAA1185 protein
	GI	12844750	2	2	78.89	0.0437321	3.08119	Hyp	Hic	Tmx2	unnamed protein product
	GI	12846177	2	2	46.14	0.00315007	3.06543	Hyp	Hic	Atic	unnamed protein product
	GI	413868	3	3	241.36	6.13785e-08	3.04402	Hyp	ST	Gad2	glutamate decarboxylase
	GI	2606074	2	2	62.36	0.0382331	3.02866	Hyp	CxCA	Clcn6	putative chloride channel protein CLC6
	GI	15886832	2	2	113.48	0.00863695	2.99819	Hyp	CxCA	Eif3l	67 kDa polymerase-associated factor PAF67
	GI	33303727	6	6	312.56	1.13097e-08	2.97254	Hyp	CB	Cadm1	nectin-like molecule 2
	GI	2358271	8	7	461.14	3.29425e-09	2.97187	Hyp	CB	Ncam2	OCAM-GPI protein precursor
	GI	128101	5	5	473.4	2.10261e-09	2.95878	Hyp	CB	Gap43	Neuromodulin
	GI	2459561	3	3	239.13	0.000395423	2.9581	Hyp	CxM	Slc1a4	mASCT1
	GI	26330049	4	4	155.52	0.00661334	2.95398	Hyp	CB	Pgam5	unnamed protein product
	GI	341941148	17	10	1085.73	1.17971e-07	2.88611	Hyp	CxM	Gnai2	Guanine nucleotide-binding protein G(i) subunit alpha-2
	GI	939831	10	10	489.86	3.36496e-05	2.87652	Hyp	Hic	Anxa5	annexin V
	GI	126986	2	2	58.73	0.0170125	2.81225	Hyp	CxF	Prdx3	Thioredoxin-dependent peroxide reductase, mitochondrial
	GI	74214155	4	4	222.74	0.00164656	2.81148	Hyp	CxCA	Cyb5b	unnamed protein product
	GI	6561827	3	3	160.51	0.0293894	2.7279	Hyp	ST	Kif21a	Kif21a
	GI	12836251	2	2	167.21	9.56033e-05	2.6705	Hyp	CB	Pcyox1	unnamed protein product
	GI	15928443	5	5	367.65	8.82334e-08	2.62569	Hyp	CB	Gnaz	Guanine nucleotide binding protein, alpha z subunit
	GI	2801793	5	5	344.47	3.79341e-12	2.59849	Hyp	CB	Pgrmc1	putative membrane associated progesterone receptor component
	GI	17390854	3	3	101.07	1.82182e-09	2.57777	Hyp	CxCA	Tmem30a	Transmembrane protein 30A
	GI	47117291	3	3	161.65	0.000341069	2.56926	Hyp	CxCA	Ndufs5	NADH dehydrogenase
	GI	20381205	2	2	108.8	7.90997e-06	2.55009	Hyp	Hic	Pdxk	Pyridoxal (pyridoxine, vitamin B6) kinase
	GI	312222784	11	10	717.67	3.07163e-07	2.53126	Hyp	CxCA	Vdac3	voltage-dependent anion-selective channel protein 3 isoform 1
	GI	482808	8	8	339.25	4.58678e-08	2.53022	Hyp	CB	Flot2	epidermal surface antigen
	GI	32822759	3	3	171.75	0.00631544	2.49487	Hyp	ST	Rab21	RAB21, member RAS oncogene family
	GI	1094396	2	2	118.88	0.00882865	2.4724	Hyp	CxM	Spr	sepiapterin reductase
	GI	11559532	8	7	332.95	0.000844627	2.46585	Hyp	CB	Dpysl5	collapsin response mediator protein 5
	GI	124487457	3	3	133.84	0.00243473	2.46003	Hyp	CxF	MAP7d2	MAP7 domain-containing protein 2
	GI	113204613	34	34	2021.15	2.40927e-10	2.43054	Hyp	CB	MAP6	microtubule-associated protein 6 isoform 1
	GI	12849628	11	3	545.25	0.00630139	2.41663	Hyp	Hic	Camk2d	unnamed protein product
	GI	29124477	13	12	1058.31	1.69203e-07	2.40877	Hyp	Hic	Igsf8	Immunoglobulin superfamily, member 8
	GI	23512363	4	4	206.11	3.54969e-06	2.3989	Hyp	CxM	Rftn2	Raftlin family member 2
	GI	19387986	3	3	128.16	1.93265e-10	2.36606	Hyp	Hic	Sccpdh	Saccharopine dehydrogenase (putative)
	GI	34785611	17	17	1321.58	1.95545e-09	2.35965	Hyp	CxF	Abat	4-aminobutyrate aminotransferase
	GI	21594411	3	3	143.67	0.000376485	2.35932	Hyp	CxCA	Hacd3	Protein tyrosine phosphatase-like A domain containing 1
	GI	12842843	2	2	126.03	0.001108	2.35281	Hyp	ST	Ppa1	unnamed protein product
	GI	12003362	7	7	321.85	3.86904e-10	2.34731	Hyp	CxCA	Idh2	NADP+-specific isocitrate dehydrogenase
	GI	148689365	6	3	441.26	0.00434803	2.2936	Hyp	Hic	Prkar2a	protein kinase, cAMP dependent regulatory, type II alpha, isoform CRA_b
	GI	148666199	7	5	389.29	8.82678e-09	2.28496	Hyp	Hic	Mpp6	membrane protein, palmitoylated 6 (MAGUK p55 subfamily member 6), isoform CRA_a
	GI	220434	3	3	131	0.00272448	2.27971	Hyp	Hic	Lrpap1	heparin binding protein 44
	GI	51125	4	4	350.22	0.000118881	2.27923	Hyp	ST	Gstp1	unnamed protein product
	GI	12655852	2	2	83.18	0.0179986	2.27684	Hyp	Hic	Ppp1r7	protein phosphatase-1 regulatory subunit 7
	GI	12832774	3	2	150.95	0.000967356	2.25089	Hyp	Hic	Cyb5r3	unnamed protein product
	GI	309262	3	3	131.16	8.49442e-07	2.25004	Hyp	CxM	Slc2a1	facilitated glucose transporter
	GI	117959921	7	6	365.17	1.60344e-08	2.22688	Hyp	Hic	Gnas	protein GNAS isoform f
	GI	20988397	2	2	69.25	0.00193934	2.20354	Hyp	Hic	Fahd2a	Fumarylacetoacetate hydrolase domain containing 2A
	GI	7650122	2	2	72.44	0.0159632	2.18537	Hyp	Hic	Rabggta	RAB geranylgeranyl transferase alpha subunit
	GI	1905817	12	11	807.72	2.59893e-09	2.16763	Hyp	CB	Cacna2d1	voltage-gated calcium channel alpha2/delta subunit, alpha2a isoform
	GI	12835531	3	3	119.46	4.24865e-05	2.15695	Hyp	ST	Ndufb5	unnamed protein product
	GI	12846474	37	2	3496.1	5.36528e-07	2.15149	Hyp	CB	Tubb2b	unnamed protein product
	GI	12845784	2	2	40.38	0.000702218	2.13783	Hyp	CB	Ppp2r2a	unnamed protein product
	GI	8574076	4	4	501.21	0.000177293	2.12314	Hyp	CxF	Cd81	Tapa-1 protein
	GI	3550456	3	3	119.46	0.0149493	2.10521	Hyp	ST	Pdcd6ip	Alix
	GI	5805273	6	4	298.81	0.00025039	2.08162	Hyp	ST	Pcbp1	RNA-binding protein alpha-CP1
	GI	29244192	4	4	256.41	3.62114e-07	2.07774	Hyp	CxCA	Lrrc8a	leucine-rich repeat-containing protein 8A
	GI	26327655	6	6	262.38	2.27552e-07	2.07478	Hyp	Hic	Maob	unnamed protein product
	GI	309085	2	2	87.92	0.046168	2.06924	Hyp	Hic	App	beta-amyloid protein
	GI	6650562	3	3	147.65	0.00252843	2.06681	Hyp	CxCA	Tomm40	mitochondrial outer membrane protein MOM35
	GI	886890	16	15	801.03	2.49597e-08	2.06202	Hyp	CB	Bcan	brevican
	GI	12836179	3	3	86.52	0.00205104	2.06134	Hyp	CxF	Ampd2	unnamed protein product
	GI	54128	2	2	153.67	0.00262022	2.06061	Hyp	Hic	Sod1	unnamed protein product
	GI	12845434	2	2	153.65	0.0364909	2.05832	Hyp	Hic	Ndufb8	unnamed protein product
	GI	133015	3	3	109.64	0.000435777	2.05759	Hyp	ST	Rpl7a	60S ribosomal protein L7a
	GI	148678069	12	8	765.49	0.00192369	2.04079	Hyp	CB	Dpysl3	dihydropyrimidinase-like 3, isoform CRA_a
	GI	404650	3	3	446.66	0.00717484	2.02914	Hyp	CxCA	Pura	Pur-alpha
	GI	12805529	8	8	463.46	0.0360036	2.02847	Hyp	ST	Pgam1	Phosphoglycerate mutase 1
	GI	1220410	9	5	439.64	0.0045349	2.00844	Hyp	ST	Eef1a2	elongation factor-1 alpha
	GI	3309170	2	2	85.85	0.00302739	2.00631	Hyp	Hic	Cops4	COP9 complex subunit 4
	GI	2618486	2	2	70.45	0.00367174	2.00333	Hyp	CxF	Scarb2	mLGP85/LIMP II
	GI	13096806	2	2	88.75	0.00651356	2.00126	Hyp	ST	Adrbk1	Adrbk1 protein, partial
	GI	18044774	3	3	149.87	0.000296435	1.98886	Hyp	ST	Gdap1l1	Ganglioside-induced differentiation-associated protein 1-like 1
	GI	12841801	3	3	130.89	0.00290888	1.98383	Hyp	Hic	Ndufb3	unnamed protein product
	GI	12850132	5	5	230.68	0.000501529	1.98324	Hyp	ST	Nsfl1c	unnamed protein product
	GI	17390918	3	3	120.12	0.0308484	1.98069	Hyp	Hic	Clptm1	Clptm1 protein, partial
	GI	26350301	9	8	420.91	3.73656e-05	1.97382	Hyp	CxCA	Hadhb	unnamed protein product
	GI	26338498	4	3	192.06	0.00100958	1.96271	Hyp	CB	Atl1	unnamed protein product
	GI	13278546	9	5	489.67	0.00549974	1.9532	Hyp	ST	Eef1a1	Eukaryotic translation elongation factor 1 alpha 1
	GI	12854649	2	2	80.66	0.0010029	1.95071	Hyp	ST	Dctn4	unnamed protein product
	GI	452486	9	9	592.48	7.08061e-06	1.94404	Hyp	Hic	Tkt	transketolase
	GI	26337291	8	8	372.72	0.000436015	1.9439	Hyp	CxM	Atp8a1	unnamed protein product
	GI	51082	21	21	1664.89	5.7209e-08	1.94016	Hyp	CxF	Glud1	glutamate dehydrogenase (NAD(P)+)
	GI	1703494	3	3	131.54	0.160432	1.93932	Hyp	ST	Vps45	vacuolar protein sorting homolog
	GI	19354491	2	2	123.2	0.0256932	1.93861	Hyp	ST	Uqcr10	RIKEN cDNA 1110020P15 gene
	GI	468550	5	5	251.08	0.00299828	1.93748	Hyp	ST	Cct5	CCT (chaperonin containing TCP-1) epsilon subunit
	GI	468504	10	9	467.03	6.79799e-06	1.93453	Hyp	CxCA	Cct7	CCTeta, eta subunit of the chaperonin containing TCP-1 (CCT)
	GI	10998840	36	10	2821.54	0.00130948	1.91786	Hyp	Hic	Tubb3	tubulin beta-3
	GI	1049108	2	2	98.93	0.00465262	1.88907	Hyp	CxF	Cbr1	carbonyl reductase
	GI	4235116	3	3	144.5	0.000489589	1.87454	Hyp	CxM	Ddx39b	nuclear RNA helicase Bat1
	GI	1001009	10	9	515.04	7.73842e-06	1.8664	Hyp	CB	Hsph1	heat shock protein 105 kDa alpha
	GI	68566306	18	18	911.69	0.000176469	1.86598	Hyp	ST	Dnm1l	Dynamin-1-like protein
	GI	7643979	6	5	203.52	0.000124789	1.86423	Hyp	CxCA	Hyou1	170 kDa glucose regulated protein GRP170 precursor
	GI	13366034	5	5	182.65	0.00956551	1.8636	Hyp	ST	Mfn2	Fzo
	GI	12842169	2	2	73.81	0.0112525	1.86019	Hyp	Hic	Ndufa5	unnamed protein product
	GI	187954419	15	7	724.71	1.76844e-05	1.85918	Hyp	ST	Dnm3	Dynamin 3
	GI	12597249	4	4	304.88	0.00709742	1.85849	Hyp	CxF	Arhgdia	RhoGDI-1
	GI	13277972	2	2	240.63	2.24655e-05	1.85084	Hyp	CxM	Cds2	CDP-diacylglycerol synthase (phosphatidate cytidylyltransferase) 2
	GI	466254	8	7	283.27	0.000111308	1.8503	Hyp	Hic	Aldh2	aldehyde dehydrogenase
	GI	3941736	2	2	103.52	0.00361368	1.8474	Hyp	ST	Bag6	BAT3
	GI	11612477	14	14	1002.64	0.00087517	1.84615	Hyp	CxF	Sirt2	SIR2L2
	GI	199124	5	4	255.22	0.0143821	1.84328	Hyp	CB	Map2k1	protein kinase
	GI	38231910	5	4	232.4	2.71039e-07	1.83688	Hyp	CxM	Erc2	CAST1/ERC2 splicing variant-1
	GI	313298	6	6	303.41	0.000313884	1.83476	Hyp	CxM	Rps8	ribosomal protein S8
	GI	198643	2	2	146.98	0.0075326	1.82716	Hyp	CxCA	Rpl19	ribosomal protein L19
	GI	126362017	10	8	653.54	1.08324e-05	1.82578	Hyp	CxF	Ywhaq	Tyrosine 3-monooxygenase/tryptophan 5-monooxygenase activation protein, theta polypeptide
	GI	309132	13	13	722.26	0.000288948	1.82401	Hyp	CxCA	Canx	calnexin
	GI	23241807	15	9	745.03	0.00456544	1.81885	Hyp	CxCA	Pygb	Brain glycogen phosphorylase
	GI	54010	2	2	81.63	0.000440064	1.81584	Hyp	ST	Rps6	unnamed protein product
	GI	3142702	3	3	90.28	0.00847904	1.80967	Hyp	ST	Hsd17b12	putative steroid dehydrogenase
	GI	11990937	13	6	947.17	0.000960238	1.80453	Hyp	CB	Gnb2	guanine nucleotide binding protein beta2 subunit
	GI	74198452	11	5	541.52	0.0340557	1.80077	Hyp	ST	Gdi2	unnamed protein product
	GI	124298118	9	5	502.92	0.000564682	1.79316	Hyp	CB	Ywhab	Tyrosine 3-monooxygenase/tryptophan 5-monooxygenase activation protein, beta polypeptide
	GI	1468961	4	4	184.85	0.00590884	1.78817	Hyp	ST	Rpn2	ribophorin
	GI	5353754	2	2	61.3	0.0167701	1.78362	Hyp	CxF	Ddb1	damage-specific DNA binding protein 1
	GI	1107742	3	3	178.79	0.000152293	1.78176	Hyp	CxF	Rala	ral-A
	GI	3046235	15	15	1016.44	1.42406e-05	1.78147	Hyp	CxCA	Vdac2	voltage dependent anion channel 2
	GI	9483736	6	5	427.39	7.09673e-06	1.77881	Hyp	ST	Suclg1	succinyl-CoA synthetase
	GI	13543138	6	4	422.71	1.3124e-05	1.77543	Hyp	CxF	Sfxn1	Sideroflexin 1
	GI	201725	13	13	618.85	0.000236867	1.77475	Hyp	ST	Tcp1	t complex polypeptide 1
	GI	62089526	2	2	168.18	0.0889135	1.77408	Hyp	CxCA	Scn2b	Scn2b protein
	GI	5757651	2	2	105.95	0.0142157	1.76728	Hyp	CxF	Psma6	proteasome subunit iota
	GI	12832106	6	6	413.26	0.0178021	1.76463	Hyp	ST	Ndufb9	unnamed protein product
	GI	2804292	2	2	119.03	0.0344012	1.75661	Hyp	ST	Actr1a	actin-related protein 1 alpha-isoform
	GI	6708474	2	2	75.64	0.00687902	1.7554	Hyp	ST	Rpl27	ribosomal protein L27
	GI	5834486	5	5	347.79	0.000282456	1.75266	Hyp	CB	Uchl1	UCH-L1
	GI	12833468	4	3	187.59	1.37571e-05	1.74346	Hyp	CxCA	Sdhb	unnamed protein product
	GI	37360114	13	13	566.93	0.000700549	1.73807	Hyp	ST	Cand1	mKIAA0829 protein
	GI	12248791	3	3	181.73	0.00270645	1.73524	Hyp	CxCA	Stx12	syntaxin 12
	GI	11094232	2	2	103.11	0.00802606	1.73467	Hyp	CxCA	Trim2	neural activity-related ring finger protein
	GI	2642629	5	5	361.33	0.0127497	1.72409	Hyp	CxCA	Dnajc5	cysteine string protein
	GI	1103844	2	2	72.79	0.0485893	1.71884	Hyp	CB	H2-Ke6	steroid dehydrogenase
	GI	15488844	2	2	66.51	0.271533	1.71752	Hyp	Hic	Yars	Tyrosyl-tRNA synthetase
	GI	111598933	7	6	397.94	0.000532662	1.71646	Hyp	CB	Ldha	Ldha protein
	GI	4335920	3	3	146.51	0.0120499	1.70977	Hyp	ST	Aldh18a1	pyrroline-5-carboxylate synthetase long isoform
	GI	50562	20	19	1764.26	0.000989418	1.70929	Hyp	ST	Ckmt1	creatine kinase isoenzyme, ubiquitous
	GI	12805413	6	5	408.48	0.00182709	1.70501	Hyp	CxF	Echs1	Echs1 protein
	GI	12838407	5	5	225.8	0.00329844	1.70197	Hyp	CxCA	Chchd6	unnamed protein product
	GI	21961380	65	42	6602.48	3.55222e-08	1.70119	Hyp	CxM	Atp1a3	Atp1a3 protein
	GI	26350317	12	9	742.55	0.00955762	1.69703	Hyp	CB	Napb	unnamed protein product
	GI	13182962	7	7	413.23	0.0151075	1.69559	Hyp	CxF	Hsd17b10	17beta-hydroxysteroid dehydrogenase type 10/short chain L-3-hydroxyacyl-CoA dehydrogenase
	GI	5295927	7	7	378.33	0.000137124	1.69362	Hyp	Hic	Cct2	chaperonin containing TCP-1 beta subunit
	GI	74140319	18	10	947.56	0.00143508	1.68993	Hyp	Hic	Gdi1	unnamed protein product
	GI	26336867	6	6	257.23	0.00297012	1.68492	Hyp	CxCA	Lsamp	unnamed protein product
	GI	12832840	3	3	106.96	0.0068871	1.68432	Hyp	Hic	Ndufb7	unnamed protein product
	GI	407996	3	3	125.64	0.00613746	1.68082	Hyp	CxCA	Ddx3x	RNA helicase
	GI	1177547	8	2	431.66	0.00499129	1.67286	Hyp	CxF	Rab2a	GTP-binding protein
	GI	433064	4	4	159.64	0.0183228	1.66575	Hyp	CxM	Rab11b	Rab11b
	GI	468554	7	7	354.64	0.00158299	1.66566	Hyp	Hic	Cct6a	CCT (chaperonin containing TCP-1) zeta subunit
	GI	12841703	7	6	404.3	0.00121468	1.66375	Hyp	CxCA	Eef1g	unnamed protein product
	GI	5931551	3	3	108.37	0.0393428	1.66072	Hyp	CB	Prps1	Sid6061p
	GI	12833323	10	10	503.89	0.00618195	1.65835	Hyp	CxCA	Atp5f1	unnamed protein product
	GI	3378454	4	4	163.36	1.02785e-06	1.65219	Hyp	CxCA	Gdap1	ganglioside-induced differentiation associated protein 1
	GI	568986628	34	30	3082.18	0.00242902	1.64892	Hyp	ST	Crmp1	dihydropyrimidinase-related protein 2 isoform X1
	GI	12006965	3	3	97.26	5.71677e-05	1.63688	Hyp	Hic	Aldh6a1	methylmalonate-semialdehyde dehydrogenase
	GI	15488774	5	5	258.39	0.0130153	1.63598	Hyp	Hic	Cisd1	CDGSH iron sulfur domain 1
	GI	12844830	4	4	193.17	0.00349369	1.63477	Hyp	Hic	Ndufb4	unnamed protein product
	GI	9937097	7	6	318.58	0.000132184	1.62735	Hyp	CxF	Fasn	fatty acid synthase
	GI	12834931	11	11	771.47	0.00163227	1.62605	Hyp	Hic	Slc25a11	unnamed protein product
	GI	2662377	6	6	286.52	0.0031786	1.62339	Hyp	CxM	Ddost	oligosaccharyltransferase
	GI	899445	3	3	127.67	0.000224486	1.61833	Hyp	CxM	Rpl13	60S ribosomal protein
	GI	148672851	13	10	800.73	0.00305666	1.61172	Hyp	CB	Epb4.1l2	erythrocyte protein band 4.1-like 2, isoform CRA_b
	GI	976235	3	3	164.66	0.00498244	1.607	Hyp	CxCA	Kif1a	kinesin family protein KIF1a
	GI	312433955	13	11	610.51	0.000193967	1.60275	Hyp	CxM	Macf1	microtubule-actin cross-linking factor 1 isoform 1
	GI	1170384	29	10	2288.42	0.000219232	1.60127	Hyp	Hic	Hsp90aa1	Heat shock protein HSP 90-alpha
	GI	26342897	8	8	512.22	8.51782e-06	1.60014	Hyp	CxF	Aldh5a1	unnamed protein product
	GI	34785231	15	15	838.05	0.00577519	1.59888	Hyp	Hic	L1cam	L1 cell adhesion molecule
	GI	21706568	3	2	278.58	0.0179719	1.59651	Hyp	ST	Scamp1	Secretory carrier membrane protein 1
	GI	11055601	7	7	381.49	6.89878e-06	1.59343	Hyp	CxCA	Ndufa13	novel cell death-regulatory protein GRIM19
	GI	13842	8	7	569.7	0.000444053	1.59111	Hyp	CxCA	mt-Co2	unnamed protein product
	GI	2289906	11	11	698.1	0.000400397	1.57339	Hyp	ST	Phb2	BAP
	GI	15928709	18	18	1069.63	0.00767126	1.5709	Hyp	Hic	Ndufv1	NADH dehydrogenase (ubiquinone) flavoprotein 1
	GI	14198143	6	2	314.55	0.0347402	1.57024	Hyp	CB	Ywhag	Tyrosine 3-monooxygenase/tryptophan 5-monooxygenase activation protein, gamma polypeptide
	GI	112292935	7	2	296.14	0.0222487	1.56866	Hyp	CxCA	Rab1	Rab1A
	GI	26352950	13	12	627.28	0.00145658	1.56316	Hyp	CB	Snd1	unnamed protein product
	GI	20810027	4	4	263.03	0.0271908	1.56084	Hyp	CxF	Acaa2	Acetyl-Coenzyme A acyltransferase 2 (mitochondrial 3-oxoacyl-Coenzyme A thiolase)
	GI	13278096	15	15	797.13	0.00100851	1.55902	Hyp	Hic	Ndufs2	Ndufs2 protein, partial
	GI	12833606	3	3	177.91	0.00210125	1.55844	Hyp	Hic	Ndufs7	unnamed protein product
	GI	5736626	9	9	720.77	8.11786e-05	1.5576	Hyp	Hic	Adam22	ADAM22 alpha
	GI	119348	15	9	1007.98	0.00854421	1.55682	Hyp	Hic	Eno2	Neural enolase
	GI	20988480	13	13	674.01	8.79042e-05	1.55288	Hyp	CB	Hspa12a	Heat shock protein 12A
	GI	21594439	3	3	174.07	0.0089385	1.54381	Hyp	CxM	Eif3b	Eukaryotic translation initiation factor 3, subunit B
	GI	563831	4	3	194.21	0.0483967	1.54189	Hyp	CB	Acsl1	long chain fatty acyl CoA synthetase
	GI	114041	4	4	228.87	2.55884e-06	1.5408	Hyp	CxCA	Apoe	Apolipoprotein E
	GI	12842070	6	6	348.59	0.00483944	1.53404	Hyp	CxM	Rpl4	unnamed protein product
	GI	49915	29	27	2129.75	0.000984153	1.53301	Hyp	CB	Aldoa	unnamed protein product
	GI	6671048	5	4	221.27	3.65524e-05	1.53259	Hyp	Hic	Vapb	VAMP-associated protein 33b
	GI	37360318	13	13	605.49	0.000620723	1.52935	Hyp	CxM	Caskin1	mKIAA1306 protein
	GI	200065	14	14	638.09	0.0263492	1.51421	Hyp	ST	Gpi1	neuroleukin
	GI	125206	7	2	421.69	0.203923	1.5136	Hyp	ST	Prkaca	cAMP-dependent protein kinase catalytic subunit alpha
	GI	347839	8	8	433.59	4.17093e-06	1.51252	Hyp	Hic	Cct3	matricin
	GI	1098623	19	18	1870.26	0.0191575	1.51108	Hyp	CxCA	Vdac1	voltage dependent anion channel 1
	GI	54035460	4	4	149.38	0.000150726	1.50507	Hyp	CxCA	Rpl10a	Ribosomal protein L10A
	GI	15030102	24	24	1683.07	3.47003e-05	1.50498	Hyp	Hic	Sdha	Sdha protein, partial
	GI	387129	10	10	686.48	0.0217319	1.50302	Hyp	Hic	Mdh1	cytosolic malate dehydrogenase, partial
	GI	303690	7	6	259.1	0.00168502	1.49596	Hyp	Hic	Prdx1	MSP23
	GI	49750	16	16	1184.55	1.65347e-05	1.49584	Hyp	CxM	Slc3a2	unnamed protein product
	GI	11968168	3	2	86.05	0.00660716	1.4949	Hyp	CxM	Asna1	arsenic resistance ATPase
	GI	26333533	8	8	365.23	0.000925802	1.48949	Hyp	Hic	Samm50	unnamed protein product
	GI	74199547	8	8	362.31	0.0110402	1.48913	Hyp	Hic	Sept3	unnamed protein product
	GI	26339872	31	31	2162.32	4.83267e-05	1.48745	Hyp	CxCA	Immt	unnamed protein product
	GI	12832948	6	6	351.27	0.000105588	1.4802	Hyp	Hic	Ndufa8	unnamed protein product
	GI	402628	25	12	1742.53	4.20407e-05	1.47847	Hyp	CxM	Slc25a4	adenine nucleotide carrier
	GI	49882	3	3	93.81	0.0264525	1.46993	Hyp	Hic	Ap1g1	gamma adaptin
	GI	53354	6	6	269.63	0.0128289	1.46888	Hyp	Hic	Nme2	nucleoside diphosphate kinase B
	GI	12833615	9	9	634.09	0.0076192	1.46376	Hyp	CxCA	Ndufa9	unnamed protein product
	GI	541732	10	9	741.49	0.00443226	1.46253	Hyp	CxF	Phb	prohibitin or B-cell receptor associated protein (BAP) 32
	GI	1050551	6	6	325.7	0.0312452	1.458	Hyp	Hic	Rab7	rab7
	GI	1354328	5	4	198.43	0.00494241	1.45761	Hyp	CxF	Prdx2	thioredoxin peroxidase
	GI	14193670	8	7	328.85	0.0141041	1.45004	Hyp	Hic	Acly	ATP citrate lyase
	GI	148672083	4	2	168.89	0.00014032	123.562	ST	Hyp	Krt6a	mCG17580
	GI	74217677	2	2	45.72	1.07271e-05	95.3473	ST	CB	Secisbp2	unnamed protein product
	GI	1903238	11	3	438.83	0.00122522	24.2041	ST	CxM	Krt86	type II intermediate filament of hair keratin
	GI	123781450	7	2	359.65	0.0054164	20.709	ST	CxM	Krt35	Keratin, type I cuticular Ha5
	GI	11559579	4	2	273.44	7.60293e-09	18.8355	ST	CxCA	Krt16	keratin intermediate filament 16a
	GI	60551062	7	5	424.8	5.55186e-11	15.7936	ST	CB	Adcy5	Adcy5 protein
	GI	20810077	2	2	57.25	7.31901e-05	13.5504	ST	CB	Matr3	Matrin 3
	GI	148670632	5	2	221.68	8.2039e-07	11.4367	ST	CB	Krt13	keratin 13, isoform CRA_b
	GI	22902419	2	2	79.45	0.00639895	11.1732	ST	CB	Gpd1l	Gpd1l protein, partial
	GI	12859782	3	2	186.64	6.56876e-08	9.46121	ST	CxCA	Krt1	unnamed protein product
	GI	5833936	3	3	126.25	3.47806e-11	8.59346	ST	CxM	H2afy	histone macroH2A1.2 variant
	GI	53547	2	2	60.97	7.86007e-07	8.30641	ST	CB	Rbm14	16 kDA protein
	GI	148693838	5	2	186.54	0.00159103	7.96892	ST	CxM	Rdx	radixin
	GI	685221	3	2	130.15	3.54083e-12	7.87005	ST	CxF	Tspan7	murine PE31 (TALLA)
	GI	20070871	3	2	93.83	0.00175028	7.27675	ST	CxCA	Myl6	Myosin, light polypeptide 6, alkali, smooth muscle and non-muscle
	GI	52869	3	2	106.89	1.14213e-08	7.00965	ST	CxM	Lmnb1	unnamed protein product
	GI	3329498	7	7	403.99	2.07672e-08	6.92924	ST	CxM	Hnrnpa2b1	heterogenous nuclear ribonucleoprotein A2/B1
	GI	398168	2	2	109.93	2.72163e-05	6.61191	ST	CxCA	Krt2	keratin 2 epidermis
	GI	51304	5	5	210	1.14064e-07	6.58777	ST	CxM	Hist1h2ak	unnamed protein product
	GI	8247281	2	2	70.89	2.22045e-16	6.32936	ST	CB	Smpd3	neutral sphingomyelinase II
	GI	3097244	2	2	129.56	0.000244224	6.3082	ST	CB	Rps14	ribosomal protein S14
	GI	6453809	3	3	104.75	1.0616e-09	6.21385	ST	CxCA	Mtch1	mitochondrial carrier homolog 1 isoform a
	GI	223823	2	2	119.72	0.0234735	6.17676	ST	Hic	Car2	anhydrase II,carbonic
	GI	4096171	9	4	324.16	0.00015036	5.86667	ST	CB	Ppp1ca	serine/threonine protein phosphatase type 1 alpha
	GI	112983636	4	2	248.78	7.08364e-08	5.80751	ST	CB	Krt10	keratin, type I cytoskeletal 10
	GI	23274033	5	5	235.49	9.39379e-06	5.72706	ST	CxM	Hnrnpa3	Heterogeneous nuclear ribonucleoprotein A3
	GI	12851382	2	2	80.85	1.12516e-05	5.67897	ST	CxM	Ilf2	unnamed protein product
	GI	40068493	4	3	220.02	2.47882e-07	5.39762	ST	CxM	Ddx17	probable ATP-dependent RNA helicase DDX17 isoform 1
	GI	49898	4	4	364.51	5.2509e-05	5.17241	ST	CxM	Slc4a1	unnamed protein product
	GI	54117	2	2	75.29	0.0347392	5.1089	ST	CB	Snurf	tissue specific splicing protein
	GI	553919	4	4	206.53	0.013372	4.95213	ST	Hic	Hba-a1	alpha-1-globin, partial
	GI	12858636	2	2	60.93	5.116e-05	4.8097	ST	CxM	Stt3b	unnamed protein product
	GI	12834933	2	2	99.61	0.0757616	4.70412	ST	Hic	Dhrs1	unnamed protein product
	GI	128789	2	2	74.43	0.0207638	4.63993	ST	CB	mt-Nd5	NADH-ubiquinone oxidoreductase chain 5
	GI	47124347	5	5	182.54	1.01782e-07	4.56634	ST	CB	Dgkb	Dgkb protein
	GI	1083440	3	3	132.87	8.34464e-09	4.52445	ST	CxM	Nono	octamer-binding protein NonO - mouse
	GI	20072624	5	5	236.99	3.04649e-11	4.36238	ST	CxM	Hnrnpl	Heterogeneous nuclear ribonucleoprotein L
	GI	148762971	5	5	245.31	0.000163491	4.3089	ST	Hyp	Gm996	uncharacterized protein C9orf172 homolog
	GI	126116570	7	7	363.45	2.97762e-13	4.17192	ST	CB	Grm5	metabotropic glutamate receptor 5 isoform a precursor
	GI	74219697	9	9	508.84	3.98795e-08	4.07226	ST	CxM	Lmna	unnamed protein product
	GI	148704518	10	10	866.45	1.21347e-13	4.0423	ST	CB	Akap5	mCG52906
	GI	12850708	3	2	104.9	0.016067	3.94443	ST	CxCA	Hnrnpab	unnamed protein product
	GI	2765125	4	4	203.75	3.26756e-08	3.92771	ST	CxF	Acadvl	very-long-chain acyl-CoA dehydrogenase
	GI	1666700	3	3	140.78	0.000204658	3.90427	ST	CxCA	Hnrnph2	Murine homolog of human ftp-3
	GI	30354373	2	2	69.78	2.55649e-06	3.88625	ST	CxM	Tmcc2	Transmembrane and coiled-coil domains 2
	GI	17981478	3	3	131.24	0.000305795	3.77974	ST	CxCA	Wasf3	WAVE3
	GI	124487099	5	5	198.77	6.28281e-05	3.746	ST	CxM	Hnrnpul2	heterogeneous nuclear ribonucleoprotein U-like protein 2
	GI	53545	2	2	43.04	0.000585372	3.73777	ST	CB	Ctnnd1	p120
	GI	12852090	2	2	64.59	0.00107784	3.69233	ST	CxCA	Abcb8	unnamed protein product
	GI	51303	4	4	241.3	1.20255e-07	3.67246	ST	CxM	Hist1h2bf	unnamed protein product
	GI	5579009	2	2	178.03	0.7983	3.65989	ST	CxCA	Rbmx	heterogeneous nuclear ribonucleoprotein G
	GI	1002386	3	2	118.16	0.000525402	3.54076	ST	CB	Gstm5	mu-class glutathione s-transferase
	GI	41946117	6	6	283.89	3.83502e-06	3.51063	ST	Hic	Cntn2	Contactin 2
	GI	59858990	4	4	142.2	0.0233099	3.46997	ST	Hyp	Unc13a	munc 13-1
	GI	52722	2	2	64	0.000144891	3.44361	ST	Hic	Itgb1	pre-integrin (AA -20 to 778)
	GI	12852331	2	2	79.65	4.99711e-13	3.4032	ST	CB	Rap2b	unnamed protein product
	GI	12847547	10	10	598.91	2.41527e-05	3.39189	ST	CxM	Hnrnpk	unnamed protein product
	GI	26333127	5	4	218.95	4.6245e-07	3.3189	ST	CB	C2cd2l	unnamed protein product
	GI	26337975	3	3	135.97	1.71256e-06	3.25081	ST	CB	Arhgap1	unnamed protein product
	GI	26340862	3	3	105.35	1.61573e-06	3.24709	ST	CB	Gprin3	unnamed protein product
	GI	6683775	6	6	271.09	3.29532e-11	3.09987	ST	CB	Cspg5	neuroglycan C
	GI	12805283	3	3	105.76	0.000459266	3.09915	ST	CB	Qdpr	Quinoid dihydropteridine reductase
	GI	28972249	4	4	94.99	9.86917e-05	3.05261	ST	Hic	Snx27	mKIAA0488 protein
	GI	12851307	2	2	67.85	0.00174229	2.97882	ST	CB	P2ry12	unnamed protein product
	GI	74224349	3	3	124.55	3.55619e-07	2.97649	ST	CxM	Khsrp	unnamed protein product
	GI	51260926	10	9	417.1	1.88738e-15	2.95112	ST	CB	Slc8a1	Slc8a1 protein
	GI	17136071	4	4	314.55	1.08617e-07	2.90193	ST	CxM	Sfpq	PTB-associated splicing factor
	GI	26336797	2	2	93.41	0.0119946	2.85778	ST	Hyp	Scai	unnamed protein product
	GI	7259263	3	3	83.83	5.37433e-06	2.84493	ST	CxM	Gprc5b	unnamed protein product
	GI	12044402	9	8	308.29	5.67275e-09	2.83817	ST	CxCA	Cacna2d2	voltage-dependent calcium channel alpha-2-delta-2 subunit
	GI	12847701	5	5	324.73	0.000163369	2.79512	ST	CxCA	Hnrnpm	unnamed protein product
	GI	4731936	4	4	200.96	5.08482e-14	2.78849	ST	CB	Syngr3	synaptogyrin 3
	GI	51269	3	3	147.3	5.10262e-06	2.78388	ST	CxM	Hist1h4d	unnamed protein product
	GI	20071035	13	13	615.06	1.89071e-13	2.78173	ST	CB	Alcam	Activated leukocyte cell adhesion molecule
	GI	200413	10	10	557.01	6.00393e-10	2.74251	ST	CxF	Plp1	myelin proteolipid protein
	GI	193324	2	2	153.27	2.11998e-08	2.7311	ST	CxM	Hnrnpa1	RNA binding protein
	GI	17390825	5	5	376.51	3.7792e-06	2.70019	ST	CxM	Hnrnpu	Hnrpu protein
	GI	120702	26	4	2008.58	0.000811555	2.69464	ST	CxCA	Gapdh	Glyceraldehyde-3-phosphate dehydrogenase
	GI	223442	3	3	106.59	1.10166e-06	2.68723	ST	CxM	mt-Nd1	protein URF1
	GI	1129118	3	3	109.4	7.35412e-06	2.6828	ST	CxM	Dbt	acyltransferase
	GI	23270964	4	4	119.62	2.50849e-08	2.64452	ST	CxM	Erlin2	ER lipid raft associated 2
	GI	148702991	3	2	129.54	0.000328474	2.60329	ST	CxF	Tnik	mCG16973, isoform CRA_c
	GI	508270	4	2	217.46	7.08949e-06	2.59605	ST	CxM	Hnrnpd	A+U-rich RNA-binding protein
	GI	1532035	2	2	114	2.15464e-08	2.53507	ST	CxCA	Chl1	CHL1-like protein
	GI	15029315	12	3	578.76	0.000256044	2.49808	ST	CB	Cyfip2	CYFIP2
	GI	548190	8	8	483.39	5.00952e-06	2.49027	ST	CxF	Mog	myelin oligodendrocyte glycoprotein
	GI	21618727	2	2	68.96	9.81436e-09	2.48454	ST	CxM	Slc44a2	Solute carrier family 44, member 2
	GI	166063992	9	7	370.97	2.23594e-10	2.46861	ST	CB	Nrxn3	neurexin 3 isoform 2
	GI	269784615	26	13	1894.44	9.99201e-16	2.46758	ST	CB	Atp2b4	plasma membrane calcium ATPase 4 isoform a
	GI	1527178	2	2	104.78	0.0147719	2.46633	ST	CxM	Rpl8	ribosomal protein L8
	GI	5805297	3	3	112.24	0.00352339	2.45355	ST	CxM	G3bp2	RNA-binding protein isoform G3BP-2a
	GI	54777	6	6	281.92	0.00105223	2.39781	ST	Hic	P4hb	unnamed protein product
	GI	29387307	15	15	921.72	6.97827e-11	2.39272	ST	CxCA	Dpp6	Dpp6 protein
	GI	44890801	6	6	383.45	8.34031e-05	2.36808	ST	Hic	Dpp10	Dipeptidylpeptidase 10
	GI	53002	6	3	454.21	4.82686e-06	2.35524	ST	CB	Mapk1	mitogen-activated protein kinase (p42)
	GI	200864	3	3	92.75	6.28773e-06	2.34068	ST	CB	Rps4x	ribosomal protein S4
	GI	1771306	3	3	127.07	0.000118694	2.33257	ST	CxCA	Ndufb11	neuronal protein 15.6
	GI	303710	2	2	82.41	0.0118892	2.3273	ST	Hyp	Tjp1	ZO-1
	GI	12836770	3	3	123.92	0.00155588	2.32271	ST	Hic	Psmc2	unnamed protein product
	GI	49904697	3	3	106.27	0.00115987	2.30212	ST	CxF	Arhgap21	Rho GTPase activating protein 21
	GI	968973	3	3	130.86	3.49888e-05	2.27018	ST	CxCA	Eps15l1	involved in signaling by the epidermal growth factor receptor
	GI	12836897	2	2	51.89	2.03687e-07	2.26572	ST	CxCA	Cyb5r1	unnamed protein product
	GI	192651	25	25	1850.15	2.8202e-05	2.25453	ST	CxF	Cnp	2',3'-cyclic-nucleotide 3'-phosphodiesterase
	GI	22252978	2	2	52.44	0.0349964	2.24905	ST	CB	Ahi1	Ahi-1 isoform I
	GI	122065416	5	5	211.71	7.2661e-07	2.23567	ST	CB	Adgrl1	Latrophilin-1
	GI	4760782	3	3	133.38	0.000704007	2.19534	ST	CxCA	Tenm4	Ten-m4
	GI	3420177	9	9	388.98	0.00832367	2.19458	ST	CxF	Wdr1	Wdr1 protein
	GI	28394197	12	8	543.86	3.99137e-06	2.19139	ST	CB	Nrxn1	mKIAA0578 protein
	GI	160707976	35	34	1619.52	0.00238347	2.15172	ST	Hyp	Pclo	protein piccolo isoform 1
	GI	407343	5	5	165.67	8.28752e-08	2.13413	ST	Hic	Por	NADPH-cytochrome P450 oxidoreductase
	GI	347144	2	2	57.59	5.75352e-07	2.1163	ST	CB	Kcnma1	mSlo
	GI	1262830	2	2	66	1.01783e-10	2.11049	ST	CxM	Slc16a1	monocarboxylate transporter
	GI	4996453	2	2	75.79	0.0148159	2.0941	ST	Hic	Trpv2	growth factor regulated calcium channel
	GI	12848819	3	2	121.73	0.00430666	2.08187	ST	CB	Aldh1b1	unnamed protein product
	GI	7920331	2	2	108.24	0.0154305	2.07905	ST	CxM	Fus	pigpen protein
	GI	26335435	8	8	368.17	2.9622e-09	2.06037	ST	CxM	Slc6a1	unnamed protein product
	GI	116283387	14	10	1007.83	1.25707e-06	2.02059	ST	CxF	Nefl	Nefl protein
	GI	52741	3	3	154.26	0.00276367	1.99774	ST	CxM	Rpl3	J1 protein
	GI	17066599	5	5	191.12	0.000258551	1.99444	ST	CxM	Hnrnpr	heterogeneous nuclear ribonucleoprotein R
	GI	26325672	6	6	319.8	2.99091e-06	1.99416	ST	CB	Sv2b	unnamed protein product
	GI	51089	7	7	559.83	1.22608e-07	1.98745	ST	CB	Slc2a3	glucose transporter
	GI	120537322	4	3	183.8	0.0128604	1.95827	ST	CxM	Ddx5	DEAD (Asp-Glu-Ala-Asp) box polypeptide 5
	GI	13542704	5	5	246.2	5.63962e-08	1.94751	ST	CxM	Ppap2b	Phosphatidic acid phosphatase type 2B
	GI	148670160	2	2	83.71	0.00109714	1.93522	ST	CxM	Rpl15	mCG8578
	GI	12833041	2	2	57.49	0.000209766	1.90605	ST	CB	Map1lc3b	unnamed protein product
	GI	148695059	15	6	717.1	5.45437e-06	1.88419	ST	CxM	Scn2a1	mCG129387
	GI	20071885	19	19	1020.04	3.7655e-05	1.82529	ST	CxCA	Dlat	Dihydrolipoamide S-acetyltransferase (E2 component of pyruvate dehydrogenase complex)
	GI	12584850	4	3	134.44	2.7259e-05	1.82527	ST	CxCA	Ociad1	unknown
	GI	148671281	14	6	880.03	0.000102001	1.81133	ST	CB	Gnai1	guanine nucleotide binding protein, alpha inhibiting 1
	GI	12832501	8	8	354.31	4.97095e-05	1.80022	ST	CxCA	Etfdh	unnamed protein product
	GI	12843458	3	3	137.58	0.0120117	1.79074	ST	CxF	Bcas1	unnamed protein product
	GI	537491	3	3	105.38	0.00119966	1.77145	ST	CxCA	Itgav	integrin alpha v subunit
	GI	3986754	4	4	202.73	0.0369644	1.76559	ST	CxCA	Vars	G7A
	GI	12805267	3	3	207.1	0.00225706	1.76126	ST	Hic	Ndufc2	NADH dehydrogenase (ubiquinone) 1, subcomplex unknown, 2
	GI	3334470	9	9	810.08	9.39609e-05	1.75262	ST	CxF	Mag	Myelin-associated glycoprotein
	GI	148539957	20	18	1174.36	0.000148976	1.75226	ST	CxCA	Ina	alpha-internexin
	GI	37359868	2	2	65.95	0.000307147	1.74318	ST	CxCA	Ncstn	mKIAA0253 protein
	GI	12408017	5	4	132.28	0.0440861	1.73856	ST	CB	Prkce	protein kinase C epsilon
	GI	1208521	3	3	144.92	0.00290423	1.69492	ST	CB	Syp	synaptophysin
	GI	13905188	3	3	120.08	8.73204e-06	1.69391	ST	Hic	Marc2	MOCO sulphurase C-terminal domain containing 2
	GI	862461	7	7	430.84	0.000846662	1.67415	ST	CxM	Vcan	PG-M/versican
	GI	50525	2	2	64.18	0.0243529	1.64637	ST	CxF	Cox7c	unnamed protein product
	GI	727167	2	2	78.36	0.0135028	1.62107	ST	Hic	Ran	Ran
	GI	4895041	5	5	219.79	0.0070284	1.60989	ST	Hic	Coro1c	coronin-3
	GI	12832230	2	2	135.35	0.0127952	1.59165	ST	Hic	Atp5d	unnamed protein product
	GI	23379817	17	15	941.86	0.00095481	1.59041	ST	CxCA	Rtn4	RTN4
	GI	3929110	11	8	368.08	0.00066966	1.5861	ST	CxF	Kif5c	kinesin heavy chain
	GI	25990153	6	6	367.45	0.000519512	1.58369	ST	CB	Slc6a17	sodium-dependent orphan neurotramsmitter transporter NTT4
	GI	20988736	6	6	374.28	0.000658536	1.57838	ST	Hic	Lin7a	Lin7a protein, partial
	GI	12832556	3	3	187.56	0.000331393	1.57516	ST	CxCA	Ndufb10	unnamed protein product
	GI	26350647	21	21	1303.75	7.71359e-06	1.54389	ST	Hic	Tomm70a	unnamed protein product
	GI	4456677	8	7	431.41	0.0271537	1.54385	ST	CB	Palm	paralemmin
	GI	568994652	8	8	488.73	0.000190364	1.52539	ST	Hic	Cd47	leukocyte surface antigen CD47 isoform X1
	GI	1009708	14	14	674.83	0.0020605	1.51895	ST	CB	Ap2m1	clathrin-associated AP-2 complex AP50 subunit
	GI	52350563	8	8	339.03	6.80594e-07	1.51774	ST	Hyp	Gpr158	probable G-protein coupled receptor 158 precursor
	GI	12845573	2	2	53.73	0.02231	1.49354	ST	CB	Ist1	unnamed protein product
	GI	3955098	6	6	241.59	4.06769e-05	1.48209	ST	CB	Atp6v1c1	vacuolar adenosine triphosphatase subunit C
	GI	4836509	5	5	174.37	0.0165479	1.46539	ST	CxM	Ndufs4	NADH-ubiquinone oxidoreductase 18 kDa IP subunit
	GI	26324542	6	6	222.91	0.000295887	1.46228	ST	CxM	Rhot1	unnamed protein product
	GI	50938	37	37	2426.58	0.000425192	1.46196	ST	CxCA	Cntn1	F3 preprotein (AA -20 to 1000)
	GI	115511052	36	35	1770.76	0.0486239	1.4589	ST	CxM	Myo5a	unconventional myosin-Va

## Sheet: Legend
	a	Protein Accession number give as GI = Gen Info sequence identifier from NCBI GenBank.
	b	Gene Name is the official gene symbol as assigned NCBI GenBank.
	c	Peptide Count is the total number of peptides identified and assigned to a given protein.
	d	Unique Peptides, the number of peptides identified and assigned to a given protein whose sequence is unique and can only belong to a given protein.
	e	Confidence Score, calculated by Mascot peptide search engine and indicates the confidence in the protein identification based on the peptide sequnces observed by the MS.
	f	Analysis Of Variance test if the significance of the differential abundance of a given protein in one region compared to all other regions.
	g	Indicates the maximum fold increase in the abundance of a given protein across all brain regions.
	h	Indicates the brain region in which the highest mean condition/highest abundance was observed for a given protein.
	i	Indicates the brain region in which the lowest mean condition/lowest abundance was observed for a given protein.
	j	Protein name or description as assigned by NCBI and Genbank.
	k	Observed peptide intensity for a given protein normalized by Progenesis software.
	ST	Striatum
	HIC	Hippocampus
	Hyp	Hypothalamus
	CxCA	Caudal Cortex
	CxM	Medial Cortex
	CxF	Frontal Cortex
