# Supplementary material for: Regional Diversity in the Postsynaptic Proteome of the Mouse Brain
Source: Proteomes. 2018 Aug 1;6(3):31. doi: 10.3390/proteomes6030031 (PMC6161190; doi:10.3390/proteomes6030031)
Supplement: Supplementary file 1 [file proteomes-06-00031-s001.zip › SUPPL/Supplementary Table 5_Module gene list and abundances for all 6 modules.xlsx]

## Sheet: 6 Protein Module Lists
	Supplemental Table 5: Protein Module Gene Lists and Zero-Centered Abundances for 1,173 Synaptic Proteins Quantified Across 7 Integral Regions
			Brain Region:c
	Gene Name:a	Module:b	Hic	CxF	CxM	CxCA	CB	ST	Hyp
	Slc17A6	1	-0.169209	-0.0469193	-0.305194	-0.0880357	-0.19265	0.0167983	0.785209
	Gnai2	1	-0.0766376	-0.112135	-0.272259	-0.228149	0.0278071	-0.00114874	0.662523
	Gna13	1	-0.138868	-0.133297	-0.270222	-0.229412	0.0493714	-0.0853329	0.807759
	Mapre2	1	-0.300284	0.00280646	-0.169103	-0.199966	0.111319	-0.147263	0.70249
	Maoa	1	-0.358905	-0.0592476	-0.287995	-0.306738	0.330413	0.0194951	0.662977
	Pgm2	1	-0.430794	-0.123219	-0.149818	-0.199486	0.301946	-0.070281	0.671653
	Slc25A18	1	-0.403707	-0.0614747	-0.370405	-0.0893187	0.0370808	0.178432	0.709392
	Rcn2	1	-0.429637	-0.0275294	-0.193217	-0.4246	0.121568	0.139605	0.813812
	Prepl	1	-0.270597	-0.110621	-0.322789	-0.090476	-0.452426	-0.211453	1.45836
	Cpe	1	0.356748	-0.10407	-0.114488	-0.382965	-0.454897	-0.163453	0.863124
	Cul3	1	0.248725	-0.386379	0.186935	-0.136901	-0.55883	-0.115285	0.761736
	Hras	1	0.373554	-0.0833975	-0.0161198	-0.849781	-0.205266	0.265597	0.515413
	Cyb5B	1	0.0970451	-0.0270963	-0.0494816	-0.393024	-0.187259	0.0837507	0.476065
	Larp1	1	0.221418	0.0259966	-0.252789	-0.405244	-0.187683	0.0357971	0.562504
	Rps16	1	-0.062672	0.161287	-0.0365298	-0.455423	0.0309391	-0.248895	0.611293
	Eif3L	1	-0.0527643	0.0366852	-0.19723	-0.54144	0.13313	0.0784206	0.543198
	Gfap	1	0.165711	-0.129924	-0.532014	-0.362212	-0.109705	0.435964	0.53218
	Slc1A4	1	0.0465136	-0.175286	-0.297812	-0.167985	-0.161101	0.167308	0.588361
	Idh2	1	-0.0220072	-0.145254	-0.200184	-0.195069	-0.246849	0.3285	0.480863
	Tmem30A	1	-0.017975	0.000587395	-0.189781	-0.30281	-0.339033	0.383382	0.465629
	Ndufs5	1	-0.0948282	0.00140779	-0.202434	-0.344165	-0.0396395	0.260087	0.419572
	Vdac3	1	0.0350171	-0.0908233	-0.317369	-0.333674	-0.146764	0.397793	0.45582
	Hacd3	1	0.143236	-0.0569756	-0.237654	-0.328101	-0.173473	0.220513	0.432454
	Map7D2	1	-0.146612	-0.308848	-0.214321	-0.321871	0.301034	0.212878	0.477739
	Prdx3	1	-0.0203214	-0.339428	-0.26442	-0.345315	0.178918	0.212213	0.578353
	Slc32A1	1	-0.235952	-0.30648	-0.312117	-0.213862	-0.16924	0.437412	0.800238
	Ndrg1	1	-0.155044	-0.428424	-0.286233	-0.139049	-0.00220589	0.336667	0.674289
	Kcnj10	1	-0.271122	-0.434104	-0.835134	-0.608346	0.724899	-0.00269158	1.4265
	Txndc5	1	-0.42624	-0.575958	-0.369543	-0.591932	0.359893	0.170928	1.43285
	Marcks	1	-0.746749	0.0089363	-0.117291	-0.689282	0.677659	0.265616	0.601111
	Hibch	1	-0.617203	-0.331755	-0.112746	-0.427295	0.34098	0.411289	0.736731
	Cpt1A	1	-0.16502	-0.0698047	-0.759237	-0.651376	0.480753	0.524821	0.639864
	Slc25A25	1	-0.243875	-0.045023	-0.576394	-1.01495	0.53779	0.313388	1.02907
	Ikbkap	1	0.594003	-0.412525	-0.497194	-0.178255	0.193269	-0.568623	0.869324
	Fam213A	1	-0.011161	0.0289299	-0.342225	-0.437496	0.689608	-0.487664	0.560008
	Rrbp1	1	0.221703	0.153478	-0.766149	-0.694526	0.579887	-0.106963	0.612571
	Hadh	1	-0.0555902	-0.313406	-0.282325	0.0431614	0.417342	-0.096635	0.287454
	Spr	1	0.0505558	-0.205845	-0.302971	-0.107474	0.434049	-0.252393	0.384079
	Atp1A2	1	-0.146965	-0.218139	-0.352454	-0.237453	0.504088	0.0124962	0.438427
	Rftn2	1	-0.0544228	-0.0245874	-0.356217	-0.229121	0.337021	-0.0416112	0.368939
	Gja1	1	0.109154	-0.251406	-0.470251	-0.31731	0.537554	-0.0341452	0.426404
	Map7D1	1	0.0074028	-0.270079	-0.398904	-0.123479	0.607677	-0.0740002	0.251382
	Slc4A4	1	-0.100796	-0.293216	-0.563111	-0.437229	0.858508	0.0503577	0.485486
	Ahcyl2	1	-0.000501026	-0.303579	-0.631246	-0.472387	0.951359	0.197336	0.259018
	Nefh	1	-0.0776143	-0.196213	-0.368669	-0.492077	0.635286	0.15419	0.345098
	Ndufv3	1	-0.10277	-0.162519	-0.644441	-0.41003	0.651618	0.362241	0.305902
	Sacm1L	1	-0.27935	-0.0858502	-0.252949	-0.146329	0.322608	0.18802	0.25385
	Lrrc8A	1	-0.18359	-0.162007	-0.161473	-0.226661	0.238267	0.165182	0.330282
	Hadhb	1	-0.204266	-0.110245	-0.226663	-0.176518	0.305246	0.0660008	0.346445
	Mpp6	1	-0.277472	-0.0943302	-0.208539	-0.153517	0.223664	0.114532	0.395662
	Ampd2	1	-0.0575216	-0.173542	-0.115091	-0.147007	0.180076	-0.0350012	0.348086
	Glud1	1	-0.114933	-0.16984	-0.14078	-0.0680338	0.229471	-0.0595894	0.323705
	Ywhaq	1	-0.0998886	-0.172948	-0.0800728	-0.0585839	0.179801	-0.0281703	0.259862
	Aldh3A2	1	-0.0641784	-0.0355731	-0.196692	-0.235296	0.284504	0.0729051	0.17433
	Hadha	1	-0.13655	-0.115026	-0.195409	-0.180813	0.363652	0.0147977	0.249348
	Mccc2	1	-0.165322	-0.130716	-0.18968	-0.148603	0.377929	-0.0918965	0.348289
	Oat	1	-0.153258	-0.0365761	-0.23455	-0.085943	0.235101	0.0174752	0.25775
	Slc7A5	1	-0.173584	-0.0589314	-0.244544	-0.0456533	0.364587	-0.0690287	0.227155
	Pdxk	1	-0.380028	-0.127471	0.0107727	0.019579	-0.0411563	0.119959	0.398345
	Abat	1	-0.215364	-0.203608	-0.0625204	-0.115766	0.176348	-0.0526457	0.473556
	Igsf8	1	-0.278992	-0.0567584	-0.065516	-0.0788279	0.0482196	-0.00371938	0.435594
	Anxa5	1	-0.588043	0.0426516	0.00271829	-0.0798746	0.27502	0.0654522	0.282076
	Sccpdh	1	-0.363812	0.020957	-0.0848518	-0.160375	0.310586	-0.0583393	0.335834
	Fahd2A	1	-0.38013	-0.213532	-0.0530669	0.164743	0.250275	-0.0540077	0.285719
	Trpv2	1	-0.475297	0.0241796	-0.0673352	0.197901	0.0766129	0.145185	0.0987532
	Anxa6	1	0.0643781	0.103279	-0.36337	-0.703001	0.396762	0.192663	0.309289
	Ncl	1	-0.178374	0.198523	-0.459905	-0.47962	0.324114	0.404491	0.190773
	Hist1H2Bf	1	-0.148823	0.0819765	-0.565332	-0.485827	0.229892	0.66861	0.219503
	Camk2D	1	-0.412312	0.28039	-0.335004	-0.174575	0.0151575	0.371365	0.254978
	Itgb1	1	-0.463402	0.0489173	-0.284736	-0.259639	-0.0974703	0.714748	0.341582
	Erlin2	1	-0.270521	-0.127774	-0.360239	-0.280152	0.142754	0.529233	0.366699
	Slc44A2	1	-0.161102	-0.145113	-0.331123	-0.182694	-0.0133317	0.52239	0.310975
	Cacna2D2	1	-0.268424	-0.183438	-0.209489	-0.475492	0.388854	0.465734	0.282256
	Gprc5B	1	-0.130977	-0.135914	-0.397206	-0.22353	0.249212	0.555432	0.0829828
	Chl1	1	-0.0955293	-0.0372075	-0.304724	-0.385361	0.251591	0.458036	0.113195
	Cntn2	1	-0.461913	-0.0247003	-0.123456	-0.103214	0.255658	0.51846	-0.0608355
	Hba-A1	1	-0.407635	0.00285326	-0.200104	-0.0773569	0.324401	0.479263	-0.121422
	Myo6	1	-0.118477	-0.00557867	-0.178553	-0.178369	0.233785	0.273301	-0.0261095
	Slc12A2	1	-0.189956	-0.106087	-0.34759	-0.110981	0.367586	0.347431	0.0395973
	Trf	1	-0.291322	-0.0902551	-0.158891	-0.115127	0.305868	0.288903	0.0608237
	Myh14	1	-0.487179	-0.191947	-0.410433	-0.16489	0.578784	0.479476	0.19619
	Stxbp3	1	-0.422761	-0.179684	-0.371638	-0.0500045	0.496059	0.405298	0.122731
	Abhd16A	1	-0.330584	0.007948	-0.301504	-0.247701	0.706629	0.257005	-0.0917947
	Slc4A1	1	-0.251669	-0.0741509	-0.419928	-0.343179	0.713031	0.580829	-0.204935
	Acadvl	1	-0.176909	-0.23665	-0.235251	-0.270393	0.0533407	0.883091	-0.0172286
	Rbmx	1	-0.0669695	0.0970718	-0.257513	-0.179883	-0.338491	0.956785	-0.211001
	Snx27	1	-0.264955	0.0712845	-0.109066	-0.105975	-0.124374	0.619794	-0.0867078
	Qdpr	1	-0.136121	-0.081347	-0.174924	-0.137195	-0.315241	0.791006	0.053822
	Ina	1	0.0997537	-0.0806935	-0.139868	-0.113909	-0.117485	0.333274	0.018927
	Nefl	1	0.0958386	-0.158548	-0.130987	-0.14294	-0.167897	0.433712	0.0708214
	Wdr1	1	-0.0546751	-0.102562	-0.0235467	-0.0881521	-0.172071	0.424666	0.0163414
	Eps15L1	1	0.0460865	-0.0495791	-0.0298246	-0.20332	-0.270751	0.513194	-0.00580649
	Hnrnpr	1	0.0580793	0.14182	-0.176766	-0.124898	-0.240585	0.44135	-0.0989998
	Khsrp	1	0.0891995	0.10656	-0.3394	-0.12515	-0.249236	0.669124	-0.151098
	Tnik	1	0.226735	-0.218345	-0.0249279	-0.0859257	-0.249663	0.643114	-0.290987
	Scai	1	0.05744	0.0413221	-0.164745	-0.164549	-0.0553429	0.640044	-0.354169
	Tenm4	1	0.0384556	-0.0236758	-0.179474	-0.173837	-0.0755864	0.504809	-0.0906917
	Arhgap21	1	0.0487578	-0.15834	-0.115803	-0.113349	-0.0390285	0.544972	-0.167209
	Arpc3	1	0.12204	0.0483905	-0.010074	-0.0273698	-0.144682	0.245014	-0.233318
	Fam120A	1	0.0506319	0.150641	-0.0714159	0.00802379	-0.153424	0.340672	-0.325128
	Myh9	1	0.0122708	0.0574746	-0.0402576	0.127741	0.0565859	0.315016	-0.528831
	Lancl1	1	-0.0336717	-0.0765695	-0.00280459	0.0568625	-0.0387578	0.456091	-0.36115
	Tubb4b	1	-0.379612	0.0388187	0.179509	0.327062	-0.393742	0.884147	-0.656183
	Gpatch2	1	0.0364472	-0.0601023	-0.1452	0.119375	-0.304571	0.883269	-0.529218
	Ndufb11	1	-0.0841665	0.0190898	-0.0630224	-0.349178	-0.153544	0.446828	0.183993
	P4Hb	1	-0.234409	0.000354852	-0.179789	-0.30318	-0.0896906	0.502461	0.304252
	Por	1	-0.175804	-0.0519716	-0.157585	-0.131223	-0.193251	0.506319	0.203515
	G3Bp2	1	-0.0297313	-0.0346629	-0.344734	-0.1544	-0.23019	0.57462	0.219098
	Hnrnpa1	1	0.0442542	0.026456	-0.333351	-0.160103	-0.432663	0.604555	0.250851
	Hnrnpm	1	0.0502496	0.0502744	-0.258842	-0.319457	-0.209489	0.601955	0.0853091
	Dhx9	1	-0.00340604	0.121215	-0.173716	-0.251204	-0.197368	0.443053	0.0614256
	Dbt	1	-0.0794637	-0.0235802	-0.304953	-0.198551	-0.0355719	0.538275	0.103845
	Hnrnpd	1	-0.116204	0.100623	-0.368702	-0.250241	-0.118303	0.514281	0.238546
	Hnrnpab	1	0.192847	0.198186	-0.365105	-0.549859	-0.258597	0.554213	0.228315
	Mt-Nd1	1	0.209592	-0.03761	-0.369746	-0.251102	-0.0507006	0.549902	-0.0503347
	Hist1H4D	1	0.18194	0.0563729	-0.539846	-0.373375	0.175074	0.40853	0.0913042
	Hnrnpu	1	0.159777	0.17902	-0.520987	-0.342819	0.0272246	0.428723	0.0690614
	Sfpq	1	0.165675	0.131434	-0.5101	-0.290041	-0.129087	0.513195	0.118924
	Dpp6	1	0.221727	-0.154766	-0.239309	-0.231056	-0.373596	0.523368	0.253632
	Slc6A1	1	0.120665	-0.14693	-0.284508	-0.0722273	-0.282926	0.382054	0.283872
	Rps13	1	0.209754	-0.156043	-0.196747	-0.183873	-0.201604	0.239499	0.289015
	Nrxn3	1	0.285922	-0.00851884	-0.0968243	-0.163582	-0.616716	0.367405	0.232315
	Bcan	1	0.355281	-0.0303351	-0.232938	-0.132137	-0.447493	0.22659	0.261032
	H2-Ke6	1	0.312026	-0.119879	-0.0646305	-0.15135	-0.341826	0.173867	0.191792
	Sorbs1	1	0.63864	-0.330895	-0.228289	-0.00319999	-0.112351	0.135959	-0.0998634
	Myadm	1	0.357839	0.0536162	-0.314517	-0.118241	-0.252533	0.217863	0.0559729
	Map1B	1	0.423431	0.00365135	-0.257705	-0.237695	-0.231506	0.109044	0.190781
	Atp8A1	1	0.336837	-0.0925831	-0.293003	-0.170646	-0.141724	0.123142	0.237978
	Gapdh	1	0.126423	-0.240266	-0.13725	-0.371659	-0.0142886	0.436818	0.200222
	Slc16A1	1	0.145569	-0.13854	-0.323729	-0.216496	0.0522665	0.362291	0.118638
	Cyb5R1	1	0.189774	-0.177086	-0.32167	-0.304258	-0.00588001	0.375366	0.243753
	Slc2A1	1	-0.114578	-0.0342464	-0.372962	-0.109089	0.124705	0.243535	0.262636
	Ppap2B	1	0.0956067	-0.161811	-0.31875	-0.0745911	0.0330817	0.282592	0.143871
	Rpl8	1	0.093423	-0.0421991	-0.335347	-0.111833	-0.0661539	0.330835	0.131275
	Ociad1	1	0.0315118	-0.084085	-0.147104	-0.215026	0.045335	0.285606	0.0837624
	Rpl15	1	0.0470229	-0.0221377	-0.290443	-0.256907	0.0535101	0.248482	0.220472
	Erc2	1	0.0255252	-0.052222	-0.255414	-0.138496	-0.0249571	0.233832	0.211731
	Rpl13	1	0.0236891	-0.00218615	-0.208669	-0.123897	-0.0116067	0.18557	0.1371
	Sirt2	1	0.0147593	-0.349962	0.0833339	0.0846087	-0.184835	0.197508	0.154587
	L2Hgdh	1	0.00622311	-0.491358	0.116618	0.0475369	-0.143875	0.0861472	0.378708
	Plp1	1	0.10649	-0.359347	-0.246632	-0.103083	-0.141138	0.5441	0.199609
	Cnp	1	-0.104193	-0.347342	-0.0239057	-0.0414705	-0.049788	0.406521	0.160177
	Mog	1	-0.0570692	-0.360268	-0.170927	-0.106791	-0.0617706	0.47058	0.286247
	Slc25A20	1	0.229645	-0.150886	-0.383796	-0.220323	0.132006	0.0356943	0.357659
	Ddx39B	1	0.090279	0.210297	-0.290761	-0.141296	-0.0185826	-0.058811	0.208875
	Fus	1	0.21326	0.111542	-0.384167	-0.269194	0.0507262	0.0765945	0.201238
	Rps3A1	1	0.0210733	-0.0380137	-0.111991	-0.156672	0.163287	0.0113649	0.110952
	Rps25	1	0.0490211	-0.0330737	-0.148639	-0.148724	0.146171	0.0313333	0.103912
	Plxnb1	1	0.039976	0.0116306	-0.165693	-0.132959	0.133478	0.0856102	0.0279572
	Pcdhga12	1	0.0190278	0.00661403	-0.160438	-0.206057	0.179162	0.103536	0.0581556
	Ank2	1	0.103533	0.0206221	-0.119798	-0.114466	0.144431	-0.0662322	0.0319093
	Myh10	1	0.0155887	0.0909379	0.000218215	-0.128745	0.177263	-0.0794944	-0.0757679
	Cntnap1	1	0.212685	-0.155524	-0.190445	-0.226436	0.202234	0.0685931	0.0888936
	Plxna1	1	0.193491	-0.114732	-0.20866	-0.238932	0.187025	0.0805313	0.101277
	Caskin1	1	0.166538	-0.011234	-0.206186	-0.101133	0.0220676	0.000715355	0.129232
	Slc25A4	1	0.110156	-0.0885975	-0.160707	-0.0970359	0.10414	0.0381425	0.0939013
	Gnaq	1	0.177837	-0.0955136	-0.17513	-0.163218	0.128467	0.0266719	0.100886
	Trim2	1	0.0915386	-0.0020537	-0.0946626	-0.202925	0.13052	-0.123144	0.200727
	Vdac2	1	0.0516693	-0.0815017	-0.160689	-0.182104	0.140512	-0.00843779	0.240551
	Echs1	1	0.11137	-0.172376	-0.12133	-0.132677	0.174075	-0.0219473	0.162886
	Cds2	1	0.12554	-0.0514977	-0.281929	-0.197794	0.144239	0.0568628	0.204579
	Rpl19	1	0.151657	-0.0873091	-0.137561	-0.228506	0.00183185	0.0393573	0.260529
	Rps11	1	-0.0485666	0.243237	-0.178313	-0.0504734	-0.0871332	0.111929	0.00932114
	Sptbn1	1	0.103854	0.0560242	-0.105547	-0.072028	-0.118555	0.132049	0.00420291
	Myo5A	1	0.0409512	0.112407	-0.159061	-0.00141246	-0.0858648	0.172781	-0.0798005
	Gk	1	-0.00788476	0.0599189	-0.0996397	-0.0188918	0.0209541	0.0338428	0.0117005
	Farp1	1	0.143251	0.0421058	-0.177941	-0.0424786	0.0113974	0.10445	-0.0807844
	Caprin1	1	0.0509163	0.107849	-0.16062	-0.0266465	-0.00893578	0.0820788	-0.044642
	Scn2A1	1	0.0899062	0.0142782	-0.225243	-0.0733256	-0.0602268	0.341804	-0.0871937
	Dlat	1	0.114815	0.119593	-0.218785	-0.21981	-0.0684984	0.298418	-0.025733
	Vcan	1	0.174996	0.0537049	-0.255646	-0.202359	0.0257612	0.200797	0.00274602
	Rpl3	1	-0.0120635	0.072859	-0.298958	-0.0832954	-0.144003	0.310953	0.154507
	Ddx5	1	0.0591892	0.25373	-0.344567	-0.136363	-0.117776	0.243944	0.0418436
	Gdap1	1	-0.00347609	-0.0879385	-0.161161	-0.160095	0.0933857	0.13135	0.187935
	Sdhb	1	-0.0663121	0.0129555	-0.17895	-0.16157	0.0328761	0.135819	0.225182
	Ddx3X	1	-0.0444579	0.0126202	-0.13075	-0.200273	0.0835481	0.0721655	0.207146
	Mt-Co2	1	-0.0689227	-0.0986179	0.1004	-0.204891	0.0472669	0.130934	0.0938311
	Etfdh	1	-0.105775	-0.093188	-0.0473257	-0.22615	0.0871053	0.266953	0.118381
	Ndufb10	1	-0.050302	-0.0694666	-0.0831947	-0.166034	0.0658899	0.1883	0.114808
	Tomm22	1	-0.120886	-0.017253	-0.0453218	-0.165088	0.0246755	0.163825	0.160049
	Atp5F1	1	-0.0699742	-0.0531532	-0.0511628	-0.183716	0.029122	0.165692	0.163192
	Ndufa13	1	-0.0927509	-0.0784038	-0.0334816	-0.158482	0.0428005	0.168733	0.151585
	Vars	1	0.0254768	0.0791689	-0.0333139	-0.186527	-0.114511	0.265392	-0.0356863
	Ggt7	1	0.0271166	0.0919183	-0.0153057	-0.244076	-0.174433	0.20866	0.10612
	Dctn1	1	-0.0438962	0.117326	-0.0233294	-0.120896	-0.102231	0.104231	0.0687951
	Chchd6	1	0.0133073	0.0018227	-0.0676164	-0.1808	-0.114194	0.148682	0.1988
	Rab1	1	0.0344437	0.0548936	-0.0962236	-0.142431	-0.0923383	0.0918329	0.149823
	Dlst	1	-0.0536193	0.0709682	0.0108341	-0.0618576	-0.0622535	0.183763	-0.0878345
	Afg3L2	1	-0.0391534	-0.00790144	0.0144013	-0.069297	-0.0245097	0.140862	-0.0144015
	Abhd12	1	-0.0168692	0.0306316	0.0595693	-0.0966104	-0.110334	0.131109	0.00250395
	Coro1C	1	-0.156609	0.0617253	-0.126905	-0.0733516	0.0893817	0.169779	0.03598
	Rhot1	1	-0.0145251	-0.000676713	-0.142811	-0.0890642	0.0375406	0.182282	0.0272542
	Ndufs4	1	-0.0304464	0.0101471	-0.123623	-0.0605212	-0.0375179	0.189062	0.0528996
	Mff	1	-0.0481588	-0.0542754	-0.015994	-0.140519	0.00473878	0.252533	0.00167455
	Ncstn	1	-0.038058	-0.019084	-0.00147131	-0.178634	-0.10591	0.293678	0.0494791
	moco	1	-0.195092	0.0854149	-0.0456192	-0.124549	-0.0148616	0.256681	0.0380256
	Atp5D	1	-0.135245	0.0241645	-0.0641306	-0.108862	-0.0399861	0.22538	0.098679
	Ndufa7	1	-0.131186	0.00621127	-0.0360862	-0.0295625	-0.013856	0.167734	0.0367451
	Tpm1	1	-0.0643239	0.00540776	-0.0300711	-0.0637176	-0.0971657	0.247826	0.00204447
	Slc44A1	1	0.129486	-0.237284	-0.126895	0.1416	0.127088	0.0354119	-0.0694063
	Usmg5	1	0.0721674	-0.193329	-0.0358283	0.113738	0.148413	-0.0876457	-0.0175154
	Cyc1	1	0.0234862	-0.187337	-0.0852154	-0.141225	0.233902	0.125815	0.0305736
	Rpl5	1	0.077911	-0.0824115	-0.15847	-0.0603166	0.114147	0.130526	-0.0213868
	Pccb	1	0.0699062	-0.122703	-0.0359205	-0.00598511	0.0364431	0.0890469	-0.0307871
	Kif5C	1	0.0201219	-0.106909	-0.130723	0.0617846	0.120292	0.218511	-0.183078
	Itgav	1	0.143851	-0.00761433	-0.0978508	-0.171875	0.0927418	0.291464	-0.250717
	Mag	1	-0.0906499	-0.257828	0.01007	0.013348	0.0753571	0.223141	0.0265617
	Bcas1	1	-0.0560125	-0.194362	-0.0647891	-0.0124825	0.0748913	0.313259	-0.0605048
	Cox7C	1	-0.109193	-0.122143	-1.99e-05	-0.0361043	-0.0170416	0.283633	0.00086912
	Mbp	1	-0.159577	-0.365925	0.00288412	-0.0936141	0.278684	0.142494	0.195054
	Rhog	1	-0.0930474	-0.260153	0.0711211	0.0162101	0.182093	-0.0294084	0.113185
	Chchd3	1	-0.118409	-0.0778523	-0.10908	0.0602849	0.159594	0.0446937	0.0407697
	Sucla2	1	-0.0112707	-0.0913133	-0.064183	0.0203162	0.0507509	0.0626184	0.0330814
	Prdx2	1	-0.0653121	-0.11512	-0.0874628	0.0739927	0.0747843	0.027917	0.0912005
	Taldo1	1	-0.123064	0.019555	-0.0479439	0.103133	-0.0229772	0.00340625	0.0678905
	Cct8	1	-0.0586854	-0.0367674	-0.0761876	0.020249	0.0260912	0.0118245	0.113476
	Prdx1	1	-0.111701	-0.0608839	-0.0381832	0.0177141	0.0129514	0.0559899	0.124113
	Ndufc2	1	-0.252502	-0.0220007	0.0155076	0.0298119	-0.00803419	0.11442	0.122797
	Ndufs1	1	-0.142243	0.0369138	0.0261419	-0.0636671	0.0306251	0.0596897	0.0525391
	Ndufv1	1	-0.176288	0.03349	-0.00437609	-0.0325622	0.0115754	0.0506462	0.117515
	Vsnl1	1	-0.152274	-0.039247	0.0181419	0.0359017	0.014956	0.0876803	0.0348412
	Tufm	1	-0.0892125	-0.0487129	0.0477535	-0.00247065	0.0015095	0.100379	-0.00924647
	Hspa8	1	-0.136132	0.00169142	0.0489276	0.00138359	0.00222492	0.0787969	0.00310794
	Ap1B1	1	-0.0991148	-0.00290248	0.0312042	-0.013031	-0.039967	0.0839084	0.0399028
	Ndufs6	1	-0.0617784	0.0198173	0.0376946	-0.0627658	0.0377226	0.018418	0.0108916
	Cdc42	1	-0.0851064	-0.0452924	0.0631555	-0.0490217	0.110377	0.013839	-0.00795147
	Ndufb7	1	-0.156866	-0.0801772	-0.0041461	-0.0875278	-0.0115464	0.128629	0.211635
	Idh3B	1	-0.0396381	-0.112932	-0.0512884	-0.0649346	0.0525036	0.120501	0.0957884
	Sdha	1	-0.141075	-0.0668053	-0.0245402	-0.0811987	0.119692	0.0786926	0.115234
	Adam22	1	-0.165744	-0.0727108	-0.00502731	-0.0356044	0.09896	0.0569394	0.123187
	Stx1b	1	-0.218336	-0.111247	-0.045822	-0.106584	0.213004	0.0807651	0.18822
	Cisd1	1	-0.145067	-0.0215962	-0.0382699	-0.10172	0.0767397	0.0331202	0.196793
	Mccc1	1	-0.139811	-0.0134543	-0.0596595	-0.0984535	0.172237	-0.0256419	0.164783
	Atp1B3	1	-0.190875	-0.00104475	-0.0351426	-0.0655959	0.143279	-0.0167025	0.166082
	Asna1	1	-0.0738319	-0.00773296	-0.149641	-0.0113333	0.11506	0.00691268	0.120567
	Vapb	1	-0.127216	-0.0655117	-0.100983	-0.0196247	0.142872	0.0367012	0.133762
	Aldh6A1	1	-0.154286	-0.0453889	-0.0851463	-0.0462732	0.112639	0.0338312	0.184624
	Eprs	1	-0.148147	0.214143	-0.118349	-0.236476	0.113785	0.147112	0.0279313
	Pa2G4	1	-0.0806556	0.219548	-0.243128	-0.149457	0.205817	-0.0770767	0.124952
	Cox5A	1	-0.222944	0.107133	-0.00442503	-0.0856215	0.138571	0.0180261	0.0492599
	Atp5B	1	-0.159914	0.0319063	-0.00074826	-0.0775773	0.193954	0.0153659	-0.00298725
	Uqcrc1	1	-0.122026	0.0297881	0.000978359	-0.0304333	0.154857	-0.0260434	-0.00712088
	Immt	1	-0.0600513	0.0457552	-0.0620557	-0.137315	0.0895149	0.032094	0.0920583
	Nrxn2	1	-0.0801927	0.0415107	-0.118627	-0.119757	0.185182	0.0221108	0.0697733
	Samm50	1	-0.0883146	0.0778194	-0.103837	-0.0826698	0.0699395	-0.0263422	0.153404
	Uqcrc2	1	-0.136672	0.0299414	-0.0430943	-0.0729118	0.125649	0.0160781	0.0810096
	Ndufs2	1	-0.154626	0.0517341	-0.0266197	-0.0621321	0.0796359	-0.0270356	0.139043
	Rab3C	1	0.322803	-0.00185261	-0.0378677	-0.166825	-0.180918	-0.162142	0.226802
	Osbpl8	1	0.172591	0.125905	0.0905681	-0.234377	-0.162691	-0.194819	0.202822
	Rps8	1	0.215611	0.0495801	-0.204467	-0.0291875	-0.0740351	-0.216039	0.258538
	Dnm3	1	0.148659	-0.00362868	-0.063995	-0.0227734	-0.180989	-0.23351	0.356237
	Fyn	1	0.146665	-0.0196127	-0.0358268	-0.17692	-0.12531	-0.214748	0.425752
	Fkbp8	1	-0.0710434	0.12265	0.0449843	-0.0152614	-0.0119981	-0.209001	0.139669
	Rpn1	1	-0.017146	0.129518	-0.0395264	0.0202344	-0.0566601	-0.148482	0.112063
	Gnb2L1	1	0.0668509	0.0784552	-0.0615598	-0.00525606	-0.0651835	-0.116297	0.10299
	Soga3	1	-0.00499065	0.0402518	-0.0258769	0.0212052	-0.0667772	-0.112806	0.148994
	Micu3	1	0.107757	0.142614	-0.0862363	0.0581799	-0.159596	-0.15605	0.0933312
	Rps3	1	0.0502042	0.0930137	-0.00917741	-0.0378827	-0.175351	-0.0651741	0.144368
	Rab35	1	-0.0527814	0.184445	-0.0403686	0.0171062	-0.198627	-0.0983296	0.188555
	Scn1B	1	0.0308351	0.217038	-0.0885356	-0.301288	-0.0373746	-0.00245861	0.181784
	Ddost	1	-0.0392048	0.135883	-0.135257	-0.0709503	-0.0482464	-0.0651744	0.22295
	Eef1G	1	-0.00277507	0.114983	-0.0530132	-0.0813157	-0.115926	-0.123553	0.2616
	Stx12	1	0.0280331	0.105382	-0.0431384	-0.145356	-0.109597	-0.0769877	0.241663
	Upf1	1	0.191289	-0.169752	0.375703	-0.348068	0.0142837	-0.148469	0.0850131
	Timm10B	1	-0.168286	0.0614864	0.352244	-0.191013	0.00299183	-0.0728011	0.0153779
	Gpi1	1	-0.0569208	-0.0484156	0.131713	0.0304676	-0.0569852	-0.152978	0.153119
	Idh3G	1	-0.00378582	-0.105594	0.0731578	0.0152322	-0.0236808	-0.115876	0.160546
	Hspd1	1	-0.00967914	-0.112075	0.0602757	0.0659962	0.0637792	-0.159278	0.0909817
	Aldh5A1	1	-0.00686502	-0.130702	-0.00884813	0.0358584	0.0711656	-0.122144	0.161535
	Phb2	1	0.0711068	0.0136345	-0.00943909	0.0834972	0.0030648	-0.275515	0.113651
	Prkaca	1	0.0781811	-0.0114574	0.00500571	0.0393771	-0.0369921	-0.207368	0.133254
	Hsp90B1	1	0.0251261	0.020848	-0.0075731	-0.0142493	0.0300828	-0.165956	0.111721
	Acat1	1	0.0534498	-0.0334211	-0.00788477	-0.00326066	0.106558	-0.175224	0.059783
	Clasp2	1	0.0395677	-0.0758549	0.0526907	-0.0484861	0.0582933	-0.12004	0.0938299
	Ndufv2	1	0.111538	-0.0563325	-0.0400854	-0.0606083	0.0610226	-0.0873952	0.0718612
	Canx	1	-0.0370171	-0.0692627	-0.03507	-0.148895	0.1005	-0.101568	0.291313
	Kif1A	1	-0.000207752	-0.0659334	-0.0114419	-0.10913	0.0445848	-0.0659349	0.208063
	Ndufb4	1	-0.120159	-0.0405386	0.0288003	-0.0551803	0.0878569	-0.116244	0.215465
	Ndufs7	1	-0.0540288	-0.0371817	0.0131345	-0.047733	0.0431281	-0.145517	0.228197
	Hsp90Aa1	1	-0.120685	-0.00681858	-0.00196272	-0.0488092	0.0184699	-0.0340372	0.193842
	Ndufa8	1	-0.0772625	-0.0597789	0.0051698	-0.0562182	0.0715529	-0.0388851	0.155422
	Ndufs3	1	-0.0173108	-0.00341843	-0.0489463	-0.0574031	0.0311783	-0.060647	0.156547
	Slc39A7	1	0.00106948	-0.0157208	-0.0394336	-0.0217722	0.030763	-0.0375024	0.0825965
	Npepps	1	-0.0374506	0.00602304	0.024937	-0.0563979	-0.0645699	0.0208156	0.106643
	Slc3A2	1	-0.0296469	0.00876095	-0.068148	-0.0277642	-0.0360291	-0.0503277	0.203155
	Phb	1	0.000510292	-0.0400952	-0.0497911	-0.0287715	-0.0715809	0.0222079	0.167521
	Hsd17B10	1	0.0578789	-0.174818	-0.078758	-0.0232821	0.0372837	-0.0208148	0.20251
	Ubqln2	1	0.0989868	-0.148032	-0.0368442	0.0387829	-0.0907516	-0.0345966	0.172454
	Scn2B	1	0.0781525	-0.0776572	0.00551014	-0.138198	-0.162156	-0.00359214	0.297941
	Vdac1	1	0.100967	-0.0737546	-0.0286109	-0.101308	-0.0735068	0.00723219	0.168982
	Rpl10A	1	0.0426967	-0.00599419	0.00155381	-0.0686472	-0.0984646	-0.0518292	0.180685
	Psmc2	1	-0.27813	0.0455348	-0.0257738	-0.0626759	-0.124227	0.342265	0.103006
	Sars	1	-0.35391	-0.0826751	0.0868374	-0.0580832	-0.0545796	0.264522	0.197888
	Tomm40	1	-0.172908	0.0606926	-0.00879345	-0.272095	-0.153953	0.177899	0.369159
	App	1	-0.32623	0.0390957	0.104166	-0.170755	-0.275854	0.236448	0.393129
	Ndufb3	1	-0.222634	0.0592799	-0.0892746	-0.0656257	-0.0556675	0.0866727	0.28725
	Ndufa5	1	-0.248556	0.0605612	-0.00136779	0.00324425	-0.0412037	0.00472851	0.222594
	Clptm1	1	-0.295387	0.154916	-0.180934	0.000250727	-0.189565	0.2433	0.26742
	Cct2	1	-0.130989	0.0566096	-0.125153	-0.05832	-0.173178	0.188526	0.242504
	Gnas	1	-0.2436	0.00973338	-0.181621	-0.0857412	-0.133472	0.241233	0.393468
	Maob	1	-0.204863	-0.0222856	-0.0677867	-0.0836212	-0.183593	0.194765	0.367385
	Cbr1	1	-0.0444458	-0.141188	-0.00901113	0.145995	-0.122214	-0.130126	0.30099
	Psma6	1	-0.0409416	-0.20442	-0.00822312	0.165283	-0.149102	-0.0119951	0.249399
	Cct7	1	-0.0343517	-0.0455864	-0.108179	-0.134311	-0.0951187	0.0601382	0.357408
	Scarb2	1	-0.111119	-0.117686	-0.0998138	0.0325018	-0.0634406	-0.0217057	0.381264
	Arhgdia	1	-0.0964763	-0.106623	0.0576993	0.0212056	-0.0927816	-0.0842607	0.301237
	L1Cam	1	-0.0563165	0.0353889	0.0407599	0.0235888	-0.166348	-0.128948	0.251875
	Aldh2	1	-0.153412	0.0170514	-0.0377813	0.0565035	-0.0846141	-0.105473	0.307726
	Gdi1	1	-0.143472	-0.00661221	0.00676869	0.0193454	-0.0851392	-0.00693126	0.21604
	Cct3	1	-0.0792394	-0.0250739	-0.016469	0.0271789	-0.0647932	-0.0182171	0.176614
	Acaa2	1	-0.0201698	-0.0530064	-0.0698599	0.0117086	-0.11432	-0.015274	0.260921
	Rab2A	1	-0.0251445	-0.104483	-0.0430931	0.0500936	-0.0837703	-0.0338337	0.240231
	Slc25A11	1	-0.0623932	-0.0370836	-0.0280088	0.0154002	-0.180513	0.0243116	0.268287
	Fasn	1	-0.0366882	-0.0559482	-0.0403879	-0.048943	-0.122065	0.058499	0.245533
	Rab11B	1	0.0355305	-0.0203919	-0.192022	-0.0266958	-0.186583	0.170203	0.21996
	Lsamp	1	0.0834376	0.0102545	-0.12485	-0.0982265	-0.19292	0.0692728	0.253032
	Acot7	1	0.0556834	-0.0197252	-0.179786	-0.136304	-0.210488	0.169658	0.320961
	Hsd17B11	1	0.102733	-0.216378	-0.266433	-0.0576244	-0.00489543	0.0888088	0.35379
	Atp1A3	1	0.191306	-0.0967735	-0.174696	-0.104304	-0.154464	0.121364	0.217568
	Ddb1	1	0.151355	-0.132108	-0.157512	-0.0133096	-0.125325	0.0267032	0.250195
	Dnajc5	1	-0.0609536	-0.0346425	-0.016781	-0.087074	-0.226395	0.142411	0.283435
	Sfxn1	1	-0.0345478	-0.0774163	-0.0919257	-0.042507	-0.199004	0.14109	0.304311
	Apoe	1	-0.0674116	-0.049437	-0.0473566	-0.0787972	-0.157176	0.220829	0.179349
	Rala	1	-0.0435745	-0.153697	-0.0100657	-0.0279101	-0.143979	0.141466	0.237761
	Sv2A	1	-0.00564191	0.0103119	-0.0312058	-0.00874538	-0.123765	0.0634893	0.095557
	Pafah1B1	1	-0.0278404	-0.00562817	-0.0470136	0.0443856	-0.161553	0.0724049	0.125245
	Slc25A12	1	-0.0824185	-0.0134857	-0.023505	-0.0534327	-0.0718911	0.129973	0.11476
	Ndufa9	1	-0.0692524	-0.0197385	-0.0519718	-0.0621911	-0.0416466	0.0942849	0.150516
	Rps18	1	-0.00500512	-0.061715	-0.0314319	-0.0674013	-0.102965	0.167687	0.100831
	Rab7	1	-0.0483174	0.0148957	-0.0522932	-0.0587794	-0.158924	0.132345	0.171074
	Rpl12	1	-0.00728147	0.00107662	-0.0370982	-0.0942384	-0.0928109	0.0975304	0.132822
	Lpgat1	2	-1.0663	-2.34311	-0.517229	-1.80755	4.7565	3.37846	-2.40077
	Grid2	2	-0.355618	-0.106885	-0.710647	-0.46905	1.76689	0.128125	-0.252811
	Syt2	2	-0.448565	0.00841606	-0.314482	-0.321106	1.61727	-0.213228	-0.328304
	Homer3	2	-0.274007	0.0044115	-0.492879	-0.400419	1.75744	-0.158046	-0.436498
	Grid2Ip	2	-0.150918	-0.295899	-0.0667565	-0.0211021	1.39869	-0.371941	-0.492075
	Ank1	2	-0.377131	0.0428644	-0.209234	-0.22068	1.31789	-0.195056	-0.358658
	Epb4.1	2	-0.398286	-0.152612	-0.189211	-0.183294	1.48907	-0.222502	-0.343165
	Car8	2	-0.189443	0.0567851	-0.443608	-0.294594	1.39451	-0.0265908	-0.497061
	Atp2A3	2	-0.157084	0.125677	-0.2409	-0.252217	1.36651	-0.244974	-0.597017
	Slc1A6-2	2	-0.316631	0.0602984	-0.262865	-0.123258	1.50016	-0.375016	-0.482692
	Arhgef33	2	-0.7125	0.0225054	-0.41936	-0.354627	2.2598	-0.0382996	-0.757518
	Kcnc3	2	-0.541558	-0.15801	-0.358238	-0.371701	2.12351	0.0848285	-0.778831
	Itpr1	2	-0.43887	0.0937401	-0.265056	-0.328817	2.00122	-0.405464	-0.656754
	Asph	2	-0.445096	0.1585	-0.191873	-0.316208	2.01068	-0.717686	-0.498319
	Grm1	2	0.295909	-0.117375	-1.00327	-0.237543	2.29184	-0.823465	-0.406095
	Calb1	2	-0.0233718	-0.417206	-0.388084	-0.786542	2.24085	-0.472253	-0.153393
	Cep76	2	-0.0224952	-0.281519	-1.04988	-0.876304	2.5343	-0.0625881	-0.241509
	Trpm3	2	-0.10837	-0.205842	-1.20062	-0.996407	1.45289	0.266106	0.792241
	Plcb4	2	-0.662057	-0.00802498	-0.640249	-0.56097	1.78994	-0.0510692	0.132434
	Slc20A2	2	-0.722332	-0.10821	-0.976191	-0.414184	1.83515	0.0805714	0.305195
	Sptb	2	0.0960776	-0.0532325	-0.294995	-0.231661	0.728081	0.118621	-0.362892
	Acad8	2	0.104823	-0.187329	-0.306033	-0.101449	0.895936	-0.0831091	-0.322839
	Atp2B3	2	0.238396	-0.136404	-0.331931	-0.208844	0.631588	-0.0867169	-0.106089
	Add3	2	0.140083	-0.0681288	-0.240247	-0.187111	0.586536	-0.14308	-0.0880519
	Gpr37L1	2	-0.0416892	0.0224228	-0.121214	-0.33923	0.628109	-0.129231	-0.0191682
	Stim1	2	-0.0235987	-0.0437497	-0.127419	-0.186801	0.696153	-0.27733	-0.0372541
	Tst	2	0.0225849	0.0105802	-0.313388	-0.229662	0.47482	0.0106538	0.0244113
	Rtn1-1a	2	-0.0281139	-0.109837	-0.0963276	-0.159839	0.478588	0.0543277	-0.138798
	Hsd17B4	2	-0.116215	-0.0267208	-0.19125	-0.156792	0.415708	0.0350081	0.0402621
	Pitpnm1	2	-0.153474	-0.0353372	-0.178701	-0.184785	0.458112	0.170929	-0.0767437
	Mtss1L	2	-0.225789	-0.0103719	-0.499808	-0.139151	0.734639	0.00949885	0.130982
	Pygm	2	-0.285246	0.0745091	-0.212993	-0.286305	0.393292	0.205758	0.110984
	Sfxn5	2	-0.311663	-0.0212769	-0.243926	-0.207847	0.516762	0.116744	0.151206
	Ahcyl1	2	-0.294388	-0.0201933	-0.222158	-0.16733	0.636487	0.00428516	0.0632963
	Ckap4	2	-0.103695	0.298976	-0.385208	-0.0488926	0.491718	0.00388462	-0.256784
	Cacna1A	2	-0.101747	0.147935	-0.254909	-0.0261687	0.681548	-0.244299	-0.202358
	Acadl	2	-0.146562	0.0026192	-0.196075	0.0639507	0.473056	-0.14201	-0.0549796
	Cacng2	2	-0.111352	-0.0267968	-0.221379	0.0586399	0.570171	-0.0906752	-0.178608
	Gsr	2	-0.378538	0.048074	0.000109761	0.0319201	0.570972	-0.0687552	-0.203783
	Septin4	2	-0.306134	0.0579576	-0.211827	-0.10975	0.700927	0.0108252	-0.141999
	Serpina3K	2	-0.427041	0.123274	-0.217541	0.0372778	0.586679	-0.0990713	-0.00357806
	Hbb-bt	2	-0.455392	0.151984	-0.0827963	-0.0516462	0.369991	0.0806296	-0.01277
	Alb	2	-0.276155	0.0467467	-0.172934	0.042788	0.392179	-0.0413618	0.00873783
	Psap	2	-0.252535	-0.134374	-0.0748474	-0.0189989	0.438445	0.0122361	0.0300756
	Cadm3	2	-0.212166	0.0466272	-0.0335564	-0.0343235	0.519324	-0.400496	0.11459
	Cat	2	-0.16181	-0.0111285	-0.134236	-0.0645872	0.51323	-0.313746	0.172277
	Hepacam	2	-0.10601	-0.0207672	-0.256031	-0.150943	0.724559	-0.313954	0.123147
	Slc27A1	2	-0.0924546	-0.0449485	-0.375583	-0.0973733	0.625734	-0.239286	0.223911
	Aldoc	2	-0.297466	-0.0617873	-0.102972	-0.11936	0.771146	-0.322106	0.132546
	Ndrg2	2	-0.284646	-0.0699636	-0.166029	-0.152102	0.62954	-0.235838	0.27904
	Asrgl1	2	-0.295594	-0.0904593	-0.0203298	-0.0263657	0.78227	-0.627082	0.277561
	Hdhd2	2	-0.355267	-0.371646	0.0961566	0.0548333	0.679381	-0.511195	0.407737
	Hibadh	2	0.0374103	-0.139489	-0.0280257	-0.00872824	0.656797	-0.63114	0.113175
	Lxn	2	0.0274444	-0.17298	-0.339732	-0.0960407	0.999163	-0.63528	0.217425
	Erp29	2	-0.0683589	-0.0974086	-0.186006	-0.125977	0.813511	-0.526223	0.190462
	Map4 isoform 2	2	-0.0316384	-0.255148	-0.448228	-0.390245	1.09154	-0.0150618	0.0487787
	Kcnc1	2	-0.292303	-0.10084	-0.597163	-0.30232	1.36859	-0.0682204	-0.00774196
	Acsbg1	2	-0.338768	-0.055929	-0.156315	-0.157517	0.849699	-0.128552	-0.0126179
	Inpp5A	2	-0.250732	0.00343668	-0.204688	-0.131262	0.945462	-0.191056	-0.171161
	Rmdn3	2	-0.459315	0.0655131	-0.309379	-0.507056	1.07251	0.0270773	0.110651
	Atp1B2	2	-0.450039	-0.0419686	-0.30395	-0.264241	0.864206	-0.236427	0.43242
	Slc1a3	2	-0.157955	-0.113816	-0.365795	-0.305478	0.929062	-0.229023	0.243005
	Fkbp4	2	-0.838671	0.00611689	-0.0670303	-0.246795	1.17632	-0.786489	0.756544
	Hpcal1	2	-0.394732	0.00594762	-0.369476	-0.217134	1.15274	-0.672282	0.494937
	Calb2	2	-0.834549	0.400655	-0.334059	-0.155843	0.883337	-0.288378	0.328837
	Tmem163	2	-0.982074	0.173877	-0.254467	-0.430072	1.15557	-0.0343128	0.371483
	Stxbp1	2	-0.887974	-0.108921	-0.322677	-0.40953	1.05686	0.189508	0.482734
	Setd7	2	0.0862917	0.124734	0.239897	0.207149	0.577409	-0.423132	-0.812349
	Atp2B2	2	-0.257939	0.148111	0.155138	0.166344	0.6317	-0.237914	-0.60544
	Coro2B	2	-0.0360237	0.0898889	0.140716	0.13565	0.570697	-0.295532	-0.605396
	Kcna1	2	0.116352	-0.111301	0.11066	-0.0144538	0.670816	0.084128	-0.856201
	Anp32A	2	-0.0744811	0.355718	0.186602	-0.0611814	0.721696	-0.25074	-0.877615
	Actbl2	2	0.00724707	0.0780601	0.271077	0.0388731	0.702612	-0.111678	-0.98619
	Clmn	2	0.257329	0.0866727	-0.143687	-0.142642	0.734617	-0.50578	-0.286509
	Pdia4	2	0.351009	0.0108565	-0.157225	-0.112574	0.901952	-0.658762	-0.335255
	Shank1	2	0.562119	0.113388	-0.138959	0.188028	1.04603	-0.725992	-1.04461
	Dagla	2	0.436778	0.0224467	0.0817199	-0.0635372	0.959715	-0.566316	-0.870805
	Camk4	2	-0.490227	0.258742	0.480552	0.363461	1.39255	-1.05062	-0.95446
	Mpp3	2	-0.272935	0.138447	0.0816837	0.129881	0.994328	-0.536229	-0.535175
	Syt12	2	-0.246871	0.308426	0.00480459	-0.0877459	1.05941	-0.302477	-0.73555
	Arhgap26	2	-0.268343	0.184527	-0.16551	-0.0972043	1.33887	-0.822761	-0.169581
	Ablim1	2	-0.0390304	0.0278038	-0.116306	-0.0587928	1.16187	-0.613105	-0.362442
	Shisa6	2	1.09079	-0.475717	-0.751946	-0.979796	1.34549	0.291741	-0.520562
	Kctd12	2	0.243947	-0.042088	-0.422235	-0.547707	0.830775	0.22563	-0.288322
	Tmcc2	2	0.367219	-0.168459	-0.538513	-0.485404	0.4983	0.481722	-0.154865
	Tnc	2	0.308355	0.0643329	-0.353234	-0.302987	0.869168	0.3413	-0.926934
	Syne1	2	0.0703492	0.0750764	-0.593777	-0.362942	1.0817	0.303165	-0.57357
	Prkcg	2	0.473251	-0.0101431	-0.160397	-0.159092	0.489684	-0.0486666	-0.584635
	Cpne6	2	0.610828	-0.0958166	-0.377677	-0.224321	0.492999	-0.142705	-0.263308
	Gria1	2	1.07663	-0.198964	-0.384234	-0.245638	0.0349	0.0108264	-0.29352
	Map4 isoform 1	2	0.848981	-0.205629	-0.598015	-0.299913	0.358281	-0.0702956	-0.0334096
	Rapgef4	2	0.335716	0.310025	-0.491215	0.224889	0.555851	-0.186941	-0.748325
	Bsn	2	0.567929	0.171571	-0.109748	0.17647	0.188281	-0.297897	-0.696606
	Sptbn2	2	0.247972	0.2026	0.0410024	0.0848886	0.322928	-0.28981	-0.609581
	Shank2	2	0.39385	0.18268	-0.0665753	0.140825	0.434404	-0.188941	-0.896244
	Gm996	2	0.273887	-0.0416936	-0.0728513	0.0721658	0.101024	0.521824	-0.854356
	Cttnbp2	2	0.475897	-0.0348021	-0.108562	0.0729706	0.297022	0.216385	-0.91891
	Pclo	2	0.388929	0.0732422	-0.317035	-0.0907564	0.169476	0.279112	-0.502968
	Tjp1	2	0.260171	0.502218	-0.374673	-0.0713825	-0.0566982	0.391206	-0.650841
	Scfd1	2	-1.46701	1.20947	2.04508	-1.6687	2.58066	-4.21165	1.51215
	Lppr2	2	4.06127	0.272609	-0.620212	-0.589909	-3.08932	-0.715543	0.681102
	Itpka	2	1.52366	1.06617	1.64954	1.588	-0.38223	-1.58132	-3.86382
	Adcy1	2	1.40531	0.743478	1.14101	-3.40226	1.60122	0.198537	-1.6873
	Lta4H	3	-0.492733	0.154791	0.0651881	0.0191903	0.356837	-0.234911	0.131637
	Scrn1	3	-0.528652	0.151258	0.315123	0.191129	0.196515	-0.414895	0.0895219
	Lpcat4	3	-0.610063	0.337583	0.196964	0.182204	0.276833	-0.321129	-0.0623915
	Inpp4A	3	-0.190795	0.19255	0.0722027	-0.188168	0.736602	-0.365552	-0.256839
	Aldh1A1	3	-0.3762	-0.155602	0.291597	-0.0194607	0.804637	-0.341038	-0.203934
	Ckb	3	-0.37744	0.0202656	0.195025	0.161213	0.632975	-0.498992	-0.133047
	Btbd17	3	-0.421325	0.24853	0.249533	0.124485	0.719134	-0.584291	-0.336066
	Tubb4A	3	-0.174406	-0.0120877	0.298398	0.239942	0.386764	-0.609648	-0.128962
	Lasp1	3	-0.16964	0.194871	0.030832	0.268261	0.482075	-0.688017	-0.118383
	Ctsd	3	-0.0805481	-0.0146404	0.0995043	0.261803	0.417593	-0.714864	0.0311531
	Dpysl4	3	-0.241339	0.0616827	0.107469	0.16111	0.462905	-0.54686	-0.00496737
	Prkar1A	3	-0.111571	0.151258	0.0695312	0.162886	0.351863	-0.635587	0.0116201
	Mpc1	3	0.0707532	0.0345686	0.0642662	-0.0170987	0.534974	-0.509956	-0.177507
	Aldh1L1	3	-0.172321	0.0960835	0.109108	0.127718	0.40651	-0.370727	-0.196372
	Dnajc11	3	-0.0868726	0.208704	0.223943	-0.00804515	0.317826	-0.536501	-0.119054
	Slc4A10	3	-0.0285336	0.383851	0.0336383	0.187687	0.299875	-0.182091	-0.694427
	Atp1A1	3	-0.298919	0.244089	0.179352	0.2576	0.359122	-0.193831	-0.547414
	Slc9A3R1	3	-0.189889	0.344898	0.150149	0.284497	0.14504	-0.154628	-0.580067
	Rph3A	3	-0.049566	0.179888	0.228845	0.193402	0.182636	-0.323614	-0.411591
	Oxct1	3	0.083439	0.122455	0.239269	0.284285	0.0530485	-0.342332	-0.440165
	Nptn	3	-0.0388406	0.287398	0.368734	0.352511	0.103402	-0.401827	-0.671378
	Pip5K1C	3	0.0766524	0.153976	0.528064	0.387689	-0.00621561	-0.53233	-0.607835
	Ntm	3	-0.442775	0.278404	0.341447	0.431468	0.143525	-0.451874	-0.300196
	Pak1	3	-0.293754	0.194829	0.403372	0.440782	-0.0367168	-0.447207	-0.261304
	Efhd2	3	-0.320438	0.22997	0.437943	0.398278	0.0454937	-0.404305	-0.386941
	Hip1R	3	-0.270211	0.235114	0.314527	0.479556	0.0896534	-0.425326	-0.423313
	Stam	3	-0.0360809	0.185705	0.198457	0.282454	0.00319914	-0.445455	-0.188279
	Cndp2	3	-0.117671	0.21567	0.266414	0.471227	-0.0277987	-0.607224	-0.200616
	Sh3Glb2	3	-0.131064	0.144695	0.284769	0.382492	0.124511	-0.521132	-0.284272
	Atp6V1D	3	0.0243187	-0.0542297	0.376569	0.377645	-0.158105	-0.51857	-0.047628
	Smap2	3	-0.217454	0.190002	0.308411	0.250992	-0.0927319	-0.470562	0.0313428
	Pcdh7	3	-0.140699	0.147237	0.31382	0.288585	-0.0874673	-0.526999	0.00552323
	Trio	3	1.05607	0.522153	0.342857	0.578968	0.360019	-2.7967	-0.0633593
	Atp1A4	3	-0.628045	0.712709	0.403253	0.489709	0.32417	-0.886278	-0.415518
	Ctbp1	3	-0.0730966	0.368377	0.705729	0.643326	0.504807	-1.61928	-0.529858
	Hagh	3	0.00994576	0.374001	0.309845	0.467073	0.263993	-1.56456	0.139701
	Gba2	3	0.133893	0.189955	0.570378	0.162937	0.313936	-1.27767	-0.0934304
	Snx2	3	0.146301	0.160038	0.187648	0.27388	0.093046	-0.656778	-0.204136
	Arpc1A	3	0.248179	-0.00768658	0.101478	0.315118	0.0587377	-0.646782	-0.0690443
	Gphn	3	0.118815	0.231859	0.118565	0.0719791	0.0350874	-0.514847	-0.0614584
	Ipo5	3	-0.0757225	0.108208	0.237201	0.209299	0.176136	-0.602166	-0.0529552
	Ckap5	3	0.0789006	0.0566022	0.217564	0.0686677	0.153281	-0.578978	0.00396173
	Tnpo2	3	0.0991573	0.107883	0.166537	0.227855	0.0378789	-0.623195	-0.0161156
	Stxbp1	3	-0.145825	0.043047	0.420596	0.298686	0.0361223	-0.937705	0.28508
	Pgk1	3	0.0896558	0.0407914	0.184894	0.211066	0.262359	-0.81511	0.0263436
	Exog	3	0.057724	0.106566	0.300003	0.254621	0.0327203	-0.787025	0.0353903
	Ppa1	3	0.115631	0.162612	0.185394	0.238144	-0.0502707	-0.82644	0.17493
	Kbtbd11	3	0.288635	0.206616	0.0971184	-0.205434	0.164032	-0.514179	-0.0367894
	Nomo1	3	0.330103	0.186963	0.0987799	-0.0478796	0.177519	-0.724388	-0.021097
	Rpl6	3	0.366292	0.125553	-0.301961	0.139162	0.310342	-0.602401	-0.0369871
	Gabbr1	3	0.353404	0.197395	-0.261013	-0.171786	0.244705	-0.320394	-0.0423114
	Carkd	3	0.0919229	-0.224627	0.240633	0.324978	0.37946	-0.632793	-0.179574
	Armc10	3	0.411049	-0.127223	0.17572	0.195009	0.225255	-0.772146	-0.107665
	Ablim2	3	0.16791	0.0406766	0.0477254	0.166291	0.242326	-0.408543	-0.256385
	Kif5B	3	0.163518	0.00380987	0.115623	0.165627	0.197086	-0.451753	-0.193911
	Adam11	3	0.483821	0.0157232	-0.080525	0.0543171	0.134134	-0.481821	-0.12565
	Hspa2	3	0.32957	-0.0143539	0.0347309	0.084094	0.13374	-0.31192	-0.25586
	Fam134A	3	-0.211064	0.249823	0.337596	-0.347945	0.424036	-0.79158	0.339135
	Sdhc	3	0.0959899	-0.143872	0.101204	-0.363515	0.404712	-0.713699	0.61918
	Pdcd6Ip	3	0.164178	-0.127134	0.24882	-0.1556	0.146184	-0.722696	0.446248
	Ethe1	3	0.0672895	-0.19291	-0.0884606	0.223714	0.429924	-0.997272	0.557716
	Fxyd6	3	-0.285958	0.102389	-0.118454	0.0373703	0.180113	-0.81725	0.90179
	Clcn6	3	0.0802469	0.262999	-0.103982	-0.192303	0.0627097	-0.901522	0.791851
	Pck2	3	0.83864	0.187388	-0.20146	-0.100335	0.325113	-1.68155	0.632204
	Ak4	3	0.60166	-0.0387154	-0.188123	-0.135601	0.523074	-0.913586	0.151291
	Ubap2L	3	0.475136	-0.0291522	0.0899659	-0.235994	0.429325	-0.872598	0.143318
	Lars	3	0.260673	0.383511	-0.0550313	0.186468	0.288164	-1.00814	-0.055643
	Ddx1	3	0.208514	0.028606	0.011364	-0.0134201	0.429296	-0.825245	0.160884
	Prodh	3	0.31511	0.0216118	0.0456803	0.111398	0.480672	-0.921604	-0.0528673
	Slc25A5	3	-0.00364459	0.00430929	0.0173276	0.035285	0.246018	-0.157653	-0.141642
	Aifm1	3	-0.0281476	0.0283332	0.0277031	0.0346939	0.330574	-0.227076	-0.166081
	Calr	3	0.00912983	-0.0776985	0.00749097	-0.0223536	0.289979	-0.146237	-0.0603113
	Sparcl1	3	-0.084712	0.00141771	0.0687187	-0.0389326	0.330677	-0.21232	-0.0648489
	Cox5B	3	-0.0520771	-0.113671	0.122786	0.0838862	0.313834	-0.132607	-0.222151
	Atp5K	3	-0.0184534	0.0321372	0.0584347	0.115561	0.236955	-0.15414	-0.270494
	Csrp1	3	-0.145081	-0.14361	0.0158333	0.169806	0.401	-0.257883	-0.0400649
	Ldhb	3	-0.278644	-0.0346145	0.119854	0.0553759	0.264474	-0.0973823	-0.0290634
	Uggt1	3	-0.15402	-0.0745477	0.153217	-0.0322248	0.397466	-0.143248	-0.146642
	Pfkm	3	-0.167559	-0.0219785	0.0107233	-0.0193621	0.267789	-0.0901664	0.0205535
	Acad9	3	-0.188973	0.0463273	0.0225109	-0.059099	0.305436	-0.114167	-0.0120357
	Acsl6	3	-0.21352	0.0234363	-0.00850862	0.0130164	0.270526	-0.14327	0.0583201
	Usp9X	3	-0.195272	0.0439393	-0.0466276	0.0592314	0.281284	-0.16589	0.0233342
	Atp5A1	3	-0.144028	0.0505046	0.0379627	-0.0157882	0.218042	-0.147136	0.000443764
	Uqcrq	3	-0.174501	0.03052	0.040735	0.0312817	0.238905	-0.224834	0.0578926
	Hspa5	3	-0.0149308	-0.00263926	-0.0201557	-0.054145	0.142877	-0.121626	0.0706195
	Pdia3	3	-0.0494622	-0.0193422	-0.00412281	-0.0179193	0.166559	-0.141475	0.0657623
	Atp5J2	3	-0.0493549	-0.00652107	-0.0345007	-0.017376	0.186927	-0.12934	0.0501658
	Atp5O	3	-0.0964838	-0.0634192	0.0600797	0.0218989	0.163778	-0.154345	0.0684911
	Uqcrb	3	-0.12402	-0.0230803	0.0404317	0.0302848	0.123388	-0.104787	0.057783
	Phgdh	3	-0.0785284	-0.0584416	0.0312338	-0.000596147	0.122337	-0.091048	0.0750433
	Ndufa10	3	-0.00565395	-0.00814665	0.00901012	0.0803009	0.107478	-0.254987	0.0719989
	Pkm2	3	-0.0980401	-0.0112292	0.0900855	0.102599	0.0848404	-0.235807	0.067552
	Ndufs8	3	-0.0429868	-0.0129688	0.0866276	0.041067	0.0467462	-0.227786	0.109301
	Ndufa6	3	-0.149205	-0.00517555	0.01298	0.129626	0.180434	-0.229153	0.0604932
	Fh1	3	-0.0153833	-0.0298752	0.0143754	0.0205187	0.243638	-0.266356	0.0330825
	Atp5H	3	-0.0523787	-0.0211008	0.0529873	0.0490961	0.172837	-0.221551	0.0201099
	Hspa4L	3	-0.0498813	-0.0496028	0.0856408	0.0632735	0.142905	-0.209781	0.0174452
	Vapa	3	-0.027446	0.00547043	0.0232664	0.0685328	0.371348	-0.519768	0.0785961
	Vps45	3	-0.0625484	-0.037778	0.0174752	0.00791349	0.322824	-0.523761	0.275875
	Ppib	3	0.198545	-0.00180324	-0.170037	0.000506951	0.271231	-0.336298	0.0378556
	Etfa	3	0.117463	0.00791535	-0.0348429	-0.0389825	0.302913	-0.459008	0.104542
	Mtch2	3	0.14574	-0.0239072	-0.0300359	0.00649208	0.354547	-0.423647	-0.0291891
	Septin2	3	0.12594	0.0600069	-0.0507094	-0.040527	0.302331	-0.374138	-0.0229034
	Ganab	3	0.0521545	-0.0947491	0.0324183	-0.103016	0.364633	-0.29395	0.0425097
	Ndrg3	3	0.0241162	0.0371415	-0.0259133	-0.0655599	0.389563	-0.289753	-0.0695947
	Farsa	3	0.0404649	-0.139572	-0.149981	0.0556101	0.384753	-0.285597	0.0943228
	Vamp1	3	-0.0877382	0.00294704	-0.0430404	0.00633136	0.394265	-0.34972	0.0769554
	Agpat3	3	-0.00485841	-0.058957	-0.0382959	0.049418	0.38805	-0.343288	0.0079319
	Etfb	3	0.0503255	-0.171112	-0.174793	-0.172348	0.323809	-0.012704	0.156822
	Gstm1	3	-0.00203995	-0.145558	-0.158591	-0.0177774	0.303156	-0.0837787	0.104589
	Mthfd1	3	0.0932849	-0.139991	-0.132827	-0.17691	0.356658	-0.189523	0.189308
	Acadm	3	-0.0301006	-0.0562127	-0.210694	-0.0755169	0.381956	-0.218061	0.208629
	Capn2	3	-0.0669616	-0.182593	-0.0212284	-0.0204871	0.319639	-0.276274	0.247904
	Atp5C1	3	-0.00601896	-0.0760536	-0.0355916	0.0179611	0.173659	-0.215359	0.141403
	Uqcrfs1	3	0.0183028	-0.0572882	0.0203121	-0.057235	0.230765	-0.295452	0.140595
	Auh	3	-0.132922	-0.0919723	-0.0758181	0.0450245	0.258798	-0.140733	0.137623
	Cadm4	3	-0.231366	-0.00684287	0.0193944	0.0506024	0.336471	-0.325305	0.157045
	Aldh7A1	3	-0.255351	0.00641575	-0.0482463	0.0224972	0.295221	-0.183532	0.162995
	Tkt	3	-0.178894	-0.0981518	0.00779685	-0.0160471	0.152345	-0.192432	0.325383
	Hsd17B12	3	-0.0719096	0.0471595	-0.121984	-0.0722854	0.208607	-0.242683	0.253095
	Rps20	3	-0.159374	-0.0119721	-0.0382396	-0.0940264	0.213708	-0.126805	0.216709
	Gstp1	3	0.00701281	-0.113046	0.0435477	0.105452	-0.046185	-0.379043	0.382261
	Gdi2	3	-0.0823263	-0.031581	0.0581809	0.126401	0.052534	-0.32129	0.198081
	Cct5	3	-0.0910405	-0.00765249	0.0204996	0.121823	0.0315138	-0.341391	0.266248
	Uqcr10	3	-0.0912266	-0.0181476	0.0602023	0.0834132	0.0655088	-0.361898	0.262148
	Ndufb5	3	-0.19566	0.0315571	-0.12145	0.114391	0.282992	-0.414475	0.302644
	Nsfl1C	3	-0.196955	0.0915844	-0.00944093	-0.00206472	0.16303	-0.334015	0.287861
	Bag6	3	-0.0748031	0.0508538	-0.0270261	0.027317	0.141572	-0.340794	0.22288
	Pcbp1	3	-0.0247612	0.101662	-0.0906521	0.0795792	0.116816	-0.46254	0.279896
	Adrbk1	3	-0.0441136	0.201859	-0.03684	0.0315581	0.132612	-0.560374	0.275299
	Aldh18A1	3	-0.0839546	0.104084	0.0533542	0.0678064	0.056408	-0.343456	0.145757
	Ppp5C	3	-0.0217921	0.109526	0.0470177	0.0335784	0.0561227	-0.394486	0.170034
	Eef1A2	3	-0.0253421	0.137701	0.0309742	0.00928454	0.0870201	-0.456984	0.217347
	Actr1A	3	-0.0267405	0.12511	-0.00630281	0.00115962	0.030571	-0.385944	0.262146
	Pura	3	-0.0188762	0.0296666	0.000409166	-0.134308	0.109001	-0.391228	0.405335
	Atp5L	3	-0.0580639	0.0766486	-0.0612843	-0.132763	0.132532	-0.369569	0.412499
	Cd81	3	0.0961348	-0.141442	-0.0849873	-0.100488	0.141127	-0.342654	0.43231
	Pygb	3	-0.0125328	-0.0455724	0.0108741	-0.12375	0.13616	-0.261719	0.29654
	Ndufb9	3	0.0344391	-0.0596526	0.0402369	-0.0217889	0.158236	-0.402471	0.251001
	Rab21	3	-0.0662831	0.00824721	-0.246716	-0.103301	0.254516	-0.35146	0.504998
	Abcb7	3	0.0258529	0.0807992	-0.188443	-0.1793	0.388723	-0.374045	0.246412
	Mt-Co1	3	0.188793	-0.0927695	0.0433669	-0.0300805	0.184037	-0.396649	0.103303
	Scamp1	3	0.198989	-0.00523182	0.0687828	0.0388713	0.0505539	-0.447227	0.095262
	Rpsa	3	0.143016	0.12228	0.0361559	-0.0411669	-0.0636672	-0.371761	0.175143
	Rplp0	3	0.139144	0.0494237	0.00474145	-0.0975563	0.101751	-0.327981	0.130477
	Lrrc59	3	0.0404351	0.0829398	0.0647013	-0.0668436	0.0865317	-0.355657	0.147892
	Gdap1L1	3	0.0516848	0.190059	-0.172	-0.0846879	0.0662491	-0.352022	0.300718
	Rps6	3	0.0835006	0.0871256	-0.197392	-0.0735227	0.138647	-0.297293	0.258934
	Eef1A1	3	0.187311	0.0844659	-0.00561191	-0.091334	0.035997	-0.539946	0.329118
	Rpn2	3	0.189655	0.115867	-0.218557	0.0294338	0.0853681	-0.399927	0.19816
	Rpl7A	3	0.199095	0.0787272	-0.0560705	0.0619235	0.0800394	-0.520555	0.15684
	Rpl27	3	0.112431	0.0423897	-0.0684576	0.0199371	0.110359	-0.379894	0.163234
	Lrpap1	3	-0.273073	0.188909	-0.0583015	-0.162461	0.0832903	-0.209477	0.431113
	Tcp1	3	-0.1204	0.0561141	0.00797402	-0.0888101	0.038616	-0.190124	0.29663
	Cct6A	3	-0.0871087	-0.00293519	-0.064267	-0.0249085	0.036006	-0.134304	0.277517
	Ndufb8	3	-0.224796	0.0891056	0.0137709	-0.0820972	0.00894406	-0.168195	0.363267
	Cyb5R3	3	-0.228466	0.0621741	-0.135326	-0.0744956	0.0424817	-0.0878616	0.421494
	Cops4	3	-0.163105	0.0198457	-0.0723998	-0.0322575	-0.00478	-0.145264	0.397961
	Dctn4	3	-0.268272	0.140182	0.233699	-0.0654596	0.0876703	-0.381692	0.253872
	Mfn2	3	-0.198657	0.13078	0.123127	0.0315957	-0.0669492	-0.300026	0.280129
	Prkar2A	3	-0.252534	0.105164	0.088311	-0.0488417	-0.105724	-0.270271	0.483896
	Tmx2	3	-0.328224	-0.103177	-0.223083	0.303675	0.202026	-0.375743	0.524525
	Arl8B	3	-0.655532	-0.2157	0.016436	0.246808	-0.155279	-0.071375	0.834642
	Gad2	3	-0.232154	-0.158692	0.0764697	0.110302	-0.133525	-0.358709	0.696307
	Atic	3	-0.278286	-0.217	0.0845438	0.242199	-0.177824	-0.320991	0.667359
	Eef2	3	-0.0418856	0.0739745	0.12295	0.15111	0.0907297	-0.243458	-0.153421
	Psmd2	3	-5.14e-05	0.0425183	0.137593	0.119387	0.0381698	-0.24373	-0.0938867
	Ppp2R1A	3	-0.0842698	0.0366493	0.230595	0.154077	0.00863033	-0.254455	-0.0912271
	Pfkp	3	-0.144493	0.0912068	0.164079	0.16983	0.0673797	-0.238808	-0.109195
	Trap1	3	-0.00438666	0.193959	0.108682	0.117799	0.0488995	-0.366237	-0.0987164
	Ttc7B	3	0.037126	0.138255	0.170462	0.130092	-0.0682107	-0.265778	-0.141946
	Anxa7	3	-0.0276685	0.15137	0.109726	0.109275	0.00168079	-0.230984	-0.113399
	Prdx5	3	-0.0149191	-0.00286091	0.138687	0.145845	0.184187	-0.380165	-0.0707742
	Atad3A	3	-0.0242645	0.0676922	0.0653397	0.118425	0.199567	-0.338164	-0.0885952
	Park7	3	-0.0503416	0.0504164	0.152837	0.0558681	0.210957	-0.332909	-0.086828
	Eno1	3	-0.0933949	0.0458851	0.0839862	0.113278	0.18786	-0.235517	-0.102097
	Uso1	3	-0.0448769	0.0984898	-0.0178615	0.151411	0.13366	-0.263433	-0.0573895
	Lap3	3	0.0133817	-0.056919	0.00627665	0.115908	0.176368	-0.189259	-0.0657559
	Bdh1	3	0.0648723	0.0341709	-0.0267241	0.0356715	0.173499	-0.182909	-0.0985797
	Slc27A4	3	0.0348237	0.0301539	-0.0730526	0.0615807	0.169619	-0.168217	-0.0549078
	Ywhah	3	0.0608098	0.0158135	0.021919	0.134356	0.19618	-0.308869	-0.12021
	Uba1	3	0.0824397	0.0272245	0.0548967	0.0904616	0.0851743	-0.254123	-0.0860736
	Tsg101	3	0.094543	-0.0250203	0.112069	0.136674	0.0740759	-0.26085	-0.131492
	Fbxo2	3	-0.0495943	-0.0832144	-0.113379	0.418182	0.146126	-0.154352	-0.163769
	Rab10	3	0.184711	-0.127782	0.0610788	0.251069	0.126618	-0.409639	-0.0860556
	Eif4B	3	-0.00583177	0.00324996	-0.0174731	0.283663	0.170045	-0.459971	0.0263171
	Ube2N	3	0.0105008	0.0441036	0.0898391	0.361928	0.00732948	-0.446461	-0.0672396
	XP_006543070	3	0.0319885	-0.0375965	0.0383679	0.341286	0.151945	-0.353466	-0.172525
	Glul	3	-0.0305471	-0.00532474	0.160453	0.183468	0.069204	-0.331778	-0.0454753
	Ogdhl	3	-0.0464002	0.0186784	0.162803	0.155782	0.0125808	-0.295449	-0.00799525
	Cfl1	3	-0.0624286	-0.0090023	0.212978	0.176806	0.0144001	-0.344495	0.011742
	Akr1B3	3	0.0458751	0.010008	0.226161	0.1852	0.0131752	-0.460554	-0.019865
	Gars	3	0.00258931	-0.042091	0.199164	0.157403	0.00603401	-0.383499	0.0603994
	Ppia	3	-0.179022	0.0161638	0.229945	0.191643	0.161687	-0.439442	0.0190252
	Stip1	3	-0.124312	0.0282373	0.0795114	0.190238	0.197083	-0.434021	0.0632631
	Ndufa4	3	-0.0351732	0.0746548	0.113416	0.0884697	0.187785	-0.465967	0.0368152
	Sod2	3	0.0119288	-0.0944513	0.13382	0.146656	0.145854	-0.331449	-0.0123591
	Cox6B1	3	-0.0450523	-0.115183	0.16599	0.211364	0.180927	-0.447159	0.0491134
	Pgam1	3	-0.0583079	-0.0830193	0.18684	0.0783135	0.126473	-0.428885	0.178584
	Suclg1	3	0.0668768	-0.124111	0.100278	0.108637	0.0736909	-0.358866	0.133493
	Lrrc47	3	0.107647	0.116513	0.314249	0.166403	-0.33648	-0.755843	0.387511
	Fam49B	3	0.145579	-0.379983	0.232085	0.268397	-0.292049	-0.367898	0.39387
	Kif21A	3	0.214113	-0.0228153	-0.0351251	0.130226	-0.0255159	-0.604412	0.343529
	Nipsnap1	3	0.194985	-0.0646639	0.120896	0.110864	-0.121735	-0.466936	0.226592
	Pgrmc2	3	0.223325	-0.149876	0.135307	0.0944675	-0.118014	-0.573288	0.388078
	Ppp2R5E	3	0.137125	0.0748192	0.0691425	0.184391	-0.0584388	-0.343606	-0.0634336
	Rab14	3	0.0673803	0.00424477	0.0771031	0.160003	-0.0823364	-0.243369	0.0169749
	Tln2	3	0.0986169	0.00887707	0.0138141	0.208122	-0.0523815	-0.274649	-0.0023992
	Pfn1	3	0.299769	-0.105274	0.0870323	0.107782	-0.0582972	-0.266876	-0.064136
	Pfkl	3	0.158794	0.0553913	0.134719	0.207226	-0.08748	-0.273822	-0.194829
	Ctnnb1	3	0.223288	0.126639	0.0901525	0.183139	-0.21268	-0.339087	-0.0714528
	Hspa1L	3	0.184723	0.0254408	0.188196	0.17914	-0.221181	-0.257057	-0.0992618
	Ntrk2	3	-0.0903714	0.103144	0.105325	0.240211	-0.188854	-0.207248	0.0377928
	Slc25A46	3	-0.0511894	0.109137	0.0239524	0.216632	-0.177459	-0.160507	0.0394326
	Dynll2	3	-0.061388	0.141917	0.0884197	0.189002	-0.0656265	-0.271237	-0.0210876
	Crat	3	-0.143004	0.0823838	0.132331	0.253947	-0.0330918	-0.335886	0.0433196
	Dnm1L	3	0.0097743	0.121376	0.188155	0.201653	-0.20129	-0.443939	0.124272
	Atp6V1H	3	0.0576518	0.216963	0.167983	0.124391	-0.19389	-0.369597	-0.00350094
	Cand1	3	0.0463913	0.0924585	0.0615491	0.0442325	-0.16374	-0.275395	0.194503
	Ppp2Cb	3	0.00489293	0.0472018	0.0870637	0.086283	-0.122034	-0.306095	0.202688
	Ckmt1	3	0.00576782	0.0515406	0.105665	0.131431	0.00344957	-0.380836	0.0829821
	Gnb1	3	0.082903	0.0518493	0.128032	0.120727	-0.12876	-0.347362	0.0926107
	Septin8	3	-0.161798	0.144872	0.0714634	0.121341	0.0515382	-0.121445	-0.105972
	Rufy3	3	-0.202766	0.109522	0.0517366	0.126891	0.102375	-0.0853526	-0.102406
	Vps26B	3	-0.148311	0.128687	0.00559498	0.178963	0.137528	-0.16291	-0.139552
	Hars	3	-0.0936488	0.144432	0.000586176	0.204864	0.0257396	-0.182361	-0.0996117
	Eno2	3	-0.225192	0.0264181	0.122842	0.119272	0.00973117	-0.0951351	0.042064
	Dctn2	3	-0.336494	0.125218	0.172634	0.0713589	0.0489418	-0.0921251	0.0104668
	Tmem65	3	-0.402681	0.153038	0.0172728	0.208584	0.147802	-0.170415	0.0463996
	Arrb1	3	-0.292782	0.103425	0.0407203	0.239597	0.142228	-0.118118	-0.11507
	Clvs1	3	-0.0286646	0.371691	0.209385	-0.0817045	-0.0267076	-0.225762	-0.218237
	Prrt2	3	-0.301869	0.0698829	0.337262	0.0309533	0.173983	0.0303017	-0.340515
	Calm1	3	-0.24045	0.174448	0.160884	0.17837	-0.00979254	0.0435068	-0.306966
	Mpp2	3	-0.135413	0.240425	0.0893706	0.178127	-0.0393687	-0.0776748	-0.255465
	Septin11	3	-0.199049	0.211101	0.180836	0.204307	-0.0418856	-0.138623	-0.216686
	Cd47	3	-0.141748	0.175171	0.00759052	0.0957266	-0.178308	0.195188	-0.15362
	Lin7A	3	-0.161183	0.171927	-0.0426405	-0.0212354	0.0153631	0.214397	-0.176628
	Slc25A27	3	-0.329325	0.0675474	0.0771068	0.193014	0.0462388	0.0953164	-0.149899
	Cox6C	3	-0.159823	-0.00975255	0.051828	0.144699	0.0103075	0.0932454	-0.130504
	Cox4I1	3	-0.112202	0.0525426	0.00903113	0.0317642	0.0126657	0.09349	-0.0872919
	Cask	3	-0.204296	0.0867749	0.0523752	0.0186451	0.0273771	0.0991077	-0.0799838
	Ran	3	-0.141996	-0.0406109	-0.0788424	0.107899	-0.144251	0.208327	0.0894746
	Gsk3B	3	-0.0742615	0.0365431	-0.0118192	0.0142077	-0.204179	0.30406	-0.0645515
	Tomm70A	3	-0.106419	-0.0604018	0.140532	0.000850185	-0.168523	0.239661	-0.0457
	Ywhae	3	-0.0359656	-0.072825	0.013897	0.0573142	-0.124097	0.194846	-0.0331703
	Gng3	3	-0.207179	-0.073657	0.232821	0.107138	-0.0622561	0.0338661	-0.0307329
	Psat1	3	-0.0449978	-0.0051233	0.0964723	0.149312	-0.162824	0.0874321	-0.120272
	Cycs	3	-0.0708885	-0.0686155	0.120891	0.059882	-0.113817	0.08539	-0.0128419
	Dync1Li1	3	-0.126864	0.0396189	0.0840108	0.0241367	-0.0910213	0.0999517	-0.0298331
	Phyhip	3	-0.0800378	0.0114614	0.104163	0.0257857	-0.0437443	0.106079	-0.123707
	Rabggta	3	-0.307081	0.228845	0.131385	0.158348	-0.283495	-0.274658	0.346657
	Negr1	3	-0.337226	0.259851	0.185502	0.25416	-0.117008	-0.23459	-0.0106903
	Kcna2	3	-0.318853	0.278301	0.0595171	0.109224	-0.101613	-0.147492	0.120917
	Acly	3	-0.123163	-0.00773016	0.145737	0.10489	-0.171546	-0.0469869	0.0987993
	Ap1G1	3	-0.193251	0.0302449	0.182771	0.0479947	-0.161918	0.0423126	0.0518461
	Septin7	3	-0.144442	0.103686	0.0823359	0.0771261	-0.119833	-0.00796785	0.00909487
	Rab18	3	-0.185575	0.115388	0.165351	0.0811509	-0.140896	-0.110521	0.0751022
	Tom1L2	3	-0.201095	0.163075	0.0989063	0.0141933	-0.249463	-0.026796	0.201179
	Yars	3	-0.142362	0.0854962	0.0123318	0.027594	-0.218755	0.0027136	0.232982
	Tubb3	3	-0.252665	-0.0276491	0.203034	0.0637884	-0.203784	-0.0101764	0.227452
	Sod1	3	-0.224962	-0.0461845	0.0587676	0.14586	-0.223451	-0.00240797	0.292377
	Farsb	3	0.0210819	0.0880519	-0.0260785	-0.0395008	0.105084	-0.178494	0.0298557
	Pcbp2	3	0.00313819	0.118766	-0.072553	0.0606123	0.0385962	-0.20169	0.0531307
	Vcp	3	-0.0177404	0.0355138	0.0964753	0.0395265	0.0531392	-0.178015	-0.028899
	Vps35	3	-0.0461208	0.0700914	0.0740542	0.0976954	0.0173862	-0.189114	-0.0239924
	Cct4	3	-0.0221725	0.025566	0.0329273	0.0882206	0.0307738	-0.205181	0.0498663
	Rps27A	3	-0.0262655	0.0667791	0.00193619	0.0685187	-0.031134	-0.155566	0.0757316
	Cntnap2	3	-0.039425	-0.0535393	0.0120976	0.0424427	0.0307143	-0.0420578	0.0497676
	Nlgn2	3	0.00296881	0.000129432	0.00262097	0.0306482	-0.0144996	-0.0332261	0.0113582
	Ndufb6	3	-0.131368	0.00758133	0.0372839	0.0442435	0.0400584	-0.0778017	0.0800027
	Ndufa12	3	-0.086467	0.0769783	0.0613192	0.00676488	-0.00884539	-0.0987767	0.0490267
	Pebp1	3	-0.0720515	0.025982	0.0268072	0.0314484	-0.0410528	-0.0504009	0.0792677
	Epb4.1L1	3	-0.0384689	0.150523	0.0736136	-0.0207025	-0.0326068	-0.129322	-0.00303612
	Fam126B	3	-0.0630215	0.11386	0.062538	-0.030438	-0.0446417	-0.0293334	-0.00896299
	Mthfd1L	3	-0.0512381	0.0112975	0.0317789	0.151519	-0.0807338	-0.0366981	-0.0259257
	Pdha1	3	0.00191844	0.0460693	0.0670177	0.0669899	-0.0567076	-0.0816593	-0.0436285
	Agk	3	-0.0389407	0.0950853	0.0618854	0.0785405	-0.103577	-0.0588928	-0.0341003
	Prdx6	3	-0.116593	-0.132753	0.111557	0.219698	0.059959	-0.14289	0.00102139
	Fech	3	-0.0174983	-0.0874926	0.0964325	0.254921	-0.0883566	-0.127698	-0.030308
	Dpysl2	3	-0.132198	-0.0469243	0.204714	0.135086	-0.0592807	-0.253088	0.151691
	Mdh1	3	-0.115393	-0.0547723	0.122506	0.102414	-0.0156832	-0.159288	0.120216
	Nme2	3	-0.088481	-0.0697257	0.0962532	0.122477	-0.0701059	-0.128855	0.138437
	Tpi1	3	-0.0732365	-0.0334006	0.114322	0.0781556	0.0111293	-0.159666	0.0626963
	Hspe1	3	-0.0847698	-0.031795	0.0762885	0.130541	0.00497642	-0.114846	0.0196044
	Hspa4	3	-0.00836872	-0.0371814	0.204878	0.128629	-0.0809663	-0.161427	-0.0455636
	Bin1	3	0.0648957	-0.056124	0.195342	0.135547	-0.0854194	-0.128687	-0.125555
	Cltc	3	-0.00106669	0.0198466	0.194096	0.212176	-0.0513514	-0.212726	-0.160975
	Got2	3	0.0577079	-0.0693467	0.177638	0.199945	0.00175942	-0.27251	-0.0951945
	Adam23	3	-0.105769	0.041112	0.129576	0.190616	-0.0665063	-0.135304	-0.0537247
	Got1	3	-0.0238859	0.0280786	0.0933752	0.163787	-0.0725097	-0.216435	0.0275893
	Rac1	3	-0.00576088	0.00589422	0.0777666	0.15009	-0.0307376	-0.165101	-0.0321507
	Mdh2	3	0.0540407	-0.0716693	0.0777208	0.115706	-0.0124099	-0.187961	0.0245731
	Src	3	0.130313	-0.0638071	0.0999962	0.115447	-0.100395	-0.150852	-0.0307025
	Nfasc	3	0.0402715	-0.0183308	0.107973	0.0215278	-0.0104096	-0.119753	-0.0212787
	Crmp1	3	0.00507118	0.0729514	0.13775	0.0981866	-0.0564467	-0.217068	-0.040444
	Idh3A	3	0.0280354	0.0129635	0.124955	0.110847	-0.0593867	-0.173874	-0.04354
	Timm44	3	0.0130016	0.0192521	0.140367	0.0702757	-0.0673396	-0.143989	-0.0315673
	Eef1D	3	0.164159	0.0625356	-0.0998203	0.136799	-0.0919492	-0.0616284	-0.110097
	Tm9Sf2	3	0.104095	0.0965083	-0.0624323	0.154832	0.0437587	-0.188512	-0.14825
	Ptpra	3	0.144731	0.0421612	-0.215851	0.0563609	-0.0713661	-0.0339321	0.0778962
	Gpd2	3	0.142028	0.0828442	-0.0685963	-0.0155308	-0.0179058	-0.122508	-0.000331322
	Ptprz1	3	0.206434	0.00592711	-0.0735758	-0.029723	-0.0302885	-0.0384342	-0.0403396
	Usp5	3	0.0827124	0.00419029	0.073624	-0.0372883	-0.125868	-0.0452639	0.0478933
	Lrp1	3	0.068787	-0.0192344	-0.0518365	0.0200506	-0.0911646	0.0287501	0.0446478
	Aldh4A1	3	0.120656	0.00569054	-0.0117573	-0.0518514	-0.0875562	0.0689157	-0.0440969
	Dync1H1	3	0.111715	0.0462405	0.00346669	0.0326376	-0.147473	-0.00424966	-0.0423371
	Lrpprc	3	0.0592809	0.0257624	0.00725116	0.00874816	-0.115181	0.0265369	-0.0123988
	Hspa9	3	0.0687446	-0.0521184	0.0222267	0.0432355	-0.0343702	0.0589709	-0.106689
	Scamp3	3	0.0604984	-0.0289867	0.0182371	0.0916904	-0.049652	0.0171323	-0.108919
	Cs	3	0.0110138	0.0239112	0.0177119	0.00687214	-0.0471294	0.0344768	-0.0468565
	Ipo7	3	0.0117694	0.0602441	0.052886	0.044937	-0.0805025	0.0101849	-0.099519
	Letm1	3	0.0706989	0.0367113	0.0234742	-0.015665	-0.0145966	0.0143589	-0.114982
	Add1	3	0.133661	0.0807686	0.0121641	-0.00395684	-0.0840114	-0.00448752	-0.134138
	Glg1	3	0.0272291	-0.03241	-0.07659	0.0265999	0.0956914	-0.0112695	-0.0292509
	Pcx	3	0.0186739	-0.0479426	-0.0149144	0.0728979	0.0793837	-0.0184345	-0.0896641
	Rab5C	3	0.00105129	0.0183895	-0.0433236	0.109156	0.0357631	-0.0390279	-0.0820086
	Eif4A2	3	0.0132803	0.104802	-0.0250637	0.0832065	0.00452392	-0.118959	-0.0617902
	Slc12A5	3	0.0573145	0.0596346	-0.067064	0.021431	0.0733331	-0.0542039	-0.0904453
	Pabpc1	3	0.0339958	0.0472552	-0.000548258	-0.0436472	0.0868723	-0.0806597	-0.0432682
	Aco2	3	0.0597145	-0.0910344	0.107922	0.0435062	0.111203	-0.0869939	-0.144318
	Ogdh	3	0.0051137	-0.054955	0.0797395	0.0489237	0.165424	-0.136268	-0.107978
	Dld	3	-0.0488749	0.00719752	0.0588072	0.0893645	0.0476163	-0.0497107	-0.1044
	Dlg1	3	-0.0770319	0.0747213	0.106068	0.0848945	0.06381	-0.133635	-0.118827
	Lgi3	3	-0.0316339	-0.0424329	-0.090985	-0.0132362	0.230804	0.0156631	-0.0681796
	Hcn2	3	-0.000392961	-0.0160269	-0.0619702	-0.020118	0.238371	-0.0674402	-0.0724225
	Ttyh1	3	-0.0937133	0.0617558	-0.0986234	0.0438518	0.277811	-0.152139	-0.0389433
	St13	3	-0.100607	-0.00346095	0.00033368	0.0677056	0.139351	-0.0749606	-0.0283619
	Decr1	3	-0.0918975	0.0392631	-0.0762818	0.0696042	0.206349	-0.0479016	-0.0991355
	Hdlbp	3	-0.160012	0.119255	0.0317188	0.0438105	0.104806	0.00160046	-0.141179
	Lnp	3	-0.127971	0.150474	-0.0344772	0.0448052	0.160898	-0.0524491	-0.141281
	Tmx3	3	0.0085165	0.108133	-0.0617418	0.0426061	0.0295514	0.0421728	-0.169238
	Slc25A3	3	-0.0617267	0.0197264	-0.0743339	0.00948227	0.115378	0.0600314	-0.0685573
	Pdhx	3	-0.0762942	0.0675534	-0.023145	-0.0320527	0.189246	0.035857	-0.161165
	Rpl4	3	0.113101	0.14529	-0.185339	-0.0837003	0.0849925	-0.200923	0.126579
	Eif3B	3	0.118036	0.069586	-0.15754	-0.0627235	0.10941	-0.222459	0.145691
	Adgrl3	3	0.0935234	0.131098	-0.134199	-0.0465303	0.235774	-0.28151	0.00184291
	Rpl14	3	0.164121	0.118822	-0.14275	-0.035451	0.110517	-0.216609	0.00135154
	Purb	3	0.14772	0.0939544	0.000166226	-0.134393	0.198718	0.0358121	-0.341978
	Mtdh	3	0.22512	0.174065	-0.146748	-0.117472	0.232215	-0.190944	-0.176236
	Iars	3	0.0880054	0.190071	-0.159971	0.0174602	0.134462	-0.0974483	-0.172579
	Nsf	4	0.282694	0.0313949	0.0410049	0.0333393	-0.328956	0.0731677	-0.132645
	Kcnab2	4	0.301939	0.0130866	0.0821164	0.0984472	-0.408671	0.0354452	-0.122364
	Capza2	4	0.285646	0.0348392	0.0122078	0.217144	-0.378746	-0.0596323	-0.111458
	Tnr	4	0.311009	0.10662	0.0516847	0.0553958	-0.337182	-0.0771895	-0.110338
	Slc25A22	4	0.334124	0.0609774	0.0610579	0.0881381	-0.266213	-0.110228	-0.167856
	Dlg4	4	0.439175	0.0683106	0.0353146	0.188138	-0.448667	-0.130596	-0.151676
	Exoc4	4	0.379865	0.0906455	0.0964091	0.208023	-0.450715	-0.138649	-0.185578
	Arpc4	4	0.362737	-0.0204854	0.14507	0.150014	-0.265386	-0.0959209	-0.276028
	Ppfia3	4	0.355818	0.135513	0.183911	0.247544	-0.387594	-0.232494	-0.302699
	Sbf1	4	0.367232	0.041866	0.237804	0.124545	-0.303833	-0.294767	-0.172847
	Iars2	4	0.230371	-0.0526286	0.0974664	0.0322569	-0.0807475	-0.0912857	-0.135433
	Snph	4	0.19602	-0.00875173	0.139715	0.0732168	-0.166351	-0.000171165	-0.233677
	Nrcam	4	0.243143	0.0812179	0.0258305	0.037098	0.0229379	-0.166522	-0.243706
	Actr3	4	0.262098	0.0746309	0.021215	0.0600531	-0.0206227	-0.144492	-0.252883
	Actr2	4	0.398352	-0.0370011	0.0143244	0.100061	-0.0462202	-0.0971274	-0.332388
	Map1A	4	0.309213	0.0791363	0.0527278	0.0309954	-0.119032	-0.181706	-0.171335
	Dlg3	4	0.366702	0.0887622	0.00624955	0.104892	-0.162807	-0.155544	-0.248255
	Stxbp5L	4	0.37761	0.0388642	0.0365221	0.0588801	-0.17659	-0.0578164	-0.27747
	Iqsec1	4	0.442065	0.118436	-0.0787759	0.201256	-0.151079	-0.21608	-0.315822
	Gprin1	4	0.391667	0.29764	0.00523911	0.121498	-0.20557	-0.178305	-0.432169
	Srcin1	4	0.309012	0.197412	0.0481215	0.151583	-0.205302	-0.215332	-0.285495
	Grin1	4	0.540501	0.143844	-0.219214	-0.00335377	-0.195954	-0.0335422	-0.232281
	Rims1	4	0.44476	0.156161	-0.193268	0.0305139	0.0150801	-0.101107	-0.352139
	Pvrl1	4	0.329088	0.291871	-0.397322	0.497441	-0.211075	-0.399231	-0.110772
	Rock2	4	0.44324	0.147716	0.0942861	0.211393	-0.121992	-0.411436	-0.363207
	Wdr7	4	0.37841	0.110962	0.195425	0.281264	-0.275392	-0.456637	-0.234032
	Gsk3A	4	0.32727	0.225539	0.124686	0.282765	-0.226696	-0.465096	-0.26847
	Stxbp5	4	0.494969	0.108937	0.0715451	0.076137	-0.369538	-0.453177	0.0711264
	Psd3	4	0.187993	0.328577	0.222131	0.237131	-0.255803	-0.571984	-0.148045
	Astn1	4	0.25397	0.192474	0.223677	0.13502	-0.332116	-0.375455	-0.0975702
	Vps51	4	0.202592	0.177972	0.259312	0.11112	-0.201069	-0.398984	-0.150942
	Git1	4	0.232687	0.0430419	0.234626	0.234462	-0.131121	-0.248202	-0.365494
	Dnm1	4	0.291825	0.147482	0.29804	0.185293	-0.195608	-0.318667	-0.408365
	Oxr1	4	0.195585	0.177211	0.209033	0.105315	-0.118475	-0.260361	-0.308309
	Pcca	4	0.200047	0.0723856	0.149214	0.133166	0.0346958	-0.248367	-0.341142
	Diras2	4	0.11894	0.113716	0.196495	0.199664	-0.026825	-0.201446	-0.400544
	Tuba4A	4	0.037219	0.0799483	0.350644	0.189388	-0.129895	-0.278142	-0.249162
	Rap1Gds1	4	-0.0421548	0.21903	0.340139	0.295812	-0.287087	-0.321987	-0.203751
	Ube2O	4	0.0708026	0.164936	0.263393	0.266339	-0.280269	-0.383524	-0.101678
	Atp6V1A	4	0.0687843	0.115666	0.265625	0.173946	-0.225829	-0.2664	-0.131792
	Atp6V1B2	4	-0.00446902	0.104459	0.288824	0.238547	-0.173152	-0.329066	-0.125143
	Tpm3	4	0.112649	0.191526	0.256086	0.119373	-0.350812	-0.13237	-0.196453
	Snap91	4	0.0379063	0.174444	0.186237	0.192862	-0.268752	-0.136366	-0.186332
	Cnrip1	4	0.0632116	0.194652	0.144351	0.244602	-0.322882	-0.154689	-0.169246
	Sfxn3	4	0.102793	0.155754	0.236169	0.284353	-0.251868	-0.277786	-0.249415
	Cap1	4	0.0838884	0.219521	0.185218	0.155498	-0.211344	-0.199122	-0.23366
	Syngr1	4	0.0979965	0.133122	0.18448	0.219795	-0.163517	-0.161391	-0.310486
	Aak1	4	0.110834	0.0925921	0.236672	0.0923834	-0.247123	-0.00366033	-0.281698
	Amph	4	0.220733	0.126505	0.178726	0.0519784	-0.232347	-0.09822	-0.247374
	Dbn1	4	0.199142	0.128667	0.122031	0.160158	-0.315995	-0.0784301	-0.215573
	Tbc1D24	4	0.111283	0.135383	0.124537	0.224291	-0.343135	-0.077259	-0.1751
	Dmxl2	4	0.133497	0.0714636	0.162588	0.167488	-0.238302	-0.080294	-0.216441
	Sgip1	4	0.143844	0.0417153	0.182594	0.264764	-0.250055	-0.148719	-0.234142
	Rgs7	4	-0.255011	0.343964	0.275187	0.21559	-0.335636	0.0908082	-0.334903
	Tpp2	4	-0.0238402	0.18925	0.216974	0.210769	-0.345729	0.0166377	-0.264061
	Ppp1R9A	4	-0.123112	0.122712	0.260821	0.0762414	-0.242481	0.149857	-0.244038
	Sirpa	4	-0.093666	0.196028	0.243336	0.131542	-0.205793	0.0481131	-0.319561
	Lactb	4	-0.0827391	0.307725	0.209145	0.0653731	-0.265511	0.109588	-0.343581
	Exoc3	4	0.117411	0.162869	0.175617	0.278568	-0.458703	0.107832	-0.383594
	Syn1	4	0.126289	0.203913	0.106712	0.102775	-0.397952	0.0821704	-0.223908
	Arhgef2	4	0.177578	0.170585	0.0946733	0.206723	-0.367784	0.0445013	-0.326277
	Gpr158	4	-0.0371429	0.197731	0.0751673	0.162813	-0.230104	0.167433	-0.335898
	Pi4Ka	4	0.0760814	0.158786	0.0795636	0.127586	-0.266232	0.103326	-0.279111
	Rab3A	4	0.114626	0.136314	0.00799572	0.136342	-0.171441	0.0467627	-0.270599
	Atp6V0D1	4	0.117184	0.13194	-0.0230915	0.0765723	-0.267435	0.0974561	-0.132626
	Gpm6A	4	0.0488174	0.147728	-0.000551293	0.100628	-0.245807	0.139426	-0.190241
	Atp6V1C1	4	0.137227	0.078118	0.0805343	0.120828	-0.323582	0.118332	-0.211457
	Syp	4	0.114088	0.11788	0.0428665	0.0721238	-0.373707	0.206752	-0.180004
	Syt7	4	0.117285	0.195909	0.119159	0.158931	-0.117685	0.0325892	-0.506188
	Sh3Gl2	4	0.0321972	0.220646	0.16359	0.134309	-0.067386	-0.116443	-0.366913
	Atp6V1G2	4	0.21333	-0.00609492	0.260923	0.0288018	-0.0100122	-0.00129403	-0.485653
	Snap25	4	-0.000561411	-0.0357643	0.216834	0.103923	-0.0350255	0.123168	-0.372574
	Bsg	4	-0.00271557	0.0758723	0.103862	0.0487654	0.130818	0.063576	-0.420179
	Nceh1	4	0.0136752	0.0650383	0.129466	0.121305	0.07076	-0.0781244	-0.32212
	Plec	4	0.10929	0.101758	-0.00623192	0.0727793	-0.0670312	0.0400588	-0.250622
	Nptx1	4	0.177186	0.0560311	0.0680232	0.0332164	-0.103036	0.0468944	-0.278314
	Sptbn4	4	0.239041	0.1157	-0.110523	0.108352	0.0147753	-0.00269097	-0.364654
	Mcu	4	0.215976	0.0346211	0.0168731	0.0947577	-0.00735482	0.00614214	-0.361016
	Ctnnd2	4	0.152744	0.13507	0.00654941	0.115706	-0.051525	-0.0127398	-0.345804
	Cttn	4	0.190339	0.130598	0.0381457	0.105253	-0.0811942	-0.00380669	-0.379335
	Dlg2	4	0.265785	0.157335	0.0693801	0.128397	0.0656486	-0.242757	-0.443788
	Gabra1	4	0.200747	0.097386	-0.025128	0.171528	0.0968193	-0.135905	-0.405446
	Pkp4	4	0.126324	0.0462839	-0.168621	0.113255	0.12547	0.0605462	-0.303258
	Sec24C	4	0.21191	-0.0854815	-0.0669316	0.235819	0.116022	-0.0389884	-0.37235
	Cox7A2	4	0.217137	-0.535952	0.191558	0.172813	0.34093	0.168196	-0.554683
	Efr3B	4	-0.0940788	0.113852	-0.0878876	-0.0320048	0.247216	0.112684	-0.259781
	Coro1B	4	-0.215928	0.0684144	0.02021	-0.0193157	0.348342	0.120222	-0.321945
	Atp2A2	4	0.0177231	0.0532152	0.0441928	0.0570239	0.413131	0.0166877	-0.601974
	Cacnb4	4	0.105289	-0.0142658	-0.0749366	-0.0246373	0.413962	0.0467716	-0.452182
	Dlgap2	4	0.1126	0.193632	0.131313	-0.177484	-0.743526	0.488149	-0.00468356
	Ahi1	4	0.105629	0.332746	-0.0804541	-0.105577	-0.441847	0.336809	-0.147306
	Mapk1	4	0.13223	0.0906605	-0.0957226	-0.117485	-0.455939	0.426354	0.0199024
	Cyfip2	4	0.203658	0.0559336	-0.0426647	-0.105164	-0.46259	0.451018	-0.10019
	Nrxn1	4	0.172647	0.0679184	-0.0322803	0.0900406	-0.521006	0.331198	-0.108518
	Adgrl1	4	0.186324	0.147003	0.0558939	0.0531368	-0.661461	0.240878	-0.0217747
	Rtn3	4	0.242954	0.104205	0.0845505	0.118779	-0.558746	0.118237	-0.10998
	Kcnma1	4	0.276349	0.158161	0.0161705	0.0568596	-0.559111	0.248125	-0.196553
	Gnai1	4	0.0189177	0.0962227	0.00609889	0.00728683	-0.404942	0.251411	0.0250046
	Map1Lc3B	4	0.0321007	0.124053	0.10066	0.0447827	-0.500796	0.169894	0.0293058
	Slc2A3	4	0.138492	0.0432203	-0.0699273	-0.0500864	-0.444127	0.287153	0.0952748
	Aldh1B1	4	0.124439	-0.0281918	0.137516	-0.0536484	-0.488855	0.277953	0.0307876
	Gpd1L	4	-0.0853866	0.0265048	-0.0297577	0.0477851	-0.848282	0.734625	0.154511
	Gstm5	4	0.00939644	-0.120532	-0.00188072	-0.05194	-0.847736	0.586173	0.426519
	Cdk5	4	0.0930264	-0.143768	-0.0681539	-0.146345	-0.640774	0.674067	0.231947
	Slc8A1	4	0.479865	-0.144002	-0.419558	-0.291465	-0.548478	0.594409	0.329229
	P2Ry12	4	0.26369	0.117323	-0.273278	-0.12577	-0.623957	0.62652	0.0154721
	Mt-Nd5	4	0.136852	0.0781846	-0.17075	-0.242439	-0.683621	0.842608	0.039166
	Nfs1	4	-0.211989	0.138206	0.227877	-0.0647653	-0.529623	0.373714	0.0665795
	Kpnb1	4	-0.128098	0.0397461	0.113814	-0.23937	-0.451498	0.435529	0.229877
	Rps4X	4	-0.0773445	-0.00110708	0.0384841	-0.0386093	-0.486808	0.424571	0.140814
	Slc23A2	4	-0.228632	0.00635704	0.0633336	0.0241958	-0.463934	0.383884	0.214796
	Acot9	4	-0.010415	0.125788	0.0901175	-0.257231	-0.260731	0.11887	0.193601
	Gabbr2	4	0.0673287	0.0854179	0.0381871	-0.302383	-0.376262	0.314771	0.17294
	Map6	4	-0.013548	0.055633	0.0145721	-0.0987636	-0.517958	0.210556	0.349508
	Rtn1-1c	4	0.0149259	0.0374418	0.0529845	-0.244311	-0.476211	0.218465	0.396706
	Hyou1	4	0.0502009	-0.0165193	-0.042314	-0.198326	-0.272975	0.197366	0.282568
	Tubb2b	4	0.0541125	0.00505124	-0.116339	-0.123276	-0.417484	0.257056	0.34088
	Dpysl5	4	-0.111405	-0.0764984	0.0327189	0.100392	-0.43801	0.056805	0.435998
	Pcyox1	4	-0.0254385	-0.0738472	-0.0182929	-0.0380992	-0.50202	0.164205	0.493493
	Flot1	4	0.0429633	0.120929	-0.151701	-0.0892014	-0.60093	0.098542	0.579399
	Flot2	4	-0.0858805	0.136432	-0.152396	-0.141972	-0.448849	0.235366	0.4573
	Pgrmc1	4	-0.022387	-0.0221237	-0.200658	-0.0956811	-0.398533	0.205005	0.534377
	Ncam2	4	-0.0686086	0.282706	0.0340559	-0.00765879	-0.703196	0.093518	0.369183
	Pgam5	4	-0.0893037	0.231526	-0.00458751	-0.0171779	-0.71905	0.170414	0.428179
	Alcam	4	-0.0754136	0.112713	0.15265	0.102028	-0.765882	0.299792	0.174114
	Arhgap1	4	-0.227684	0.112186	0.136177	0.156253	-0.750256	0.404097	0.169227
	Cadm1	4	0.172675	0.116681	0.0680888	0.0760609	-0.836454	0.169872	0.233077
	Syngr3	4	0.0272318	0.192022	0.00660774	0.193543	-0.832705	0.253356	0.159944
	Rap2B	4	0.110633	0.167026	-0.0290495	0.105797	-0.939285	0.357423	0.227455
	Dpp10	4	-0.39456	0.150001	0.155213	0.179463	-0.360418	0.248045	0.0222574
	Ppp1R7	4	-0.530721	0.192585	0.222783	0.0606787	-0.277568	0.0898014	0.242441
	Atp2B4	4	-0.323831	0.389254	-0.043944	0.235395	-0.590781	0.358274	-0.0243672
	Cdc42Bpb	4	-0.180252	0.289493	0.0506554	0.247599	-0.52938	0.358881	-0.236997
	Gda	4	-0.174335	0.266881	0.238232	0.291407	-0.699719	0.10914	-0.0316046
	Ppp2R2A	4	-0.412051	0.294878	0.128136	0.242031	-0.620317	0.192197	0.175126
	Ap2B1	4	0.0816702	0.12508	0.231338	0.149016	-0.455563	0.0738749	-0.205417
	Ap2A1	4	-0.0326898	0.118699	0.259342	0.183523	-0.46848	0.0183596	-0.0787535
	Syn3	4	0.00524009	0.178545	0.301819	0.153003	-0.575873	0.0758947	-0.138628
	Fscn1	4	-0.113086	0.367916	0.391909	0.415465	-0.68439	-0.172115	-0.205699
	Coro1A	4	0.0276231	0.272193	0.288381	0.306311	-0.477207	-0.0798881	-0.337413
	Syt1	4	0.129889	0.237924	0.232078	0.246747	-0.531821	-0.0801823	-0.234635
	Fam171A2	4	0.076531	0.279679	0.222029	0.319159	-0.652734	-0.0672841	-0.17738
	Tmx4	4	0.0109355	0.250936	0.253356	0.159081	-0.508343	-0.333622	0.167657
	Tubb5	4	-0.130087	0.175053	0.309639	0.338314	-0.572594	-0.161794	0.041469
	Septin6	4	-0.124784	0.227391	0.274266	0.322943	-0.422311	-0.235066	-0.0424404
	Septin5	4	-0.1294	0.245197	0.210317	0.234272	-0.472165	-0.11878	0.0305583
	Lancl2	4	-0.0303389	0.191131	0.215065	0.223345	-0.396975	-0.197745	-0.00448208
	Pde1B	4	-0.345441	0.0713177	0.515408	0.397946	-0.532301	0.0146673	-0.121597
	Irgq	4	-0.233645	0.128463	0.482031	0.581829	-0.714553	-0.308295	0.0641707
	Nlgn3	4	0.391631	0.283347	-0.0445535	0.453492	-0.750142	-0.377866	0.044091
	Gm5747	4	0.353829	0.206752	0.0986995	0.102124	-0.87748	-0.444117	0.560192
	Gnaz	4	0.14163	0.11501	0.144804	0.153303	-0.678348	-0.145169	0.268771
	Cacna2D1	4	0.201336	0.201237	0.104089	0.176004	-0.666484	-0.102814	0.0866319
	Adcy2	4	0.252212	0.221818	0.138306	0.139612	-0.67251	-0.115131	0.0356934
	Nbea	4	0.246011	0.146263	0.0769018	0.252689	-0.731164	0.0549344	-0.0456355
	Tubb2A	4	0.175827	0.039658	0.140473	0.23525	-0.615583	-0.0305707	0.0549453
	Atl1	4	0.106548	0.148478	0.177715	0.09655	-0.592028	0.0106736	0.0520638
	Ptprd	4	0.246491	0.177167	0.219329	0.309897	-0.607246	-0.141815	-0.203824
	Thy1	4	0.222394	0.16701	0.20882	0.236076	-0.626096	-0.116524	-0.0916798
	Tppp	4	0.287238	0.16679	0.170537	0.17871	-0.661167	-0.0624183	-0.0796904
	Pacs1	4	0.19976	0.171515	0.171787	0.159857	-0.505095	-0.176525	-0.0212982
	Ogt	4	0.231361	0.173265	0.212399	0.192487	-0.391601	-0.209822	-0.208089
	Ctnna2	4	0.236621	0.191135	0.143646	0.18965	-0.429496	-0.20888	-0.122676
	Add2	4	0.187747	0.242218	0.157947	0.189987	-0.400313	-0.20446	-0.173126
	Ywhag	4	-0.0662461	0.0341396	0.0275289	0.0283264	-0.276259	0.109461	0.14305
	Septin3	4	-0.120631	0.123378	-0.00957608	-0.0194965	-0.197456	0.103367	0.120414
	Pdia6	4	-0.00351424	0.107386	-0.0576719	-0.0475503	-0.18803	0.0905969	0.0987835
	Lppr3	4	-0.0400972	0.128897	-0.00300088	0.00778323	-0.255808	0.118931	0.0432948
	Palm	4	0.0524626	0.0894721	0.100959	-0.0390021	-0.290358	0.197168	-0.110701
	Atp6V1E1	4	-0.0362501	0.0640154	0.168437	-0.0371293	-0.332432	0.161566	0.0117938
	Rhob	4	0.0175494	-0.0239167	0.0278873	0.147086	-0.276628	0.0520047	0.056018
	Opa1	4	0.0378348	0.0243374	0.0319715	0.0131506	-0.232126	0.144298	-0.0194659
	Atp1B1	4	-0.0459481	0.0677199	0.0241108	0.0674784	-0.187371	0.0730268	0.000983591
	Lonp1	4	0.0124583	0.0381501	0.0789773	0.0193632	-0.175697	0.0633588	-0.036611
	Slc6A17	4	0.244142	0.0678203	-0.0848075	0.0113891	-0.304205	0.219054	-0.153393
	Ist1	4	0.113664	-0.00500317	-0.0111664	0.150655	-0.324499	0.152349	-0.0759994
	Scamp5	4	0.162733	-0.0118496	-0.0671404	0.0694538	-0.204039	0.153494	-0.102652
	Nefm	4	0.301887	-0.182119	0.0393082	-0.0613797	-0.217607	0.139266	-0.0193557
	Cdh2	4	0.201765	0.0103182	-0.0238775	-0.0194294	-0.220865	0.0524361	-0.00034751
	Ank3	4	0.268079	-0.0569705	-0.0204376	-0.0361023	-0.130149	0.125168	-0.149587
	Capzb	4	0.216379	0.0186884	0.00351699	-0.0528306	-0.204201	0.140296	-0.121849
	Rtn4	4	0.137006	-0.0863995	-0.034402	-0.141783	-0.14881	0.243634	0.0307555
	Cntn1	4	0.17086	-0.0096702	-0.0565564	-0.0879652	-0.179145	0.207001	-0.0445247
	Pdhb	4	0.0782211	-0.0183861	-0.0722606	-0.0238266	-0.17574	0.22054	-0.00854875
	Apoo	4	0.111163	-0.0351489	-0.103991	-0.0810401	-0.154438	0.20863	0.0548246
	Macf1	4	0.0560027	0.0789388	-0.17876	-0.0208631	-0.298235	0.214139	0.148777
	Ola1	4	0.0567557	0.0535116	-0.0438281	-0.0523491	-0.309995	0.219176	0.0767286
	Gabrg2	4	0.121415	0.0820532	-0.0717331	-0.0489338	-0.249259	0.139906	0.0265521
	Rpl7	4	0.24599	0.152543	-0.0350605	-0.0863363	-0.295941	-0.0940619	0.112867
	Snd1	4	0.150807	0.0647717	-0.0124257	-0.0912647	-0.256127	-0.0335253	0.177764
	Fsd1	4	0.151121	0.136158	0.00888165	-0.0675035	-0.306599	-0.00220019	0.0801413
	Gna11	4	0.139116	0.178031	0.0229766	-0.125529	-0.41794	0.0903621	0.112982
	Napb	4	0.178915	0.11062	0.0142794	0.0647045	-0.464365	0.0215764	0.0742697
	Map2K1	4	0.153299	0.0541637	-0.0413775	0.0404504	-0.435546	0.0702468	0.158764
	Epb4.1L2	4	0.0753918	0.0100865	-0.0383117	-0.0310857	-0.270641	0.0725857	0.181975
	Rab6A	4	0.041728	-0.0217314	-0.0390374	-0.0111327	-0.256135	0.0880108	0.198298
	Gnb2	4	0.0151356	-0.0825591	0.062035	0.15078	-0.347627	-0.0212325	0.223468
	Ywhab	4	0.101979	-0.0355114	0.00099879	0.0444879	-0.364561	0.0406656	0.211941
	Otub1	4	0.0483949	-0.0499609	0.0406031	0.133832	-0.394094	-0.169832	0.391057
	Hsph1	4	0.118337	0.00126805	0.235212	0.110651	-0.458994	-0.132279	0.125805
	Dpysl3	4	0.0919184	-0.0207638	0.129709	0.0819897	-0.451483	-0.0591524	0.227782
	Ap2M1	4	0.0313444	0.113268	0.111951	0.110563	-0.398169	0.0666716	-0.0356286
	Aldoa	4	0.151981	0.0658581	0.106563	0.0994394	-0.38987	-0.0509187	0.0169469
	Hspa12A	4	0.0912175	0.0274603	0.118146	0.123744	-0.398566	0.0171541	0.0208448
	Lgi1	4	0.106742	0.0498563	0.0934029	0.0989333	-0.351521	0.00577047	-0.00318369
	Napg	4	0.174157	0.0365456	0.136037	0.0281135	-0.294559	-0.0469495	-0.0333449
	Omg	4	0.16427	0.0229237	0.0939034	0.104976	-0.258643	-0.0770617	-0.0503686
	Hk1	4	0.13478	0.0901409	0.0818964	0.0144115	-0.274757	-0.0667155	0.0202443
	Napa	4	0.153833	0.0458018	0.0743074	0.0215467	-0.182223	-0.13467	0.0214043
	Ap2A2	4	0.139722	0.0930782	0.106075	0.0322942	-0.203421	-0.100136	-0.0676123
	Vamp2	4	0.143723	0.0901029	0.0298463	0.0782324	-0.227543	-0.0985335	-0.0158279
	Prps1	4	-0.0575404	0.103837	0.199242	0.0549975	-0.31963	-0.0975984	0.116692
	Acsl1	4	0.0178986	0.148751	0.0939726	0.0585916	-0.308001	-0.101477	0.0902651
	Dnajc6	4	-0.0485875	0.0792038	0.183933	0.216832	-0.330862	-0.139878	0.0393589
	Pfn2	4	0.0331741	0.0109382	0.185011	0.208558	-0.364892	-0.0559763	-0.0168118
	Ldha	4	-0.0959171	0.132781	0.120836	0.218942	-0.337168	-0.2171	0.177626
	Uchl1	4	-0.0770009	-0.0116281	0.226892	0.183771	-0.342626	-0.161557	0.182149
	Myo18A	4	0.0277443	0.135996	0.137653	0.123449	-0.218427	-0.0431611	-0.163253
	Gsn	4	-0.0371791	0.137007	0.156363	0.15365	-0.271196	-0.0795989	-0.0590464
	Pacsin1	4	0.0521012	0.120845	0.169524	0.146284	-0.274031	-0.093512	-0.12121
	Ywhaz	4	0.0323725	0.0611374	0.189922	0.204142	-0.306626	-0.087709	-0.0932388
	Pip4K2A	4	-0.0106648	0.186046	0.155842	0.0295471	-0.187001	-0.164778	-0.00899137
	Ap3B2	4	0.0577863	0.0188272	0.18478	0.113916	-0.205859	-0.134124	-0.0353251
	Nckipsd	4	-0.00989026	0.03636	0.262526	-0.008896	-0.145344	-0.120667	-0.0140888
	Cntn4	5	-0.498323	0.631876	0.51728	0.585566	-1.67027	0.237228	0.196639
	Prkar2B	5	-0.357584	0.350685	0.590215	0.510059	-1.20511	0.0389908	0.0727481
	Ppme1	5	-0.305106	0.106078	0.456548	0.324418	-1.03061	0.0113131	0.437359
	Tpbg	5	-0.842873	0.297721	0.501292	0.39725	-0.896927	-0.213745	0.757283
	Dnaja2	5	-0.681004	0.768537	0.358748	0.570453	-0.703156	-0.308899	-0.00467906
	Cyp46A1	5	-0.142651	1.28962	1.27116	0.296954	-3.2462	0.565037	-0.0339195
	Adcy5	5	-0.717795	-0.409834	1.07	0.399981	-1.51302	1.14615	0.024525
	Slc6A3	5	-0.680753	-0.340234	1.51345	0.533789	-1.09094	0.762751	-0.698066
	Akap5	5	0.043018	0.273907	0.565098	0.441409	-0.901004	0.492473	-0.914901
	Shank3	5	0.080119	0.335589	0.608961	0.702644	-0.655455	0.111009	-1.18287
	Synpo	5	0.245016	0.736158	0.863686	0.70358	-1.33188	-0.179796	-1.03676
	Actn2	5	-0.0524917	0.629352	1.02965	0.653849	-0.944936	0.0680821	-1.38351
	Cadm2	5	0.17755	0.198664	0.448708	0.395451	-0.715905	-0.133885	-0.370583
	Strn4	5	0.39357	0.273834	0.489723	0.489229	-0.813371	-0.226909	-0.606076
	Actn4	5	-0.0151306	0.451792	0.563957	0.313415	-0.536559	-0.0607293	-0.716745
	Actn1	5	0.0292158	0.46578	0.625996	0.464261	-0.855927	-0.114372	-0.614954
	Homer1	5	0.24595	0.482816	0.550262	0.582079	-1.03309	-0.0636977	-0.764322
	Ngef	5	-0.368422	0.364049	0.730364	0.554101	-1.09917	0.334243	-0.51517
	Grm3	5	0.129514	0.377378	0.421074	0.495415	-1.12837	0.157076	-0.452087
	Stx1a	5	-0.102701	0.375408	0.589993	0.528232	-1.12151	0.00289471	-0.272319
	Septin9	5	-0.0178643	0.398682	0.380355	0.436332	-1.09556	0.0627194	-0.164666
	Dmtn	5	0.106764	0.274201	0.391408	0.415341	-1.0883	0.113001	-0.212419
	Lingo1	5	0.348646	0.406253	0.487822	0.501139	-1.22956	-0.143185	-0.371111
	Camkv	5	0.720495	0.328142	0.400805	0.345125	-1.48462	-0.0366691	-0.273282
	Cacna2D3	5	0.625166	0.258851	0.429434	0.213376	-1.12642	-0.165141	-0.235265
	Cbx6	5	0.673677	0.874061	-0.0814456	0.234873	-1.49981	0.318885	-0.520236
	Shisa7	5	0.609088	0.378798	0.276059	0.308194	-1.2068	0.416724	-0.782065
	AAI20657	5	0.711796	0.270263	0.269482	0.1509	-1.52225	0.339855	-0.22005
	Basp1	5	0.408136	0.202962	0.507497	0.192969	-1.32909	0.37546	-0.357936
	Smpd3	5	0.457573	0.0755351	0.273424	0.21611	-1.27901	0.626236	-0.369869
	Dgkb	5	0.0750966	0.0140843	0.331367	0.0543234	-1.14344	0.516557	0.152015
	Ppp1Ca	5	-0.146087	0.198075	0.213146	0.109437	-1.05782	0.790483	-0.107231
	Gprin3	5	-0.127736	-0.228694	0.581195	0.269154	-0.674981	0.533831	-0.352769
	Ctnnd1	5	-0.0837576	0.251985	0.174204	0.0636329	-0.693413	0.542388	-0.25504
	Cspg5	5	0.148786	0.219511	0.221443	0.234878	-0.872039	0.328684	-0.281263
	C2Cd2L	5	0.103356	0.140949	0.141229	0.177452	-0.787458	0.456635	-0.232164
	Prrt3	5	0.174125	0.263883	0.405111	0.243911	-0.996821	0.209159	-0.299368
	Gnb5	5	0.272688	0.293272	0.428833	0.208903	-0.9028	-0.0359392	-0.264956
	Ccdc177	5	0.164106	0.432417	0.159294	0.213056	-0.964981	0.0551772	-0.0590697
	Pde2A	5	0.202718	0.202396	0.269758	0.281198	-0.865657	0.114495	-0.204909
	Rasal1	5	0.252678	0.239955	0.229683	0.259093	-0.890005	0.0167207	-0.108126
	Brsk1	5	0.213905	0.0901033	0.402214	0.00260421	-0.71592	0.219464	-0.212369
	Slc24A2	5	0.528622	0.0332711	0.296421	0.209046	-0.795713	0.106187	-0.377835
	Slc1A2	5	0.304801	0.0643404	0.183378	0.24019	-0.597143	0.0396973	-0.235264
	Actr3B	5	0.412472	0.0762928	0.260637	0.24689	-0.680667	-0.0406279	-0.274996
	Elfn2	5	0.509503	0.254744	-0.0185971	0.325772	-1.06038	0.296095	-0.30714
	Camk2A	5	0.616499	0.264674	0.14692	0.192625	-0.95535	0.154027	-0.419394
	Agap2	5	0.450669	0.267037	0.0995455	0.270016	-0.750249	0.181556	-0.518575
	Mink1	5	0.680781	0.107531	0.232884	0.0795587	-0.632178	0.118734	-0.587311
	Gria2	5	0.787044	0.0893231	0.0132518	0.0585151	-0.564167	0.225362	-0.609329
	Ncan	5	0.615708	0.246205	0.0760746	0.0835807	-0.567476	0.24036	-0.694452
	Grm5	5	0.631386	0.0389344	-0.0509837	0.112596	-0.811443	0.657593	-0.578083
	Crym	5	0.785449	0.0322291	0.0222668	-0.0336645	-0.945312	0.418495	-0.279463
	Gpc1	5	0.814085	0.0750727	0.0975879	-0.131111	-0.625002	0.248961	-0.479593
	Pcdh1	5	0.714197	0.17075	0.0737027	0.0416362	-0.734641	0.211029	-0.476675
	Lppr4	5	0.659917	0.100004	0.0538878	-0.0778347	-0.706776	0.302632	-0.33183
	Wfs1	5	1.05363	0.293769	-0.702079	-0.163222	-0.853989	0.769694	-0.397806
	Cacng8	5	1.30056	0.0463497	-0.061637	0.122355	-1.22854	0.28074	-0.459828
	Adgrb2	5	1.299	0.142441	-0.354999	0.178921	-0.803342	-0.0954199	-0.366598
	Plxna4	5	0.549678	-0.10539	-0.0314012	0.00916641	-0.940442	0.360372	0.158016
	Map2	5	0.436497	0.166255	0.0383085	0.0799065	-0.848893	0.0139975	0.113929
	Ncdn	5	0.469747	0.0426185	0.0497459	0.0295067	-0.683101	0.0933217	-0.00183867
	Ptprs	5	0.418636	0.0965503	0.0835044	0.0863949	-0.630537	0.00682763	-0.0613763
	Lrrc4B	5	0.751069	0.0981154	0.00924055	-0.0935845	-0.495241	-0.121794	-0.147806
	Prkca	5	0.576558	-0.0254992	0.0706252	-0.0104329	-0.361994	-0.0877745	-0.161483
	Tbc1D10B	5	0.532152	0.0874504	0.121945	-0.180986	-0.280665	-0.156773	-0.123122
	Synj1	5	0.46509	0.157279	-0.0929006	0.0736816	-0.537667	0.0561834	-0.121666
	Syn2	5	0.409604	0.124459	-0.0158655	0.019825	-0.401873	-0.0398541	-0.0962963
	Ryr2	5	0.551158	0.181761	-0.0924809	0.000632472	-0.637229	0.216655	-0.220496
	Nt5Dc3	5	0.657528	0.0146062	-0.167509	-0.0909267	-0.452801	0.128337	-0.0892346
	Slc17A7	5	0.414716	0.245089	0.128928	0.278235	-0.156488	0.0848869	-0.995366
	Hapln1	5	0.472206	0.333602	-0.0171857	0.0315366	-0.415479	0.356165	-0.760846
	Ppp1R9B	5	0.434588	0.244716	-0.0564089	0.143299	-0.264569	0.14805	-0.649675
	Unc13A	5	0.457951	0.143845	-0.0394816	0.136554	-0.39409	0.285326	-0.590104
	Prkce	5	0.246007	-0.0902029	0.198344	0.036762	-0.361184	0.257258	-0.286985
	Sv2B	5	0.334135	0.0930696	-0.0362369	0.0609818	-0.406545	0.344026	-0.389431
	Nlrx1	5	0.238387	0.134909	0.00108552	-0.0955984	-0.37248	0.34521	-0.251512
	Slc8A2	5	0.399218	0.136772	0.045807	0.112275	-0.358598	0.0967958	-0.43227
	Nckap1	5	0.38421	0.0915767	0.121108	0.0768621	-0.35433	0.0118475	-0.331274
	Cacna1E	5	0.669512	0.112664	-0.0690116	0.0573053	-0.28916	-0.0231459	-0.458163
	Abi1	5	0.531736	0.0745708	-0.0318107	-0.102434	-0.352186	0.288245	-0.40812
	Prrt1	5	0.526931	-0.00589403	-0.0577942	0.112053	-0.297092	0.167565	-0.445768
	Grm2	5	0.318327	0.413162	0.312908	0.358286	-0.398528	-0.473268	-0.530889
	Asap1	5	0.167766	0.560499	0.348339	0.249144	-0.415233	-0.300647	-0.609868
	Phf24	5	-0.184447	0.374933	0.450018	0.479726	-0.394442	-0.383073	-0.342715
	Cap2	5	-0.0196483	0.299823	0.281503	0.409354	-0.180493	-0.313679	-0.47686
	Abi2	5	0.122155	0.195189	0.423197	0.356655	-0.388006	-0.395752	-0.313437
	Snca	5	0.332179	0.175493	0.41931	0.326581	-0.386446	-0.416525	-0.450592
	Gls	5	0.103179	0.100778	0.37025	0.315173	-0.233492	-0.196737	-0.459151
	Ppp3Ca	5	0.28031	0.0586155	0.338919	0.298849	-0.265114	-0.0858521	-0.625727
	Atp2B1	5	0.559649	0.16692	0.2323	0.220387	-0.479001	-0.0542531	-0.646002
	Epha4	5	0.685176	0.0896852	0.215424	0.214622	-0.519064	-0.0614252	-0.624419
	Map7	5	0.424021	0.164645	0.278794	0.489595	-0.8174	0.106768	-0.646424
	Wasf1	5	0.47524	0.220709	0.288136	0.372733	-0.576743	-0.168961	-0.611114
	Dlgap3	5	0.620434	0.222976	0.201565	0.377685	-0.765623	-0.138741	-0.518295
	Cecr6	5	0.300653	0.261354	0.289597	0.258452	-0.411022	-0.155388	-0.543645
	Ezr	5	0.174019	0.240492	0.357509	0.309914	-0.392812	-0.106618	-0.582505
	Baiap2	5	0.242052	0.291747	0.379695	0.330206	-0.582394	-0.0664066	-0.5949
	Plcb1	5	0.241763	0.211386	0.285426	0.276579	-0.547303	-0.00284491	-0.465006
	Dclk1	5	0.212416	0.320006	0.228017	0.285624	-0.540231	-0.0930801	-0.412751
	Prkcb	5	0.219732	-0.0212815	0.285829	0.262066	-0.341368	0.167595	-0.572571
	Mark2	5	0.384409	0.127185	0.183961	0.218482	-0.52022	0.119249	-0.513065
	Grm7	5	0.820446	0.1541	0.264187	0.217063	-0.613265	-0.815528	-0.0270022
	Abhd6	5	0.680473	0.265357	0.263235	0.388718	-0.286681	-0.882013	-0.429088
	Iqsec2	5	1.15909	0.195601	-0.161116	0.131649	-0.0794709	-0.585271	-0.66048
	Cnksr2	5	0.830367	0.0848002	0.115694	0.303763	-0.389696	-0.288956	-0.655973
	Ptk2B	5	0.916584	-0.099141	0.264991	0.382906	-0.475903	-0.214146	-0.775292
	Kalrn	5	1.40354	0.50455	0.621353	0.710171	-1.7892	-0.434301	-1.01612
	Syngap1	5	1.08873	0.257008	0.0265046	0.374009	-0.860351	-0.162734	-0.723171
	Grin2B	5	1.02621	0.285642	-0.00272959	0.368742	-0.89136	-0.214957	-0.571545
	AAH29089	5	1.04356	0.188752	0.0505323	0.490829	-0.846075	0.0933516	-1.02095
	Icam5	5	0.887671	0.347395	0.292545	0.355515	-1.08601	-0.0396402	-0.757476
	Lrrc7	5	0.803763	0.295241	0.150282	0.42583	-0.949146	0.0654424	-0.791413
	Cpne7	6	1.60389	-0.464241	-0.870921	-0.256743	-1.3071	1.00331	0.29181
	Krt86	6	0.909705	-0.54059	-0.80054	-0.224846	-0.510492	1.54263	-0.375866
	Tspan7	6	0.764404	-0.674898	-0.190507	-0.557378	-0.639762	1.31227	-0.0141314
	Secisbp2	6	-0.0707237	-0.641795	-0.928607	-0.560977	-1.25732	2.98399	0.475437
	Krt6A	6	-0.642866	0.174026	-0.0286769	-0.712652	-0.257558	2.7355	-1.26777
	Dhrs1	6	-0.413216	-0.0119355	-0.0919955	-0.128631	-0.68696	0.8388	0.493937
	Gap43	6	-0.253189	-0.0542896	-0.0968533	-0.22589	-0.510154	0.58282	0.557556
	Cd200	6	-0.166895	0.0588283	-0.0531777	-0.367605	-0.72576	0.614066	0.640543
	Stt3A	6	-0.275656	0.160441	-0.45912	-0.131283	-0.404439	0.315485	0.794573
	Ptprn2	6	-0.248449	-0.0627234	-0.382075	-0.430747	-0.50843	0.652944	0.979479
	Adgrg1	6	-0.0399739	0.0830288	-0.331201	-0.268334	-0.700873	0.448292	0.809061
	Cdh13	6	-0.103297	0.242797	0.00508728	-0.0647896	-1.3098	0.611638	0.618365
	Entpd2	6	0.024104	-0.0248563	-0.198378	-0.0994674	-1.07789	0.465552	0.910936
	Slc2A13	6	0.070248	0.0907489	-0.0490729	-0.177478	-0.940367	0.436137	0.569784
	Cmas	6	-0.13539	0.079811	-0.626883	-0.510504	-0.868212	0.863364	1.19781
	Sorcs2	6	0.123637	-0.111764	-0.333683	-0.380152	-1.10704	1.02861	0.780385
	H2Afy	6	-0.00446487	0.0338172	-1.1226	-0.580485	-0.0531188	1.01574	0.711108
	Hist1H2Ak	6	-0.162643	0.0613286	-0.835822	-0.642593	0.225411	1.02865	0.325666
	Lmnb1	6	-0.220511	0.190696	-0.880716	-0.470235	-0.103442	1.03913	0.445073
	Snurf	6	0.0716288	0.4166	-0.527909	-0.446677	-0.830886	0.808512	0.508731
	Stt3B	6	0.209949	0.0929823	-0.802093	-0.4322	-0.419171	0.717102	0.63343
	Hnrnpa3	6	0.00980786	0.138024	-0.692526	-0.406102	-0.480947	0.998522	0.433222
	Ilf2	6	-0.089338	0.305866	-0.754016	-0.418376	-0.584505	0.943493	0.596874
	Ddx17	6	-0.25862	0.0374785	-0.663186	-0.383734	-0.308767	0.936515	0.640314
	Rdx	6	-0.34821	-0.0667689	-0.459833	-0.380571	-0.169592	1.02578	0.399194
	Hnrnpul2	6	0.0416493	0.281818	-0.514895	-0.362221	-0.541494	0.795533	0.29961
	Nono	6	-0.0700523	0.210903	-0.547904	-0.4158	-0.27022	0.906345	0.186729
	Lmna	6	-0.299448	0.272325	-0.425081	-0.318164	-0.440205	0.84448	0.366093
	Abcb8	6	-0.150863	0.101346	-0.353145	-0.336472	-0.451355	0.740026	0.450462
	Hnrnpk	6	-0.184375	0.132072	-0.426935	-0.388809	-0.199423	0.730242	0.337227
	Hnrnph2	6	0.00444111	-0.0387632	-0.416495	-0.448939	-0.284621	0.784711	0.399667
	Krt35	6	-0.257392	-0.380845	-0.646964	-0.0456027	-0.187241	1.82659	-0.308545
	Krt1	6	0.075892	-0.326791	-0.228715	-0.517593	-0.527313	1.51347	0.0110496
	Krt13	6	-0.0863789	-0.2914	-0.0572488	-0.63008	-0.734529	1.69315	0.106489
	Krt16	6	-0.182353	0.0471172	-0.71407	-0.75467	-0.468983	1.87808	0.194879
	Myl6	6	-0.0358793	0.173629	-0.443286	-0.586712	-0.282259	1.41641	-0.241901
	Hbb-b1	6	-0.750064	-0.14945	0.0637474	0.01895	-0.287851	1.26565	-0.160983
	Car2	6	-0.420699	-0.158213	-0.0124102	-0.0732116	-0.390699	0.884416	0.170818
	Krt2	6	-0.194295	-0.13597	-0.0302165	-0.600193	-0.495714	1.12603	0.330357
	Cend1	6	-0.331902	-0.292823	-0.0575871	-0.350678	-0.394325	1.07229	0.355022
	Rbm14	6	-0.295104	0.275545	-0.534746	-0.228195	-0.711954	1.33425	0.160202
	Matr3	6	-0.446543	0.507981	-0.359716	-0.488357	-1.10531	1.503	0.388944
	Hnrnpa2B1	6	0.0563341	0.0918802	-0.603663	-0.470268	-0.531155	1.22149	0.235386
	Hnrnpl	6	0.120174	-0.0519726	-0.433695	-0.269125	-0.474073	0.964524	0.144167
	Rps14	6	-0.167443	-0.000342115	-0.0825602	-0.392191	-0.884056	1.11105	0.415546
	Wasf3	6	-0.167281	0.140956	-0.09819	-0.587293	-0.360511	0.853274	0.219045
	Mtch1	6	0.0246398	0.0372216	-0.292971	-0.593809	-0.508395	1.05001	0.283305
	Krt10	6	-0.180808	0.0481178	-0.235373	-0.370321	-0.619693	1.12074	0.237335
	Ace	6	-1.95735	-1.22887	-0.934836	-0.962132	1.60698	1.63084	1.84537
	Vat1L	6	-2.19054	-0.185757	-0.572595	-0.872661	0.727475	1.28111	1.81297
	Psmd5	6	-2.04751	-0.366437	-1.13081	-1.04289	0.325867	2.25927	2.00252
	Mecp2	6	0.196832	0.10364	-1.55914	-1.33018	-0.117469	1.27877	1.42755
	Pdk3	6	0.516479	-0.198212	-0.213028	-1.28273	-0.444555	0.82057	0.801474
	Bcs1L	6	-1.38174	0.785714	0.0629066	-0.650187	-0.462379	0.360235	1.28545
	Baiap3	6	-0.186035	-0.176456	-0.903898	-0.499268	-0.294037	0.641419	1.41827
	Slc6A11	6	-0.313473	-0.310993	-0.62147	-0.451659	-0.3093	0.474251	1.53264
	Pcsk1N	6	-0.252941	-0.243317	-0.710154	-0.537257	-0.323477	0.593243	1.4739
	Vat1	6	-0.44955	-0.361059	-0.402889	-0.509525	-0.129294	0.353739	1.49858
	Ptprn	6	-0.446071	-0.246503	-0.566505	-0.572407	-0.379318	0.464751	1.74605
	Gaa	6	-0.301944	-0.684453	-0.400257	-0.369712	-0.515587	1.07109	1.20086
	Hap1	6	-0.591936	-0.338587	-0.711774	-0.509823	-0.502158	1.05479	1.59949
	Pam	6	-0.442564	-0.165505	-0.500502	-0.816076	-0.694592	1.01141	1.60783

## Sheet: Legend
	a	Gene Name is the official gene symbol as assigned NCBI GenBank
	b	Module #: defined as a group of proteins who display a similar trend in abundance across all brain regions.
	c	Brain region: One of the 7 integral regions of the mouse brain examined in this study.
	Hic	Hippocampus
	CxF	Frontal cortex
	CxM	Medial cortex
	CxCA	Caudal cortex
	CB	Cerebellum
	ST	Striatum
	Hyp	Hypothalamus
