# Supplementary material for: Regional Diversity in the Postsynaptic Proteome of the Mouse Brain
Source: Proteomes. 2018 Aug 1;6(3):31. doi: 10.3390/proteomes6030031 (PMC6161190; doi:10.3390/proteomes6030031)
Supplement: Supplementary file 1 [file proteomes-06-00031-s001.zip › SUPPL/Supplementary Table 6_Correlation of protein abundances with ABI data (OS).xlsx]

## Sheet: S6 Corr ABI funct and Roy
	Supplemental Table 6(A): Correlation between ABI mouse brain connectivity data and the synaptic proteome abundances detected in this study (visualised in Figure 4)
Gene name	CB	Hyp	cortex	ST	Hic
Ywhaz	-0.818361	0.211255	0.67205	0.783759	0.878227
Fam171A2	-0.891672	0.233725	0.662752	0.765007	0.818639
Grm3	-0.895661	0.139003	0.688091	0.762042	0.756184
Ap2B1	-0.886788	0.075412	0.659717	0.734333	0.765865
Lingo1	-0.891895	0.132244	0.566639	0.681309	0.844907
Gnb5	-0.913856	0.128745	0.548831	0.659337	0.81448
Syn1	-0.854823	-0.0516884	0.596629	0.671653	0.776755
Cadm2	-0.800127	0.00865867	0.652971	0.756522	0.917743
Syt1	-0.836817	0.057599	0.636862	0.742672	0.893153
Pacsin1	-0.768573	0.0804212	0.658307	0.771348	0.932223
Tpm3	-0.729529	-0.0413566	0.60743	0.723336	0.960778
Tbc1D24	-0.794874	-0.0176762	0.603236	0.714704	0.926463
Myo18A	-0.701057	-0.072412	0.755655	0.836363	0.933464
Synpo	-0.711432	-0.11069	0.731	0.810055	0.924324
Homer1	-0.746628	-0.113048	0.697354	0.777659	0.904715
Snap91	-0.628594	-0.0417776	0.711417	0.812328	0.976234
Cnrip1	-0.69343	0.0287288	0.657504	0.771796	0.961457
Actn1	-0.712501	-0.0226958	0.800415	0.871422	0.902866
Coro1A	-0.71279	-0.0250532	0.787243	0.863067	0.914927
Tpp2	-0.709208	-0.0105578	0.843932	0.89114	0.826924
Actn4	-0.504829	-0.256512	0.820937	0.858015	0.878245
Actn2	-0.490472	-0.287376	0.817034	0.838718	0.822323
Ipo7	-0.586895	-0.281514	0.751719	0.789528	0.838526
Sirpa	-0.421721	-0.199077	0.89661	0.886538	0.707001
Lactb	-0.519047	-0.159963	0.863461	0.855215	0.670645
Gpr158	-0.512228	-0.245907	0.765892	0.74847	0.595389
Exoc3	-0.748069	-0.167656	0.67357	0.728045	0.79859
Pi4Ka	-0.679682	-0.258061	0.65559	0.692299	0.749155
Akap5	-0.665674	-0.168398	0.726691	0.738364	0.654798
Gpm6A	-0.76382	-0.114901	0.631425	0.658873	0.626062
Cs	-0.685272	-0.210359	0.608157	0.620637	0.58726
Slc6A3	-0.603141	0.219998	0.845677	0.810097	0.36999
Cdc42Bpb	-0.738352	0.249263	0.756054	0.742916	0.384225
Cd47	-0.499831	0.134181	0.782863	0.721862	0.252441
Gprin3	-0.747085	0.146482	0.685559	0.674783	0.386437
Ctnnd1	-0.799909	0.211618	0.622379	0.620397	0.347412
Ppp1R9A	-0.55416	0.0115218	0.87255	0.84497	0.517475
Psat1	-0.689215	0.0698854	0.826146	0.8217	0.554404
Rgs7	-0.47451	0.0931772	0.96981	0.946928	0.576922
Sgip1	-0.568281	-0.272136	0.525633	0.638179	0.989707
Dmxl2	-0.639439	-0.275879	0.542904	0.646638	0.964402
Tmem121b	-0.52493	-0.426464	0.515039	0.604204	0.948885
Baiap2	-0.646237	-0.286094	0.633139	0.71133	0.925533
Aak1	-0.624507	-0.334607	0.623831	0.69182	0.896013
Dclk1	-0.722213	-0.17596	0.614562	0.710366	0.938027
Strn4	-0.703574	-0.192492	0.557927	0.665677	0.955073
Plcb1	-0.724202	-0.232379	0.596441	0.679159	0.892286
Arhgef2	-0.72711	-0.260352	0.570841	0.645156	0.848775
Map7	-0.761609	-0.232421	0.53392	0.61473	0.836217
Dlgap3	-0.726372	-0.258177	0.359391	0.478499	0.883635
Icam5	-0.745645	-0.272053	0.356047	0.465832	0.846274
Kalrn	-0.744207	-0.203175	0.343099	0.471112	0.885547
Mark2	-0.695712	-0.356069	0.444428	0.518961	0.797514
Lrrc7	-0.717925	-0.32993	0.369655	0.466323	0.825538
Wasf1	-0.602955	-0.384111	0.438179	0.541008	0.930158
Amph	-0.573338	-0.399396	0.381499	0.492941	0.932397
Ppfia3	-0.595864	-0.295894	0.331394	0.463471	0.938488
Ogt	-0.683435	-0.115615	0.433241	0.569441	0.951773
Dbn1	-0.725907	-0.210166	0.461545	0.578107	0.928222
Ctnna2	-0.754658	0.0249901	0.377699	0.524979	0.894894
Ap2A2	-0.733036	-0.0500035	0.317131	0.465956	0.88952
Add2	-0.718086	-0.0244038	0.474508	0.611175	0.943982
Ptprd	-0.84441	0.0542781	0.497177	0.624882	0.884656
Ap3B2	-0.701262	0.198197	0.473553	0.617117	0.875979
Slc1A2	-0.88911	-0.0292908	0.438854	0.546971	0.791418
Actr3B	-0.852367	-0.0699253	0.3894	0.510703	0.830226
Slc24A2	-0.851858	-0.130435	0.364303	0.469208	0.766718
Camk2A	-0.867144	-0.105545	0.360859	0.464611	0.747856
Atp6V1C1	-0.823974	-0.138216	0.529247	0.593017	0.715945
Shisa7	-0.822971	-0.162626	0.484732	0.555318	0.722859
Agap2	-0.799515	-0.213228	0.453898	0.535833	0.771734
Cbx6	-0.92201	0.0222735	0.445541	0.539862	0.713146
Atp6V0D1	-0.876752	-0.0616977	0.479117	0.551279	0.679983
Syp	-0.86713	-0.00415324	0.513848	0.560352	0.569601
Asap1	-0.416944	-0.367381	0.636234	0.717111	0.980455
Ezr	-0.492376	-0.408472	0.644993	0.709738	0.933253
Shank3	-0.442282	-0.404948	0.741236	0.759397	0.802788
Gls	-0.324978	-0.451603	0.631157	0.697406	0.952169
Syngr1	-0.324975	-0.456628	0.57447	0.652719	0.96393
Rab3A	-0.537949	-0.477006	0.542736	0.587943	0.800629
Prkcb	-0.52585	-0.481955	0.540186	0.570753	0.737576
Cap1	-0.436856	-0.253809	0.588496	0.692711	0.995708
Sfxn3	-0.418025	-0.207718	0.548385	0.661678	0.985244
Abi2	-0.460512	-0.125635	0.568391	0.685523	0.979953
Grm2	-0.376035	-0.369399	0.447363	0.559654	0.976925
Snca	-0.421479	-0.352455	0.409498	0.529572	0.973821
Bin1	-0.305096	-0.359756	0.451978	0.561309	0.964939
Clvs1	0.109001	-0.38283	0.548398	0.593424	0.777696
Cltc	0.00157368	-0.304931	0.511455	0.584077	0.833175
Ttc7B	-0.0463342	-0.254563	0.388786	0.487523	0.831309
Cap2	-0.13653	-0.381496	0.685882	0.735996	0.896773
Tuba4A	-0.162528	-0.310445	0.549398	0.635927	0.920702
Atp6V1B2	-0.233148	0.0124171	0.516335	0.624409	0.846225
Hspa4	-0.217667	0.0773504	0.492538	0.601341	0.803405
Fech	-0.329661	0.203102	0.565487	0.674366	0.800764
Atp6V1A	-0.444966	-0.0273901	0.502192	0.630851	0.937587
Ube2O	-0.406173	0.0779402	0.437925	0.572248	0.868635
Rap1Gds1	-0.387872	0.0486861	0.696493	0.792482	0.909521
Pdha1	-0.326934	-0.0212305	0.585711	0.693597	0.910085
Phf24	-0.348581	0.0706958	0.829033	0.89303	0.861331
Ap2A1	-0.910238	0.399343	0.72237	0.799028	0.679161
Septin9	-0.931846	0.388244	0.684125	0.765447	0.675076
Stx1a	-0.878758	0.352122	0.765399	0.839742	0.722845
Syn3	-0.926314	0.304865	0.697865	0.77056	0.684616
Dmtn	-0.951635	0.297542	0.630577	0.71665	0.694829
Ap2M1	-0.974368	0.382256	0.584114	0.666302	0.605399
Ccdc177	-0.977633	0.361194	0.525759	0.6284	0.659581
Pfn2	-0.916419	0.41146	0.578256	0.692408	0.728352
Lonp1	-0.946036	0.28276	0.602342	0.659002	0.552493
Cyp46A1	-0.956301	0.497742	0.613336	0.685217	0.532334
Septin5	-0.777405	0.627435	0.69592	0.780905	0.59849
Tubb5	-0.784246	0.613737	0.670576	0.763174	0.618377
Irgq	-0.68699	0.62666	0.678131	0.768174	0.609526
Dnajc6	-0.752917	0.590886	0.593149	0.703261	0.64706
Prkar2B	-0.847108	0.648178	0.708271	0.767898	0.486923
Gda	-0.878401	0.554866	0.731287	0.781674	0.504273
Cntn4	-0.861184	0.679106	0.662827	0.713559	0.400281
Atp1B1	-0.882129	0.556243	0.65131	0.681007	0.353676
Mthfd1L	-0.522585	0.434765	0.895168	0.942036	0.672902
Agk	-0.57305	0.353185	0.826617	0.904193	0.789424
Pde1B	-0.646501	0.525865	0.906948	0.922211	0.501668
Ngef	-0.756309	0.266599	0.869537	0.884234	0.582304
Fscn1	-0.766174	0.331381	0.809878	0.893279	0.80727
Gsn	-0.778518	0.377769	0.765649	0.858673	0.795231
Septin6	-0.635012	0.4768	0.731067	0.824936	0.732809
Lancl2	-0.734329	0.469365	0.616184	0.733456	0.749179
Ntrk2	-0.398567	0.556309	0.543097	0.639966	0.575294
Slc25A46	-0.507333	0.571447	0.513188	0.623879	0.603728
Nckipsd	-0.577616	0.356941	0.580965	0.703598	0.798936
Pip4K2A	-0.561621	0.371633	0.546482	0.671956	0.779315
Lgi1	-0.977709	0.32615	0.411682	0.53011	0.657871
Nbea	-0.980484	0.269961	0.412065	0.525404	0.660632
Rasal1	-0.965635	0.258032	0.482761	0.595504	0.716698
Adcy2	-0.926878	0.326205	0.339602	0.478675	0.694568
Aldoa	-0.938151	0.312989	0.33384	0.470694	0.686141
Atl1	-0.978947	0.460926	0.439369	0.550903	0.589573
Hspa12A	-0.985647	0.409224	0.425621	0.537892	0.604975
Cacna2D1	-0.934712	0.416749	0.343882	0.479063	0.640986
Tubb2A	-0.966322	0.402754	0.373582	0.499047	0.626492
Cacna2D3	-0.884605	0.067038	0.348465	0.484151	0.801154
Omg	-0.828999	0.0420348	0.295182	0.442232	0.822754
Vamp2	-0.796031	0.114968	0.243304	0.400264	0.795617
Napg	-0.889757	0.109662	0.283078	0.424805	0.759485
Nlgn3	-0.785097	0.235167	0.246181	0.405527	0.755678
Hk1	-0.891002	0.273981	0.25688	0.405706	0.698555
Thy1	-0.904505	0.202939	0.453681	0.585762	0.804423
Pacs1	-0.853595	0.24549	0.374467	0.521371	0.791843
Tppp	-0.92968	0.181094	0.386131	0.517169	0.758182
Camkv	-0.928707	0.113794	0.377759	0.50301	0.756298
Smpd3	-0.927259	0.0890644	0.431926	0.495471	0.539841
Ist1	-0.94234	0.12734	0.418648	0.485741	0.528148
Ahi1	-0.863988	0.0978479	0.449306	0.477439	0.396693
Nrxn1	-0.917378	0.140695	0.382886	0.432907	0.421869
C2Cd2L	-0.901963	0.177309	0.542334	0.579439	0.469775
Palm	-0.866854	0.0978707	0.517927	0.547355	0.453758
Rtn3	-0.959999	0.124123	0.393677	0.494249	0.655811
Elfn2	-0.934237	0.0426202	0.393637	0.486026	0.656581
Kcnma1	-0.908208	-0.00278697	0.38247	0.456895	0.590689
AAI20657	-0.965185	0.141876	0.346834	0.450176	0.624768
Lrpprc	-0.962999	0.142456	0.298385	0.404766	0.601391
Prrt3	-0.939695	0.178886	0.607686	0.685043	0.692105
Pde2A	-0.956274	0.198208	0.556297	0.649291	0.712582
Cspg5	-0.927691	0.156612	0.583302	0.642487	0.604921
Brsk1	-0.9444	0.118718	0.509013	0.586568	0.645163
Basp1	-0.952324	0.134037	0.497386	0.579227	0.648148
Pip5K1C	0.132736	-0.555375	0.426572	0.476366	0.783163
Oxct1	0.208514	-0.654345	0.348081	0.388331	0.727934
Nptn	0.270861	-0.627675	0.473292	0.479036	0.66181
Diras2	0.0126486	-0.69607	0.409286	0.456275	0.816946
Itpka	-0.047948	-0.730358	0.372307	0.423204	0.819795
Sh3Gl2	-0.0790651	-0.606129	0.607847	0.632798	0.828737
Syt7	-0.225669	-0.670814	0.538948	0.548623	0.735658
Snap25	-0.101114	-0.632295	0.569822	0.520791	0.489835
Ctnnd2	-0.169001	-0.772229	0.364911	0.395158	0.740129
Slc17A7	-0.193861	-0.764294	0.376087	0.394365	0.692481
Cttn	-0.234589	-0.746683	0.35507	0.392964	0.753237
Plec	-0.296821	-0.700977	0.407323	0.429734	0.703745
Oxr1	-0.195116	-0.538389	0.329186	0.429336	0.913756
Git1	-0.214123	-0.586031	0.32946	0.423733	0.908891
Dnm1	-0.269911	-0.524814	0.326261	0.431869	0.927587
Pfkl	-0.145984	-0.437014	0.24204	0.358313	0.875027
Ppp3Ca	-0.361524	-0.603717	0.483399	0.541882	0.873381
Scamp3	-0.436854	-0.612315	0.407276	0.452153	0.759171
Nptx1	-0.384534	-0.673537	0.322928	0.366769	0.719399
Ppp1R9B	-0.415657	-0.653319	0.312408	0.355925	0.700513
Srcin1	-0.404864	-0.481724	0.236403	0.358483	0.909657
Gprin1	-0.354405	-0.612086	0.238907	0.337853	0.8694
Add1	-0.496775	-0.576191	0.234704	0.322288	0.797874
Pcca	0.11242	-0.753476	0.161789	0.227195	0.738599
Dlg2	0.123817	-0.824616	0.132488	0.186288	0.697655
Gabra1	0.192627	-0.898163	0.135201	0.160839	0.61122
Tsg101	0.336692	-0.544107	-0.0130931	0.0612493	0.559454
Tm9Sf2	0.234084	-0.658889	0.0455724	0.120967	0.656046
Nrcam	0.0298084	-0.78782	-0.0142158	0.0677585	0.691577
Actr3	-0.0975723	-0.755216	0.0335718	0.123061	0.74286
Actr2	-0.18676	-0.771336	-0.0210303	0.063414	0.684969
Iqsec2	-0.130474	-0.680173	-0.148682	-0.0370966	0.668326
Rims1	-0.0851665	-0.826219	-0.112267	-0.0368162	0.603823
Atp6V1G2	-0.064733	-0.839709	0.29659	0.312885	0.660237
Letm1	-0.1994	-0.804133	0.230347	0.258836	0.644762
Mcu	-0.0944695	-0.855907	0.195213	0.222881	0.639944
Sptbn4	-0.0502183	-0.882911	0.132263	0.161254	0.611292
Myh9	0.0231156	-0.674974	0.381249	0.300957	0.234069
Gm996	-0.0261624	-0.771674	0.212571	0.158593	0.262995
Hspa9	-0.380654	-0.651891	0.251039	0.261952	0.513009
Tjp1	-0.197425	-0.710311	0.273531	0.243351	0.381264
Psd3	-0.246064	-0.0889813	0.26013	0.397688	0.826102
Vps51	-0.293069	-0.192809	0.234655	0.375923	0.867542
Gsk3A	-0.275988	-0.34304	0.201563	0.337078	0.883996
Wdr7	-0.353758	-0.297196	0.163715	0.308829	0.875375
Src	-0.415946	-0.147272	0.0600347	0.220662	0.797727
Pvrl1	-0.33549	-0.224937	0.0507865	0.205462	0.800849
Ctnnb1	-0.392448	-0.104542	0.140689	0.29741	0.823113
Hspa1L	-0.490841	-0.116569	0.256052	0.408708	0.895078
Astn1	-0.514103	-0.038931	0.240271	0.397304	0.867651
Abhd6	-0.189119	-0.390943	0.0717386	0.208058	0.813034
Rock2	-0.164599	-0.569519	0.0730987	0.192074	0.81761
Iqsec1	-0.308222	-0.601807	0.0449752	0.162358	0.800433
Map1A	-0.33568	-0.510179	0.00297442	0.136048	0.796227
Iars2	-0.356018	-0.572487	-0.0108096	0.111763	0.767133
Ptk2B	-0.444001	-0.58243	0.156523	0.260895	0.816042
Cnksr2	-0.404178	-0.581122	0.121733	0.233583	0.822747
Dlg3	-0.393419	-0.550384	0.0714361	0.193235	0.814962
Stxbp5L	-0.454383	-0.584772	0.0911202	0.195959	0.769754
Eef1D	-0.473491	-0.495584	0.115774	0.240062	0.833183
Cacna1E	-0.465015	-0.594476	0.0472375	0.145817	0.713634
Epha4	-0.570446	-0.490485	0.253667	0.354077	0.82853
AAH29089	-0.598499	-0.485801	0.277881	0.365641	0.789062
Slc8A2	-0.618378	-0.470665	0.315804	0.39201	0.760256
Ncan	-0.623194	-0.466401	0.319677	0.385853	0.71762
Nckap1	-0.663693	-0.401763	0.283092	0.383418	0.809193
Mink1	-0.679973	-0.398689	0.276143	0.367713	0.764226
Atp2B1	-0.550524	-0.504338	0.338188	0.42861	0.85514
Snph	-0.550648	-0.517395	0.339933	0.423289	0.831482
Hapln1	-0.511463	-0.547243	0.360074	0.39022	0.629496
Unc13A	-0.569251	-0.510499	0.31556	0.36034	0.642186
Arpc4	-0.564229	-0.44952	0.207413	0.325456	0.852561
Syngap1	-0.635057	-0.393699	0.191879	0.310991	0.819429
Grin2B	-0.678687	-0.311454	0.184845	0.314566	0.823152
Slc25A22	-0.634108	-0.316364	0.143994	0.281717	0.830415
Sbf1	-0.520632	-0.250201	0.152217	0.304094	0.87166
Gria2	-0.627304	-0.467546	0.175018	0.256516	0.675969
Gpc1	-0.695389	-0.375928	0.127919	0.218609	0.638782
Prrt1	-0.538094	-0.561911	0.140005	0.209204	0.63971
Abi1	-0.609037	-0.472383	0.131638	0.191663	0.552682
Tnr	-0.776031	-0.13021	0.186625	0.32871	0.796452
Dlg4	-0.749159	-0.1491	0.164963	0.309872	0.801358
Exoc4	-0.75499	-0.145131	0.260937	0.401752	0.853757
Pcdh1	-0.766417	-0.286353	0.240606	0.335396	0.70027
Dync1H1	-0.858056	-0.0610224	0.251181	0.38073	0.758236
Kcnab2	-0.876151	-0.062602	0.25904	0.378874	0.722219
Capza2	-0.830937	-0.0614733	0.262274	0.399768	0.801895
Synj1	-0.861789	-0.0672897	0.158422	0.282687	0.668308
Ryr2	-0.852389	-0.127955	0.186215	0.286552	0.612073
Crym	-0.865155	-0.092024	0.174383	0.26659	0.551827
Nsf	-0.839806	-0.154758	0.220768	0.328286	0.681249
Syn2	-0.794781	-0.118755	0.100311	0.239489	0.713568
Lppr4	-0.81371	-0.201408	0.188684	0.279074	0.603828
Cacng8	-0.802726	-0.193184	0.112963	0.225392	0.639346
Prkce	-0.750365	-0.258107	0.371202	0.416922	0.573173
Sv2B	-0.693326	-0.332503	0.328362	0.367222	0.545159
Nlrx1	-0.757152	-0.190827	0.325349	0.357272	0.449161
Grm5	-0.754791	-0.244835	0.291683	0.337861	0.509541
Slc6A17	-0.806466	-0.173188	0.230662	0.291188	0.493432
Scamp5	-0.803501	-0.170107	0.22861	0.286402	0.478732
Capzb	-0.757088	-0.268511	0.151581	0.221967	0.519829
Ptprs	-0.914222	0.0847395	0.221864	0.353975	0.68213
Ncdn	-0.930737	0.12761	0.154047	0.278954	0.580743
Cdh2	-0.878012	0.0317696	0.0316427	0.152512	0.514558
Napa	-0.665296	0.11913	0.0656574	0.234644	0.71567
Micu3	-0.567078	0.361628	-0.0289688	0.136179	0.523858
Usp5	-0.803904	0.346903	0.0213575	0.180462	0.536396
Rpl7	-0.788811	0.264064	-0.0578689	0.10153	0.514876
Grm7	-0.463907	-0.0783912	-0.0251439	0.141903	0.730341
Stxbp5	-0.491684	-0.000732258	-0.095802	0.0744635	0.656574
Tbc1D10B	-0.554151	-0.326902	-0.100432	0.0456956	0.689876
Lrrc4B	-0.664478	-0.24592	-0.0572774	0.0856199	0.670185
Prkca	-0.639107	-0.307882	-0.0345781	0.103278	0.69309
Adgrb2	-0.650503	-0.317135	-0.0441535	0.0880516	0.665155
Grin1	-0.468835	-0.537294	-0.109469	0.0040157	0.635556
Ank3	-0.566936	-0.493993	-0.0162968	0.0498574	0.478686
Wfs1	-0.735447	-0.24234	0.0330922	0.0978905	0.395622
Aldh4A1	-0.717914	-0.28455	0.00378422	0.0792984	0.439077
Lppr2	-0.722469	0.00777718	-0.169456	-0.0158073	0.520058
Nt5Dc3	-0.738592	-0.201272	-0.0950429	0.0225132	0.510479
Nefm	-0.757452	-0.141329	-0.122435	-0.0275213	0.364849
Cntn1	-0.759838	-0.092576	0.0459741	0.0875255	0.23808
Sptbn1	-0.788317	0.041983	-0.0169495	0.0290435	0.150458
Cpne7	-0.781147	0.0227267	-0.178896	-0.0921533	0.214472
Myadm	-0.740744	-0.0284548	-0.224192	-0.140093	0.192357
Ap1G1	-0.463068	0.804633	0.687737	0.661338	0.0381025
Dpp10	-0.514601	0.649134	0.712097	0.662899	0.0243839
Dync1Li1	-0.405912	0.448499	0.742609	0.664485	0.0121553
Rab18	-0.273226	0.793021	0.596769	0.622513	0.205745
Acly	-0.547607	0.904564	0.522692	0.568544	0.182221
Ppp2R2A	-0.687279	0.797504	0.640149	0.644545	0.134088
Adcy5	-0.742397	0.543043	0.610834	0.592032	0.121656
Nfs1	-0.779288	0.596361	0.554295	0.546957	0.104764
Arhgap1	-0.836835	0.666641	0.514488	0.530539	0.144315
Atp2B4	-0.730407	0.560187	0.701181	0.685656	0.196475
Cycs	-0.679963	0.505098	0.699643	0.668661	0.153509
Fam126B	-0.260174	0.552005	0.846483	0.849911	0.402304
Dnaja2	-0.433627	0.650963	0.819897	0.844592	0.427315
Septin7	-0.421541	0.715903	0.808208	0.795587	0.228263
Negr1	0.0236319	0.502332	0.6816	0.678142	0.276931
Gng3	-0.081038	0.491967	0.788467	0.701692	-0.00256687
Adam23	-0.0540012	0.247294	0.734991	0.768828	0.589065
Sod1	-0.408196	0.998045	0.239125	0.255264	-0.19751
Yars	-0.538289	0.98634	0.241561	0.278015	-0.105316
Tubb3	-0.368602	0.976424	0.366588	0.369306	-0.14971
Rab35	-0.564724	0.881288	0.177752	0.273347	0.149108
L1Cam	-0.39857	0.878602	0.00386242	0.0929921	-0.00451404
Pebp1	-0.134134	0.901033	0.213823	0.242655	-0.112515
Nme2	-0.128076	0.81175	0.122442	0.185283	0.00588438
Rabggta	-0.268021	0.888637	0.295131	0.346876	0.0503982
Tpbg	-0.449617	0.956126	0.431822	0.459885	0.0163822
Tom1L2	-0.517634	0.963588	0.417882	0.448094	0.0104091
Septin3	-0.667761	0.861683	0.408903	0.409214	-0.0849674
Slc23A2	-0.703182	0.72245	0.38919	0.37507	-0.102193
Kcna2	-0.00581745	0.758916	0.501926	0.487849	-0.0172934
Ppp1R7	-0.266943	0.870726	0.519205	0.47419	-0.193746
Atp6V1E1	-0.91731	0.507742	0.548124	0.58258	0.317342
Map1Lc3B	-0.978394	0.473441	0.479819	0.546693	0.420494
Rhob	-0.975003	0.584032	0.422172	0.508134	0.411693
Syngr3	-0.968445	0.576718	0.42676	0.497236	0.351241
Lppr3	-0.90307	0.609797	0.502881	0.538017	0.241895
Alcam	-0.924723	0.636333	0.457938	0.507169	0.257234
Ppp1Ca	-0.845187	0.381245	0.545578	0.550933	0.246179
Dgkb	-0.961232	0.499283	0.411832	0.468404	0.313773
Gnai1	-0.924453	0.431207	0.419014	0.455088	0.260841
Cadm1	-0.978151	0.549364	0.286686	0.384134	0.374997
Rap2B	-0.96773	0.54988	0.333713	0.404418	0.294166
Opa1	-0.931297	0.291559	0.42648	0.46854	0.353534
Dlgap2	-0.927259	0.33838	0.38791	0.427652	0.294067
Aldh1B1	-0.9556	0.346123	0.31662	0.375043	0.31763
Adgrl1	-0.987463	0.299372	0.389747	0.469849	0.48646
Gnaz	-0.874347	0.609602	0.245952	0.378534	0.472982
Dpysl3	-0.870942	0.663314	0.182305	0.307141	0.368075
Gna11	-0.978436	0.472392	0.213666	0.318755	0.387116
Map2K1	-0.956669	0.514708	0.15543	0.267175	0.354242
Napb	-0.974951	0.38899	0.261067	0.385251	0.542296
Map2	-0.953438	0.300983	0.19724	0.329756	0.569656
Fsd1	-0.940349	0.386609	0.144154	0.278598	0.500924
Ldha	-0.586397	0.761643	0.395151	0.500934	0.408552
Uchl1	-0.665368	0.792206	0.380716	0.48591	0.379933
Prps1	-0.769303	0.752517	0.471079	0.573635	0.451329
Ppme1	-0.804295	0.836089	0.479195	0.546323	0.266093
Tmx4	-0.674631	0.585476	0.369014	0.503863	0.590402
Acsl1	-0.831463	0.62074	0.394013	0.52169	0.558941
Hsph1	-0.872086	0.514896	0.290075	0.431215	0.584865
Rps11	-0.63094	0.479626	0.449305	0.402163	-0.0923179
Abhd12	-0.740552	0.364758	0.377201	0.356021	0.0141617
Gpd1L	-0.830212	0.495216	0.368056	0.373781	0.064867
Rps4X	-0.808106	0.56186	0.340539	0.343654	0.00415357
Gsk3B	-0.619974	0.229197	0.4763	0.426061	0.0245845
Ywhae	-0.623511	0.222219	0.423305	0.37496	-0.00400058
Tomm70A	-0.577562	0.315864	0.548	0.487531	-0.00305182
Ola1	-0.908455	0.453663	0.236353	0.279002	0.14278
Slc2A3	-0.930436	0.389727	0.196349	0.253855	0.204808
Nrxn3	-0.911901	0.403883	0.0498311	0.123938	0.161126
Gabrg2	-0.943808	0.259971	0.167629	0.24343	0.319308
Plxna4	-0.950059	0.263264	0.106282	0.206599	0.378139
Cyfip2	-0.834738	0.0743645	0.262549	0.290316	0.265862
Mapk1	-0.86138	0.264621	0.237313	0.26383	0.157429
P2Ry12	-0.843606	0.19634	0.174184	0.203662	0.153253
Mt-Nd5	-0.777178	0.261706	0.220442	0.220455	0.0328693
Pdhb	-0.77891	0.133466	0.15906	0.171002	0.0948014
Ywhag	-0.823972	0.803997	0.347034	0.38639	0.0598688
Pgam5	-0.838844	0.821006	0.269719	0.334379	0.103922
Ncam2	-0.861283	0.804263	0.31114	0.387955	0.194639
Cdh13	-0.874331	0.720278	0.288137	0.335025	0.0839207
Pdia6	-0.871901	0.712218	0.226884	0.277976	0.059784
Gnb2	-0.825027	0.78629	0.184222	0.28842	0.226999
Ywhab	-0.893383	0.647852	0.0826323	0.191629	0.230713
Map6	-0.833593	0.774741	0.159815	0.217581	0.0118757
Slc2A13	-0.866547	0.703521	0.141071	0.20172	0.0408066
Gstm5	-0.849174	0.638598	0.194386	0.228737	-0.00451032
Rab6A	-0.829653	0.730749	0.0288909	0.106006	0.0170079
Epb4.1L2	-0.870936	0.661292	0.026695	0.119858	0.114571
Macf1	-0.865561	0.558489	0.111744	0.156953	0.0153592
Gabbr2	-0.846694	0.518868	0.120297	0.154234	-0.00936451
Cdk5	-0.80513	0.443316	0.150234	0.163874	-0.0409471
Otub1	-0.639192	0.780724	0.00153715	0.121802	0.166351
Rps3	-0.715295	0.691102	-0.00256847	0.130979	0.258511
Gm5747	-0.722021	0.565499	0.0326289	0.182946	0.412705
Snd1	-0.805875	0.520323	-0.0963973	0.0422758	0.283146
Acot9	-0.807135	0.784228	0.127021	0.179339	-0.0399539
Sv2A	-0.793183	0.779375	0.109992	0.157104	-0.0729009
Pafah1B1	-0.769551	0.834571	0.169802	0.212315	-0.0716364
Dpysl5	-0.674381	0.925723	0.124496	0.184161	-0.0689425
Pcyox1	-0.731823	0.846541	0.0329386	0.0937698	-0.0992092
Flot1	-0.749034	0.820473	-0.00081864	0.0814046	-0.0206051
Entpd2	-0.786677	0.785607	0.0537689	0.112585	-0.0668602
Rtn1-1c	-0.790618	0.774901	0.0531878	0.110497	-0.069239
Sirt2	-0.72184	0.612784	-0.00542459	0.0100577	-0.22222
Tubb2b	-0.795273	0.700199	0.0074634	0.0587835	-0.0969222
Snurf	-0.781265	0.57308	0.0811346	0.100329	-0.125066
Sorcs2	-0.774647	0.602773	0.0383233	0.0635001	-0.144095
Ggt7	-0.743397	0.495375	0.0390649	0.0480321	-0.166118
Hnrnpul2	-0.688408	0.443916	0.065024	0.0540478	-0.209412
Hnrnpa1	-0.7021	0.459498	0.0533193	0.047668	-0.202222
Timm10B	0.289873	0.500771	0.515707	0.461202	-0.0625026
Eno2	0.304451	0.547845	0.449325	0.394576	-0.133712
Dctn2	0.392224	0.421564	0.48705	0.402548	-0.177206
Lpcat4	0.620755	0.163866	0.345229	0.265216	-0.145895
Prdx6	0.568291	0.15679	0.22856	0.20791	0.0262354
Scrn1	0.538499	0.327741	0.253579	0.210261	-0.129096
Tmem65	0.562693	0.343895	0.297472	0.216522	-0.266119
Ndufa12	0.197389	0.58954	0.26334	0.28305	0.0292968
Dpysl2	0.0469458	0.625717	0.149608	0.211732	0.108794
Hspe1	0.309914	0.377395	0.315693	0.331545	0.14748
Mdh1	0.157193	0.659632	0.0992929	0.135144	-0.0554276
Mfn2	0.0569264	0.727224	0.0522662	0.101424	-0.0648932
Gpi1	-0.0814009	0.727772	-0.0269868	0.0534824	0.00817061
Fkbp8	0.148385	0.55023	-0.048627	0.0193453	0.0208084
Ndufb6	0.446875	0.581663	0.0837968	0.041301	-0.366472
Dctn4	0.383197	0.511668	-0.0119243	0.00270763	-0.160984
Ndufa5	0.0150301	0.897411	0.135912	0.0898143	-0.491423
Bcs1L	-0.132929	0.922294	0.17238	0.124627	-0.485553
Taldo1	0.0126954	0.843232	0.339289	0.277837	-0.381711
Arl8B	-0.0245309	0.928061	0.0126482	-0.00706362	-0.483718
Pdxk	0.00666869	0.867126	0.0240822	-0.0374873	-0.629488
Ndufb3	-0.0891503	0.902173	-0.0136646	-0.0595829	-0.607429
Ndufc2	0.0685724	0.705597	0.25052	0.143575	-0.584294
Sars	-0.0695741	0.693985	0.224318	0.120681	-0.587686
Ndufv1	0.161347	0.75212	0.122564	0.0283029	-0.643536
Camk2D	0.0363365	0.606406	0.0977901	-0.0192463	-0.700026
Trpv2	0.286218	0.514229	0.329801	0.199182	-0.538644
Vsnl1	0.164898	0.505383	0.304422	0.168822	-0.578248
Ndufs1	0.283652	0.55022	0.188894	0.0583194	-0.660085
Hspa8	0.108426	0.423711	0.456041	0.318928	-0.436472
Tufm	0.0163921	0.258464	0.367072	0.224977	-0.45455
moco	-0.0693648	0.387715	0.25359	0.124681	-0.541145
Ndufa7	-0.0850451	0.437375	0.239004	0.114268	-0.556113
Atp5D	-0.199367	0.537994	0.104234	0.00360591	-0.599349
Itgb1	-0.157043	0.548816	0.086749	-0.0172222	-0.630767
Phyhip	-0.206806	-0.154332	0.728773	0.634046	0.198638
Tubb4b	-0.352174	-0.0819729	0.625827	0.54058	0.127443
Dlst	-0.361567	-0.0388443	0.478903	0.389382	-0.0205627
Fam120A	-0.42094	-0.374778	0.445057	0.400458	0.295102
Arpc3	-0.52323	-0.409883	0.332035	0.321971	0.373286
Gpatch2	-0.416812	-0.241647	0.366702	0.304402	0.101104
Myo5A	-0.570426	-0.175618	0.277992	0.247821	0.141547
Tnik	-0.51301	-0.263217	0.165233	0.13622	0.101662
Krt6A	-0.187182	-0.164442	0.336424	0.22683	-0.15561
Lancl1	-0.174761	-0.394003	0.364977	0.272843	0.0426321
Scai	-0.237149	-0.359482	0.202192	0.120563	-0.0505348
Arhgap21	-0.255673	-0.23182	0.0775462	-0.00582949	-0.20812
Scn2A1	-0.37895	-0.222273	0.0110348	-0.0431586	-0.138336
Krt35	-0.246595	-0.0172576	0.154623	0.0531048	-0.322945
Myl6	-0.359345	-0.0267764	0.145001	0.0642476	-0.238405
Tenm4	-0.336016	-0.105069	0.0622519	-0.0134106	-0.243545
Caprin1	-0.316351	-0.502179	-0.0589828	-0.0873223	0.0455919
Tspan7	-0.625917	-0.0545052	-0.102818	-0.0943561	-0.0309567
Krt86	-0.510596	-0.2555	-0.0774291	-0.0857225	0.00614308
Dlat	-0.448372	-0.138863	-0.113147	-0.145865	-0.176476
Mt-Nd1	-0.334622	-0.205683	-0.186993	-0.232672	-0.256286
Rpn1	-0.134895	0.609349	-0.0359942	0.0714593	0.169314
Ppp2Cb	-0.173024	0.537355	-0.0493743	0.0721606	0.251125
Rps27A	0.0174025	0.476783	0.0242898	0.120931	0.229265
Lrrc47	-0.233329	0.438202	-0.019648	0.117067	0.38147
Cand1	-0.322069	0.534899	-0.043512	0.094428	0.324421
Fam49B	-0.409509	0.574059	-0.165897	-0.0242007	0.229663
Gnb2L1	-0.32729	0.414986	-0.274402	-0.124557	0.255252
Osbpl8	-0.449951	0.392728	-0.283881	-0.127049	0.28542
Nipsnap1	-0.139272	0.237287	-0.235002	-0.0894598	0.348416
Rpsa	-0.0641267	0.211343	-0.26415	-0.124938	0.31215
Prkaca	-0.070672	0.301615	-0.319437	-0.184709	0.211421
Pgrmc2	-0.0931227	0.320527	-0.321238	-0.185381	0.206159
Phb2	0.116421	0.161427	-0.282437	-0.16319	0.237759
Kif21A	0.0412774	0.224408	-0.35639	-0.229953	0.184108
Lrp1	-0.874345	0.340689	-0.108793	0.00461634	0.24132
Bcan	-0.841622	0.344158	-0.163043	-0.0658529	0.129377
H2-Ke6	-0.825875	0.283084	-0.194422	-0.093708	0.148274
Apoo	-0.746404	0.199544	-0.074606	-0.0474466	-0.0427669
Rtn4	-0.693367	0.0762059	-0.0924866	-0.0739448	-0.0383027
Dpp6	-0.712522	0.340331	-0.130066	-0.108253	-0.168593
Slc8A1	-0.760657	0.260777	-0.191912	-0.137589	-0.0400416
Rps8	-0.218032	0.292482	-0.526513	-0.385841	0.0823851
Atp8A1	-0.534897	0.157683	-0.570782	-0.476641	-0.101131
Map1B	-0.647664	0.0771992	-0.432821	-0.319345	0.119124
Rab3C	-0.482881	0.207101	-0.430702	-0.274653	0.252446
Ptpra	-0.53329	0.112294	-0.465087	-0.316773	0.233455
Ap1B1	-0.242102	0.676107	0.379759	0.286633	-0.421468
Psmc2	-0.273173	0.567292	0.328785	0.230228	-0.436318
Ran	-0.497089	0.664926	0.342565	0.283146	-0.303964
Car2	-0.430935	0.475682	0.297272	0.217567	-0.341555
Kpnb1	-0.733489	0.653705	0.269469	0.26225	-0.132652
Matr3	-0.648344	0.522181	0.302178	0.265225	-0.177591
Rps14	-0.701076	0.537119	0.205975	0.188103	-0.174712
Dctn1	-0.666722	0.71668	0.241067	0.225033	-0.218342
Dhrs1	-0.59583	0.700828	0.247325	0.21371	-0.281415
Apoe	-0.561171	0.708163	0.0434613	0.0203051	-0.391465
Abcb8	-0.568267	0.612789	0.0444744	0.0145163	-0.37858
Ilf2	-0.591988	0.586793	-0.0102223	-0.0305352	-0.366898
Rps18	-0.606563	0.552387	-0.0286249	-0.0453024	-0.350171
Lmna	-0.503405	0.575798	0.155948	0.101075	-0.385385
Por	-0.418615	0.526031	0.104477	0.0355258	-0.46139
Cend1	-0.424957	0.477332	0.116142	0.0453815	-0.439279
Ncstn	-0.477381	0.31811	0.106806	0.0432434	-0.346402
Wasf3	-0.499838	0.416112	0.125938	0.0665046	-0.357604
Krt2	-0.515337	0.432091	0.103372	0.0490812	-0.359574
Hbb-b1	-0.230533	0.249074	0.405384	0.289423	-0.31385
Snx27	-0.256022	0.173038	0.336101	0.224828	-0.312744
Afg3L2	-0.278797	0.125486	0.2333	0.129318	-0.337922
Cox7C	-0.155494	0.189542	0.168305	0.048583	-0.480339
Rbm14	-0.56978	0.381259	0.262172	0.207449	-0.221187
Krt10	-0.594141	0.415797	0.193809	0.148796	-0.24605
Tpm1	-0.463814	0.281634	0.276315	0.200124	-0.257674
Krt13	-0.549434	0.245118	0.15928	0.107027	-0.227533
Qdpr	-0.494841	0.287218	0.203463	0.136847	-0.273951
Wdr1	-0.510557	0.252602	0.199871	0.136821	-0.246335
Eps15L1	-0.63328	0.169872	0.167204	0.135454	-0.101461
Hnrnpr	-0.62963	0.0249806	0.255166	0.224018	0.0308269
Rbmx	-0.467691	0.0328742	0.276285	0.207099	-0.11826
Vars	-0.564953	0.0491049	0.179864	0.136192	-0.0891978
Khsrp	-0.518841	-0.0533846	0.175012	0.127181	-0.0648894
P4Hb	-0.227077	0.573404	-0.0347346	-0.119342	-0.65027
Ddx17	-0.371629	0.59523	-0.0859271	-0.141516	-0.575569
Ndufb11	-0.433368	0.466942	0.000945553	-0.0592484	-0.475507
Ndufs4	-0.336577	0.334316	-0.0259576	-0.104394	-0.514541
Rdx	-0.258741	0.445259	-0.0036158	-0.0934002	-0.593917
Hnrnpk	-0.360604	0.489106	-0.0276044	-0.0972096	-0.545862
Hnrnpd	-0.334222	0.465869	-0.0653602	-0.13685	-0.571596
Slc44A2	-0.147101	0.469384	-0.18611	-0.273765	-0.729691
Mog	-0.268895	0.451212	-0.234756	-0.299013	-0.659422
Dbt	-0.225929	0.21677	-0.0641851	-0.158596	-0.558516
Cnp	-0.244414	0.402002	-0.0739707	-0.161498	-0.617634
Lmnb1	-0.234462	0.393156	-0.127257	-0.211546	-0.639464
Krt16	-0.399405	0.218621	0.0633638	-0.0114681	-0.382529
Nono	-0.441065	0.294563	0.0234144	-0.0405432	-0.399559
Dhx9	-0.565619	0.277323	0.101202	0.0565338	-0.252689
Secisbp2	-0.545419	0.288488	0.086303	0.0383719	-0.282477
Mtch1	-0.588714	0.352194	0.0361675	0.00246288	-0.287266
Hnrnpa2B1	-0.566293	0.281812	0.0379104	-0.00101405	-0.277244
Krt1	-0.507669	0.128242	0.0880416	0.0348646	-0.232805
Hnrnpl	-0.616507	0.239991	0.0480901	0.0206342	-0.202605
Ddx5	-0.622051	0.19535	-0.0294886	-0.0461336	-0.194443
Ina	-0.541684	0.0461131	-0.0733438	-0.0995829	-0.201733
Hnrnpm	-0.513476	0.200126	-0.00354262	-0.0492202	-0.300653
Nefl	-0.558281	0.164064	-0.0670101	-0.094616	-0.255028
Sfpq	-0.463463	0.101906	-0.230075	-0.257913	-0.349016
Plp1	-0.447009	0.245361	-0.225478	-0.260475	-0.439194
Rpl8	-0.407636	0.196651	-0.313015	-0.343781	-0.464266
G3Bp2	-0.508057	0.416535	-0.0247542	-0.0691359	-0.405739
Hnrnpa3	-0.565816	0.439557	-0.0384985	-0.0681253	-0.363401
Rpl3	-0.536285	0.481989	-0.0530657	-0.0862717	-0.407812
Slc6A1	-0.674904	0.485812	-0.166855	-0.147084	-0.268021
Hnrnpab	-0.594957	0.271849	-0.19758	-0.199917	-0.291424
Hnrnph2	-0.476643	0.439855	-0.134078	-0.171893	-0.468798
Stt3B	-0.57297	0.50554	-0.273739	-0.262756	-0.392736
Clptm1	-0.347625	0.846827	0.234971	0.180214	-0.440834
App	-0.407203	0.916987	0.187924	0.158886	-0.396593
Cct2	-0.489842	0.851643	0.0763564	0.0556842	-0.417265
Gap43	-0.577684	0.775634	0.0941224	0.0773973	-0.355471
Slc25A12	-0.394767	0.759898	0.0791887	0.0275121	-0.507369
Slc25A11	-0.532505	0.944475	-0.0267798	0.0226864	-0.231765
Psma6	-0.485648	0.928905	-0.0917318	-0.0289114	-0.214619
Npepps	-0.473139	0.958852	-0.00954871	0.0166255	-0.324929
Flot2	-0.693468	0.855088	0.0616311	0.0978272	-0.187529
Cd200	-0.695714	0.768195	0.105693	0.116285	-0.227592
Rab7	-0.64102	0.81628	0.0598447	0.0693317	-0.286645
Dnajc5	-0.617635	0.868071	-0.00104302	0.0244224	-0.285135
Idh2	-0.498458	0.739214	-0.220541	-0.214083	-0.473224
Chchd6	-0.54572	0.687504	-0.236515	-0.222264	-0.429775
Acot7	-0.614719	0.712751	-0.243987	-0.199316	-0.315927
Rab1	-0.595291	0.661434	-0.286737	-0.247429	-0.34836
Adgrg1	-0.676162	0.807097	-0.0444625	-0.0069159	-0.239868
Pgrmc1	-0.630827	0.840546	-0.0974997	-0.0520051	-0.258792
Hyou1	-0.729826	0.697421	-0.0963524	-0.0498651	-0.193128
Rab11B	-0.679243	0.678172	-0.142953	-0.10849	-0.270731
Sfxn1	-0.57131	0.842996	-0.114269	-0.0864973	-0.34806
Rala	-0.527341	0.824134	-0.110037	-0.101321	-0.418363
Cmas	-0.594102	0.776637	-0.0876734	-0.0750576	-0.36534
Rpl12	-0.591025	0.751755	-0.124457	-0.110223	-0.374941
Tmem30A	-0.599268	0.723791	-0.118826	-0.107873	-0.372893
Prkar2A	-0.0226456	0.852779	-0.0640831	-0.0251547	-0.253575
Atic	-0.0934532	0.873085	-0.100474	-0.0529797	-0.25423
Aldh2	-0.108695	0.918525	-0.0663736	-0.0355612	-0.321363
Gad2	-0.0456114	0.827021	-0.180821	-0.128286	-0.271351
Gdi1	-0.212184	0.979805	0.0522598	0.0536511	-0.389341
Cct3	-0.238339	0.965142	-0.0635868	-0.0394052	-0.371502
Arhgdia	-0.189893	0.912362	-0.152099	-0.10566	-0.317022
Soga3	-0.239482	0.726053	-0.163395	-0.0578712	0.0116893
Cbr1	-0.270486	0.850825	-0.172817	-0.0925976	-0.160724
Eef1G	-0.315066	0.796387	-0.217134	-0.120261	-0.0988175
Maob	-0.370438	0.904196	0.0140418	-0.00858621	-0.492841
Stt3A	-0.429364	0.911104	-0.0727434	-0.0691736	-0.4486
Gnas	-0.256786	0.857903	-0.0357646	-0.0796324	-0.599562
Tomm40	-0.340299	0.895419	-0.0632733	-0.0827183	-0.532518
Ndufa9	-0.253984	0.819358	-0.141031	-0.180231	-0.641348
Hap1	-0.302392	0.800734	-0.167488	-0.19935	-0.622289
Gaa	-0.399696	0.719401	-0.165344	-0.193388	-0.570665
Ptprn2	-0.460348	0.810599	-0.121633	-0.129595	-0.492025
Pam	-0.402679	0.814039	-0.154474	-0.168057	-0.541272
Ddost	-0.145317	0.846623	-0.290225	-0.234845	-0.352029
Slc3A2	-0.127677	0.831213	-0.339384	-0.287462	-0.396791
Scarb2	-0.122132	0.889463	-0.278082	-0.25847	-0.516516
Slc17A6	-0.224737	0.892832	-0.282728	-0.255614	-0.491262
Prepl	-0.254352	0.896174	-0.244454	-0.194488	-0.365425
Rab2A	-0.306043	0.876341	-0.267893	-0.2072	-0.328922
Acaa2	-0.397882	0.885247	-0.233906	-0.171298	-0.301114
Fasn	-0.463454	0.893173	-0.175452	-0.141943	-0.3886
Phb	-0.437956	0.83915	-0.29785	-0.245351	-0.373729
L2Hgdh	-0.416174	0.809617	-0.338517	-0.297091	-0.438898
Vat1	-0.100164	0.833108	-0.335767	-0.350189	-0.682422
Ndufs5	-0.17093	0.707896	-0.357303	-0.393228	-0.738696
Ndrg1	-0.0832955	0.7092	-0.413331	-0.449063	-0.778474
Cct7	-0.295104	0.841208	-0.348969	-0.321708	-0.519338
Ptprn	-0.227928	0.862462	-0.285441	-0.28676	-0.603547
Slc32A1	-0.240533	0.792087	-0.262	-0.289125	-0.667452
Baiap3	-0.267717	0.769069	-0.359539	-0.365978	-0.641368
Slc6A11	-0.232738	0.832103	-0.32545	-0.327089	-0.621769
Pcsk1N	-0.264438	0.802035	-0.331829	-0.336801	-0.628577
Cul3	-0.612293	0.713115	-0.240302	-0.126523	-0.0131124
Lsamp	-0.677013	0.69496	-0.248105	-0.165858	-0.149449
Stx12	-0.385892	0.772831	-0.296744	-0.196954	-0.137216
Rpl10A	-0.470662	0.729339	-0.300433	-0.189701	-0.0753403
Scn2B	-0.531603	0.730359	-0.340677	-0.247521	-0.183743
Dnm3	-0.364509	0.566876	-0.337164	-0.203121	0.0720272
Fyn	-0.253168	0.578388	-0.462368	-0.346082	-0.10158
Cpe	-0.495815	0.63542	-0.397239	-0.282725	-0.0909828
Ubqln2	-0.495875	0.541088	-0.451107	-0.328938	-0.056807
Vdac3	-0.390956	0.591402	-0.359239	-0.370076	-0.585164
Slc1A4	-0.35054	0.740153	-0.440299	-0.406759	-0.517587
Scn1B	-0.266901	0.702183	-0.527217	-0.462388	-0.428367
Larp1	-0.409545	0.601822	-0.538378	-0.454513	-0.313336
Cyb5B	-0.450238	0.722128	-0.422967	-0.359381	-0.368473
Hacd3	-0.481598	0.591121	-0.45602	-0.413724	-0.42902
Ddb1	-0.529539	0.515519	-0.497956	-0.39781	-0.17719
Vdac1	-0.481431	0.506149	-0.534638	-0.432725	-0.191841
Rps13	-0.623652	0.41421	-0.393233	-0.338334	-0.252822
Atp1A3	-0.63363	0.383956	-0.439965	-0.357602	-0.155583
Pdk3	-0.544585	0.386921	-0.419214	-0.389123	-0.366284
Hras	-0.485878	0.384365	-0.569871	-0.504691	-0.324522
Efhd2	0.319792	-0.201487	0.633062	0.617765	0.504583
Hip1R	0.366245	-0.302934	0.567819	0.555653	0.514766
Hars	0.365954	-0.147307	0.481457	0.49143	0.477818
Pak1	0.212295	-0.0255856	0.627799	0.641028	0.544901
Ppp2R1A	0.280455	-0.0808865	0.41134	0.452837	0.530989
Cndp2	0.192746	-0.0911821	0.382022	0.445677	0.607712
Anxa7	0.220906	-0.242319	0.379472	0.43853	0.652769
Stam	0.216938	-0.223073	0.334949	0.401237	0.642211
Septin11	0.123623	-0.0983408	0.828424	0.799973	0.544364
Mpp2	0.0641813	-0.304454	0.831728	0.79861	0.615601
Calm1	0.126208	-0.241935	0.808409	0.715989	0.314542
Septin8	0.477659	-0.0817778	0.57158	0.516926	0.238621
Ntm	0.46371	-0.0819886	0.531647	0.497507	0.29751
Pfkp	0.474472	-0.115513	0.410048	0.404481	0.345266
Atp1A4	0.523432	-0.108519	0.400585	0.381692	0.278344
Rufy3	0.61805	-0.0856721	0.469532	0.374142	-0.00997847
Arrb1	0.623422	-0.0186379	0.446797	0.350017	-0.0623605
Prrt2	0.495646	-0.369366	0.544805	0.422036	0.0492234
Hdlbp	0.594583	-0.310459	0.472311	0.344094	-0.0524183
Cox4I1	0.1346	-0.0880552	0.59532	0.453976	-0.125227
Lin7A	0.0530435	-0.18094	0.53066	0.39517	-0.109488
Cox6C	0.146917	-0.0933106	0.686679	0.554812	-0.0128857
Slc25A27	0.279868	0.0797637	0.650787	0.514845	-0.130376
Cask	0.231416	0.115249	0.589427	0.444119	-0.233802
Dlg1	0.527484	-0.366137	0.41673	0.393892	0.386411
Dld	0.522115	-0.538557	0.473801	0.415865	0.352319
Slc9A3R1	0.363749	-0.594727	0.567224	0.51288	0.459045
Sh3Glb2	0.417613	-0.302737	0.332753	0.357904	0.501453
Eef2	0.488967	-0.420407	0.254562	0.273052	0.467077
Vps26B	0.680954	-0.309443	0.332045	0.275366	0.154524
Atp1A1	0.630231	-0.557701	0.387593	0.304472	0.189098
Fbxo2	0.686822	-0.591995	0.174146	0.140952	0.262041
Rab5C	0.461817	-0.774674	0.284978	0.264708	0.476318
Slc4A10	0.461029	-0.801684	0.317948	0.273836	0.409346
Rph3A	0.476136	-0.62945	0.323739	0.317013	0.500878
Tmx3	0.146346	-0.791447	0.39811	0.336547	0.381994
Bsg	0.297955	-0.818837	0.354869	0.285034	0.32911
Nceh1	0.277394	-0.79055	0.410707	0.38915	0.567836
Epb4.1L1	0.0210159	0.248579	0.391877	0.47181	0.532838
Dynll2	0.0179443	0.179709	0.381982	0.467611	0.580283
Got1	-0.0968863	0.304067	0.259787	0.369723	0.536927
Smap2	0.0946632	0.341302	0.387376	0.44702	0.402369
Pcdh7	0.0907162	0.223863	0.318063	0.3964	0.482935
Crat	0.171307	0.329566	0.291492	0.349214	0.32895
Dnm1L	-0.222686	0.377728	0.163349	0.293099	0.515376
Nlgn2	-0.2222	0.376575	0.0871537	0.221902	0.480397
Rab14	-0.174522	0.0905681	0.0770907	0.220058	0.635077
Gnb1	-0.197984	0.24332	0.0127311	0.156445	0.522464
Rac1	0.0333097	-0.0107323	0.313411	0.411277	0.66583
Crmp1	-0.0456018	0.00263474	0.31432	0.423286	0.707045
Atp6V1D	-0.0948339	0.0758073	0.276398	0.394393	0.68456
Timm44	-0.226023	0.0432668	0.383347	0.506733	0.799518
Idh3A	-0.138342	-0.0627564	0.304654	0.426938	0.784174
Atp6V1H	-0.293353	0.169034	0.273625	0.412372	0.727146
Psmd2	0.331423	-0.305416	0.192054	0.254756	0.558106
Trap1	0.320511	-0.222573	0.156407	0.22564	0.523123
Ube2N	0.208461	-0.106963	0.143655	0.232955	0.547421
Eif4A2	0.201398	-0.37112	0.254975	0.331128	0.689587
Got2	0.156617	-0.310351	0.141618	0.238544	0.667021
Ppp2R5E	-0.0424204	-0.202598	0.0497458	0.181477	0.697371
Nfasc	0.0424735	-0.213851	0.0354349	0.15804	0.653878
Tln2	-0.0609886	-0.0646073	-0.00845693	0.129454	0.619563
Snx2	0.271972	-0.353188	0.0399316	0.127513	0.571537
Gphn	0.206362	-0.2064	-0.0255477	0.0788407	0.529484
Arpc1A	0.186201	-0.270028	-0.12864	-0.0154189	0.51789
Trio	0.218199	-0.230301	-0.1921	-0.0800079	0.448657
Gars	0.198443	0.116697	-0.0192537	0.0777922	0.360431
Ckmt1	0.18574	0.156675	-0.053762	0.0455228	0.326421
Ppa1	0.0931364	0.125449	-0.0808044	0.0361688	0.394505
Mdh2	0.0591809	0.00230823	-0.116298	0.0114409	0.467842
Akr1B3	0.200139	-0.0752696	0.0318127	0.131638	0.495076
Tnpo2	0.215131	-0.107109	-0.0322784	0.0704161	0.473728
Exog	0.214753	-0.00695866	-0.0104508	0.0883686	0.429352
Ogdhl	0.266092	0.0529835	0.163939	0.236093	0.419356
Cfl1	0.267007	0.107099	0.143799	0.215136	0.376976
Vps35	0.325761	0.00122702	0.234191	0.288611	0.41915
Vcp	0.477859	-0.185048	0.0519697	0.100303	0.341111
Ipo5	0.478498	-0.121569	0.0302456	0.0790428	0.29899
Glul	0.40416	-0.132826	0.0874374	0.146536	0.389891
Ctbp1	0.468353	-0.314797	0.0989245	0.145087	0.423624
XP_006543070	0.505979	-0.48957	0.0405658	0.0813881	0.434134
Cox6B1	0.549636	-0.0513347	-0.151215	-0.105842	0.118717
Ndufa4	0.546969	-0.0825342	-0.148653	-0.10137	0.142561
Eif4B	0.513185	-0.111649	-0.155333	-0.098968	0.18898
Sod2	0.55658	-0.224415	-0.167892	-0.116922	0.206579
Ckap5	0.399555	-0.168637	-0.155352	-0.0749683	0.315661
Pgk1	0.450759	-0.164133	-0.185381	-0.112917	0.257924
Lars	0.384824	-0.271079	-0.198174	-0.11182	0.354033
Gba2	0.393981	-0.200062	-0.0825584	-0.00549845	0.369531
Dnajc11	0.674314	-0.297124	-0.0434999	-0.0304482	0.16988
Park7	0.691146	-0.334303	-0.0500632	-0.0405331	0.166351
Atad3A	0.658582	-0.357779	-0.0683367	-0.0483314	0.207674
Uso1	0.627752	-0.264221	0.00210185	0.0218857	0.217852
Prdx5	0.597569	-0.298069	-0.0710405	-0.0361052	0.242895
Tubb4A	0.705263	-0.248546	-0.0075224	-0.00814542	0.116905
Lasp1	0.736438	-0.264107	-0.0762641	-0.0777293	0.0691814
Eno1	0.754265	-0.349271	0.060036	0.0358998	0.110808
Dpysl4	0.797496	-0.139842	-0.117145	-0.139452	-0.105125
Hspa4L	0.724509	-0.117648	-0.191101	-0.184295	-0.0456193
Atp5H	0.765387	-0.146942	-0.233431	-0.233902	-0.095214
Prkar1A	0.658573	-0.137037	-0.136737	-0.115159	0.0663393
Ctsd	0.666773	-0.160372	-0.196766	-0.171623	0.0471737
Atp2B2	0.779428	-0.651986	0.145613	0.0591511	0.0377064
Camk4	0.823571	-0.543374	0.0399584	-0.014003	0.0529238
Lnp	0.779	-0.457887	0.251076	0.143239	-0.0610897
Btbd17	0.848031	-0.354086	0.0525311	-0.00875118	-0.0518889
Aldh1L1	0.833329	-0.411789	-0.000717477	-0.0446562	0.00843008
Coro1B	0.69717	-0.559902	0.171897	0.0294422	-0.228034
Pdhx	0.75641	-0.657499	0.0759621	-0.0534972	-0.199446
Efr3B	0.638714	-0.682696	0.11735	-0.0156373	-0.175357
Mpp3	0.891841	-0.573478	-0.0702822	-0.138442	-0.0767302
Cox5B	0.848488	-0.700093	-0.0519079	-0.122844	-0.0204624
Syt12	0.862014	-0.687665	-0.0369631	-0.125196	-0.0895053
Ogdh	0.785638	-0.664821	-0.126466	-0.148994	0.116891
Aifm1	0.860888	-0.610405	-0.1612	-0.201634	-0.00908732
Slc25A5	0.842123	-0.675106	-0.163654	-0.203454	0.0197676
Clmn	0.778992	-0.70874	-0.406632	-0.410441	0.00696435
Pdia4	0.761932	-0.69808	-0.420697	-0.418122	0.0190607
Bdh1	0.688843	-0.666821	-0.260845	-0.244065	0.185374
Pabpc1	0.713619	-0.685205	-0.319111	-0.3066	0.131724
Lap3	0.769557	-0.516705	-0.231277	-0.228728	0.0817872
Mpc1	0.790961	-0.549406	-0.293096	-0.293471	0.0375092
Slc27A4	0.767002	-0.557368	-0.317537	-0.310091	0.056069
Sptbn2	0.428544	-0.90337	0.0373794	0.0429353	0.458274
Shank2	0.372996	-0.962514	0.0279589	0.0194448	0.414752
Bsn	0.148624	-0.896283	-0.0304275	0.019521	0.590617
Sec24C	0.198392	-0.959042	0.0441814	0.0519806	0.492238
Purb	0.391232	-0.983466	-0.0380513	-0.0786293	0.235541
Cox7A2	0.382032	-0.95622	-0.0471959	-0.107217	0.132067
Pkp4	0.263166	-0.959726	0.0478005	0.00956215	0.296795
Cttnbp2	0.161797	-0.949437	0.0399105	0.0153162	0.343283
Pclo	0.0606946	-0.893576	-0.0989319	-0.123398	0.212771
Atp5K	0.696317	-0.762542	0.0894408	0.0443349	0.221728
Anp32A	0.682201	-0.809595	0.111645	0.0446646	0.163704
Coro2B	0.722871	-0.784029	0.0526825	-0.00115039	0.166262
Setd7	0.599965	-0.829045	0.0909769	0.0637216	0.327357
Actbl2	0.606311	-0.867802	0.118102	0.0487216	0.181908
Atp2A2	0.569007	-0.882608	0.112488	0.034817	0.147319
Mtdh	0.523172	-0.841222	-0.383595	-0.349798	0.2398
Prkcg	0.443012	-0.993147	-0.269103	-0.28079	0.192994
Adcy1	0.459071	-0.987235	-0.316831	-0.344778	0.0843163
Shank1	0.611998	-0.880174	-0.179923	-0.181866	0.256614
Dagla	0.656197	-0.88218	-0.201886	-0.214129	0.197287
Aco2	0.553913	-0.884609	-0.0630219	-0.0649727	0.344953
Iars	0.532745	-0.908702	-0.106954	-0.105205	0.338118
Slc12A5	0.512633	-0.913155	-0.159999	-0.149978	0.335712
Rapgef4	0.523384	-0.965766	-0.0934246	-0.115846	0.268111
Pcx	0.648504	-0.917669	-0.0530209	-0.106153	0.146849
Kcna1	0.582183	-0.915987	0.00576731	-0.0717356	0.0828686
Cacnb4	0.615504	-0.932903	-0.0955209	-0.169714	0.0293854
Tnc	0.545009	-0.92561	-0.155839	-0.237585	-0.0535247
Uba1	0.396713	-0.475683	-0.103222	-0.0284642	0.464964
Kif5B	0.448648	-0.556428	-0.123312	-0.0597651	0.437802
Ablim2	0.505023	-0.669748	-0.117391	-0.0723322	0.412947
Carkd	0.619193	-0.458663	-0.169454	-0.132552	0.248483
Ywhah	0.614501	-0.532811	-0.155907	-0.121502	0.280223
Rab10	0.344857	-0.438117	-0.218483	-0.127268	0.432239
Armc10	0.307128	-0.415209	-0.282033	-0.181967	0.412052
Nomo1	0.292317	-0.310227	-0.285231	-0.180745	0.382465
Kbtbd11	0.317327	-0.393151	-0.340102	-0.23919	0.36269
Hspa2	0.236133	-0.754989	-0.196366	-0.115935	0.538477
Adam11	0.169758	-0.546394	-0.366278	-0.254437	0.454316
Kif5C	0.244787	-0.65734	0.00436656	-0.109869	-0.198933
Itgav	0.0258046	-0.712589	-0.0550427	-0.123984	-0.0276282
Pccb	0.0248342	-0.60798	-0.431113	-0.476296	-0.252684
Vcan	-0.197559	-0.366769	-0.507802	-0.520534	-0.280233
Pfn1	-0.16467	-0.388523	-0.206154	-0.0605207	0.644356
Gpd2	-0.132398	-0.313515	-0.338062	-0.1898	0.524586
Ptprz1	-0.304308	-0.529801	-0.364332	-0.241665	0.484598
Sorbs1	-0.403954	-0.491894	-0.397642	-0.308194	0.296392
Gria1	-0.175114	-0.674224	-0.44429	-0.35741	0.335452
Farp1	-0.192811	-0.689331	-0.280415	-0.273741	0.116348
Tpi1	0.294534	0.414749	0.0773243	0.122223	0.0779417
Stxbp1	0.238389	0.274539	-0.0193264	0.0600249	0.215217
Cct4	0.335371	0.161441	-0.0780169	-0.00480971	0.196306
Pcbp2	0.344464	0.0973954	-0.183139	-0.10131	0.183128
Hagh	0.343678	-0.00569508	-0.0718493	0.00860314	0.3059
Pkm2	0.524519	0.209406	-0.042762	-0.0201951	-0.013848
Stip1	0.598638	0.0316142	-0.0911515	-0.0677759	0.03302
Ppia	0.553662	0.0570454	0.069011	0.0860331	0.11348
Aldh18A1	0.343626	0.317983	-0.100283	-0.041047	0.0504415
Ndufs8	0.35972	0.306227	-0.177712	-0.116298	0.00729468
Ppp5C	0.294423	0.255725	-0.197109	-0.116666	0.096024
Eef1A2	0.327062	0.257194	-0.241596	-0.16582	0.0424628
Adrbk1	0.36494	0.253126	-0.258495	-0.189342	0.00367017
Pgam1	0.431856	0.207436	-0.223876	-0.166119	0.0017462
Pcbp1	0.351867	0.292551	-0.322216	-0.252505	-0.0593393
Ndufa10	0.526386	0.0178437	-0.286829	-0.232379	0.0254483
Lrrc59	0.343804	0.123042	-0.33278	-0.246832	0.077411
Suclg1	0.302147	0.0808678	-0.332433	-0.236577	0.138241
Gdi2	0.313581	0.413524	-0.178021	-0.119246	-0.052516
Uqcr10	0.307567	0.446468	-0.228895	-0.171302	-0.110436
Cct5	0.236674	0.507494	-0.200462	-0.137446	-0.0939329
Actr1A	0.210551	0.409649	-0.25789	-0.175122	-0.0089494
Gstp1	0.0198843	0.55392	-0.303437	-0.206404	-0.0488541
Idh3G	-0.0329449	0.653762	-0.330299	-0.241976	-0.15186
Clcn6	0.150911	0.424125	-0.386937	-0.294441	-0.0713044
Gdap1L1	0.226734	0.345316	-0.456341	-0.36845	-0.1071
Eef1A1	0.1255	0.203548	-0.421042	-0.304634	0.103104
Hsp90B1	0.247455	0.271538	-0.410614	-0.31838	-0.0210725
Pdcd6Ip	0.255066	0.202608	-0.437062	-0.340321	0.00905314
Upf1	-0.0160512	-0.147213	-0.619768	-0.484362	0.186998
Scamp1	0.173387	-0.094214	-0.333434	-0.211814	0.323213
Rpl7A	0.216575	-0.0286102	-0.366938	-0.252352	0.239727
Rpl27	0.332563	0.0291575	-0.444415	-0.349465	0.0736141
Rplp0	0.316316	-0.0516038	-0.491117	-0.390141	0.0997714
Pck2	0.210466	-0.0466931	-0.459491	-0.343095	0.185892
Rpn2	0.219722	0.0256696	-0.499698	-0.38751	0.105907
Scfd1	0.660784	0.109693	-0.225088	-0.215914	-0.162029
Fam134A	0.602111	0.151136	-0.26493	-0.241213	-0.148304
Ndufb5	0.617593	0.289182	-0.314935	-0.312732	-0.339478
Vps45	0.609127	0.112345	-0.404767	-0.373967	-0.205354
Bag6	0.476563	0.300343	-0.322286	-0.281491	-0.185524
Hspd1	0.46351	0.209577	-0.370438	-0.315005	-0.118593
Ethe1	0.462434	0.137731	-0.441269	-0.377992	-0.106216
Ndufb9	0.42044	0.180571	-0.454295	-0.38609	-0.114348
Sdhc	0.460634	0.198945	-0.580942	-0.525293	-0.271093
Rps6	0.374643	0.187165	-0.605674	-0.532342	-0.209678
Clasp2	0.392383	0.122361	-0.613483	-0.537916	-0.177
Ndufv2	0.274011	-0.1891	-0.804118	-0.710455	-0.107656
Rpl4	0.322524	-0.0148791	-0.633885	-0.538638	-0.0482637
Eif3B	0.368735	-0.0150822	-0.650294	-0.563061	-0.094236
Uqcrc2	0.706491	0.305488	-0.209973	-0.333353	-0.811216
Atp1B3	0.601111	0.484965	-0.230431	-0.322109	-0.77003
Sccpdh	0.636176	0.450627	-0.271691	-0.359116	-0.766666
Rps20	0.694551	0.351379	-0.405984	-0.45567	-0.658706
Mccc1	0.693706	0.362664	-0.409087	-0.493157	-0.815347
Vapb	0.637456	0.362578	-0.382727	-0.492815	-0.909816
Sacm1L	0.60149	0.28854	-0.35741	-0.487583	-0.946399
Ace	0.440362	0.407343	-0.282837	-0.410395	-0.934871
Sdha	0.53717	0.388902	-0.263679	-0.39215	-0.914137
Marcks	0.607804	0.375621	-0.276535	-0.399436	-0.892141
Stx1b	0.616931	0.363361	-0.309365	-0.430615	-0.90403
Prdx2	0.549601	0.428053	-0.441441	-0.540591	-0.937128
Lrrc8A	0.457459	0.423201	-0.495601	-0.593837	-0.973815
Mbp	0.650488	0.187348	-0.487853	-0.612196	-0.973498
Asna1	0.649277	0.352742	-0.521224	-0.606057	-0.899518
Oat	0.632585	0.368643	-0.523225	-0.606693	-0.902451
Hadhb	0.599049	0.377925	-0.522276	-0.611716	-0.932517
Immt	0.601074	0.340523	-0.50541	-0.607452	-0.958141
Tmem163	0.840648	0.110696	-0.209498	-0.335151	-0.73221
Stxbp1	0.776945	0.169935	-0.274841	-0.406901	-0.836541
Chchd3	0.807635	0.0336736	-0.257418	-0.403057	-0.821968
Pygm	0.726532	0.0366568	-0.277047	-0.429891	-0.871173
Myo6	0.515581	-0.21327	-0.208199	-0.367705	-0.743669
Slc12A2	0.590969	-0.123474	-0.296886	-0.454344	-0.839003
Trf	0.575528	0.0563538	-0.138031	-0.301439	-0.824809
Stxbp3	0.618364	0.0526685	-0.197254	-0.357656	-0.853613
Myh14	0.605353	0.0896297	-0.23245	-0.389232	-0.880824
Gprc5B	0.24245	-0.0162575	-0.263914	-0.401047	-0.781023
Chl1	0.30107	-0.0103171	-0.36164	-0.495161	-0.83996
Gk	0.338801	0.0275568	-0.409725	-0.54133	-0.883481
Sucla2	0.41278	0.0305616	-0.538999	-0.660616	-0.936768
Cacna2D2	0.446881	0.179605	-0.38006	-0.517266	-0.949733
Ncl	0.442693	0.0935287	-0.397797	-0.536545	-0.932091
Anxa5	0.518883	0.496139	0.0237082	-0.0950919	-0.703825
Ndufs2	0.488586	0.607031	-0.149919	-0.224704	-0.692343
Fahd2A	0.59558	0.494847	-0.156832	-0.248021	-0.717114
Adam22	0.485519	0.50398	-0.155362	-0.274624	-0.844479
Nsfl1C	0.494492	0.445572	-0.233116	-0.224218	-0.320396
Cntnap2	0.537421	0.491763	-0.245957	-0.264228	-0.467311
Tmx2	0.420395	0.588279	-0.261638	-0.263909	-0.454619
Ndufb4	0.431376	0.59748	-0.334071	-0.345517	-0.552633
Tkt	0.467694	0.556611	-0.351955	-0.36308	-0.545903
Ndufb8	0.163322	0.802835	-0.142649	-0.136624	-0.429277
Cops4	0.0922703	0.813626	-0.25552	-0.235155	-0.458103
Igsf8	0.17111	0.815749	-0.216279	-0.254801	-0.683519
Hsp90Aa1	0.182711	0.816653	-0.205383	-0.22782	-0.60561
Cyb5R3	0.182519	0.804309	-0.253416	-0.267142	-0.598427
Lrpap1	0.290058	0.725106	-0.210631	-0.216599	-0.495394
Tcp1	0.233344	0.681868	-0.283239	-0.254407	-0.381107
Fxyd6	0.280653	0.561752	-0.307517	-0.261725	-0.271902
Rps16	0.0959246	0.68584	-0.469017	-0.420458	-0.439806
Cct6A	0.208639	0.698907	-0.366087	-0.339475	-0.460988
Ndufs7	0.254768	0.610493	-0.404165	-0.365096	-0.395632
Slc25A18	0.068843	0.814152	-0.242872	-0.291753	-0.750134
Prdx1	0.116688	0.769466	-0.0966009	-0.1778	-0.759981
Ndufb7	-0.0372796	0.787389	-0.107247	-0.178602	-0.736631
Vat1L	0.264916	0.618991	-0.0879583	-0.20085	-0.821729
Psmd5	0.0635513	0.607296	-0.085553	-0.193428	-0.797645
Tomm22	0.0422296	0.604662	-0.185139	-0.282829	-0.827511
Mapre2	0.215527	0.757365	-0.355157	-0.36367	-0.630819
Rcn2	0.155925	0.773324	-0.314603	-0.362267	-0.778788
Cct8	0.231504	0.734692	-0.35747	-0.405227	-0.792694
Gna13	0.0689197	0.748849	-0.48702	-0.471407	-0.624679
Gnai2	0.0192456	0.737826	-0.522957	-0.509415	-0.65696
Txndc5	0.216777	0.671855	-0.513751	-0.547004	-0.819803
Sdhb	0.0328261	0.629469	-0.437604	-0.496044	-0.85768
Cisd1	0.347609	0.667165	-0.292668	-0.367981	-0.831428
Hibch	0.315443	0.589528	-0.268212	-0.370454	-0.896721
Aldh6A1	0.472009	0.561322	-0.31733	-0.407733	-0.866196
Mpp6	0.428261	0.556798	-0.378265	-0.467509	-0.905935
Maoa	0.436047	0.58509	-0.446059	-0.507059	-0.846393
Abat	0.369648	0.643987	-0.444671	-0.480565	-0.763669
Ndufa8	0.447383	0.592681	-0.434106	-0.467651	-0.72124
Pgm2	0.428046	0.631573	-0.35708	-0.411169	-0.770144
Samm50	0.439075	0.615256	-0.393221	-0.438288	-0.750679
Pura	0.289409	0.437668	-0.444823	-0.380626	-0.240425
Atp5L	0.336858	0.460367	-0.44053	-0.390315	-0.306787
Cd81	0.276619	0.340129	-0.627633	-0.555495	-0.300699
Rab21	0.452241	0.406221	-0.561269	-0.535449	-0.476982
Pygb	0.406614	0.369051	-0.534874	-0.488559	-0.352903
Aldh5A1	0.399256	0.396709	-0.566579	-0.525183	-0.410366
Ndufs3	0.221887	0.614007	-0.543169	-0.510438	-0.52982
Kif1A	0.204256	0.568563	-0.62943	-0.593137	-0.559586
Canx	0.336609	0.541345	-0.603144	-0.588248	-0.617796
Slc39A7	0.338481	0.453864	-0.661353	-0.628298	-0.544218
Glud1	0.573824	0.414056	-0.59954	-0.643227	-0.80824
Ywhaq	0.558753	0.433554	-0.586916	-0.637553	-0.837845
Ampd2	0.43584	0.465952	-0.677319	-0.700722	-0.804474
Kcnj10	0.417448	0.480204	-0.668594	-0.701641	-0.846486
Ddx3X	0.270875	0.520976	-0.614704	-0.669162	-0.92028
Eif3L	0.170367	0.60018	-0.639799	-0.656302	-0.811323
Prdx3	0.162569	0.502245	-0.68166	-0.71548	-0.875189
Gdap1	0.217517	0.341328	-0.6834	-0.746874	-0.93345
Cpt1A	0.365111	0.290363	-0.60991	-0.703988	-0.985443
Slc25A25	0.36695	0.464609	-0.640316	-0.700765	-0.938591
Map7D2	0.404811	0.409506	-0.613836	-0.692478	-0.97269
Cntn2	0.335218	0.0636133	0.15075	-0.014513	-0.624777
Hba-A1	0.435448	-0.0782733	0.105263	-0.0641441	-0.612387
Coro1C	0.340862	0.219907	0.0169836	-0.140991	-0.761967
Eprs	0.46541	0.139541	-0.0381215	-0.201238	-0.787555
Mag	0.184864	0.0861587	-0.100856	-0.244974	-0.735191
Bcas1	0.0762179	-0.17477	-0.0114515	-0.144176	-0.506646
Mff	-0.132379	0.0697867	0.0140606	-0.0993209	-0.515546
Acadvl	-0.0899521	0.0358286	0.00953736	-0.108988	-0.525413
Rhot1	0.0109459	0.0243352	-0.236392	-0.348982	-0.676905
Ociad1	-0.0764946	0.0537052	-0.383961	-0.467111	-0.674724
Etfdh	0.150011	0.270393	-0.246074	-0.371536	-0.844793
Hist1H2Ak	0.0307485	0.160536	-0.27751	-0.388952	-0.762066
Hist1H2Bf	0.145258	0.134696	-0.304522	-0.427132	-0.81688
Erlin2	0.105485	0.435689	-0.250487	-0.362528	-0.863336
Mt-Co2	0.166135	0.407991	-0.286069	-0.401629	-0.89179
Ndufa13	0.0854025	0.514296	-0.285947	-0.385855	-0.872202
Atp5F1	0.0136345	0.537804	-0.33742	-0.421605	-0.854522
Rpl15	-0.0528204	0.294792	-0.596424	-0.646092	-0.794007
Ndufb10	0.132922	0.293629	-0.383239	-0.491235	-0.882499
Slc2A1	0.210192	0.439782	-0.444149	-0.540891	-0.941667
Idh3B	0.181167	0.348919	-0.431013	-0.534612	-0.922406
Ikbkap	0.0999574	0.197961	-0.757756	-0.657693	-0.21882
Caskin1	-0.103538	-0.00330206	-0.864802	-0.778471	-0.275248
Fus	-0.0750597	0.0379902	-0.885242	-0.835726	-0.467941
Ddx39B	-0.152386	0.483261	-0.664008	-0.568274	-0.298185
Hsd17B10	0.0787874	0.447451	-0.787433	-0.740126	-0.580146
Hsd17B11	-0.159369	0.52389	-0.69644	-0.662892	-0.610601
Rpl19	-0.167696	0.352557	-0.788007	-0.725908	-0.480391
Mecp2	-0.240233	0.485573	-0.494588	-0.518995	-0.695826
Gfap	-0.34494	0.471925	-0.513148	-0.51088	-0.590332
H2Afy	-0.22312	0.409748	-0.363658	-0.41981	-0.701759
Erc2	-0.263275	0.453136	-0.43709	-0.471033	-0.680383
Rpl13	-0.249456	0.373718	-0.428456	-0.470874	-0.675561
Hist1H4D	0.0832492	-0.235379	-0.600125	-0.667649	-0.638676
Hnrnpu	-0.204819	-0.106423	-0.397251	-0.449762	-0.484354
Slc16A1	-0.140137	-0.0458383	-0.515101	-0.564623	-0.584932
Gapdh	-0.269184	0.157342	-0.430603	-0.472427	-0.580146
Ppap2B	-0.151713	0.0996661	-0.537391	-0.583935	-0.65282
Cyb5R1	-0.266243	0.153692	-0.563965	-0.580883	-0.570425
Ckb	0.880563	-0.239674	-0.045797	-0.107207	-0.175698
St13	0.904923	-0.204892	-0.0109299	-0.101936	-0.292758
Gsr	0.91046	-0.338057	0.00211171	-0.126842	-0.38925
Aldh1A1	0.955686	-0.365556	-0.122727	-0.213837	-0.305503
Decr1	0.922768	-0.50786	-0.0388448	-0.147912	-0.258867
Uggt1	0.950224	-0.474871	-0.11371	-0.207325	-0.261797
Inpp4A	0.941392	-0.510487	-0.177433	-0.248132	-0.19469
Csrp1	0.93675	-0.305299	-0.22592	-0.285231	-0.271732
Ttyh1	0.956936	-0.353457	-0.234941	-0.303188	-0.295732
Sparcl1	0.932704	-0.407156	-0.235292	-0.288916	-0.209488
Arhgap26	0.941513	-0.40063	-0.305245	-0.356089	-0.252593
Slc25A3	0.724202	-0.483654	0.0059525	-0.150914	-0.448033
Lpgat1	0.658118	-0.562795	-0.181666	-0.329839	-0.517945
Slc4A1	0.644544	-0.395049	-0.219386	-0.376931	-0.660853
Septin4	0.954145	-0.385778	-0.210003	-0.342564	-0.542227
Acadl	0.994334	-0.386833	-0.303394	-0.396197	-0.438275
Epb4.1	0.984908	-0.493435	-0.284385	-0.391704	-0.440517
Inpp5A	0.993229	-0.461305	-0.308446	-0.409652	-0.445929
Syt2	0.987244	-0.473139	-0.29639	-0.405981	-0.468244
Ckap4	0.893534	-0.668848	-0.160422	-0.276081	-0.308841
Atp2A3	0.932399	-0.675109	-0.24722	-0.339487	-0.268764
Cacna1A	0.964278	-0.566754	-0.287276	-0.363623	-0.276486
Grid2Ip	0.954323	-0.629921	-0.292016	-0.374981	-0.281309
Ank1	0.977697	-0.50608	-0.248434	-0.357402	-0.415305
Arhgef33	0.948888	-0.528752	-0.206122	-0.329234	-0.435694
Kcnc3	0.931467	-0.579306	-0.227705	-0.35144	-0.432829
Asph	0.976981	-0.503682	-0.274074	-0.355943	-0.317926
Cacng2	0.969176	-0.577999	-0.277831	-0.379033	-0.372302
Slc1A6-2	0.969739	-0.563535	-0.252277	-0.345311	-0.323969
Itpr1	0.968612	-0.567922	-0.249459	-0.348074	-0.344195
Calr	0.927234	-0.573385	-0.409587	-0.453377	-0.224852
Hcn2	0.946098	-0.654707	-0.378841	-0.450056	-0.284782
Myh10	0.884868	-0.711403	-0.321516	-0.368908	-0.114821
Ablim1	0.921653	-0.592867	-0.312109	-0.361078	-0.165748
Ndrg3	0.869616	-0.510628	-0.382327	-0.400707	-0.122876
Syne1	0.775993	-0.778882	-0.313575	-0.424829	-0.359138
Sptb	0.802851	-0.807248	-0.364585	-0.462271	-0.325448
Car8	0.938415	-0.639553	-0.300487	-0.410157	-0.399801
Rtn1-1a	0.910172	-0.643539	-0.396254	-0.510358	-0.48986
Homer3	0.972822	-0.570108	-0.349557	-0.454261	-0.444735
Lgi3	0.932977	-0.608188	-0.344176	-0.461613	-0.480217
Ak4	0.439139	-0.353975	-0.564201	-0.479608	0.109192
Mt-Co1	0.423659	-0.213256	-0.515948	-0.428392	0.0962155
Ubap2L	0.428748	-0.302451	-0.508938	-0.421726	0.139219
Gabbr1	0.407158	-0.594944	-0.575113	-0.496658	0.179287
Prodh	0.525914	-0.3828	-0.343909	-0.276975	0.212524
Rpl6	0.433565	-0.455038	-0.436902	-0.353459	0.243967
Rpl14	0.379001	-0.446811	-0.505526	-0.413526	0.224743
Vapa	0.713033	-0.165113	-0.328312	-0.307118	-0.0655896
Fh1	0.791215	-0.235981	-0.374988	-0.370627	-0.140858
Ganab	0.828467	-0.363029	-0.535128	-0.535284	-0.224128
Agpat3	0.847153	-0.346254	-0.404383	-0.41303	-0.169775
Hibadh	0.803005	-0.276432	-0.473607	-0.468374	-0.1931
Farsb	0.614886	-0.182155	-0.375047	-0.327316	0.0197899
Ddx1	0.535745	-0.193738	-0.424068	-0.358	0.0658851
Etfa	0.608944	-0.220515	-0.483796	-0.431304	-0.024486
Acat1	0.551259	-0.152846	-0.529803	-0.467178	-0.0460275
Ppib	0.583914	-0.418853	-0.582113	-0.524061	0.0122608
Adgrl3	0.684794	-0.415212	-0.467839	-0.430801	0.00751142
Septin2	0.67342	-0.44711	-0.43254	-0.39412	0.0537451
Mtch2	0.682892	-0.457902	-0.439185	-0.402966	0.0441487
Usmg5	0.762409	-0.639524	-0.617739	-0.611732	-0.139635
Grm1	0.923909	-0.627076	-0.510512	-0.559018	-0.297633
Acad8	0.894986	-0.753459	-0.431932	-0.510601	-0.314883
Glg1	0.846802	-0.77914	-0.542496	-0.600439	-0.297717
Kctd12	0.744264	-0.781918	-0.532321	-0.620385	-0.422044
Add3	0.890677	-0.669353	-0.601942	-0.650055	-0.346797
Atp2B3	0.821897	-0.727778	-0.661166	-0.704836	-0.347923
Ank2	0.64803	-0.50819	-0.836567	-0.815266	-0.297736
Tmcc2	0.374372	-0.669732	-0.581486	-0.654767	-0.452478
Rpl5	0.341037	-0.574509	-0.586227	-0.667096	-0.531527
Map4 isoform 1	0.178059	-0.659414	-0.748336	-0.685664	0.00368699
Cpne6	0.442343	-0.864952	-0.595138	-0.569489	0.0541393
Slc44A1	0.443094	-0.885776	-0.590989	-0.611913	-0.135876
Shisa6	0.541777	-0.851677	-0.645271	-0.676914	-0.235867
Lta4H	0.737929	0.244346	0.0326621	-0.0548329	-0.445656
Uqcrb	0.771643	0.201078	-0.119535	-0.179856	-0.422142
Ldhb	0.843947	-0.0345796	0.0769273	-0.0370249	-0.402558
Hbb-bt	0.743897	0.0491603	0.080587	-0.0713054	-0.603626
Cox5A	0.659941	0.282101	0.07181	-0.0639052	-0.644053
Ndufs6	0.606795	0.252445	0.0820151	-0.068497	-0.688876
Atp5A1	0.898451	-0.116389	-0.115155	-0.186812	-0.32593
Usp9X	0.902659	-0.0644138	-0.141702	-0.221214	-0.402679
Acad9	0.947727	-0.174738	-0.150043	-0.25063	-0.451049
Acsl6	0.878586	0.038065	-0.155039	-0.240513	-0.484084
Uqcrc1	0.908898	-0.109488	-0.0757217	-0.20126	-0.533132
Atp5B	0.866918	-0.0810248	-0.0877319	-0.232224	-0.637921
Cdc42	0.87111	-0.135915	-0.0922635	-0.240314	-0.63261
Pfkm	0.942732	-0.105718	-0.20422	-0.305909	-0.526897
Serpina3K	0.923351	-0.113571	-0.125163	-0.248443	-0.558319
Alb	0.923017	-0.109369	-0.156495	-0.284051	-0.602264
Ndufa6	0.743329	0.0920479	-0.108181	-0.134813	-0.220135
Uqcrq	0.820858	0.0320903	-0.14749	-0.194069	-0.308196
Cadm4	0.788701	0.117388	-0.237607	-0.274585	-0.372305
Atp5O	0.807392	0.0686737	-0.26941	-0.303908	-0.363614
Calb2	0.830696	0.162799	-0.15774	-0.260354	-0.616365
Aldh7A1	0.797881	0.212829	-0.228608	-0.298046	-0.54818
Fkbp4	0.790466	0.210068	-0.322589	-0.378249	-0.557855
Phgdh	0.795215	0.175427	-0.336931	-0.384016	-0.516077
Hdhd2	0.803816	0.135205	-0.390048	-0.430121	-0.507661
Auh	0.848327	0.105595	-0.414015	-0.47315	-0.594435
Cat	0.897018	-0.0737782	-0.44661	-0.493691	-0.486761
Hpcal1	0.878154	-0.010307	-0.469883	-0.518235	-0.538026
Cadm3	0.883406	-0.0939574	-0.317622	-0.360075	-0.361283
Vamp1	0.855115	-0.171017	-0.375756	-0.396021	-0.275413
Atp5J2	0.893666	-0.129446	-0.430377	-0.46838	-0.410805
Asrgl1	0.854407	-0.0326583	-0.376372	-0.410449	-0.396566
Pdia3	0.834781	-0.0396213	-0.419219	-0.44281	-0.380585
Hsd17B12	0.605764	0.280609	-0.504777	-0.496732	-0.453142
Capn2	0.732898	0.111963	-0.553671	-0.56106	-0.479992
Uqcrfs1	0.667919	-0.0460711	-0.518211	-0.487784	-0.221309
Atp5C1	0.652553	0.0679785	-0.532403	-0.508179	-0.309278
Hspa5	0.796993	-0.0562507	-0.539596	-0.546837	-0.39353
Abcb7	0.718501	-0.0403526	-0.610058	-0.595668	-0.361258
Mthfd1	0.756199	-0.18514	-0.79615	-0.797665	-0.505684
Acadm	0.82565	-0.0465677	-0.646128	-0.671602	-0.556285
Fam213A	0.71709	0.0687686	-0.682173	-0.685876	-0.541874
Spr	0.678991	0.0583465	-0.772717	-0.77384	-0.594952
Hepacam	0.954908	-0.266744	-0.523316	-0.580495	-0.50224
Erp29	0.894792	-0.228704	-0.525283	-0.554173	-0.39892
Farsa	0.835232	-0.283808	-0.589003	-0.593999	-0.320182
Lxn	0.880647	-0.286026	-0.578062	-0.598997	-0.379178
Map4 isoform 2	0.951059	-0.446772	-0.610206	-0.704389	-0.649322
Tst	0.92315	-0.478021	-0.659834	-0.749111	-0.652212
Grid2	0.956939	-0.484657	-0.398494	-0.52063	-0.595032
Kcnc1	0.984789	-0.385428	-0.461473	-0.570631	-0.628825
Stim1	0.965946	-0.474846	-0.486424	-0.543947	-0.384513
Cep76	0.954585	-0.554751	-0.541276	-0.63641	-0.554262
Gpr37L1	0.984246	-0.470739	-0.520893	-0.601729	-0.513024
Calb1	0.973825	-0.523283	-0.531382	-0.607188	-0.476244
Sfxn5	0.83836	0.00254433	-0.354178	-0.491981	-0.846216
Nrxn2	0.865004	-0.0158887	-0.494001	-0.613452	-0.862788
Ndrg2	0.891791	0.0377757	-0.452208	-0.526725	-0.65917
Atp1B2	0.870014	0.0945052	-0.444234	-0.529211	-0.723997
Pa2G4	0.840603	0.103738	-0.535302	-0.598413	-0.702126
Rhog	0.824663	0.153379	-0.498214	-0.585679	-0.802196
Slc7A5	0.828304	0.142316	-0.516568	-0.599766	-0.792508
Abhd16A	0.847231	-0.31288	-0.243445	-0.397893	-0.696833
Pitpnm1	0.84821	-0.404124	-0.302928	-0.45212	-0.67862
Aldoc	0.958794	-0.153498	-0.380363	-0.457522	-0.531271
Acsbg1	0.987732	-0.285033	-0.321522	-0.433554	-0.580201
Psap	0.928848	-0.143848	-0.264935	-0.398516	-0.694591
Plcb4	0.969446	-0.245233	-0.399498	-0.518803	-0.688209
Ahcyl1	0.948965	-0.180269	-0.352192	-0.478486	-0.712011
Rmdn3	0.949248	-0.19555	-0.378281	-0.504305	-0.723719
Slc20A2	0.938571	-0.170764	-0.43288	-0.555903	-0.762793
Mtss1L	0.948144	-0.206058	-0.495653	-0.610257	-0.757656
Hsd17B4	0.945743	-0.278231	-0.479607	-0.6018	-0.746969
Gstm1	0.901083	-0.221048	-0.70775	-0.761384	-0.646592
Slc27A1	0.91461	-0.142972	-0.607531	-0.662784	-0.612315
Slc1a3	0.95081	-0.206676	-0.589237	-0.664295	-0.655825
Etfb	0.78944	-0.19931	-0.853413	-0.906606	-0.766141
Map7D1	0.865667	-0.187292	-0.764594	-0.82786	-0.746724
Ahcyl2	0.835935	-0.285054	-0.726782	-0.82568	-0.830905
Pcdhga12	0.647386	-0.265496	-0.733434	-0.837793	-0.872538
Cyc1	0.697943	-0.394483	-0.67252	-0.78466	-0.802864
Plxnb1	0.586619	-0.395788	-0.751998	-0.844779	-0.780444
Rftn2	0.634644	0.239875	-0.745472	-0.789922	-0.843318
Mccc2	0.724693	0.25952	-0.587529	-0.648905	-0.804793
Hadha	0.77778	0.136174	-0.609465	-0.700652	-0.895421
Atp1A2	0.708032	0.192665	-0.681117	-0.754906	-0.900035
Hadh	0.793557	0.0499013	-0.721081	-0.773806	-0.773966
Aldh3A2	0.744541	0.0364223	-0.682185	-0.782126	-0.945054
Ndufv3	0.673412	-0.0749138	-0.652455	-0.770088	-0.95238
Slc4A4	0.801641	-0.0323811	-0.739295	-0.820788	-0.876314
Nefh	0.761079	-0.0459594	-0.728025	-0.823883	-0.925221
Trpm3	0.770836	-0.0641823	-0.757513	-0.845524	-0.90506
Slc25A4	0.332072	-0.209971	-0.986553	-0.983602	-0.628112
Gnaq	0.290044	-0.318464	-0.976438	-0.950594	-0.474474
Cntnap1	0.392937	-0.440177	-0.946158	-0.950071	-0.52523
Plxna1	0.37013	-0.379361	-0.952528	-0.960818	-0.576223
Trim2	0.413299	0.12287	-0.832871	-0.78204	-0.448889
Slc25A20	0.110469	0.164849	-0.928002	-0.888491	-0.594863
Vdac2	0.389424	0.26317	-0.876567	-0.877086	-0.766802
Cds2	0.299986	0.038281	-0.964506	-0.965143	-0.736766
Rrbp1	0.55201	0.0455509	-0.923007	-0.927558	-0.719988
Echs1	0.508389	-0.0918308	-0.975879	-0.969293	-0.652066
Anxa6	0.556862	-0.0215803	-0.846935	-0.918742	-0.925431
Rps25	0.604004	-0.120009	-0.929601	-0.974613	-0.82686
Gja1	0.668036	-0.0234721	-0.892973	-0.926719	-0.791299
Rps3A1	0.705355	-0.062637	-0.868429	-0.923129	-0.845842

## Sheet: Legend
	a	Gene name: Official gene symbol assigned to a given amino acid sequence by the NCBI/RefSeq database.
	b	CB - Cerebellum
	c	Hyp - Hypothalamus
	d	Cortex - Cortical regions. * Average values for all cortical regions examined in this study: CxF (frontal cortex), CxM (Medial cortex), CxCA (Caudal cortex).
	e	ST - Striatum
	f	HIC - Hippocampus
