# Supplementary material for: Regional Diversity in the Postsynaptic Proteome of the Mouse Brain
Source: Proteomes. 2018 Aug 1;6(3):31. doi: 10.3390/proteomes6030031 (PMC6161190; doi:10.3390/proteomes6030031)
Supplement: Supplementary file 1 [file proteomes-06-00031-s001.zip › SUPPL/Supplementary Table 7_Functional Enrichment of ABI and Roy Correlates by Brain region.xlsx]

## Sheet: S7(A) CB_enrich corr ABI & Roy
	Supplemental Table 7(A): Functional enrichment of correlated (R >= 0.6) synaptic protein abundances and ABI mouse brain connectivity data in the cerebellum.
BP	ID	Description	GeneRatio	BgRatio	pvalue	p.adjust	qvalue	geneID
	GO:0046128	purine ribonucleoside metabolic process	21/221	263/23262	9.90347e-14	1.47859e-10	1.18834e-10	Park7/Atp5h/Cox5b/Ogdh/Atp5k/Uqcrc2/Uqcrb/Cox5a/Ndufs6/Atp5a1/Uqcrc1/Atp5b/Pfkm/Atp5o/Atp5j2/Atp5c1/Aldoc/Ahcyl1/Ahcyl2/Mccc2/Atp1a2
	GO:0042278	purine nucleoside metabolic process	21/221	267/23262	1.33207e-13	1.47859e-10	1.18834e-10	Park7/Atp5h/Cox5b/Ogdh/Atp5k/Uqcrc2/Uqcrb/Cox5a/Ndufs6/Atp5a1/Uqcrc1/Atp5b/Pfkm/Atp5o/Atp5j2/Atp5c1/Aldoc/Ahcyl1/Ahcyl2/Mccc2/Atp1a2
	GO:0046034	ATP metabolic process	18/221	190/23262	3.32729e-13	2.00632e-10	1.61247e-10	Park7/Atp5h/Cox5b/Ogdh/Atp5k/Uqcrc2/Uqcrb/Cox5a/Ndufs6/Atp5a1/Uqcrc1/Atp5b/Pfkm/Atp5o/Atp5j2/Atp5c1/Aldoc/Atp1a2
	GO:0009119	ribonucleoside metabolic process	21/221	281/23262	3.61498e-13	2.00632e-10	1.61247e-10	Park7/Atp5h/Cox5b/Ogdh/Atp5k/Uqcrc2/Uqcrb/Cox5a/Ndufs6/Atp5a1/Uqcrc1/Atp5b/Pfkm/Atp5o/Atp5j2/Atp5c1/Aldoc/Ahcyl1/Ahcyl2/Mccc2/Atp1a2
	GO:0009116	nucleoside metabolic process	21/221	295/23262	9.27392e-13	4.11762e-10	3.30933e-10	Park7/Atp5h/Cox5b/Ogdh/Atp5k/Uqcrc2/Uqcrb/Cox5a/Ndufs6/Atp5a1/Uqcrc1/Atp5b/Pfkm/Atp5o/Atp5j2/Atp5c1/Aldoc/Ahcyl1/Ahcyl2/Mccc2/Atp1a2
	GO:0009205	purine ribonucleoside triphosphate metabolic process	18/221	208/23262	1.5729e-12	5.81974e-10	4.67731e-10	Park7/Atp5h/Cox5b/Ogdh/Atp5k/Uqcrc2/Uqcrb/Cox5a/Ndufs6/Atp5a1/Uqcrc1/Atp5b/Pfkm/Atp5o/Atp5j2/Atp5c1/Aldoc/Atp1a2
	GO:0009199	ribonucleoside triphosphate metabolic process	18/221	211/23262	2.00725e-12	6.02924e-10	4.84569e-10	Park7/Atp5h/Cox5b/Ogdh/Atp5k/Uqcrc2/Uqcrb/Cox5a/Ndufs6/Atp5a1/Uqcrc1/Atp5b/Pfkm/Atp5o/Atp5j2/Atp5c1/Aldoc/Atp1a2
	GO:0009167	purine ribonucleoside monophosphate metabolic process	18/221	215/23262	2.76142e-12	6.02924e-10	4.84569e-10	Park7/Atp5h/Cox5b/Ogdh/Atp5k/Uqcrc2/Uqcrb/Cox5a/Ndufs6/Atp5a1/Uqcrc1/Atp5b/Pfkm/Atp5o/Atp5j2/Atp5c1/Aldoc/Atp1a2
	GO:1901657	glycosyl compound metabolic process	21/221	313/23262	2.89182e-12	6.02924e-10	4.84569e-10	Park7/Atp5h/Cox5b/Ogdh/Atp5k/Uqcrc2/Uqcrb/Cox5a/Ndufs6/Atp5a1/Uqcrc1/Atp5b/Pfkm/Atp5o/Atp5j2/Atp5c1/Aldoc/Ahcyl1/Ahcyl2/Mccc2/Atp1a2
	GO:0009126	purine nucleoside monophosphate metabolic process	18/221	216/23262	2.98746e-12	6.02924e-10	4.84569e-10	Park7/Atp5h/Cox5b/Ogdh/Atp5k/Uqcrc2/Uqcrb/Cox5a/Ndufs6/Atp5a1/Uqcrc1/Atp5b/Pfkm/Atp5o/Atp5j2/Atp5c1/Aldoc/Atp1a2
	GO:0009144	purine nucleoside triphosphate metabolic process	18/221	216/23262	2.98746e-12	6.02924e-10	4.84569e-10	Park7/Atp5h/Cox5b/Ogdh/Atp5k/Uqcrc2/Uqcrb/Cox5a/Ndufs6/Atp5a1/Uqcrc1/Atp5b/Pfkm/Atp5o/Atp5j2/Atp5c1/Aldoc/Atp1a2
	GO:0009161	ribonucleoside monophosphate metabolic process	18/221	218/23262	3.49218e-12	6.46053e-10	5.19232e-10	Park7/Atp5h/Cox5b/Ogdh/Atp5k/Uqcrc2/Uqcrb/Cox5a/Ndufs6/Atp5a1/Uqcrc1/Atp5b/Pfkm/Atp5o/Atp5j2/Atp5c1/Aldoc/Atp1a2
	GO:0009123	nucleoside monophosphate metabolic process	18/221	225/23262	5.95445e-12	1.01684e-09	8.1723e-10	Park7/Atp5h/Cox5b/Ogdh/Atp5k/Uqcrc2/Uqcrb/Cox5a/Ndufs6/Atp5a1/Uqcrc1/Atp5b/Pfkm/Atp5o/Atp5j2/Atp5c1/Aldoc/Atp1a2
	GO:0009141	nucleoside triphosphate metabolic process	18/221	234/23262	1.15036e-11	1.82414e-09	1.46606e-09	Park7/Atp5h/Cox5b/Ogdh/Atp5k/Uqcrc2/Uqcrb/Cox5a/Ndufs6/Atp5a1/Uqcrc1/Atp5b/Pfkm/Atp5o/Atp5j2/Atp5c1/Aldoc/Atp1a2
	GO:0015672	monovalent inorganic cation transport	23/221	418/23262	1.48304e-11	2.1949e-09	1.76404e-09	Atp1a1/Park7/Atp5h/Cox5b/Atp5k/Ywhah/Atp1b3/Ank1/Kcnc3/Hcn2/Ank2/Atp5a1/Atp5b/Atp5o/Atp5j2/Atp5c1/Kcnc1/Atp1b2/Plcb4/Ahcyl1/Slc20a2/Atp1a2/Slc4a4
	GO:0072521	purine-containing compound metabolic process	24/221	469/23262	2.37181e-11	3.29088e-09	2.64488e-09	Park7/Atp5h/Atp2b2/Cox5b/Ogdh/Atp5k/Cacnb4/Uqcrc2/Uqcrb/Cox5a/Ndufs6/Atp5a1/Uqcrc1/Atp5b/Pfkm/Atp5o/Atp5j2/Atp5c1/Mthfd1/Aldoc/Ahcyl1/Ahcyl2/Mccc2/Atp1a2
	GO:0044282	small molecule catabolic process	18/221	246/23262	2.64788e-11	3.45782e-09	2.77904e-09	Park7/Slc27a4/Oat/Decr1/Acadl/Inpp5a/Hibadh/Etfa/Acad8/Acad9/Pfkm/Auh/Asrgl1/Acadm/Hsd17b4/Etfb/Hadha/Hadh
	GO:0009062	fatty acid catabolic process	12/221	85/23262	2.86587e-11	3.53457e-09	2.84073e-09	Slc27a4/Decr1/Acadl/Etfa/Acad8/Acad9/Auh/Acadm/Hsd17b4/Etfb/Hadha/Hadh
	GO:0046395	carboxylic acid catabolic process	15/221	161/23262	4.18499e-11	4.88983e-09	3.92995e-09	Slc27a4/Oat/Decr1/Acadl/Hibadh/Etfa/Acad8/Acad9/Auh/Asrgl1/Acadm/Hsd17b4/Etfb/Hadha/Hadh
	GO:0006635	fatty acid beta-oxidation	11/221	70/23262	5.87104e-11	6.51685e-09	5.23758e-09	Decr1/Acadl/Etfa/Acad8/Acad9/Auh/Acadm/Hsd17b4/Etfb/Hadha/Hadh
	GO:0072329	monocarboxylic acid catabolic process	12/221	96/23262	1.24163e-10	1.31258e-08	1.05492e-08	Slc27a4/Decr1/Acadl/Etfa/Acad8/Acad9/Auh/Acadm/Hsd17b4/Etfb/Hadha/Hadh
	GO:0098662	inorganic cation transmembrane transport	23/221	470/23262	1.53239e-10	1.54632e-08	1.24277e-08	Atp1a1/Atp5h/Atp2b2/Cox5b/Atp5k/Cacnb4/Ywhah/Atp1b3/Atp2a3/Cacna1a/Kcnc3/Cacng2/Itpr1/Hcn2/Ank2/Atp5a1/Atp5b/Atp5o/Atp5c1/Kcnc1/Stim1/Atp1b2/Atp1a2
	GO:0016054	organic acid catabolic process	15/221	177/23262	1.6146e-10	1.55844e-08	1.25252e-08	Slc27a4/Oat/Decr1/Acadl/Hibadh/Etfa/Acad8/Acad9/Auh/Asrgl1/Acadm/Hsd17b4/Etfb/Hadha/Hadh
	GO:0006163	purine nucleotide metabolic process	22/221	433/23262	1.9337e-10	1.78868e-08	1.43756e-08	Park7/Atp5h/Atp2b2/Cox5b/Ogdh/Atp5k/Cacnb4/Uqcrc2/Uqcrb/Cox5a/Ndufs6/Atp5a1/Uqcrc1/Atp5b/Pfkm/Atp5o/Atp5j2/Atp5c1/Mthfd1/Aldoc/Mccc2/Atp1a2
	GO:0098655	cation transmembrane transport	23/221	496/23262	4.38754e-10	3.89614e-08	3.13132e-08	Atp1a1/Atp5h/Atp2b2/Cox5b/Atp5k/Cacnb4/Ywhah/Atp1b3/Atp2a3/Cacna1a/Kcnc3/Cacng2/Itpr1/Hcn2/Ank2/Atp5a1/Atp5b/Atp5o/Atp5c1/Kcnc1/Stim1/Atp1b2/Atp1a2
	GO:0015992	proton transport	11/221	87/23262	6.59836e-10	5.63399e-08	4.52803e-08	Atp1a1/Park7/Atp5h/Cox5b/Atp5k/Atp5a1/Atp5b/Atp5o/Atp5j2/Atp5c1/Atp1a2
	GO:0009150	purine ribonucleotide metabolic process	21/221	421/23262	7.12226e-10	5.85608e-08	4.70652e-08	Park7/Atp5h/Atp2b2/Cox5b/Ogdh/Atp5k/Cacnb4/Uqcrc2/Uqcrb/Cox5a/Ndufs6/Atp5a1/Uqcrc1/Atp5b/Pfkm/Atp5o/Atp5j2/Atp5c1/Aldoc/Mccc2/Atp1a2
	GO:0006818	hydrogen transport	11/221	88/23262	7.47866e-10	5.92951e-08	4.76553e-08	Atp1a1/Park7/Atp5h/Cox5b/Atp5k/Atp5a1/Atp5b/Atp5o/Atp5j2/Atp5c1/Atp1a2
	GO:0015985	energy coupled proton transport, down electrochemical gradient	7/221	22/23262	9.59697e-10	7.10175e-08	5.70767e-08	Atp5h/Cox5b/Atp5k/Atp5a1/Atp5b/Atp5o/Atp5c1
	GO:0015986	ATP synthesis coupled proton transport	7/221	22/23262	9.59697e-10	7.10175e-08	5.70767e-08	Atp5h/Cox5b/Atp5k/Atp5a1/Atp5b/Atp5o/Atp5c1
	GO:0009259	ribonucleotide metabolic process	21/221	429/23262	9.99009e-10	7.15419e-08	5.74981e-08	Park7/Atp5h/Atp2b2/Cox5b/Ogdh/Atp5k/Cacnb4/Uqcrc2/Uqcrb/Cox5a/Ndufs6/Atp5a1/Uqcrc1/Atp5b/Pfkm/Atp5o/Atp5j2/Atp5c1/Aldoc/Mccc2/Atp1a2
	GO:0019693	ribose phosphate metabolic process	21/221	441/23262	1.63602e-09	1.11128e-07	8.93135e-08	Park7/Atp5h/Atp2b2/Cox5b/Ogdh/Atp5k/Cacnb4/Uqcrc2/Uqcrb/Cox5a/Ndufs6/Atp5a1/Uqcrc1/Atp5b/Pfkm/Atp5o/Atp5j2/Atp5c1/Aldoc/Mccc2/Atp1a2
	GO:1902600	hydrogen ion transmembrane transport	9/221	53/23262	1.65191e-09	1.11128e-07	8.93135e-08	Atp1a1/Atp5h/Cox5b/Atp5k/Atp5a1/Atp5b/Atp5o/Atp5c1/Atp1a2
	GO:0006875	cellular metal ion homeostasis	22/221	489/23262	1.8785e-09	1.22655e-07	9.85778e-08	Atp1a1/Atp2b2/Cacnb4/Atp1b3/Vapb/Immt/Pygm/Atp2a3/Cacna1a/Asph/Itpr1/Grm1/Atp2b3/Ank2/Calb2/Abcb7/Stim1/Calb1/Atp1b2/Rmdn3/Atp1a2/Gja1
	GO:0019395	fatty acid oxidation	11/221	99/23262	2.68839e-09	1.7052e-07	1.37047e-07	Decr1/Acadl/Etfa/Acad8/Acad9/Auh/Acadm/Hsd17b4/Etfb/Hadha/Hadh
	GO:0034440	lipid oxidation	11/221	101/23262	3.33406e-09	2.056e-07	1.65241e-07	Decr1/Acadl/Etfa/Acad8/Acad9/Auh/Acadm/Hsd17b4/Etfb/Hadha/Hadh
	GO:0006754	ATP biosynthetic process	8/221	45/23262	9.31473e-09	5.58884e-07	4.49174e-07	Atp5h/Cox5b/Atp5k/Atp5a1/Atp5b/Atp5o/Atp5j2/Atp5c1
	GO:0044242	cellular lipid catabolic process	13/221	174/23262	1.27698e-08	7.46026e-07	5.9958e-07	Slc27a4/Dagla/Decr1/Acadl/Etfa/Acad8/Acad9/Auh/Acadm/Hsd17b4/Etfb/Hadha/Hadh
	GO:0006631	fatty acid metabolic process	18/221	366/23262	1.53524e-08	8.73904e-07	7.02355e-07	Slc27a4/Dagla/Decr1/Acadl/Etfa/Acad8/Lta4h/Ndufs6/Acad9/Acsl6/Auh/Acadm/Acsbg1/Hsd17b4/Slc27a1/Etfb/Hadha/Hadh
	GO:0051262	protein tetramerization	12/221	147/23262	1.74279e-08	9.67247e-07	7.77375e-07	Aldh1a1/Decr1/Acadl/Kcnc3/Fh1/Farsb/Pfkm/Cat/Acadm/Farsa/Kcnc1/Aldoc
	GO:0030258	lipid modification	13/221	180/23262	1.91728e-08	1.03814e-06	8.34351e-07	Efr3b/Sacm1l/Decr1/Acadl/Etfa/Acad8/Acad9/Auh/Acadm/Hsd17b4/Etfb/Hadha/Hadh
	GO:0033539	fatty acid beta-oxidation using acyl-CoA dehydrogenase	6/221	20/23262	2.38276e-08	1.25946e-06	1.01222e-06	Acadl/Etfa/Acad8/Acad9/Acadm/Etfb
	GO:0015980	energy derivation by oxidation of organic compounds	14/221	220/23262	2.69795e-08	1.39289e-06	1.11947e-06	Park7/Cox5b/Ogdh/Uqcrc2/Pygm/Fh1/Uqcrb/Cox5a/Ndufs6/Uqcrc1/Pfkm/Cat/Acadm/Slc1a3
	GO:0006874	cellular calcium ion homeostasis	18/221	387/23262	3.60031e-08	1.81652e-06	1.45993e-06	Atp2b2/Cacnb4/Vapb/Immt/Pygm/Atp2a3/Cacna1a/Asph/Itpr1/Grm1/Atp2b3/Ank2/Calb2/Stim1/Calb1/Rmdn3/Atp1a2/Gja1
	GO:0009206	purine ribonucleoside triphosphate biosynthetic process	8/221	56/23262	5.61191e-08	2.76854e-06	2.22507e-06	Atp5h/Cox5b/Atp5k/Atp5a1/Atp5b/Atp5o/Atp5j2/Atp5c1
	GO:0055074	calcium ion homeostasis	18/221	401/23262	6.15956e-08	2.97266e-06	2.38912e-06	Atp2b2/Cacnb4/Vapb/Immt/Pygm/Atp2a3/Cacna1a/Asph/Itpr1/Grm1/Atp2b3/Ank2/Calb2/Stim1/Calb1/Rmdn3/Atp1a2/Gja1
	GO:0009145	purine nucleoside triphosphate biosynthetic process	8/221	57/23262	6.47516e-08	2.99476e-06	2.40688e-06	Atp5h/Cox5b/Atp5k/Atp5a1/Atp5b/Atp5o/Atp5j2/Atp5c1
	GO:0021695	cerebellar cortex development	8/221	57/23262	6.47516e-08	2.99476e-06	2.40688e-06	Atp2b2/Ogdh/Cacna1a/Myh10/Usp9x/Uqcrq/Hspa5/Grid2
	GO:0045333	cellular respiration	11/221	135/23262	7.08087e-08	3.20807e-06	2.57832e-06	Park7/Cox5b/Ogdh/Uqcrc2/Fh1/Uqcrb/Cox5a/Ndufs6/Uqcrc1/Cat/Slc1a3
	GO:0009201	ribonucleoside triphosphate biosynthetic process	8/221	58/23262	7.45023e-08	3.3079e-06	2.65856e-06	Atp5h/Cox5b/Atp5k/Atp5a1/Atp5b/Atp5o/Atp5j2/Atp5c1
	GO:0022904	respiratory electron transport chain	8/221	59/23262	8.54896e-08	3.72131e-06	2.99081e-06	Park7/Cox5b/Uqcrc2/Uqcrb/Cox5a/Ndufs6/Uqcrc1/Slc1a3
	GO:0072503	cellular divalent inorganic cation homeostasis	18/221	411/23262	8.91227e-08	3.80051e-06	3.05447e-06	Atp2b2/Cacnb4/Vapb/Immt/Pygm/Atp2a3/Cacna1a/Asph/Itpr1/Grm1/Atp2b3/Ank2/Calb2/Stim1/Calb1/Rmdn3/Atp1a2/Gja1
	GO:0042775	mitochondrial ATP synthesis coupled electron transport	7/221	40/23262	9.0733e-08	3.80051e-06	3.05447e-06	Park7/Cox5b/Uqcrc2/Uqcrb/Cox5a/Ndufs6/Uqcrc1
	GO:0042773	ATP synthesis coupled electron transport	7/221	43/23262	1.5308e-07	6.29328e-06	5.0579e-06	Park7/Cox5b/Uqcrc2/Uqcrb/Cox5a/Ndufs6/Uqcrc1
	GO:0034762	regulation of transmembrane transport	17/221	384/23262	1.76649e-07	7.09286e-06	5.70052e-06	Park7/Shank1/Cacnb4/Ywhah/Atp1b3/Cacna1a/Kcnc3/Cacng2/Hcn2/Ank2/Acsl6/Kcnc1/Stim1/Atp1b2/Ahcyl1/Atp1a2/Gja1
	GO:0009127	purine nucleoside monophosphate biosynthetic process	8/221	65/23262	1.85309e-07	7.09286e-06	5.70052e-06	Atp5h/Cox5b/Atp5k/Atp5a1/Atp5b/Atp5o/Atp5j2/Atp5c1
	GO:0009168	purine ribonucleoside monophosphate biosynthetic process	8/221	65/23262	1.85309e-07	7.09286e-06	5.70052e-06	Atp5h/Cox5b/Atp5k/Atp5a1/Atp5b/Atp5o/Atp5j2/Atp5c1
	GO:0022900	electron transport chain	8/221	65/23262	1.85309e-07	7.09286e-06	5.70052e-06	Park7/Cox5b/Uqcrc2/Uqcrb/Cox5a/Ndufs6/Uqcrc1/Slc1a3
	GO:0072507	divalent inorganic cation homeostasis	18/221	433/23262	1.93317e-07	7.2331e-06	5.81323e-06	Atp2b2/Cacnb4/Vapb/Immt/Pygm/Atp2a3/Cacna1a/Asph/Itpr1/Grm1/Atp2b3/Ank2/Calb2/Stim1/Calb1/Rmdn3/Atp1a2/Gja1
	GO:0006091	generation of precursor metabolites and energy	15/221	299/23262	1.95489e-07	7.2331e-06	5.81323e-06	Park7/Cox5b/Ogdh/Uqcrc2/Pygm/Fh1/Uqcrb/Cox5a/Ndufs6/Uqcrc1/Pfkm/Cat/Acadm/Aldoc/Slc1a3
	GO:0016042	lipid catabolic process	14/221	264/23262	2.57807e-07	9.38249e-06	7.54069e-06	Slc27a4/Dagla/Ywhah/Decr1/Acadl/Etfa/Acad8/Acad9/Auh/Acadm/Hsd17b4/Etfb/Hadha/Hadh
	GO:0009156	ribonucleoside monophosphate biosynthetic process	8/221	68/23262	2.6484e-07	9.48298e-06	7.62146e-06	Atp5h/Cox5b/Atp5k/Atp5a1/Atp5b/Atp5o/Atp5j2/Atp5c1
	GO:0009142	nucleoside triphosphate biosynthetic process	8/221	69/23262	2.97144e-07	1.04708e-05	8.41536e-06	Atp5h/Cox5b/Atp5k/Atp5a1/Atp5b/Atp5o/Atp5j2/Atp5c1
	GO:0009124	nucleoside monophosphate biosynthetic process	8/221	72/23262	4.15086e-07	1.43983e-05	1.15719e-05	Atp5h/Cox5b/Atp5k/Atp5a1/Atp5b/Atp5o/Atp5j2/Atp5c1
	GO:0034765	regulation of ion transmembrane transport	16/221	369/23262	5.41565e-07	1.82163e-05	1.46404e-05	Shank1/Cacnb4/Ywhah/Atp1b3/Cacna1a/Kcnc3/Cacng2/Hcn2/Ank2/Acsl6/Kcnc1/Stim1/Atp1b2/Ahcyl1/Atp1a2/Gja1
	GO:0042391	regulation of membrane potential	16/221	369/23262	5.41565e-07	1.82163e-05	1.46404e-05	Atp1a1/Park7/Shank1/Cacnb4/Ywhah/Atp1b3/Stx1b/Myh14/Cacna1a/Cacng2/Slc1a6/Hcn2/Ank2/Grid2/Atp1b2/Gja1
	GO:0051186	cofactor metabolic process	15/221	339/23262	9.60753e-07	3.18339e-05	2.55849e-05	Aldh1l1/Pdhx/Ogdh/Mpc1/Ank1/Sptb/Ldhb/Pfkm/Mthfd1/Spr/Aldoc/Ahcyl1/Hsd17b4/Ahcyl2/Mccc2
	GO:0006820	anion transport	16/221	392/23262	1.19923e-06	3.91092e-05	3.1432e-05	Mpc1/Slc27a4/Cacnb4/Ttyh1/Slc4a1/Cacna1a/Slc1a6/Sept2/Acsl6/Sfxn5/Slc7a5/Ahcyl1/Slc20a2/Slc27a1/Slc1a3/Slc4a4
	GO:0051259	protein oligomerization	18/221	492/23262	1.22938e-06	3.91092e-05	3.1432e-05	Oat/Stxbp3/St13/Aldh1a1/Decr1/Slc4a1/Acadl/Kcnc3/Fh1/Farsb/Kctd12/Pfkm/Cat/Acadm/Farsa/Kcnc1/Aldoc/Gja1
	GO:0042451	purine nucleoside biosynthetic process	8/221	83/23262	1.25079e-06	3.91092e-05	3.1432e-05	Atp5h/Cox5b/Atp5k/Atp5a1/Atp5b/Atp5o/Atp5j2/Atp5c1
	GO:0046129	purine ribonucleoside biosynthetic process	8/221	83/23262	1.25079e-06	3.91092e-05	3.1432e-05	Atp5h/Cox5b/Atp5k/Atp5a1/Atp5b/Atp5o/Atp5j2/Atp5c1
	GO:0015711	organic anion transport	13/221	265/23262	1.6663e-06	5.11148e-05	4.10809e-05	Mpc1/Slc27a4/Cacnb4/Slc4a1/Cacna1a/Slc1a6/Sept2/Acsl6/Sfxn5/Slc7a5/Slc27a1/Slc1a3/Slc4a4
	GO:0022898	regulation of transmembrane transporter activity	11/221	185/23262	1.6808e-06	5.11148e-05	4.10809e-05	Park7/Shank1/Cacnb4/Ywhah/Atp1b3/Cacng2/Ank2/Stim1/Atp1b2/Ahcyl1/Atp1a2
	GO:0036376	sodium ion export from cell	4/221	11/23262	2.48311e-06	7.3766e-05	5.92856e-05	Atp1a1/Atp1b3/Atp1b2/Atp1a2
	GO:0006119	oxidative phosphorylation	7/221	64/23262	2.49213e-06	7.3766e-05	5.92856e-05	Park7/Cox5b/Uqcrc2/Uqcrb/Cox5a/Ndufs6/Uqcrc1
	GO:0021549	cerebellum development	8/221	91/23262	2.52532e-06	7.3766e-05	5.92856e-05	Atp2b2/Ogdh/Cacna1a/Myh10/Usp9x/Uqcrq/Hspa5/Grid2
	GO:0006732	coenzyme metabolic process	13/221	276/23262	2.61144e-06	7.52907e-05	6.05111e-05	Aldh1l1/Pdhx/Ogdh/Mpc1/Ldhb/Pfkm/Mthfd1/Spr/Aldoc/Ahcyl1/Hsd17b4/Ahcyl2/Mccc2
	GO:0032409	regulation of transporter activity	11/221	198/23262	3.25108e-06	9.25308e-05	7.43668e-05	Park7/Shank1/Cacnb4/Ywhah/Atp1b3/Cacng2/Ank2/Stim1/Atp1b2/Ahcyl1/Atp1a2
	GO:0030007	cellular potassium ion homeostasis	4/221	12/23262	3.69692e-06	0.000102589	8.2451e-05	Atp1a1/Atp1b3/Atp1b2/Atp1a2
	GO:0071436	sodium ion export	4/221	12/23262	3.69692e-06	0.000102589	8.2451e-05	Atp1a1/Atp1b3/Atp1b2/Atp1a2
	GO:0042455	ribonucleoside biosynthetic process	8/221	96/23262	3.78326e-06	0.000103689	8.3335e-05	Atp5h/Cox5b/Atp5k/Atp5a1/Atp5b/Atp5o/Atp5j2/Atp5c1
	GO:0009163	nucleoside biosynthetic process	8/221	98/23262	4.41749e-06	0.000119595	9.61186e-05	Atp5h/Cox5b/Atp5k/Atp5a1/Atp5b/Atp5o/Atp5j2/Atp5c1
	GO:1901659	glycosyl compound biosynthetic process	8/221	100/23262	5.13956e-06	0.000137468	0.000110483	Atp5h/Cox5b/Atp5k/Atp5a1/Atp5b/Atp5o/Atp5j2/Atp5c1
	GO:0051289	protein homotetramerization	7/221	72/23262	5.54166e-06	0.000146458	0.000117708	Aldh1a1/Decr1/Acadl/Pfkm/Cat/Acadm/Aldoc
	GO:0010959	regulation of metal ion transport	14/221	343/23262	5.65598e-06	0.000147721	0.000118723	Atp1a1/Atp2b2/Cacnb4/Ywhah/Atp1b3/Itpr1/Ank2/Kcnc1/Stim1/Atp1b2/Plcb4/Ahcyl1/Atp1a2/Gja1
	GO:0022037	metencephalon development	8/221	103/23262	6.4087e-06	0.000165434	0.000132959	Atp2b2/Ogdh/Cacna1a/Myh10/Usp9x/Uqcrq/Hspa5/Grid2
	GO:0001505	regulation of neurotransmitter levels	10/221	177/23262	7.88976e-06	0.000201325	0.000161805	Park7/Syt12/Dagla/Stx1b/Stxbp1/Syt2/Cacna1a/Kcnc3/Nrxn2/Atp1a2
	GO:0046942	carboxylic acid transport	11/221	219/23262	8.51424e-06	0.000214791	0.000172627	Mpc1/Slc27a4/Cacnb4/Cacna1a/Slc1a6/Sept2/Acsl6/Sfxn5/Slc7a5/Slc27a1/Slc1a3
	GO:0032412	regulation of ion transmembrane transporter activity	10/221	179/23262	8.70948e-06	0.000217248	0.000174602	Shank1/Cacnb4/Ywhah/Atp1b3/Cacng2/Ank2/Stim1/Atp1b2/Ahcyl1/Atp1a2
	GO:0048278	vesicle docking	6/221	52/23262	9.7121e-06	0.000239565	0.000192538	Uso1/Scfd1/Vps45/Stx1b/Stxbp1/Stxbp3
	GO:0030902	hindbrain development	9/221	147/23262	1.18641e-05	0.000289433	0.000232617	Atp2b2/Ogdh/Cacna1a/Myh10/Usp9x/Uqcrq/Hspa5/Grid2/Gpr37l1
	GO:0021680	cerebellar Purkinje cell layer development	5/221	32/23262	1.20852e-05	0.00029162	0.000234375	Atp2b2/Cacna1a/Myh10/Uqcrq/Hspa5
	GO:0006904	vesicle docking involved in exocytosis	5/221	33/23262	1.41336e-05	0.000337382	0.000271153	Scfd1/Vps45/Stx1b/Stxbp1/Stxbp3
	GO:0006730	one-carbon metabolic process	5/221	34/23262	1.64428e-05	0.00038833	0.0003121	Aldh1l1/Car8/Mthfd1/Ahcyl1/Ahcyl2
	GO:0090407	organophosphate biosynthetic process	15/221	439/23262	2.16618e-05	0.000500118	0.000401944	Lpcat4/Atp5h/Cox5b/Atp5k/Pcx/Lpgat1/Agpat3/Atp5a1/Acsl6/Atp5b/Atp5o/Atp5j2/Atp5c1/Mthfd1/Slc27a1
	GO:0000096	sulfur amino acid metabolic process	4/221	18/23262	2.1852e-05	0.000500118	0.000401944	Cacna1a/Mthfd1/Ahcyl1/Ahcyl2
	GO:0055075	potassium ion homeostasis	4/221	18/23262	2.1852e-05	0.000500118	0.000401944	Atp1a1/Atp1b3/Atp1b2/Atp1a2
	GO:0009060	aerobic respiration	6/221	60/23262	2.24201e-05	0.000507883	0.000408185	Ogdh/Uqcrc2/Fh1/Uqcrb/Uqcrc1/Cat
	GO:0022406	membrane docking	6/221	61/23262	2.46703e-05	0.000553212	0.000444616	Uso1/Scfd1/Vps45/Stx1b/Stxbp1/Stxbp3
	GO:0034976	response to endoplasmic reticulum stress	10/221	204/23262	2.70585e-05	0.000600699	0.000482781	Fbxo2/Park7/Aifm1/Pdia4/Vapb/Uggt1/Itpr1/Pdia3/Hspa5/Erp29
	GO:0006090	pyruvate metabolic process	7/221	94/23262	3.22747e-05	0.000698746	0.000561581	Pdhx/Ogdh/Mpc1/Pcx/Ldhb/Pfkm/Aldoc
	GO:0030004	cellular monovalent inorganic cation homeostasis	7/221	94/23262	3.22747e-05	0.000698746	0.000561581	Atp1a1/Atp1b3/Slc4a1/Atp5b/Atp1b2/Atp1a2/Slc4a4
	GO:0017158	regulation of calcium ion-dependent exocytosis	6/221	64/23262	3.25319e-05	0.000698746	0.000561581	Syt12/Stx1b/Stxbp1/Stxbp3/Syt2/Cacna1a
	GO:0009066	aspartate family amino acid metabolic process	5/221	39/23262	3.27341e-05	0.000698746	0.000561581	Phgdh/Asrgl1/Mthfd1/Ahcyl1/Ahcyl2
	GO:0006883	cellular sodium ion homeostasis	4/221	20/23262	3.40865e-05	0.000720686	0.000579214	Atp1a1/Atp1b3/Atp1b2/Atp1a2
	GO:0099531	presynaptic process involved in chemical synaptic transmission	8/221	132/23262	3.92315e-05	0.000817744	0.00065722	Park7/Syt12/Stx1b/Stxbp1/Syt2/Cacna1a/Kcnc3/Nrxn2
	GO:0006836	neurotransmitter transport	9/221	171/23262	3.94138e-05	0.000817744	0.00065722	Park7/Syt12/Stx1b/Stxbp1/Syt2/Cacna1a/Kcnc3/Nrxn2/Atp1a2
	GO:0006790	sulfur compound metabolic process	11/221	263/23262	4.63169e-05	0.000952069	0.000765177	Pdhx/Ogdh/Mpc1/Gsr/Cacna1a/Phgdh/Mthfd1/Ahcyl1/Hsd17b4/Gstm1/Ahcyl2
	GO:0006520	cellular amino acid metabolic process	9/221	186/23262	7.56391e-05	0.00154054	0.00123813	Oat/Hibadh/Farsb/Phgdh/Asrgl1/Mthfd1/Spr/Farsa/Slc1a3
	GO:0021587	cerebellum morphogenesis	5/221	47/23262	8.19918e-05	0.00165474	0.00132991	Atp2b2/Cacna1a/Usp9x/Hspa5/Grid2
	GO:0051260	protein homooligomerization	11/221	281/23262	8.38456e-05	0.00167691	0.00134773	St13/Aldh1a1/Decr1/Acadl/Kcnc3/Kctd12/Pfkm/Cat/Acadm/Kcnc1/Aldoc
	GO:0043270	positive regulation of ion transport	10/221	236/23262	9.21218e-05	0.00181531	0.00145896	Park7/Atp2b2/Atp1b3/Itpr1/Ank2/Acsl6/Kcnc1/Stim1/Atp1b2/Ahcyl1
	GO:0071805	potassium ion transmembrane transport	8/221	149/23262	9.24007e-05	0.00181531	0.00145896	Atp1a1/Atp1b3/Kcnc3/Hcn2/Ank2/Kcnc1/Atp1b2/Atp1a2
	GO:0071804	cellular potassium ion transport	8/221	150/23262	9.68201e-05	0.00188544	0.00151533	Atp1a1/Atp1b3/Kcnc3/Hcn2/Ank2/Kcnc1/Atp1b2/Atp1a2
	GO:0010107	potassium ion import	4/221	26/23262	0.00010058	0.00194162	0.00156048	Atp1a1/Atp1b3/Atp1b2/Atp1a2
	GO:0002028	regulation of sodium ion transport	6/221	79/23262	0.000107158	0.00205077	0.0016482	Atp1a1/Ywhah/Atp1b3/Atp1b2/Ahcyl1/Atp1a2
	GO:0006814	sodium ion transport	9/221	196/23262	0.000112834	0.00214095	0.00172068	Atp1a1/Ywhah/Atp1b3/Hcn2/Atp1b2/Ahcyl1/Slc20a2/Atp1a2/Slc4a4
	GO:0006888	ER to Golgi vesicle-mediated transport	6/221	80/23262	0.000114937	0.00216238	0.0017379	Uso1/Scfd1/Vapb/Ank1/Vapa/Erp29
	GO:1901381	positive regulation of potassium ion transmembrane transport	4/221	27/23262	0.000117196	0.00218634	0.00175716	Atp1b3/Ank2/Kcnc1/Atp1b2
	GO:0006887	exocytosis	11/221	293/23262	0.0001213	0.00223378	0.00179529	Syt12/Scfd1/Vps45/Stx1b/Stxbp1/Stxbp3/Syt2/Cacna1a/Myh10/Lgi3/Vamp1
	GO:0021575	hindbrain morphogenesis	5/221	51/23262	0.000121751	0.00223378	0.00179529	Atp2b2/Cacna1a/Usp9x/Hspa5/Grid2
	GO:0006122	mitochondrial electron transport, ubiquinol to cytochrome c	3/221	11/23262	0.000131943	0.00240093	0.00192962	Uqcrc2/Uqcrb/Uqcrc1
	GO:0006457	protein folding	8/221	158/23262	0.000138882	0.00250665	0.00201459	Hspa4l/Pdia4/St13/Uggt1/Calr/Fkbp4/Pdia3/Erp29
	GO:0006813	potassium ion transport	9/221	202/23262	0.000141742	0.00253763	0.00203949	Atp1a1/Atp1b3/Kcnc3/Hcn2/Ank2/Kcnc1/Atp1b2/Plcb4/Atp1a2
	GO:0007216	G-protein coupled glutamate receptor signaling pathway	3/221	12/23262	0.000174692	0.0030779	0.0024737	Grid2ip/Homer3/Grm1
	GO:0009081	branched-chain amino acid metabolic process	3/221	12/23262	0.000174692	0.0030779	0.0024737	Hibadh/Acad8/Auh
	GO:0015988	energy coupled proton transmembrane transport, against electrochemical gradient	4/221	30/23262	0.000178966	0.00307988	0.00247529	Atp1a1/Atp5a1/Atp5b/Atp1a2
	GO:0015991	ATP hydrolysis coupled proton transport	4/221	30/23262	0.000178966	0.00307988	0.00247529	Atp1a1/Atp5a1/Atp5b/Atp1a2
	GO:0090662	ATP hydrolysis coupled transmembrane transport	4/221	30/23262	0.000178966	0.00307988	0.00247529	Atp1a1/Atp5a1/Atp5b/Atp1a2
	GO:0007269	neurotransmitter secretion	7/221	125/23262	0.000196203	0.00332497	0.00267227	Syt12/Stx1b/Stxbp1/Syt2/Cacna1a/Kcnc3/Nrxn2
	GO:0099643	signal release from synapse	7/221	125/23262	0.000196203	0.00332497	0.00267227	Syt12/Stx1b/Stxbp1/Syt2/Cacna1a/Kcnc3/Nrxn2
	GO:0086009	membrane repolarization	4/221	31/23262	0.000203957	0.00343019	0.00275684	Atp1a1/Atp1b3/Atp1b2/Gja1
	GO:0035725	sodium ion transmembrane transport	6/221	89/23262	0.00020707	0.00343311	0.00275919	Atp1a1/Ywhah/Atp1b3/Hcn2/Atp1b2/Atp1a2
	GO:0046928	regulation of neurotransmitter secretion	5/221	57/23262	0.000207224	0.00343311	0.00275919	Syt12/Stx1b/Stxbp1/Cacna1a/Kcnc3
	GO:0006575	cellular modified amino acid metabolic process	7/221	128/23262	0.000227077	0.0037067	0.00297907	Park7/Aldh1l1/Gsr/Cacna1a/Mthfd1/Gstm1/Slc27a1
	GO:0034764	positive regulation of transmembrane transport	7/221	128/23262	0.000227077	0.0037067	0.00297907	Park7/Atp1b3/Ank2/Acsl6/Kcnc1/Stim1/Atp1b2
	GO:1901605	alpha-amino acid metabolic process	8/221	170/23262	0.000229346	0.0037164	0.00298687	Park7/Oat/Phgdh/Asrgl1/Mthfd1/Ahcyl1/Slc1a3/Ahcyl2
	GO:0015807	L-amino acid transport	4/221	32/23262	0.000231367	0.003722	0.00299136	Slc1a6/Sept2/Slc7a5/Slc1a3
	GO:0010256	endomembrane system organization	14/221	488/23262	0.000255411	0.00407923	0.00327847	Uso1/Lnpk1/Efr3b/Atp1b3/Vapb/Stxbp1/Ank1/Myh10/Syne1/Sptb/Ank2/Cdc42/Rhog/Mtss1l
	GO:0001676	long-chain fatty acid metabolic process	6/221	93/23262	0.000263209	0.00417374	0.00335443	Slc27a4/Dagla/Acadl/Acsl6/Acsbg1/Slc27a1
	GO:0050804	modulation of synaptic transmission	11/221	321/23262	0.000267296	0.00420848	0.00338235	Atp2b2/Syt12/Shank1/Stx1b/Stxbp1/Cacna1a/Grid2ip/Kcnc3/Grm1/Calb1/Slc1a3
	GO:0071625	vocalization behavior	3/221	14/23262	0.000285003	0.00436622	0.00350913	Shank1/Myh14/Nrxn2
	GO:1901018	positive regulation of potassium ion transmembrane transporter activity	3/221	14/23262	0.000285003	0.00436622	0.00350913	Atp1b3/Ank2/Atp1b2
	GO:0007215	glutamate receptor signaling pathway	5/221	61/23262	0.000285513	0.00436622	0.00350913	Shank1/Grid2ip/Cacng2/Homer3/Grm1
	GO:0070588	calcium ion transmembrane transport	9/221	222/23262	0.000286386	0.00436622	0.00350913	Atp2b2/Cacnb4/Atp2a3/Cacna1a/Cacng2/Itpr1/Ank2/Stim1/Atp1a2
	GO:0055067	monovalent inorganic cation homeostasis	7/221	133/23262	0.000287148	0.00436622	0.00350913	Atp1a1/Atp1b3/Slc4a1/Atp5b/Atp1b2/Atp1a2/Slc4a4
	GO:0009069	serine family amino acid metabolic process	4/221	35/23262	0.000329459	0.00497551	0.00399881	Phgdh/Mthfd1/Ahcyl1/Ahcyl2
	GO:0006164	purine nucleotide biosynthetic process	9/221	227/23262	0.000337237	0.00505855	0.00406555	Atp5h/Cox5b/Atp5k/Atp5a1/Atp5b/Atp5o/Atp5j2/Atp5c1/Mthfd1
	GO:0050885	neuromuscular process controlling balance	5/221	65/23262	0.000384416	0.00572754	0.00460322	Atp2b2/Shank1/Cacna1a/Myh10/Slc1a3
	GO:0017156	calcium ion regulated exocytosis	6/221	100/23262	0.000389605	0.00576615	0.00463425	Syt12/Stx1b/Stxbp1/Stxbp3/Syt2/Cacna1a
	GO:0072522	purine-containing compound biosynthetic process	9/221	232/23262	0.000395328	0.00581211	0.00467119	Atp5h/Cox5b/Atp5k/Atp5a1/Atp5b/Atp5o/Atp5j2/Atp5c1/Mthfd1
	GO:0021696	cerebellar cortex morphogenesis	4/221	37/23262	0.000409443	0.00594094	0.00477472	Atp2b2/Cacna1a/Usp9x/Grid2
	GO:0043268	positive regulation of potassium ion transport	4/221	37/23262	0.000409443	0.00594094	0.00477472	Atp1b3/Ank2/Kcnc1/Atp1b2
	GO:0015813	L-glutamate transport	3/221	16/23262	0.000432354	0.00619243	0.00497685	Slc1a6/Sept2/Slc1a3
	GO:0060081	membrane hyperpolarization	3/221	16/23262	0.000432354	0.00619243	0.00497685	Atp1a1/Park7/Cacng2
	GO:0051588	regulation of neurotransmitter transport	5/221	68/23262	0.000474097	0.00674676	0.00542236	Syt12/Stx1b/Stxbp1/Cacna1a/Kcnc3
	GO:0040023	establishment of nucleus localization	3/221	17/23262	0.000521333	0.00737171	0.00592463	Myh10/Syne1/Cdc42
	GO:0051480	regulation of cytosolic calcium ion concentration	10/221	294/23262	0.000535933	0.0075302	0.00605201	Atp2b2/Cacna1a/Asph/Itpr1/Grm1/Ank2/Calb2/Calb1/Atp1a2/Gja1
	GO:1903305	regulation of regulated secretory pathway	6/221	109/23262	0.000616737	0.00861105	0.00692068	Syt12/Stx1b/Stxbp1/Stxbp3/Syt2/Cacna1a
	GO:0016079	synaptic vesicle exocytosis	5/221	73/23262	0.000657437	0.00912194	0.00733129	Syt12/Stx1b/Stxbp1/Syt2/Cacna1a
	GO:0007270	neuron-neuron synaptic transmission	7/221	154/23262	0.000693046	0.00955629	0.00768038	Park7/Camk4/Cacnb4/Stxbp1/Cacna1a/Grm1/Grid2
CC	ID	Description	GeneRatio	BgRatio	pvalue	p.adjust	qvalue	geneID
	GO:0005743	mitochondrial inner membrane	41/223	399/23267	3.50814e-30	1.01385e-27	5.3176e-28	Dnajc11/Park7/Atad3a/Atp5h/Cox5b/Aifm1/Slc25a5/Bdh1/Mpc1/Atp5k/Pcx/Ndufb5/Uqcrc2/Mccc1/Immt/Chchd3/Slc25a3/Mtch2/Usmg5/Uqcrb/Cox5a/Ndufs6/Atp5a1/Uqcrc1/Atp5b/Ndufa6/Uqcrq/Atp5o/Atp5j2/Uqcrfs1/Atp5c1/Abcb7/Tst/Sfxn5/Slc27a1/Slc1a3/Cyc1/Hadha/Hadh/Aldh3a2/Ndufv3
	GO:0019866	organelle inner membrane	42/223	440/23267	1.31434e-29	1.89922e-27	9.96129e-28	Dnajc11/Park7/Atad3a/Atp5h/Cox5b/Aifm1/Slc25a5/Bdh1/Mpc1/Atp5k/Pcx/Ndufb5/Uqcrc2/Mccc1/Immt/Chchd3/Slc25a3/Itpr1/Mtch2/Usmg5/Uqcrb/Cox5a/Ndufs6/Atp5a1/Uqcrc1/Atp5b/Ndufa6/Uqcrq/Atp5o/Atp5j2/Uqcrfs1/Atp5c1/Abcb7/Tst/Sfxn5/Slc27a1/Slc1a3/Cyc1/Hadha/Hadh/Aldh3a2/Ndufv3
	GO:0043209	myelin sheath	32/223	210/23267	3.92071e-29	3.77695e-27	1.98099e-27	Atp1a1/Tubb4a/Eno1/Atp5h/Cox5b/Slc25a5/Uqcrc2/Mbp/Immt/Stxbp1/Myh14/Ckb/Slc25a3/Sept4/Sept2/Ldhb/Hbb-b1/Cox5a/Atp5a1/Uqcrc1/Atp5b/Cdc42/Alb/Atp5o/Phgdh/Pdia3/Uqcrfs1/Atp5c1/Hspa5/Gstm1/Atp1a2/Nefh
	GO:0098798	mitochondrial protein complex	26/223	144/23267	8.2314e-26	5.94719e-24	3.11927e-24	Park7/Atp5h/Cox5b/Atp5k/Ndufb5/Uqcrc2/Mccc1/Immt/Chchd3/Etfa/Usmg5/Uqcrb/Cox5a/Ndufs6/Atp5a1/Uqcrc1/Atp5b/Ndufa6/Atp5o/Atp5j2/Uqcrfs1/Atp5c1/Etfb/Mccc2/Hadha/Ndufv3
	GO:0098800	inner mitochondrial membrane protein complex	21/223	110/23267	1.40365e-21	8.11309e-20	4.25527e-20	Park7/Atp5h/Cox5b/Atp5k/Ndufb5/Uqcrc2/Immt/Chchd3/Usmg5/Uqcrb/Cox5a/Ndufs6/Atp5a1/Uqcrc1/Atp5b/Ndufa6/Atp5o/Atp5j2/Uqcrfs1/Atp5c1/Ndufv3
	GO:0044455	mitochondrial membrane part	21/223	171/23267	1.90394e-17	9.17063e-16	4.80994e-16	Park7/Atp5h/Cox5b/Atp5k/Ndufb5/Uqcrc2/Immt/Chchd3/Usmg5/Uqcrb/Cox5a/Ndufs6/Atp5a1/Uqcrc1/Atp5b/Ndufa6/Atp5o/Atp5j2/Uqcrfs1/Atp5c1/Ndufv3
	GO:0070469	respiratory chain	13/223	82/23267	1.00948e-12	4.16772e-11	2.18595e-11	Park7/Cox5b/Ndufb5/Uqcrc2/Uqcrb/Cox5a/Ndufs6/Uqcrc1/Ndufa6/Uqcrq/Uqcrfs1/Cyc1/Ndufv3
	GO:0005753	mitochondrial proton-transporting ATP synthase complex	8/223	18/23267	2.53001e-12	9.13967e-11	4.79371e-11	Atp5h/Atp5k/Usmg5/Atp5a1/Atp5b/Atp5o/Atp5j2/Atp5c1
	GO:0045259	proton-transporting ATP synthase complex	8/223	20/23267	7.16425e-12	2.30052e-10	1.20661e-10	Atp5h/Atp5k/Usmg5/Atp5a1/Atp5b/Atp5o/Atp5j2/Atp5c1
	GO:0098803	respiratory chain complex	11/223	68/23267	4.64894e-11	1.34354e-09	7.04681e-10	Park7/Cox5b/Ndufb5/Uqcrc2/Uqcrb/Cox5a/Ndufs6/Uqcrc1/Ndufa6/Uqcrfs1/Ndufv3
	GO:0005746	mitochondrial respiratory chain	11/223	69/23267	5.48447e-11	1.44092e-09	7.55755e-10	Park7/Cox5b/Ndufb5/Uqcrc2/Uqcrb/Cox5a/Ndufs6/Uqcrc1/Ndufa6/Uqcrfs1/Ndufv3
	GO:0098794	postsynapse	22/223	415/23267	1.02261e-10	2.46278e-09	1.29172e-09	Arrb1/Atp1a1/Fbxo2/Shank1/Epb41/Grid2ip/Ank1/Itpr1/Myh10/Ablim1/Syne1/Homer3/Grm1/Kctd12/Add3/Ank2/Map4/Grid2/Plcb4/Slc1a3/Atp1a2/Nefh
	GO:0005790	smooth endoplasmic reticulum	8/223	32/23267	5.41877e-10	1.20464e-08	6.31825e-09	Pdia4/Ttyh1/Calr/Rtn1/Pdia3/Hspa5/Erp29/Plcb4
	GO:1990204	oxidoreductase complex	11/223	92/23267	1.33309e-09	2.75188e-08	1.44335e-08	Park7/Pdhx/Ogdh/Ndufb5/Uqcrc2/Uqcrb/Ndufs6/Uqcrc1/Ndufa6/Uqcrfs1/Ndufv3
	GO:1902495	transmembrane transporter complex	17/223	281/23267	2.06523e-09	3.979e-08	2.08697e-08	Atp1a1/Shank1/Cacnb4/Uqcrc2/Atp1b3/Sacm1l/Ttyh1/Cacna1a/Kcnc3/Cacng2/Uqcrb/Uqcrc1/Uqcrfs1/Grid2/Kcnc1/Atp1b2/Atp1a2
	GO:1990351	transporter complex	17/223	285/23267	2.55712e-09	4.61881e-08	2.42254e-08	Atp1a1/Shank1/Cacnb4/Uqcrc2/Atp1b3/Sacm1l/Ttyh1/Cacna1a/Kcnc3/Cacng2/Uqcrb/Uqcrc1/Uqcrfs1/Grid2/Kcnc1/Atp1b2/Atp1a2
	GO:0060076	excitatory synapse	15/223	229/23267	6.46864e-09	1.09967e-07	5.7677e-08	Arrb1/Atp1a1/Shank1/Stx1b/Epb41/Itpr1/Ablim1/Homer3/Grm1/Add3/Ank2/Map4/Grid2/Plcb4/Nefh
	GO:0016469	proton-transporting two-sector ATPase complex	8/223	44/23267	8.27154e-09	1.32804e-07	6.96551e-08	Atp5h/Atp5k/Usmg5/Atp5a1/Atp5b/Atp5o/Atp5j2/Atp5c1
	GO:0014069	postsynaptic density	14/223	209/23267	1.57621e-08	2.27763e-07	1.1946e-07	Arrb1/Atp1a1/Shank1/Epb41/Itpr1/Ablim1/Homer3/Grm1/Add3/Ank2/Map4/Grid2/Plcb4/Nefh
	GO:0099572	postsynaptic specialization	14/223	209/23267	1.57621e-08	2.27763e-07	1.1946e-07	Arrb1/Atp1a1/Shank1/Epb41/Itpr1/Ablim1/Homer3/Grm1/Add3/Ank2/Map4/Grid2/Plcb4/Nefh
	GO:0070069	cytochrome complex	6/223	27/23267	1.81299e-07	2.49501e-06	1.30862e-06	Cox5b/Uqcrc2/Uqcrb/Cox5a/Uqcrc1/Uqcrfs1
	GO:0043197	dendritic spine	10/223	135/23267	7.41246e-07	9.73727e-06	5.10715e-06	Arrb1/Fbxo2/Shank1/Grid2ip/Myh10/Syne1/Grm1/Grid2/Slc1a3/Atp1a2
	GO:0044309	neuron spine	10/223	139/23267	9.69807e-07	1.21858e-05	6.39141e-06	Arrb1/Fbxo2/Shank1/Grid2ip/Myh10/Syne1/Grm1/Grid2/Slc1a3/Atp1a2
	GO:0005938	cell cortex	12/223	218/23267	1.39693e-06	1.68214e-05	8.82271e-06	Lasp1/Marcks/Slc4a1/Epb41/Ank1/Asph/Myh10/Sptb/Sept2/Add3/Stim1/Mtss1l
	GO:0000276	mitochondrial proton-transporting ATP synthase complex, coupling factor F(o)	4/223	11/23267	2.57143e-06	2.82745e-05	1.48298e-05	Atp5h/Atp5k/Atp5o/Atp5j2
	GO:0098533	ATPase dependent transmembrane transport complex	4/223	11/23267	2.57143e-06	2.82745e-05	1.48298e-05	Atp1a1/Atp1b3/Atp1b2/Atp1a2
	GO:0016529	sarcoplasmic reticulum	7/223	64/23267	2.64156e-06	2.82745e-05	1.48298e-05	Pygm/Atp2a3/Ank1/Asph/Itpr1/Calr/Stim1
	GO:0097060	synaptic membrane	13/223	279/23267	3.23962e-06	3.34375e-05	1.75378e-05	Arrb1/Eno1/Shank1/Grid2ip/Ank1/Itpr1/Syne1/Homer3/Grm1/Kctd12/Ank2/Grid2/Nrxn2
	GO:1904949	ATPase complex	4/223	12/23267	3.82815e-06	3.72516e-05	1.95382e-05	Atp1a1/Atp1b3/Atp1b2/Atp1a2
	GO:0044448	cell cortex part	9/223	127/23267	3.86694e-06	3.72516e-05	1.95382e-05	Lasp1/Slc4a1/Epb41/Ank1/Asph/Sptb/Sept2/Stim1/Mtss1l
	GO:0045263	proton-transporting ATP synthase complex, coupling factor F(o)	4/223	13/23267	5.488e-06	5.11623e-05	2.68344e-05	Atp5h/Atp5k/Atp5o/Atp5j2
	GO:0099568	cytoplasmic region	12/223	250/23267	5.75385e-06	5.19644e-05	2.72551e-05	Lasp1/Marcks/Slc4a1/Epb41/Ank1/Asph/Myh10/Sptb/Sept2/Add3/Stim1/Mtss1l
	GO:0031012	extracellular matrix	17/223	494/23267	6.22059e-06	5.44773e-05	2.8573e-05	Ctsd/Slc25a5/Rps20/Sparcl1/Ckap4/Calr/Ganab/Glg1/Atp5a1/Atp5b/Alb/Atp5o/Hsd17b12/Hspa5/Slc1a3/Hadha/Rps25
	GO:0016528	sarcoplasm	7/223	73/23267	6.44072e-06	5.47462e-05	2.87141e-05	Pygm/Atp2a3/Ank1/Asph/Itpr1/Calr/Stim1
	GO:0005759	mitochondrial matrix	11/223	220/23267	9.65745e-06	7.9743e-05	4.18248e-05	Park7/Atad3a/Slc25a5/Mccc1/Acadl/Etfa/Atp5b/Acadm/Etfb/Mccc2/Hadha
	GO:0045121	membrane raft	13/223	316/23267	1.23971e-05	9.68312e-05	5.07874e-05	Atp1a1/Prkar1a/Ctsd/Atp2b2/Atp1b3/Itpr1/Atp2b3/Ldhb/Capn2/Slc27a1/Rftn2/Atp1a2/Gja1
	GO:0098857	membrane microdomain	13/223	316/23267	1.23971e-05	9.68312e-05	5.07874e-05	Atp1a1/Prkar1a/Ctsd/Atp2b2/Atp1b3/Itpr1/Atp2b3/Ldhb/Capn2/Slc27a1/Rftn2/Atp1a2/Gja1
	GO:0014704	intercalated disc	6/223	55/23267	1.41959e-05	0.000107963	5.66263e-05	Atp1a1/Ywhah/Slc4a1/Ank2/Atp1a2/Gja1
	GO:0098589	membrane region	14/223	383/23267	2.15474e-05	0.000159672	8.3747e-05	Arrb1/Atp1a1/Prkar1a/Ctsd/Atp2b2/Atp1b3/Itpr1/Atp2b3/Ldhb/Capn2/Slc27a1/Rftn2/Atp1a2/Gja1
	GO:0030863	cortical cytoskeleton	7/223	91/23267	2.76554e-05	0.00019981	0.000104799	Lasp1/Slc4a1/Epb41/Ank1/Sptb/Sept2/Mtss1l
	GO:0098793	presynapse	11/223	257/23267	4.07034e-05	0.000286909	0.000150482	Syt12/Stx1b/Tmem163/Stxbp1/Syt2/Lgi3/Grm1/Kctd12/Calb2/Calb1/Nrxn2
	GO:0005747	mitochondrial respiratory chain complex I	5/223	41/23267	4.37472e-05	0.000287339	0.000150708	Park7/Ndufb5/Ndufs6/Ndufa6/Ndufv3
	GO:0030964	NADH dehydrogenase complex	5/223	41/23267	4.37472e-05	0.000287339	0.000150708	Park7/Ndufb5/Ndufs6/Ndufa6/Ndufv3
	GO:0045271	respiratory chain complex I	5/223	41/23267	4.37472e-05	0.000287339	0.000150708	Park7/Ndufb5/Ndufs6/Ndufa6/Ndufv3
	GO:0033177	proton-transporting two-sector ATPase complex, proton-transporting domain	4/223	22/23267	5.24667e-05	0.000334139	0.000175254	Atp5h/Atp5k/Atp5o/Atp5j2
	GO:0045211	postsynaptic membrane	10/223	219/23267	5.31847e-05	0.000334139	0.000175254	Arrb1/Shank1/Grid2ip/Ank1/Syne1/Homer3/Grm1/Kctd12/Ank2/Grid2
	GO:0005789	endoplasmic reticulum membrane	14/223	421/23267	6.01781e-05	0.000370031	0.000194079	Lnpk1/Slc27a4/Vapb/Sacm1l/Ttyh1/Atp2a3/Itpr1/Calr/Vapa/Fkbp4/Pdia3/Hspa5/Stim1/Aldh3a2
	GO:0044291	cell-cell contact zone	6/223	72/23267	6.68198e-05	0.000402311	0.00021101	Atp1a1/Ywhah/Slc4a1/Ank2/Atp1a2/Gja1
	GO:0033267	axon part	11/223	273/23267	7.01273e-05	0.000413608	0.000216935	Tubb4a/Dagla/Mbp/Stxbp1/Syt2/Ank1/Kcnc3/Calb2/Fkbp4/Kcnc1/Calb1
	GO:0005913	cell-cell adherens junction	12/223	326/23267	7.8468e-05	0.000453545	0.000237882	Park7/Uso1/Lasp1/Eno1/Coro1b/Vapb/Vapa/Sept2/Cadm4/Cadm3/Hspa5/Gja1
	GO:0044304	main axon	6/223	75/23267	8.40866e-05	0.00047649	0.000249917	Tubb4a/Dagla/Mbp/Ank1/Kcnc3/Kcnc1
	GO:0042175	nuclear outer membrane-endoplasmic reticulum membrane network	14/223	438/23267	9.1591e-05	0.000509035	0.000266986	Lnpk1/Slc27a4/Vapb/Sacm1l/Ttyh1/Atp2a3/Itpr1/Calr/Vapa/Fkbp4/Pdia3/Hspa5/Stim1/Aldh3a2
	GO:0071782	endoplasmic reticulum tubular network	3/223	10/23267	9.91874e-05	0.000540852	0.000283674	Lnpk1/Asph/Stim1
	GO:0005788	endoplasmic reticulum lumen	5/223	52/23267	0.000139279	0.000745399	0.000390958	Pdia4/Uggt1/Calr/Hspa5/Erp29
	GO:0098797	plasma membrane protein complex	14/223	457/23267	0.000142761	0.000750142	0.000393445	Atp1a1/Shank1/Cacnb4/Atp1b3/Sacm1l/Cacna1a/Kcnc3/Cacng2/Grm1/Grid2/Kcnc1/Atp1b2/Atp1a2/Gja1
	GO:0005925	focal adhesion	12/223	351/23267	0.000156861	0.000809512	0.000424585	Lasp1/Coro1b/Pabpc1/Lap3/Csrp1/Calr/Cat/Pdia3/Capn2/Hspa5/Rhog/Gja1
	GO:0005924	cell-substrate adherens junction	12/223	356/23267	0.000178763	0.000893318	0.000468541	Lasp1/Coro1b/Pabpc1/Lap3/Csrp1/Calr/Cat/Pdia3/Capn2/Hspa5/Rhog/Gja1
	GO:0098827	endoplasmic reticulum subcompartment	3/223	12/23267	0.000179282	0.000893318	0.000468541	Lnpk1/Asph/Stim1
	GO:0030055	cell-substrate junction	12/223	362/23267	0.00020845	0.00102105	0.000535537	Lasp1/Coro1b/Pabpc1/Lap3/Csrp1/Calr/Cat/Pdia3/Capn2/Hspa5/Rhog/Gja1
	GO:0033178	proton-transporting two-sector ATPase complex, catalytic domain	3/223	14/23267	0.000292455	0.00140866	0.000738833	Atp5a1/Atp5b/Atp5c1
	GO:0030673	axolemma	3/223	19/23267	0.000751476	0.00356027	0.00186734	Ank1/Kcnc3/Kcnc1
	GO:0034702	ion channel complex	9/223	259/23267	0.000924986	0.00431163	0.00226143	Shank1/Cacnb4/Sacm1l/Ttyh1/Cacna1a/Kcnc3/Cacng2/Grid2/Kcnc1
	GO:0009295	nucleoid	4/223	46/23267	0.00097775	0.00441515	0.00231572	Atad3a/Slc25a5/Atp5b/Hadha
	GO:0042645	mitochondrial nucleoid	4/223	46/23267	0.00097775	0.00441515	0.00231572	Atad3a/Slc25a5/Atp5b/Hadha
	GO:0032589	neuron projection membrane	4/223	49/23267	0.00124138	0.00551936	0.00289487	Ank1/Kcnc3/Hcn2/Kcnc1
	GO:0008328	ionotropic glutamate receptor complex	4/223	50/23267	0.0013393	0.00577696	0.00302999	Shank1/Sacm1l/Cacng2/Grid2
	GO:0098878	neurotransmitter receptor complex	4/223	50/23267	0.0013393	0.00577696	0.00302999	Shank1/Sacm1l/Cacng2/Grid2
	GO:0099503	secretory vesicle	12/223	449/23267	0.00138816	0.00589968	0.00309435	Syt12/Stx1b/Tmem163/Stxbp1/Stxbp3/Syt2/Itpr1/Calr/Lgi3/Cdc42/Vamp1/Pdia3
MF	ID	Description	GeneRatio	BgRatio	pvalue	p.adjust	qvalue	geneID
	GO:0022890	inorganic cation transmembrane transporter activity	29/222	479/22837	4.08672e-15	2.57464e-12	2.02185e-12	Atp1a1/Atp5h/Atp2b2/Cox5b/Atp5k/Cacnb4/Atp1b3/Atp2a3/Cacna1a/Kcnc3/Cacng2/Itpr1/Hcn2/Atp2b3/Uqcrb/Cox5a/Atp5a1/Atp5b/Uqcrq/Atp5o/Uqcrfs1/Atp5c1/Kcnc1/Stim1/Atp1b2/Slc20a2/Slc1a3/Atp1a2/Slc4a4
	GO:0022853	active ion transmembrane transporter activity	14/222	91/22837	2.4601e-13	7.7493e-11	6.0855e-11	Atp1a1/Atp5h/Atp2b2/Atp1b3/Atp2a3/Atp2b3/Atp5a1/Atp5b/Atp5o/Atp5c1/Atp1b2/Slc20a2/Atp1a2/Slc4a4
	GO:0019829	cation-transporting ATPase activity	12/222	61/22837	6.05384e-13	1.17228e-10	9.20587e-11	Atp1a1/Atp5h/Atp2b2/Atp1b3/Atp2a3/Atp2b3/Atp5a1/Atp5b/Atp5o/Atp5c1/Atp1b2/Atp1a2
	GO:0042625	ATPase coupled ion transmembrane transporter activity	12/222	62/22837	7.44304e-13	1.17228e-10	9.20587e-11	Atp1a1/Atp5h/Atp2b2/Atp1b3/Atp2a3/Atp2b3/Atp5a1/Atp5b/Atp5o/Atp5c1/Atp1b2/Atp1a2
	GO:0015077	monovalent inorganic cation transmembrane transporter activity	21/222	325/22837	9.06953e-12	1.14276e-09	8.97406e-10	Atp1a1/Atp5h/Cox5b/Atp5k/Atp1b3/Kcnc3/Hcn2/Uqcrb/Cox5a/Atp5a1/Atp5b/Uqcrq/Atp5o/Uqcrfs1/Atp5c1/Kcnc1/Atp1b2/Slc20a2/Slc1a3/Atp1a2/Slc4a4
	GO:0042626	ATPase activity, coupled to transmembrane movement of substances	13/222	110/22837	5.62436e-11	5.68468e-09	4.46416e-09	Atp1a1/Atp5h/Atp2b2/Atp1b3/Atp2a3/Atp2b3/Atp5a1/Atp5b/Atp5o/Atp5c1/Abcb7/Atp1b2/Atp1a2
	GO:0016820	hydrolase activity, acting on acid anhydrides, catalyzing transmembrane movement of substances	13/222	111/22837	6.31631e-11	5.68468e-09	4.46416e-09	Atp1a1/Atp5h/Atp2b2/Atp1b3/Atp2a3/Atp2b3/Atp5a1/Atp5b/Atp5o/Atp5c1/Abcb7/Atp1b2/Atp1a2
	GO:0015405	P-P-bond-hydrolysis-driven transmembrane transporter activity	13/222	115/22837	9.9307e-11	7.76234e-09	6.09574e-09	Atp1a1/Atp5h/Atp2b2/Atp1b3/Atp2a3/Atp2b3/Atp5a1/Atp5b/Atp5o/Atp5c1/Abcb7/Atp1b2/Atp1a2
	GO:0015399	primary active transmembrane transporter activity	13/222	116/22837	1.10891e-10	7.76234e-09	6.09574e-09	Atp1a1/Atp5h/Atp2b2/Atp1b3/Atp2a3/Atp2b3/Atp5a1/Atp5b/Atp5o/Atp5c1/Abcb7/Atp1b2/Atp1a2
	GO:0048037	cofactor binding	18/222	268/22837	1.56858e-10	9.88205e-09	7.76034e-09	Ogdh/Aifm1/Oat/Pygm/Gsr/Decr1/Acadl/Hibadh/Etfa/Acad8/Ldhb/Acad9/Alb/Phgdh/Cat/Acadm/Hadha/Hadh
	GO:0043492	ATPase activity, coupled to movement of substances	13/222	124/22837	2.58247e-10	1.47905e-08	1.16149e-08	Atp1a1/Atp5h/Atp2b2/Atp1b3/Atp2a3/Atp2b3/Atp5a1/Atp5b/Atp5o/Atp5c1/Abcb7/Atp1b2/Atp1a2
	GO:0022804	active transmembrane transporter activity	20/222	364/22837	5.13327e-10	2.50021e-08	1.96341e-08	Atp1a1/Atp5h/Atp2b2/Atp1b3/Slc25a3/Slc4a1/Atp2a3/Slc1a6/Atp2b3/Atp5a1/Atp5b/Atp5o/Atp5c1/Abcb7/Atp1b2/Slc7a5/Slc20a2/Slc1a3/Atp1a2/Slc4a4
	GO:0050662	coenzyme binding	15/222	188/22837	5.15917e-10	2.50021e-08	1.96341e-08	Ogdh/Aifm1/Gsr/Decr1/Acadl/Hibadh/Etfa/Acad8/Ldhb/Acad9/Phgdh/Cat/Acadm/Hadha/Hadh
	GO:0015078	hydrogen ion transmembrane transporter activity	11/222	96/22837	2.44416e-09	1.09987e-07	8.63727e-08	Atp5h/Cox5b/Atp5k/Uqcrb/Cox5a/Atp5a1/Atp5b/Uqcrq/Atp5o/Uqcrfs1/Atp5c1
	GO:0009055	electron carrier activity	9/222	75/22837	4.74684e-08	1.99367e-06	1.56562e-06	Cox5b/Acadl/Etfa/Acad8/Cox5a/Acad9/Acadm/Etfb/Cyc1
	GO:0046933	proton-transporting ATP synthase activity, rotational mechanism	5/222	12/22837	6.21769e-08	2.44821e-06	1.92257e-06	Atp5h/Atp5a1/Atp5b/Atp5o/Atp5c1
	GO:0046873	metal ion transmembrane transporter activity	18/222	398/22837	7.73918e-08	2.86805e-06	2.25227e-06	Atp1a1/Atp2b2/Cacnb4/Atp1b3/Atp2a3/Cacna1a/Kcnc3/Cacng2/Itpr1/Hcn2/Atp2b3/Kcnc1/Stim1/Atp1b2/Slc20a2/Slc1a3/Atp1a2/Slc4a4
	GO:0015662	ATPase activity, coupled to transmembrane movement of ions, phosphorylative mechanism	7/222	39/22837	8.81188e-08	3.08416e-06	2.42198e-06	Atp1a1/Atp2b2/Atp1b3/Atp2a3/Atp2b3/Atp1b2/Atp1a2
	GO:0016887	ATPase activity	18/222	408/22837	1.12142e-07	3.71841e-06	2.92005e-06	Atp1a1/Atp5h/Atp2b2/Atp1b3/Asna1/Myh14/Atp2a3/Myh10/Atp2b3/Atp5a1/Atp5b/Atp5o/Atp5j2/Atp5c1/Hspa5/Abcb7/Atp1b2/Atp1a2
	GO:0016836	hydro-lyase activity	8/222	65/22837	2.20381e-07	6.94199e-06	5.45152e-06	Park7/Eno1/Naxd/Car8/Fh1/Auh/Hsd17b4/Hadha
	GO:0016614	oxidoreductase activity, acting on CH-OH group of donors	11/222	157/22837	4.13046e-07	1.23914e-05	9.73092e-06	Aifm1/Bdh1/Hibadh/Ldhb/Phgdh/Hsd17b12/Spr/Hsd17b4/Hadha/Hadh/Aldh3a2
	GO:0052890	oxidoreductase activity, acting on the CH-CH group of donors, with a flavin as acceptor	5/222	17/22837	4.66893e-07	1.28271e-05	1.00731e-05	Acadl/Etfa/Acad8/Acad9/Acadm
	GO:0042623	ATPase activity, coupled	15/222	313/22837	4.68292e-07	1.28271e-05	1.00731e-05	Atp1a1/Atp5h/Atp2b2/Atp1b3/Myh14/Atp2a3/Myh10/Atp2b3/Atp5a1/Atp5b/Atp5o/Atp5c1/Abcb7/Atp1b2/Atp1a2
	GO:0016616	oxidoreductase activity, acting on the CH-OH group of donors, NAD or NADP as acceptor	10/222	131/22837	6.36912e-07	1.61622e-05	1.26921e-05	Aifm1/Bdh1/Hibadh/Ldhb/Phgdh/Hsd17b12/Spr/Hsd17b4/Hadha/Hadh
	GO:0003995	acyl-CoA dehydrogenase activity	5/222	18/22837	6.41359e-07	1.61622e-05	1.26921e-05	Acadl/Etfa/Acad8/Acad9/Acadm
	GO:0000062	fatty-acyl-CoA binding	6/222	34/22837	8.44964e-07	2.04741e-05	1.60783e-05	Acadl/Etfa/Acad8/Acad9/Acadm/Hadha
	GO:0016835	carbon-oxygen lyase activity	8/222	84/22837	1.6249e-06	3.79143e-05	2.9774e-05	Park7/Eno1/Naxd/Car8/Fh1/Auh/Hsd17b4/Hadha
	GO:0005391	sodium:potassium-exchanging ATPase activity	4/222	10/22837	1.74351e-06	3.92289e-05	3.08064e-05	Atp1a1/Atp1b3/Atp1b2/Atp1a2
	GO:0008556	potassium-transporting ATPase activity	4/222	11/22837	2.71891e-06	5.90659e-05	4.63843e-05	Atp1a1/Atp1b3/Atp1b2/Atp1a2
	GO:0016620	oxidoreductase activity, acting on the aldehyde or oxo group of donors, NAD or NADP as acceptor	6/222	43/22837	3.56073e-06	7.47752e-05	5.87207e-05	Aldh1l1/Pdhx/Ogdh/Aldh1a1/Aldh7a1/Aldh3a2
	GO:0003779	actin binding	15/222	380/22837	5.1521e-06	0.000104704	8.22236e-05	Lasp1/Coro1b/Clmn/Coro2b/Ywhah/Marcks/Myh14/Slc4a1/Epb41/Myh10/Ablim1/Syne1/Sptb/Add3/Mtss1l
	GO:0044769	ATPase activity, coupled to transmembrane movement of ions, rotational mechanism	5/222	27/22837	5.62703e-06	0.000110756	8.69764e-05	Atp5h/Atp5a1/Atp5b/Atp5o/Atp5c1
	GO:0004467	long-chain fatty acid-CoA ligase activity	4/222	13/22837	5.80151e-06	0.000110756	8.69764e-05	Slc27a4/Acsl6/Acsbg1/Slc27a1
	GO:0050660	flavin adenine dinucleotide binding	7/222	80/22837	1.29864e-05	0.000240631	0.000188967	Aifm1/Gsr/Acadl/Etfa/Acad8/Acad9/Acadm
	GO:0016627	oxidoreductase activity, acting on the CH-CH group of donors	8/222	113/22837	1.49876e-05	0.00026888	0.000211151	Aifm1/Sccpdh/Decr1/Acadl/Etfa/Acad8/Acad9/Acadm
	GO:0016903	oxidoreductase activity, acting on the aldehyde or oxo group of donors	6/222	55/22837	1.53646e-05	0.00026888	0.000211151	Aldh1l1/Pdhx/Ogdh/Aldh1a1/Aldh7a1/Aldh3a2
	GO:0015085	calcium ion transmembrane transporter activity	8/222	120/22837	2.32212e-05	0.000395389	0.000310497	Atp2b2/Cacnb4/Atp2a3/Cacna1a/Cacng2/Itpr1/Atp2b3/Stim1
	GO:0000149	SNARE binding	8/222	121/22837	2.46598e-05	0.000408833	0.000321055	Syt12/Scfd1/Stx1b/Stxbp1/Stxbp3/Syt2/Cacna1a/Vamp1
	GO:0015081	sodium ion transmembrane transporter activity	8/222	127/22837	3.4952e-05	0.000564609	0.000443385	Atp1a1/Atp1b3/Hcn2/Atp1b2/Slc20a2/Slc1a3/Atp1a2/Slc4a4
	GO:0015645	fatty acid ligase activity	4/222	20/22837	3.72649e-05	0.000586923	0.000460908	Slc27a4/Acsl6/Acsbg1/Slc27a1
	GO:0004029	aldehyde dehydrogenase (NAD) activity	4/222	21/22837	4.56832e-05	0.000701961	0.000551248	Aldh1l1/Aldh1a1/Aldh7a1/Aldh3a2
	GO:0016829	lyase activity	9/222	183/22837	7.94265e-05	0.0011914	0.0009356	Park7/Eno1/Naxd/Car8/Fh1/Auh/Aldoc/Hsd17b4/Hadha
	GO:0035258	steroid hormone receptor binding	6/222	74/22837	8.42172e-05	0.00120584	0.000946939	Arrb1/Park7/Ywhah/Calr/Grm1/Fkbp4
	GO:0051087	chaperone binding	6/222	74/22837	8.42172e-05	0.00120584	0.000946939	Atp1a1/Ogdh/St13/Alb/Erp29/Atp1a2
	GO:0016878	acid-thiol ligase activity	4/222	27/22837	0.000127969	0.00179156	0.00140691	Slc27a4/Acsl6/Acsbg1/Slc27a1
	GO:0008514	organic anion transmembrane transporter activity	6/222	81/22837	0.000139446	0.00189231	0.00148602	Mpc1/Slc4a1/Slc1a6/Sfxn5/Slc1a3/Slc4a4
	GO:0005388	calcium-transporting ATPase activity	3/222	11/22837	0.000141172	0.00189231	0.00148602	Atp2b2/Atp2a3/Atp2b3
	GO:0072509	divalent inorganic cation transmembrane transporter activity	8/222	163/22837	0.000200922	0.00263711	0.00207091	Atp2b2/Cacnb4/Atp2a3/Cacna1a/Cacng2/Itpr1/Atp2b3/Stim1
	GO:0019905	syntaxin binding	6/222	87/22837	0.000206745	0.00265815	0.00208743	Syt12/Scfd1/Stxbp1/Stxbp3/Syt2/Cacna1a
	GO:0051015	actin filament binding	7/222	124/22837	0.000214587	0.0027038	0.00212328	Lasp1/Coro1b/Coro2b/Myh14/Myh10/Syne1/Sptb
	GO:0051287	NAD binding	5/222	60/22837	0.0002934	0.00362435	0.00284619	Hibadh/Ldhb/Phgdh/Hadha/Hadh
	GO:0005516	calmodulin binding	8/222	177/22837	0.000350895	0.00425123	0.00333847	Atp2b2/Camk4/Marcks/Myh14/Epb41/Cacna1a/Myh10/Add3
	GO:1901681	sulfur compound binding	9/222	226/22837	0.00038543	0.00458153	0.00359786	Gsr/Acadl/Etfa/Acad8/Acad9/Hsd17b12/Acadm/Lxn/Hadha
	GO:0050839	cell adhesion molecule binding	13/222	442/22837	0.000414998	0.00484164	0.00380212	Park7/Uso1/Lasp1/Eno1/Coro1b/Anp32a/Vapb/Calr/Vapa/Sept2/Cadm4/Cadm3/Hspa5
	GO:0008509	anion transmembrane transporter activity	8/222	184/22837	0.000454505	0.00519997	0.00408352	Mpc1/Ttyh1/Slc4a1/Slc1a6/Sfxn5/Slc20a2/Slc1a3/Slc4a4
	GO:0042288	MHC class I protein binding	3/222	16/22837	0.000462219	0.00519997	0.00408352	Atp5a1/Atp5b/Pdia3
	GO:0016877	ligase activity, forming carbon-sulfur bonds	4/222	39/22837	0.000547448	0.00605074	0.00475163	Slc27a4/Acsl6/Acsbg1/Slc27a1
	GO:0015079	potassium ion transmembrane transporter activity	7/222	148/22837	0.000626269	0.00680258	0.00534204	Atp1a1/Atp1b3/Kcnc3/Hcn2/Kcnc1/Atp1b2/Atp1a2
	GO:0030165	PDZ domain binding	6/222	114/22837	0.000879046	0.00938643	0.00737113	Atp2b2/Mpp3/Hcn2/Atp2b3/Grid2/Gja1
KEGG	ID	Description	GeneRatio	BgRatio	pvalue	p.adjust	qvalue	geneID
	mmu00190	Oxidative phosphorylation	19/146	134/8198	1.74769e-12	2.83457e-10	2.18596e-10	71679/12859/11958/66046/67003/67530/12858/407785/11946/22273/11947/67130/22272/28080/57423/66694/11949/66445/78330
	mmu05010	Alzheimer's disease	21/146	175/8198	3.03163e-12	2.83457e-10	2.18596e-10	71679/12859/66046/67003/53313/16438/67530/12858/407785/11946/22273/11947/67130/22272/28080/12334/66694/11949/18798/66445/78330
	mmu05012	Parkinson's disease	19/146	144/8198	6.50909e-12	4.05733e-10	3.12893e-10	57320/71679/12859/11740/66046/67003/67530/12858/407785/11946/22273/11947/67130/22272/28080/66694/11949/66445/78330
	mmu04260	Cardiac muscle contraction	14/146	78/8198	6.64382e-11	3.10599e-09	2.39527e-09	11928/12859/12298/67003/11933/12300/67530/12858/22273/22272/66694/11932/66445/98660
	mmu05016	Huntington's disease	20/146	194/8198	1.71985e-10	6.43224e-09	4.96041e-09	71679/12859/11740/66046/67003/16438/67530/12858/407785/11946/22273/11947/67130/22272/28080/66694/11949/18798/66445/78330
	mmu04714	Thermogenesis	20/146	230/8198	3.55141e-09	1.10686e-07	8.53585e-08	71679/12859/11958/66046/67003/67530/12858/407785/11946/216739/22273/11947/67130/22272/28080/57423/66694/11949/66445/78330
	mmu00280	Valine, leucine and isoleucine degradation	10/146	56/8198	4.16581e-08	1.11287e-06	8.5822e-07	72039/58875/66948/110695/11992/11364/78038/97212/15107/11671
	mmu04918	Thyroid hormone synthesis	10/146	73/8198	5.61442e-07	1.31237e-05	1.01207e-05	11928/12304/11933/14782/16438/11657/14828/11932/18798/98660
	mmu00071	Fatty acid degradation	8/146	50/8198	2.38233e-06	4.83224e-05	3.72652e-05	11363/216739/110695/11364/94180/97212/15107/11671
	mmu04932	Non-alcoholic fatty liver disease (NAFLD)	13/146	151/8198	2.58409e-06	4.83224e-05	3.72652e-05	12859/66046/67003/67530/12858/407785/22273/12540/67130/22272/66694/66445/78330
	mmu04925	Aldosterone synthesis and secretion	10/146	100/8198	1.03821e-05	0.000176495	0.000136109	11928/11941/12326/269060/11933/16438/320707/11932/18798/98660
	mmu04972	Pancreatic secretion	10/146	103/8198	1.35196e-05	0.000210681	0.000162473	11928/11941/11933/53313/16438/320707/11932/18798/98660/54403
	mmu01212	Fatty acid metabolism	7/146	52/8198	3.36644e-05	0.000460842	0.000355392	11363/216739/56348/11364/94180/97212/15107
	mmu04964	Proximal tubule bicarbonate reclamation	5/146	22/8198	3.45015e-05	0.000460842	0.000355392	11928/11933/11932/98660/54403
	mmu01200	Carbon metabolism	10/146	120/8198	5.14027e-05	0.00064082	0.000494187	13806/18293/18563/14194/18642/236539/12359/11364/11676/97212
	mmu04970	Salivary secretion	8/146	78/8198	6.8343e-05	0.000798759	0.000615986	11928/11941/11933/16438/320707/11932/18798/98660
	mmu04141	Protein processing in endoplasmic reticulum	11/146	163/8198	0.000148158	0.0015573	0.00120096	230904/18415/12304/320011/216197/12317/14376/14827/12334/14828/67397
	mmu00380	Tryptophan metabolism	6/146	46/8198	0.000149901	0.0015573	0.00120096	18293/110695/12359/97212/15107/11671
	mmu04961	Endocrine and other factor-regulated calcium reabsorption	6/146	54/8198	0.000367726	0.0036192	0.00279105	11928/11933/12307/11932/18798/98660
	mmu00620	Pyruvate metabolism	5/146	38/8198	0.000522894	0.00488906	0.00377034	18563/14194/16832/110695/11671
	mmu04022	cGMP-PKG signaling pathway	10/146	168/8198	0.000804646	0.00716518	0.00552564	11928/11941/11740/11933/53313/16438/320707/11932/18798/98660
	mmu04724	Glutamatergic synapse	8/146	114/8198	0.000936533	0.00796053	0.006139	243961/12286/20513/16438/26558/14816/18798/20512
	mmu00010	Glycolysis / Gluconeogenesis	6/146	67/8198	0.00117569	0.00938759	0.00723951	13806/16832/18642/110695/11676/11671
	mmu04261	Adrenergic signaling in cardiomyocytes	9/146	147/8198	0.00120482	0.00938759	0.00723951	11928/11941/12298/11933/12300/320707/11932/18798/98660
	mmu04723	Retrograde endocannabinoid signaling	9/146	150/8198	0.00138851	0.010386	0.0080095	269060/66046/12286/16438/14816/407785/67130/18798/78330
	mmu04020	Calcium signaling pathway	10/146	183/8198	0.0015438	0.0111035	0.00856279	11941/12326/11740/53313/12286/16438/14816/320707/20866/18798
	mmu00330	Arginine and proline metabolism	5/146	50/8198	0.00186016	0.0128833	0.00993533	66988/18242/12709/110695/11671
	mmu04971	Gastric acid secretion	6/146	74/8198	0.00197136	0.0131659	0.0101533	11928/11933/16438/11932/18798/98660
	mmu00410	beta-Alanine metabolism	4/146	32/8198	0.00235569	0.0151901	0.0117143	110695/11364/97212/11671
	mmu00310	Lysine degradation	5/146	59/8198	0.00386809	0.0239375	0.0184601	18293/110695/97212/15107/11671
	mmu03320	PPAR signaling pathway	6/146	85/8198	0.00396824	0.0239375	0.0184601	26569/11363/216739/11364/94180/26457
	mmu04960	Aldosterone-regulated sodium reabsorption	4/146	38/8198	0.00445287	0.0253192	0.0195256	11928/11933/11932/98660
	mmu04730	Long-term depression	5/146	61/8198	0.00446809	0.0253192	0.0195256	12286/16438/14816/14804/18798
	mmu04973	Carbohydrate digestion and absorption	4/146	43/8198	0.00695189	0.0382354	0.0294863	11928/11933/11932/98660
	mmu04978	Mineral absorption	4/146	45/8198	0.00816679	0.043634	0.0336496	11928/11933/11932/98660
	mmu04976	Bile secretion	5/146	71/8198	0.00848986	0.0441001	0.0340091	11928/11933/11932/98660/54403

## Sheet: S7(B) Hyp_corr ABI and Roy
	Supplemental Table 7(B): Functional enrichment of correlated (>=0.6) synaptic protein abundances and ABI mouse brain connectivity data in the hypothalamus.
BP	ID	Description	GeneRatio	BgRatio	pvalue	p.adjust	qvalue	geneID
	GO:0007264	small GTPase mediated signal transduction	22/184	481/23262	3.97149e-11	9.05103e-08	7.41206e-08	Rab18/Arhgap1/Rab35/Cdh13/Rab6a/Flot1/Mfn2/Arl8b/Camk2d/Ran/Kpnb1/Apoe/Rab7/Rab1a/Adgrg1/Rab11b/Rala/Gdi1/Arhgdia/Rab2a/Cul3/Gna13
	GO:1904872	regulation of telomerase RNA localization to Cajal body	6/184	15/23262	1.06471e-09	6.42816e-07	5.26414e-07	Cct2/Cct3/Cct7/Tcp1/Cct6a/Cct8
	GO:1904874	positive regulation of telomerase RNA localization to Cajal body	6/184	15/23262	1.06471e-09	6.42816e-07	5.26414e-07	Cct2/Cct3/Cct7/Tcp1/Cct6a/Cct8
	GO:0090670	RNA localization to Cajal body	6/184	16/23262	1.69236e-09	6.42816e-07	5.26414e-07	Cct2/Cct3/Cct7/Tcp1/Cct6a/Cct8
	GO:0090671	telomerase RNA localization to Cajal body	6/184	16/23262	1.69236e-09	6.42816e-07	5.26414e-07	Cct2/Cct3/Cct7/Tcp1/Cct6a/Cct8
	GO:0090672	telomerase RNA localization	6/184	16/23262	1.69236e-09	6.42816e-07	5.26414e-07	Cct2/Cct3/Cct7/Tcp1/Cct6a/Cct8
	GO:0070203	regulation of establishment of protein localization to telomere	5/184	10/23262	7.15608e-09	2.32982e-06	1.90793e-06	Cct2/Cct7/Tcp1/Cct6a/Cct8
	GO:0070202	regulation of establishment of protein localization to chromosome	5/184	11/23262	1.30354e-08	3.30085e-06	2.70313e-06	Cct2/Cct7/Tcp1/Cct6a/Cct8
	GO:1904816	positive regulation of protein localization to chromosome, telomeric region	5/184	11/23262	1.30354e-08	3.30085e-06	2.70313e-06	Cct2/Cct7/Tcp1/Cct6a/Cct8
	GO:0006091	generation of precursor metabolites and energy	15/184	299/23262	1.73222e-08	3.94773e-06	3.23287e-06	Ldha/Mdh1/Gpi1/Ndufa5/Ndufb3/Ndufc2/Ndufv1/Slc25a12/Idh2/Gnas/Gaa/Idh3g/Ndufb8/Sdhb/Cisd1
	GO:0015980	energy derivation by oxidation of organic compounds	13/184	220/23262	2.36177e-08	4.89316e-06	4.0071e-06	Ldha/Mdh1/Ndufa5/Ndufc2/Ndufv1/Slc25a12/Idh2/Gnas/Gaa/Idh3g/Ndufb8/Sdhb/Cisd1
	GO:1904814	regulation of protein localization to chromosome, telomeric region	5/184	13/23262	3.5849e-08	6.80833e-06	5.57547e-06	Cct2/Cct7/Tcp1/Cct6a/Cct8
	GO:0006732	coenzyme metabolic process	14/184	276/23262	4.5985e-08	8.06153e-06	6.60173e-06	Acly/Ldha/Acot9/Mdh1/Gpi1/Taldo1/Pdxk/Idh2/Acot7/Atic/Ndufa9/Acaa2/Fasn/Idh3g
	GO:0070200	establishment of protein localization to telomere	5/184	15/23262	8.25795e-08	1.34428e-05	1.10085e-05	Cct2/Cct7/Tcp1/Cct6a/Cct8
	GO:0051186	cofactor metabolic process	15/184	339/23262	9.03524e-08	1.37275e-05	1.12417e-05	Acly/Ldha/Acot9/Mdh1/Gpi1/Taldo1/Pdxk/Idh2/Acot7/Atic/Cbr1/Ndufa9/Acaa2/Fasn/Idh3g
	GO:0045333	cellular respiration	10/184	135/23262	1.2579e-07	1.79172e-05	1.46728e-05	Mdh1/Ndufa5/Ndufc2/Ndufv1/Slc25a12/Idh2/Idh3g/Ndufb8/Sdhb/Cisd1
	GO:0032212	positive regulation of telomere maintenance via telomerase	6/184	31/23262	1.40997e-07	1.89018e-05	1.54791e-05	Cct2/Cct3/Cct7/Tcp1/Cct6a/Cct8
	GO:1904358	positive regulation of telomere maintenance via telomere lengthening	6/184	32/23262	1.72399e-07	2.18276e-05	1.7875e-05	Cct2/Cct3/Cct7/Tcp1/Cct6a/Cct8
	GO:1901998	toxin transport	6/184	35/23262	3.02777e-07	3.63173e-05	2.97409e-05	Cct2/Cct3/Cct7/Tcp1/Cct6a/Cct8
	GO:0007339	binding of sperm to zona pellucida	6/184	37/23262	4.28001e-07	4.87707e-05	3.99392e-05	Cct2/Cct3/Cct7/Tcp1/Cct6a/Cct8
	GO:0050821	protein stabilization	9/184	120/23262	4.90065e-07	5.31837e-05	4.35531e-05	Cct2/Flot2/Cct3/Phb/Cct7/Stx12/Tcp1/Cct6a/Cct8
	GO:0006457	protein folding	10/184	158/23262	5.45681e-07	5.65276e-05	4.62915e-05	Dnaja2/Pdia6/Cct2/Cct3/Cct7/Hsp90aa1/Tcp1/Cct6a/Cct8/Txndc5
	GO:2001252	positive regulation of chromosome organization	7/184	62/23262	5.88718e-07	5.83343e-05	4.77711e-05	Cct2/Cct3/Cct7/Cul3/Tcp1/Cct6a/Cct8
	GO:0070199	establishment of protein localization to chromosome	5/184	22/23262	6.92326e-07	6.31636e-05	5.17258e-05	Cct2/Cct7/Tcp1/Cct6a/Cct8
	GO:0035036	sperm-egg recognition	6/184	40/23262	6.92887e-07	6.31636e-05	5.17258e-05	Cct2/Cct3/Cct7/Tcp1/Cct6a/Cct8
	GO:0032210	regulation of telomere maintenance via telomerase	6/184	42/23262	9.34606e-07	8.19218e-05	6.70873e-05	Cct2/Cct3/Cct7/Tcp1/Cct6a/Cct8
	GO:0007409	axonogenesis	15/184	412/23262	1.07985e-06	9.11475e-05	7.46424e-05	Cntn4/Sept7/Tubb3/L1cam/Alcam/Uchl1/Pafah1b1/Dpysl5/Flot1/Dpysl2/Apoe/App/Gap43/Gdi1/Scn1b
	GO:0008037	cell recognition	9/184	136/23262	1.40763e-06	0.000114571	9.38242e-05	App/Cct2/Gap43/Cd200/Cct3/Cct7/Tcp1/Cct6a/Cct8
	GO:0032206	positive regulation of telomere maintenance	6/184	46/23262	1.62562e-06	0.000127752	0.000104618	Cct2/Cct3/Cct7/Tcp1/Cct6a/Cct8
	GO:0070198	protein localization to chromosome, telomeric region	5/184	26/23262	1.68555e-06	0.000128045	0.000104859	Cct2/Cct7/Tcp1/Cct6a/Cct8
	GO:1904356	regulation of telomere maintenance via telomere lengthening	6/184	47/23262	1.85135e-06	0.000136104	0.000111458	Cct2/Cct3/Cct7/Tcp1/Cct6a/Cct8
	GO:0006278	RNA-dependent DNA biosynthetic process	6/184	48/23262	2.102e-06	0.000145166	0.000118879	Cct2/Cct3/Cct7/Tcp1/Cct6a/Cct8
	GO:0007004	telomere maintenance via telomerase	6/184	48/23262	2.102e-06	0.000145166	0.000118879	Cct2/Cct3/Cct7/Tcp1/Cct6a/Cct8
	GO:0061564	axon development	15/184	440/23262	2.4292e-06	0.000162828	0.000133343	Cntn4/Sept7/Tubb3/L1cam/Alcam/Uchl1/Pafah1b1/Dpysl5/Flot1/Dpysl2/Apoe/App/Gap43/Gdi1/Scn1b
	GO:0007411	axon guidance	10/184	198/23262	4.21532e-06	0.000274478	0.000224775	Cntn4/Tubb3/L1cam/Alcam/Dpysl5/Flot1/Dpysl2/App/Gap43/Scn1b
	GO:0097485	neuron projection guidance	10/184	199/23262	4.4083e-06	0.00027907	0.000228535	Cntn4/Tubb3/L1cam/Alcam/Dpysl5/Flot1/Dpysl2/App/Gap43/Scn1b
	GO:0009988	cell-cell recognition	6/184	55/23262	4.7431e-06	0.000292149	0.000239247	Cct2/Cct3/Cct7/Tcp1/Cct6a/Cct8
	GO:0010833	telomere maintenance via telomere lengthening	6/184	56/23262	5.2776e-06	0.000316517	0.000259202	Cct2/Cct3/Cct7/Tcp1/Cct6a/Cct8
	GO:2000573	positive regulation of DNA biosynthetic process	6/184	59/23262	7.18145e-06	0.000419655	0.000343663	Cct2/Cct3/Cct7/Tcp1/Cct6a/Cct8
	GO:0010257	NADH dehydrogenase complex assembly	4/184	17/23262	8.31961e-06	0.000451438	0.000369691	Bcs1l/Ndufc2/Ndufs5/Ndufs7
	GO:0032981	mitochondrial respiratory chain complex I assembly	4/184	17/23262	8.31961e-06	0.000451438	0.000369691	Bcs1l/Ndufc2/Ndufs5/Ndufs7
	GO:0097031	mitochondrial respiratory chain complex I biogenesis	4/184	17/23262	8.31961e-06	0.000451438	0.000369691	Bcs1l/Ndufc2/Ndufs5/Ndufs7
	GO:0022900	electron transport chain	6/184	65/23262	1.26581e-05	0.00067088	0.000549396	Ndufa5/Ndufb3/Ndufc2/Slc25a12/Ndufb8/Sdhb
	GO:0008088	axo-dendritic transport	5/184	39/23262	1.3574e-05	0.000685342	0.000561239	Sod1/Uchl1/Pafah1b1/App/Hap1
	GO:0033108	mitochondrial respiratory chain complex assembly	5/184	39/23262	1.3574e-05	0.000685342	0.000561239	Bcs1l/Ndufc2/Ndufs5/Ndufs7/Samm50
	GO:0032204	regulation of telomere maintenance	6/184	66/23262	1.38331e-05	0.000685342	0.000561239	Cct2/Cct3/Cct7/Tcp1/Cct6a/Cct8
	GO:0007265	Ras protein signal transduction	11/184	282/23262	1.62303e-05	0.000786998	0.000644487	Cdh13/Flot1/Mfn2/Camk2d/Kpnb1/Apoe/Adgrg1/Rala/Arhgdia/Cul3/Gna13
	GO:0010970	transport along microtubule	7/184	106/23262	2.17779e-05	0.00103399	0.000846757	Sod1/Uchl1/Pafah1b1/Dctn1/App/Rab1a/Hap1
	GO:0051640	organelle localization	13/184	422/23262	3.35508e-05	0.00156046	0.00127789	Uchl1/Map6/Pafah1b1/Dpysl2/Mfn2/Arl8b/Ran/Kpnb1/Dctn1/Rab1a/Rab11b/Hap1/Cul3
	GO:0007006	mitochondrial membrane organization	6/184	80/23262	4.17506e-05	0.00190299	0.0015584	Mfn2/Chchd6/Acaa2/Hsp90aa1/Tomm22/Samm50
	GO:0031647	regulation of protein stability	9/184	209/23262	4.52254e-05	0.00202095	0.001655	Cct2/Flot2/Cct3/Phb/Cct7/Stx12/Tcp1/Cct6a/Cct8
	GO:0090151	establishment of protein localization to mitochondrial membrane	3/184	10/23262	5.60868e-05	0.00245811	0.00201299	Hsp90aa1/Tomm22/Samm50
	GO:0042133	neurotransmitter metabolic process	4/184	27/23262	5.76684e-05	0.00247974	0.00203071	Pebp1/Gad2/Maob/Abat
	GO:0046942	carboxylic acid transport	9/184	219/23262	6.4907e-05	0.00272118	0.00222843	Slc23a2/Acsl1/Dpysl2/Apoe/Slc25a12/Slc32a1/Slc6a11/Slc1a4/Abat
	GO:1900182	positive regulation of protein localization to nucleus	7/184	126/23262	6.6085e-05	0.00272118	0.00222843	Cct2/Cct3/Cct7/Hsp90aa1/Tcp1/Cct6a/Cct8
	GO:0006099	tricarboxylic acid cycle	4/184	28/23262	6.68654e-05	0.00272118	0.00222843	Mdh1/Idh2/Idh3g/Sdhb
	GO:0030705	cytoskeleton-dependent intracellular transport	7/184	127/23262	6.94784e-05	0.00277792	0.00227489	Sod1/Uchl1/Pafah1b1/Dctn1/App/Rab1a/Hap1
	GO:0009108	coenzyme biosynthetic process	6/184	90/23262	8.1039e-05	0.0031303	0.00256347	Acly/Pdxk/Idh2/Acot7/Atic/Ndufa9
	GO:2000278	regulation of DNA biosynthetic process	6/184	90/23262	8.1039e-05	0.0031303	0.00256347	Cct2/Cct3/Cct7/Tcp1/Cct6a/Cct8
	GO:0098930	axonal transport	4/184	30/23262	8.83982e-05	0.00335766	0.00274965	Sod1/Uchl1/Pafah1b1/Hap1
	GO:0071897	DNA biosynthetic process	7/184	133/23262	9.29589e-05	0.00341699	0.00279824	Cct2/Cct3/Phb/Cct7/Tcp1/Cct6a/Cct8
	GO:0072524	pyridine-containing compound metabolic process	7/184	133/23262	9.29589e-05	0.00341699	0.00279824	Ldha/Mdh1/Gpi1/Taldo1/Pdxk/Idh2/Idh3g
	GO:0033044	regulation of chromosome organization	7/184	134/23262	9.74358e-05	0.0035247	0.00288644	Cct2/Cct3/Cct7/Cul3/Tcp1/Cct6a/Cct8
	GO:0022904	respiratory electron transport chain	5/184	59/23262	0.000103867	0.00369864	0.00302888	Ndufa5/Ndufc2/Slc25a12/Ndufb8/Sdhb
	GO:0007067	mitotic nuclear division	12/184	411/23262	0.000112157	0.00388772	0.00318373	Sept7/Tubb3/Pebp1/Tom1l2/Rps3/Pafah1b1/Sirt2/Arl8b/Ran/Kpnb1/Cul3/Mapre2
	GO:0009060	aerobic respiration	5/184	60/23262	0.000112589	0.00388772	0.00318373	Mdh1/Ndufv1/Idh2/Idh3g/Sdhb
	GO:0034502	protein localization to chromosome	5/184	61/23262	0.000121861	0.00414511	0.00339451	Cct2/Cct7/Tcp1/Cct6a/Cct8
	GO:0010638	positive regulation of organelle organization	13/184	484/23262	0.000133626	0.00447779	0.00366695	Sept7/Pebp1/Rps3/Sirt2/Cct2/Npepps/Cct3/Hap1/Cct7/Cul3/Tcp1/Cct6a/Cct8
	GO:0000723	telomere maintenance	6/184	99/23262	0.000137536	0.00447779	0.00366695	Cct2/Cct3/Cct7/Tcp1/Cct6a/Cct8
	GO:0032200	telomere organization	6/184	99/23262	0.000137536	0.00447779	0.00366695	Cct2/Cct3/Cct7/Tcp1/Cct6a/Cct8
	GO:0006733	oxidoreduction coenzyme metabolic process	7/184	144/23262	0.000152644	0.00489966	0.00401243	Ldha/Mdh1/Gpi1/Taldo1/Idh2/Ndufa9/Idh3g
	GO:0007266	Rho protein signal transduction	7/184	145/23262	0.00015933	0.00504325	0.00413001	Cdh13/Flot1/Apoe/Adgrg1/Arhgdia/Cul3/Gna13
	GO:0031346	positive regulation of cell projection organization	11/184	365/23262	0.000164874	0.0050504	0.00413587	Sept7/L1cam/Nme2/Dpysl3/Pafah1b1/Apoe/Rala/Tmem30a/Hap1/Scn1b/Hsp90aa1
	GO:0072350	tricarboxylic acid metabolic process	3/184	14/23262	0.000166205	0.0050504	0.00413587	Acly/Idh2/Idh3g
	GO:1902991	regulation of amyloid precursor protein catabolic process	3/184	14/23262	0.000166205	0.0050504	0.00413587	Apoe/Flot2/Hap1
	GO:0006637	acyl-CoA metabolic process	5/184	69/23262	0.000218762	0.00647479	0.00530233	Acly/Acot9/Acot7/Acaa2/Fasn
	GO:0035383	thioester metabolic process	5/184	69/23262	0.000218762	0.00647479	0.00530233	Acly/Acot9/Acot7/Acaa2/Fasn
	GO:1903829	positive regulation of cellular protein localization	10/184	322/23262	0.000257403	0.0075208	0.00615892	Dpp10/Cct2/Npepps/Tmem30a/Cct3/Cct7/Hsp90aa1/Tcp1/Cct6a/Cct8
	GO:0060249	anatomical structure homeostasis	10/184	324/23262	0.000270404	0.00776887	0.00636208	Sod1/Cct2/Rab7/Cct3/Gnas/Gaa/Cct7/Tcp1/Cct6a/Cct8
	GO:0015711	organic anion transport	9/184	265/23262	0.000272712	0.00776887	0.00636208	Slc23a2/Acsl1/Dpysl2/Apoe/Slc25a12/Slc32a1/Slc6a11/Slc1a4/Abat
	GO:0033059	cellular pigmentation	4/184	40/23262	0.000277159	0.0077978	0.00638576	Ap1g1/Dctn1/Rab1a/Rab11b
	GO:0006403	RNA localization	7/184	159/23262	0.00028057	0.0077978	0.00638576	Flot1/Cct2/Cct3/Cct7/Tcp1/Cct6a/Cct8
	GO:0006839	mitochondrial transport	8/184	211/23262	0.000286686	0.00782164	0.00640528	Mfn2/Slc25a12/Npepps/Tomm40/Acaa2/Hsp90aa1/Tomm22/Samm50
	GO:0007018	microtubule-based movement	8/184	212/23262	0.000295947	0.00782164	0.00640528	Sod1/Uchl1/Pafah1b1/Kpnb1/Dctn1/App/Rab1a/Hap1
	GO:0006820	anion transport	11/184	392/23262	0.00030408	0.00782164	0.00640528	Slc23a2/Acsl1/Pcyox1/Dpysl2/Apoe/Slc25a12/Rab11b/Slc32a1/Slc6a11/Slc1a4/Abat
	GO:0032402	melanosome transport	3/184	17/23262	0.00030511	0.00782164	0.00640528	Dctn1/Rab1a/Rab11b
	GO:1990542	mitochondrial transmembrane transport	4/184	41/23262	0.000305237	0.00782164	0.00640528	Tomm40/Hsp90aa1/Tomm22/Samm50
	GO:0032846	positive regulation of homeostatic process	8/184	213/23262	0.000305452	0.00782164	0.00640528	Cct2/Cct3/Hap1/Cct7/Tcp1/Cct6a/Cct8/Abat
	GO:1900180	regulation of protein localization to nucleus	8/184	213/23262	0.000305452	0.00782164	0.00640528	Cct2/Cct3/Cct7/Hsp90aa1/Tcp1/Cct6a/Prdx1/Cct8
	GO:0032844	regulation of homeostatic process	12/184	460/23262	0.000315694	0.00799407	0.00654649	Camk2d/Cct2/Cct3/Gnas/Hap1/Cct7/Scn2b/Scn1b/Tcp1/Cct6a/Cct8/Abat
	GO:0044743	intracellular protein transmembrane import	4/184	42/23262	0.000335296	0.00839713	0.00687657	Tomm40/Hsp90aa1/Tomm22/Samm50
	GO:0043648	dicarboxylic acid metabolic process	5/184	76/23262	0.000343945	0.00852012	0.00697729	Acly/Mdh1/Gad2/Idh3g/Sdhb
	GO:0032401	establishment of melanosome localization	3/184	18/23262	0.000364006	0.00873232	0.00715106	Dctn1/Rab1a/Rab11b
	GO:0051904	pigment granule transport	3/184	18/23262	0.000364006	0.00873232	0.00715106	Dctn1/Rab1a/Rab11b
	GO:0071870	cellular response to catecholamine stimulus	3/184	18/23262	0.000364006	0.00873232	0.00715106	Sirt2/App/Gnas
	GO:0051650	establishment of vesicle localization	7/184	170/23262	0.000420433	0.00979397	0.00802046	Pafah1b1/Dpysl2/Dctn1/Rab1a/Rab11b/Hap1/Cul3
	GO:0007338	single fertilization	6/184	122/23262	0.000427183	0.00979397	0.00802046	Cct2/Cct3/Cct7/Tcp1/Cct6a/Cct8
	GO:0051905	establishment of pigment granule localization	3/184	19/23262	0.000429749	0.00979397	0.00802046	Dctn1/Rab1a/Rab11b
	GO:0071868	cellular response to monoamine stimulus	3/184	19/23262	0.000429749	0.00979397	0.00802046	Sirt2/App/Gnas
	GO:0071869	response to catecholamine	3/184	19/23262	0.000429749	0.00979397	0.00802046	Sirt2/App/Gnas
CC	ID	Description	GeneRatio	BgRatio	pvalue	p.adjust	qvalue	geneID
	GO:0005743	mitochondrial inner membrane	30/186	399/23267	1.21866e-20	3.96064e-18	2.27055e-18	Prkar2b/Rps3/Ndufa5/Bcs1l/Ndufb3/Ndufc2/Ndufv1/Dhrs1/Abcb8/Slc25a12/Slc25a11/Idh2/Chchd6/Sfxn1/Maob/Ndufa9/Acaa2/Phb/Ndufs5/Cyb5b/Ndufs2/Ndufb8/Cyb5r3/Ndufs7/Slc25a18/Ndufb7/Tomm22/Sdhb/Samm50/Ndufs3
	GO:0043209	myelin sheath	23/186	210/23267	1.14509e-19	1.86078e-17	1.06675e-17	Sept7/Sod1/Pebp1/Nme2/Uchl1/Ywhag/Gnb2/Sirt2/Dpysl2/Mdh1/Gpi1/Cct2/Slc25a12/Rala/Gdi1/Cct3/Phb/Ndrg1/Igsf8/Hsp90aa1/Tcp1/Prdx1/Ndufs3
	GO:0019866	organelle inner membrane	30/186	440/23267	1.94515e-19	2.10725e-17	1.20804e-17	Prkar2b/Rps3/Ndufa5/Bcs1l/Ndufb3/Ndufc2/Ndufv1/Dhrs1/Abcb8/Slc25a12/Slc25a11/Idh2/Chchd6/Sfxn1/Maob/Ndufa9/Acaa2/Phb/Ndufs5/Cyb5b/Ndufs2/Ndufb8/Cyb5r3/Ndufs7/Slc25a18/Ndufb7/Tomm22/Sdhb/Samm50/Ndufs3
	GO:0044455	mitochondrial membrane part	18/186	171/23267	2.57995e-15	2.09621e-13	1.20171e-13	Mfn2/Ndufa5/Ndufb3/Ndufc2/Ndufv1/Chchd6/Tomm40/Ndufa9/Phb/Ndufs5/Ndufs2/Ndufb8/Ndufs7/Ndufb7/Tomm22/Sdhb/Samm50/Ndufs3
	GO:0005747	mitochondrial respiratory chain complex I	11/186	41/23267	1.62204e-14	7.53088e-13	4.3173e-13	Ndufa5/Ndufb3/Ndufc2/Ndufv1/Ndufa9/Ndufs5/Ndufs2/Ndufb8/Ndufs7/Ndufb7/Ndufs3
	GO:0030964	NADH dehydrogenase complex	11/186	41/23267	1.62204e-14	7.53088e-13	4.3173e-13	Ndufa5/Ndufb3/Ndufc2/Ndufv1/Ndufa9/Ndufs5/Ndufs2/Ndufb8/Ndufs7/Ndufb7/Ndufs3
	GO:0045271	respiratory chain complex I	11/186	41/23267	1.62204e-14	7.53088e-13	4.3173e-13	Ndufa5/Ndufb3/Ndufc2/Ndufv1/Ndufa9/Ndufs5/Ndufs2/Ndufb8/Ndufs7/Ndufb7/Ndufs3
	GO:0098798	mitochondrial protein complex	16/186	144/23267	4.08865e-14	1.66102e-12	9.52226e-13	Ndufa5/Ndufb3/Ndufc2/Ndufv1/Chchd6/Tomm40/Ndufa9/Ndufs5/Ndufs2/Ndufb8/Ndufs7/Ndufb7/Tomm22/Sdhb/Samm50/Ndufs3
	GO:0098803	respiratory chain complex	12/186	68/23267	2.34869e-13	8.48139e-12	4.8622e-12	Ndufa5/Ndufb3/Ndufc2/Ndufv1/Ndufa9/Ndufs5/Ndufs2/Ndufb8/Ndufs7/Ndufb7/Sdhb/Ndufs3
	GO:0005746	mitochondrial respiratory chain	12/186	69/23267	2.82352e-13	9.17644e-12	5.26066e-12	Ndufa5/Ndufb3/Ndufc2/Ndufv1/Ndufa9/Ndufs5/Ndufs2/Ndufb8/Ndufs7/Ndufb7/Sdhb/Ndufs3
	GO:0070469	respiratory chain	12/186	82/23267	2.42508e-12	7.16502e-11	4.10756e-11	Ndufa5/Ndufb3/Ndufc2/Ndufv1/Ndufa9/Ndufs5/Ndufs2/Ndufb8/Ndufs7/Ndufb7/Sdhb/Ndufs3
	GO:0098800	inner mitochondrial membrane protein complex	13/186	110/23267	4.81475e-12	1.30399e-10	7.47553e-11	Ndufa5/Ndufb3/Ndufc2/Ndufv1/Chchd6/Ndufa9/Ndufs5/Ndufs2/Ndufb8/Ndufs7/Ndufb7/Sdhb/Ndufs3
	GO:0033267	axon part	18/186	273/23267	8.25736e-12	2.06434e-10	1.18344e-10	Sept5/Sept7/L1cam/Pebp1/Kcna2/Sv2a/Sirt2/Dpysl2/Camk2d/App/Rab7/Dnajc5/Hap1/Ptprn2/Slc17a6/Ptprn/Slc32a1/Scn1b
	GO:1990204	oxidoreductase complex	12/186	92/23267	9.90945e-12	2.30041e-10	1.31878e-10	Ndufa5/Ndufb3/Ndufc2/Ndufv1/Ndufa9/Ndufs5/Ndufs2/Ndufb8/Ndufs7/Ndufb7/Sdhb/Ndufs3
	GO:0005913	cell-cell adherens junction	19/186	326/23267	1.82105e-11	3.94561e-10	2.26194e-10	Arhgap1/Sept7/Ldha/Ppme1/Ywhab/Flot1/Ran/Flot2/Cd200/Rab1a/Rab11b/Atic/Eef1g/Slc3a2/Fasn/Ndrg1/Larp1/Prdx1/Cct8
	GO:0044306	neuron projection terminus	15/186	191/23267	4.13385e-11	8.39689e-10	4.81376e-10	Sept5/Sept7/L1cam/Pebp1/Kcna2/Uchl1/Sv2a/Dpysl2/App/Rab7/Dnajc5/Hap1/Ptprn2/Ptprn/Slc32a1
	GO:0099503	secretory vesicle	21/186	449/23267	9.21774e-11	1.76222e-09	1.01024e-09	Sept5/Sod1/Pebp1/Dpysl3/Rab6a/Sv2a/Flot2/Rab7/Dnajc5/Rab11b/Gad2/Ptprn2/Pam/Slc17a6/Ptprn/Slc32a1/Pcsk1n/Cpe/Cops4/Tcp1/Cct6a
	GO:0043679	axon terminus	14/186	178/23267	1.84747e-10	3.33572e-09	1.9123e-09	Sept5/Sept7/L1cam/Pebp1/Kcna2/Sv2a/Dpysl2/App/Rab7/Dnajc5/Hap1/Ptprn2/Ptprn/Slc32a1
	GO:0005741	mitochondrial outer membrane	13/186	150/23267	2.51852e-10	4.308e-09	2.46969e-09	Pebp1/Acsl1/Pgam5/Mfn2/Maob/Tomm40/Phb/Vat1/Cyb5b/Cyb5r3/Tomm22/Cisd1/Samm50
	GO:0002199	zona pellucida receptor complex	6/186	13/23267	3.94306e-10	6.40747e-09	3.67327e-09	Cct2/Cct3/Cct7/Tcp1/Cct6a/Cct8
	GO:0005925	focal adhesion	18/186	351/23267	5.05404e-10	7.82173e-09	4.48404e-09	L1cam/Alcam/Ywhag/Cdh13/Gnb2/Ywhab/Epb41l2/Rps3/Flot1/Flot2/Hyou1/Rala/Rpl12/Prkar2a/Scarb2/Rpl10a/Rps16/Gna13
	GO:0005924	cell-substrate adherens junction	18/186	356/23267	6.33794e-10	9.36286e-09	5.36754e-09	L1cam/Alcam/Ywhag/Cdh13/Gnb2/Ywhab/Epb41l2/Rps3/Flot1/Flot2/Hyou1/Rala/Rpl12/Prkar2a/Scarb2/Rpl10a/Rps16/Gna13
	GO:0031968	organelle outer membrane	13/186	164/23267	7.6408e-10	1.07968e-08	6.18957e-09	Pebp1/Acsl1/Pgam5/Mfn2/Maob/Tomm40/Phb/Vat1/Cyb5b/Cyb5r3/Tomm22/Cisd1/Samm50
	GO:0030055	cell-substrate junction	18/186	362/23267	8.27529e-10	1.12061e-08	6.42424e-09	L1cam/Alcam/Ywhag/Cdh13/Gnb2/Ywhab/Epb41l2/Rps3/Flot1/Flot2/Hyou1/Rala/Rpl12/Prkar2a/Scarb2/Rpl10a/Rps16/Gna13
	GO:0019867	outer membrane	13/186	168/23267	1.02878e-09	1.33742e-08	7.66714e-09	Pebp1/Acsl1/Pgam5/Mfn2/Maob/Tomm40/Phb/Vat1/Cyb5b/Cyb5r3/Tomm22/Cisd1/Samm50
	GO:0005874	microtubule	18/186	380/23267	1.7867e-09	2.23337e-08	1.28034e-08	Tubb5/Tubb3/Map6/Pafah1b1/Sirt2/Tubb2b/Dpysl2/Dctn1/Apoe/Cct2/Cct3/Ndrg1/Cct7/Cul3/Tcp1/Cct6a/Mapre2/Cct8
	GO:0098793	presynapse	15/186	257/23267	2.60173e-09	3.13172e-08	1.79535e-08	Sept5/L1cam/Pebp1/Sept3/Sv2a/Dpysl2/App/Rab7/Dnajc5/Rab11b/Gad2/Ptprn2/Slc17a6/Slc32a1/Cops4
	GO:0070382	exocytic vesicle	12/186	155/23267	4.57903e-09	5.31494e-08	3.04695e-08	Sept5/Pebp1/Dpysl3/Rab6a/Sv2a/Dnajc5/Rab11b/Gad2/Ptprn2/Slc17a6/Slc32a1/Cops4
	GO:0030133	transport vesicle	13/186	246/23267	9.93867e-08	1.11382e-06	6.38528e-07	Sept5/Pebp1/Dpysl3/Rab6a/Sv2a/App/Dnajc5/Rab11b/Gad2/Ptprn2/Slc17a6/Slc32a1/Cops4
	GO:0008021	synaptic vesicle	10/186	138/23267	1.7079e-07	1.85022e-06	1.06069e-06	Sept5/Pebp1/Sv2a/Dnajc5/Rab11b/Gad2/Ptprn2/Slc17a6/Slc32a1/Cops4
	GO:0044445	cytosolic part	11/186	222/23267	1.84748e-06	1.93688e-05	1.11037e-05	Rps3/Cct2/Rpl12/Cct3/Cct7/Stx12/Rpl10a/Tcp1/Rps16/Cct6a/Cct8
	GO:0043195	terminal bouton	8/186	107/23267	2.38139e-06	2.4186e-05	1.38653e-05	Sept5/L1cam/Sv2a/Dpysl2/App/Rab7/Dnajc5/Ptprn2
	GO:0005834	heterotrimeric G-protein complex	5/186	35/23267	8.26672e-06	7.90201e-05	4.53006e-05	Gnaz/Gnb2/Gnas/Gna13/Gnai2
	GO:1905360	GTPase complex	5/186	35/23267	8.26672e-06	7.90201e-05	4.53006e-05	Gnaz/Gnb2/Gnas/Gna13/Gnai2
	GO:0031252	cell leading edge	12/186	320/23267	1.10086e-05	0.000102223	5.86021e-05	Arhgap1/Nme2/Kcna2/Dpysl3/Rps3/Pafah1b1/Flot1/Dctn1/App/Flot2/Gnas/Hsp90aa1
	GO:0005774	vacuolar membrane	12/186	325/23267	1.2851e-05	0.000116016	6.65093e-05	Rab35/Gnb2/Pcyox1/Flot1/Arl8b/Rab7/Dnajc5/Rab11b/Gaa/Scarb2/Rab2a/Ndrg1
	GO:0044437	vacuolar part	12/186	341/23267	2.06826e-05	0.000181672	0.000104149	Rab35/Gnb2/Pcyox1/Flot1/Arl8b/Rab7/Dnajc5/Rab11b/Gaa/Scarb2/Rab2a/Ndrg1
	GO:0005813	centrosome	14/186	477/23267	3.18774e-05	0.000272635	0.000156296	Prkar2b/Pafah1b1/Flot1/Sirt2/Mdh1/Ran/Dctn1/Prkar2a/Hap1/Ndrg1/Slc1a4/Tcp1/Cct8/Gnai2
	GO:0045121	membrane raft	11/186	316/23267	5.06727e-05	0.000411716	0.000236028	Prkar2b/L1cam/Cdh13/Flot1/App/Flot2/Prkar2a/Gnas/Stx12/Cpe/Gnai2
	GO:0098857	membrane microdomain	11/186	316/23267	5.06727e-05	0.000411716	0.000236028	Prkar2b/L1cam/Cdh13/Flot1/App/Flot2/Prkar2a/Gnas/Stx12/Cpe/Gnai2
	GO:0098589	membrane region	12/186	383/23267	6.3735e-05	0.000505217	0.00028963	Prkar2b/Rab35/L1cam/Cdh13/Flot1/App/Flot2/Prkar2a/Gnas/Stx12/Cpe/Gnai2
	GO:0098799	outer mitochondrial membrane protein complex	3/186	11/23267	7.91205e-05	0.000612242	0.000350986	Tomm40/Tomm22/Samm50
	GO:0005765	lysosomal membrane	8/186	175/23267	8.54764e-05	0.00063136	0.000361946	Gnb2/Flot1/Arl8b/Rab7/Dnajc5/Gaa/Scarb2/Rab2a
	GO:0098852	lytic vacuole membrane	8/186	175/23267	8.54764e-05	0.00063136	0.000361946	Gnb2/Flot1/Arl8b/Rab7/Dnajc5/Gaa/Scarb2/Rab2a
	GO:0031012	extracellular matrix	13/186	494/23267	0.000181429	0.00131032	0.00075118	Tubb5/Sod1/Rps3/Entpd2/Rpn1/Ran/Apoe/Cct2/Rpl12/Hsp90aa1/Rps16/Cct6a/Prdx1
	GO:0019898	extrinsic component of membrane	9/186	258/23267	0.000242155	0.00164099	0.000940748	Gnaz/Gnb2/Epb41l2/Apoe/Rab7/Gnas/Phb/Gna13/Gnai2
	GO:0000323	lytic vacuole	12/186	442/23267	0.000242362	0.00164099	0.000940748	Sod1/Gnb2/Pcyox1/Flot1/Arl8b/Apoe/Rab7/Dnajc5/Hap1/Gaa/Scarb2/Rab2a
	GO:0005764	lysosome	12/186	442/23267	0.000242362	0.00164099	0.000940748	Sod1/Gnb2/Pcyox1/Flot1/Arl8b/Apoe/Rab7/Dnajc5/Hap1/Gaa/Scarb2/Rab2a
	GO:0030141	secretory granule	10/186	318/23267	0.000253702	0.00168272	0.000964667	Sod1/Flot2/Rab7/Ptprn2/Pam/Ptprn/Pcsk1n/Cpe/Tcp1/Cct6a
	GO:0097386	glial cell projection	3/186	17/23267	0.000314742	0.00204582	0.00117283	Sirt2/App/Adgrg1
	GO:0098797	plasma membrane protein complex	12/186	457/23267	0.000327835	0.00208914	0.00119766	Dpp10/Kcna2/Alcam/Gnaz/Gnb2/Flot1/Flot2/Gnas/Scn2b/Scn1b/Gna13/Gnai2
	GO:0044304	main axon	5/186	75/23267	0.000339501	0.00212188	0.00121643	Kcna2/Sirt2/Camk2d/App/Scn1b
	GO:0030139	endocytic vesicle	6/186	120/23267	0.000413731	0.00253703	0.00145443	Rab35/Flot2/Rab7/Rab11b/Rala/Stx12
	GO:0030672	synaptic vesicle membrane	4/186	46/23267	0.000496373	0.00293311	0.00168149	Sv2a/Gad2/Ptprn2/Slc17a6
	GO:0099501	exocytic vesicle membrane	4/186	46/23267	0.000496373	0.00293311	0.00168149	Sv2a/Gad2/Ptprn2/Slc17a6
	GO:0031306	intrinsic component of mitochondrial outer membrane	3/186	22/23267	0.000692138	0.00401687	0.00230279	Mfn2/Tomm40/Tomm22
	GO:0005788	endoplasmic reticulum lumen	4/186	52/23267	0.000793355	0.00444552	0.00254853	Pdia6/Ptprn2/Lrpap1/Txndc5
	GO:0098573	intrinsic component of mitochondrial membrane	4/186	52/23267	0.000793355	0.00444552	0.00254853	Mfn2/Chchd6/Tomm40/Tomm22
	GO:0097223	sperm part	7/186	190/23267	0.00086568	0.00476858	0.00273373	Ldha/Gstm5/Ran/Flot2/Hsp90aa1/Tcp1/Cct6a
	GO:0030659	cytoplasmic vesicle membrane	7/186	192/23267	0.000920289	0.0049849	0.00285774	Sv2a/Flot2/Gad2/Ptprn2/Pam/Slc17a6/Cpe
	GO:0030027	lamellipodium	6/186	144/23267	0.00107833	0.00574519	0.0032936	Nme2/Kcna2/Dpysl3/Flot1/App/Flot2
	GO:0019897	extrinsic component of plasma membrane	6/186	148/23267	0.00124173	0.00650908	0.00373152	Gnaz/Gnb2/Apoe/Gnas/Gna13/Gnai2
	GO:0031234	extrinsic component of cytoplasmic side of plasma membrane	5/186	102/23267	0.00137773	0.00710731	0.00407448	Gnaz/Gnb2/Gnas/Gna13/Gnai2
	GO:0030426	growth cone	6/186	156/23267	0.00162477	0.00814707	0.00467055	L1cam/Dpysl3/Pafah1b1/Dpysl2/App/Hap1
	GO:0044433	cytoplasmic vesicle part	7/186	212/23267	0.00162941	0.00814707	0.00467055	Sv2a/Flot2/Gad2/Ptprn2/Pam/Slc17a6/Cpe
	GO:0005819	spindle	7/186	215/23267	0.00176488	0.0086907	0.0049822	Rps3/Pafah1b1/Sirt2/Arl8b/Dctn1/App/Cul3
	GO:0030658	transport vesicle membrane	4/186	65/23267	0.00183047	0.00883146	0.00506289	Sv2a/Gad2/Ptprn2/Slc17a6
	GO:0030496	midbody	5/186	109/23267	0.00184781	0.00883146	0.00506289	Sirt2/Arl8b/Ran/Gdi1/Gnai2
	GO:0030427	site of polarized growth	6/186	161/23267	0.00190605	0.00897777	0.00514677	L1cam/Dpysl3/Pafah1b1/Dpysl2/App/Hap1
	GO:0012506	vesicle membrane	7/186	221/23267	0.00206197	0.0094892	0.00543996	Sv2a/Flot2/Gad2/Ptprn2/Pam/Slc17a6/Cpe
	GO:0005790	smooth endoplasmic reticulum	3/186	32/23267	0.00210222	0.0094892	0.00543996	Pdia6/Rtn1/Hyou1
	GO:0008180	COP9 signalosome	3/186	32/23267	0.00210222	0.0094892	0.00543996	Epb41l2/Flot1/Cops4
MF	ID	Description	GeneRatio	BgRatio	pvalue	p.adjust	qvalue	geneID
	GO:0032561	guanyl ribonucleotide binding	24/180	364/22837	1.53792e-15	4.08811e-13	3.03811e-13	Sept5/Tubb5/Irgq/Rab18/Sept7/Tubb3/Rab35/Sept3/Gnaz/Prps1/Rab6a/Tubb2b/Mfn2/Arl8b/Ran/Rab7/Rab1a/Rab11b/Rala/Gnas/Rab2a/Hsp90aa1/Gna13/Gnai2
	GO:0019001	guanyl nucleotide binding	24/180	365/22837	1.63524e-15	4.08811e-13	3.03811e-13	Sept5/Tubb5/Irgq/Rab18/Sept7/Tubb3/Rab35/Sept3/Gnaz/Prps1/Rab6a/Tubb2b/Mfn2/Arl8b/Ran/Rab7/Rab1a/Rab11b/Rala/Gnas/Rab2a/Hsp90aa1/Gna13/Gnai2
	GO:0005525	GTP binding	23/180	343/22837	4.34024e-15	7.23374e-13	5.37581e-13	Sept5/Tubb5/Irgq/Rab18/Sept7/Tubb3/Rab35/Sept3/Gnaz/Rab6a/Tubb2b/Mfn2/Arl8b/Ran/Rab7/Rab1a/Rab11b/Rala/Gnas/Rab2a/Hsp90aa1/Gna13/Gnai2
	GO:0003924	GTPase activity	17/180	196/22837	3.06686e-13	3.83357e-11	2.84895e-11	Tubb5/Tubb3/Rab35/Gnaz/Gnb2/Rab6a/Tubb2b/Mfn2/Ran/Rab7/Rab1a/Rab11b/Rala/Gnas/Rab2a/Gna13/Gnai2
	GO:0003954	NADH dehydrogenase activity	9/180	33/22837	3.14673e-12	3.14673e-10	2.33852e-10	Ndufa5/Ndufc2/Ndufv1/Ndufa9/Ndufs2/Ndufb8/Ndufs7/Ndufb7/Ndufs3
	GO:0019003	GDP binding	10/180	58/22837	2.70769e-11	2.19174e-09	1.62881e-09	Sept5/Rab18/Rab35/Prps1/Arl8b/Ran/Rab7/Rab11b/Rala/Rab2a
	GO:0016655	oxidoreductase activity, acting on NAD(P)H, quinone or similar compound as acceptor	9/180	42/22837	3.42338e-11	2.19174e-09	1.62881e-09	Ndufa5/Ndufc2/Ndufv1/Cbr1/Ndufs2/Ndufb8/Ndufs7/Ndufb7/Ndufs3
	GO:0016651	oxidoreductase activity, acting on NAD(P)H	11/180	80/22837	3.50678e-11	2.19174e-09	1.62881e-09	Ndufa5/Ndufc2/Ndufv1/Cbr1/Ndufa9/Ndufs2/Ndufb8/Cyb5r3/Ndufs7/Ndufb7/Ndufs3
	GO:0008137	NADH dehydrogenase (ubiquinone) activity	8/180	32/22837	1.14032e-10	5.70162e-09	4.2372e-09	Ndufa5/Ndufc2/Ndufv1/Ndufs2/Ndufb8/Ndufs7/Ndufb7/Ndufs3
	GO:0050136	NADH dehydrogenase (quinone) activity	8/180	32/22837	1.14032e-10	5.70162e-09	4.2372e-09	Ndufa5/Ndufc2/Ndufv1/Ndufs2/Ndufb8/Ndufs7/Ndufb7/Ndufs3
	GO:0045296	cadherin binding	17/180	298/22837	2.43838e-10	1.10835e-08	8.23681e-09	Arhgap1/Sept7/Ldha/Ppme1/Cdh13/Ywhab/Ran/Rab1a/Rab11b/Atic/Eef1g/Slc3a2/Fasn/Ndrg1/Larp1/Prdx1/Cct8
	GO:0050839	cell adhesion molecule binding	20/180	442/22837	3.61892e-10	1.50788e-08	1.1206e-08	Arhgap1/Sept7/L1cam/Ldha/Ppme1/Cdh13/Ywhab/Ran/Cd200/Rab1a/Rab11b/Atic/Eef1g/Slc3a2/Fasn/Ndrg1/Cpe/Larp1/Prdx1/Cct8
	GO:0048037	cofactor binding	16/180	268/22837	4.33679e-10	1.668e-08	1.23959e-08	Acly/Sirt2/Mdh1/Pdxk/Ndufv1/Idh2/Acot7/Aldh2/Gad2/Maob/Fasn/Idh3g/Ndufs2/Cyb5r3/Ndufs7/Abat
	GO:0098641	cadherin binding involved in cell-cell adhesion	16/180	277/22837	7.02469e-10	2.50882e-08	1.86445e-08	Arhgap1/Sept7/Ldha/Ppme1/Ywhab/Ran/Rab1a/Rab11b/Atic/Eef1g/Slc3a2/Fasn/Ndrg1/Larp1/Prdx1/Cct8
	GO:0098632	protein binding involved in cell-cell adhesion	16/180	284/22837	1.00959e-09	3.3653e-08	2.50095e-08	Arhgap1/Sept7/Ldha/Ppme1/Ywhab/Ran/Rab1a/Rab11b/Atic/Eef1g/Slc3a2/Fasn/Ndrg1/Larp1/Prdx1/Cct8
	GO:0098631	protein binding involved in cell adhesion	16/180	289/22837	1.29991e-09	4.06223e-08	3.01888e-08	Arhgap1/Sept7/Ldha/Ppme1/Ywhab/Ran/Rab1a/Rab11b/Atic/Eef1g/Slc3a2/Fasn/Ndrg1/Larp1/Prdx1/Cct8
	GO:0051287	NAD binding	8/180	60/22837	2.2989e-08	6.76147e-07	5.02484e-07	Sirt2/Mdh1/Ndufv1/Idh2/Aldh2/Idh3g/Ndufs2/Cyb5r3
	GO:0051082	unfolded protein binding	8/180	71/22837	8.87987e-08	2.46663e-06	1.8331e-06	Dnaja2/Cct2/Cct3/Cct7/Hsp90aa1/Tcp1/Cct6a/Cct8
	GO:0050662	coenzyme binding	11/180	188/22837	3.09561e-07	8.14635e-06	6.05402e-06	Sirt2/Mdh1/Ndufv1/Idh2/Acot7/Aldh2/Maob/Fasn/Idh3g/Ndufs2/Cyb5r3
	GO:0051020	GTPase binding	12/180	309/22837	6.67693e-06	0.000166923	0.00012405	Ap1g1/Sod1/Rabggta/Gnb2/Mfn2/Kpnb1/Rab7/Gdi1/Arhgdia/Ndrg1/Ptprn/Hsp90aa1
	GO:0051536	iron-sulfur cluster binding	6/180	64/22837	1.13196e-05	0.000257263	0.000191187	Ndufv1/Ndufs2/Ndufs7/Sdhb/Cisd1/Abat
	GO:0051540	metal cluster binding	6/180	64/22837	1.13196e-05	0.000257263	0.000191187	Ndufv1/Ndufs2/Ndufs7/Sdhb/Cisd1/Abat
	GO:0031625	ubiquitin protein ligase binding	11/180	278/22837	1.36959e-05	0.000297736	0.000221265	Tubb5/Prkar2b/Uchl1/Mfn2/Gpi1/Cct2/Rala/Prkar2a/Cul3/Ndufs2/Tcp1
	GO:0044389	ubiquitin-like protein ligase binding	11/180	282/22837	1.56424e-05	0.000325884	0.000242183	Tubb5/Prkar2b/Uchl1/Mfn2/Gpi1/Cct2/Rala/Prkar2a/Cul3/Ndufs2/Tcp1
	GO:0015171	amino acid transmembrane transporter activity	6/180	77/22837	3.28915e-05	0.000657831	0.000488872	Slc25a12/Slc3a2/Slc17a6/Slc32a1/Slc6a11/Slc1a4
	GO:0031683	G-protein beta/gamma-subunit complex binding	4/180	24/22837	3.50618e-05	0.000664426	0.000493774	Gnaz/Gnas/Gna13/Gnai2
	GO:0016614	oxidoreductase activity, acting on CH-OH group of donors	8/180	157/22837	3.5879e-05	0.000664426	0.000493774	Ldha/Mdh1/Dhrs1/Idh2/Cbr1/Fasn/L2hgdh/Idh3g
	GO:0015631	tubulin binding	10/180	275/22837	6.89991e-05	0.00123213	0.000915664	Map6/Rps3/Pafah1b1/Dpysl5/Sirt2/Dpysl2/Arl8b/Gnas/Ndrg1/Mapre2
	GO:0044183	protein binding involved in protein folding	3/180	13/22837	0.000129948	0.0021658	0.00160953	Cct2/Cct3/Cct6a
	GO:0048156	tau protein binding	3/180	13/22837	0.000129948	0.0021658	0.00160953	Ppp2r2a/Apoe/Hsp90aa1
	GO:0015293	symporter activity	7/180	142/22837	0.000136707	0.00220495	0.00163863	Slc23a2/Slc2a13/Slc17a6/Slc32a1/Slc6a11/Slc1a4/Slc25a18
	GO:0046943	carboxylic acid transmembrane transporter activity	6/180	109/22837	0.000228223	0.00356599	0.00265009	Slc25a12/Slc3a2/Slc17a6/Slc32a1/Slc6a11/Slc1a4
	GO:0005342	organic acid transmembrane transporter activity	6/180	112/22837	0.000264438	0.00400663	0.00297756	Slc25a12/Slc3a2/Slc17a6/Slc32a1/Slc6a11/Slc1a4
	GO:0051539	4 iron, 4 sulfur cluster binding	4/180	40/22837	0.000273307	0.00401922	0.00298691	Ndufv1/Ndufs2/Ndufs7/Sdhb
	GO:0008565	protein transporter activity	5/180	85/22837	0.000567082	0.00810118	0.00602045	Ap1g1/Ap1b1/Kpnb1/Tomm40/Tomm22
	GO:0016616	oxidoreductase activity, acting on the CH-OH group of donors, NAD or NADP as acceptor	6/180	131/22837	0.000610874	0.00848437	0.00630522	Ldha/Mdh1/Idh2/Cbr1/Fasn/Idh3g
KEGG	mmu05012	Parkinson's disease	15/116	144/8198	1.35662e-09	2.15373e-07	1.79847e-07	18951/22223/68202/66495/68197/17995/66108/595136/226646/67264/75406/66916/14678/67680/68349
	mmu04723	Retrograde endocannabinoid signaling	15/116	150/8198	2.4064e-09	2.15373e-07	1.79847e-07	14693/68202/66495/68197/17995/66108/140919/595136/22348/226646/67264/75406/66916/14678/68349
	mmu05016	Huntington's disease	15/116	194/8198	8.04557e-08	4.80052e-06	4.00867e-06	20655/68202/66495/68197/17995/13191/66108/15114/595136/226646/67264/75406/66916/67680/68349
	mmu05010	Alzheimer's disease	14/116	175/8198	1.47546e-07	6.60267e-06	5.51355e-06	68202/66495/68197/17995/11816/11820/66108/595136/226646/67264/75406/66916/67680/68349
	mmu00190	Oxidative phosphorylation	12/116	134/8198	3.58895e-07	1.28485e-05	1.07291e-05	68202/66495/68197/17995/66108/595136/226646/67264/75406/66916/67680/68349
	mmu04932	Non-alcoholic fatty liver disease (NAFLD)	12/116	151/8198	1.30443e-06	3.89154e-05	3.24963e-05	68202/66495/68197/17995/66108/595136/226646/67264/75406/66916/67680/68349
	mmu04714	Thermogenesis	14/116	230/8198	4.02584e-06	0.000102947	8.59654e-05	14081/68202/66495/68197/17995/14683/66108/595136/226646/67264/75406/66916/67680/68349
	mmu00020	Citrate cycle (TCA cycle)	5/116	32/8198	7.71994e-05	0.00172734	0.00144241	104112/17449/269951/15929/67680
	mmu04141	Protein processing in endoplasmic reticulum	9/116	163/8198	0.000482005	0.00958655	0.00800523	56445/71853/103963/13002/12282/16430/13200/15519/105245
	mmu00030	Pentose phosphate pathway	4/116	32/8198	0.00100789	0.0180413	0.0150654	19139/14751/21351/72157
	mmu04727	GABAergic synapse	6/116	88/8198	0.00148765	0.0225265	0.0188107	14693/14417/15114/22348/14678/268860
	mmu01200	Carbon metabolism	7/116	120/8198	0.00151016	0.0225265	0.0188107	19139/17449/14751/21351/269951/15929/67680
	mmu04962	Vasopressin-regulated water reabsorption	4/116	43/8198	0.00306961	0.0422662	0.0352943	13191/19326/192662/14683

## Sheet: S7(C) Cortex_enrichcorrABI&Roy
	Supplemental Table 7(C): Functional enrichment of correlated (>=0.6) synaptic protein abundances and ABI mouse brain connectivity data in the cortex.
BP	ID	Description	GeneRatio	BgRatio	pvalue	p.adjust	qvalue	geneID
	GO:0007015	actin filament organization	16/89	323/23262	9.32013e-14	1.42318e-10	1.08702e-10	Pacsin1/Synpo/Actn1/Coro1a/Actn4/Actn2/Sirpa/Ppp1r9a/Baiap2/Ezr/Shank3/Cap2/Dmtn/Fscn1/Gsn/Pak1
	GO:0060627	regulation of vesicle-mediated transport	14/89	437/23262	1.1739e-09	8.96271e-07	6.84568e-07	Syt1/Pacsin1/Snap91/Coro1a/Actn4/Actn2/Sirpa/Cd47/Aak1/Ezr/Stx1a/Sept5/Sh3gl2/Ap1g1
	GO:0051017	actin filament bundle assembly	9/89	133/23262	2.14535e-09	9.9799e-07	7.6226e-07	Synpo/Actn1/Actn4/Ppp1r9a/Baiap2/Ezr/Shank3/Fscn1/Pak1
	GO:0061572	actin filament bundle organization	9/89	136/23262	2.61425e-09	9.9799e-07	7.6226e-07	Synpo/Actn1/Actn4/Ppp1r9a/Baiap2/Ezr/Shank3/Fscn1/Pak1
	GO:0016358	dendrite development	10/89	242/23262	3.05382e-08	9.32637e-06	7.12344e-06	Pacsin1/Akap5/Ppp1r9a/Baiap2/Dclk1/Asap1/Shank3/Ngef/Sept7/Pak1
	GO:0051493	regulation of cytoskeleton organization	12/89	415/23262	6.10495e-08	1.38607e-05	1.05868e-05	Synpo/Coro1a/Actn2/Ppp1r9a/Baiap2/Shank3/Dmtn/Gda/Fscn1/Gsn/Dync1li1/Pak1
	GO:0060996	dendritic spine development	7/89	92/23262	6.35398e-08	1.38607e-05	1.05868e-05	Ppp1r9a/Baiap2/Asap1/Shank3/Ngef/Sept7/Pak1
	GO:0031346	positive regulation of cell projection organization	11/89	365/23262	1.4951e-07	2.55532e-05	1.95174e-05	Syt1/Pacsin1/Akap5/Gpm6a/Ppp1r9a/Baiap2/Shank3/Sept9/Fscn1/Sept7/Negr1
	GO:0032956	regulation of actin cytoskeleton organization	10/89	287/23262	1.50608e-07	2.55532e-05	1.95174e-05	Synpo/Coro1a/Actn2/Ppp1r9a/Baiap2/Shank3/Dmtn/Fscn1/Gsn/Pak1
	GO:0010638	positive regulation of organelle organization	12/89	484/23262	3.19687e-07	4.53639e-05	3.46487e-05	Syt1/Synpo/Coro1a/Actn2/Baiap2/Asap1/Sept9/Gda/Fscn1/Gsn/Sept7/Pak1
	GO:0022604	regulation of cell morphogenesis	12/89	485/23262	3.26786e-07	4.53639e-05	3.46487e-05	Syt1/Coro1a/Actn4/Akap5/Ppp1r9a/Baiap2/Ezr/Shank3/Sept9/Dmtn/Ngef/Sept7
	GO:0001505	regulation of neurotransmitter levels	8/89	177/23262	4.00705e-07	5.09897e-05	3.89457e-05	Syt1/Snap91/Slc6a3/Ppp1r9a/Stx1a/Syn3/Pde1b/Pak1
	GO:0032970	regulation of actin filament-based process	10/89	325/23262	4.729e-07	5.55475e-05	4.2427e-05	Synpo/Coro1a/Actn2/Ppp1r9a/Baiap2/Shank3/Dmtn/Fscn1/Gsn/Pak1
	GO:0044089	positive regulation of cellular component biogenesis	11/89	417/23262	5.6141e-07	6.12338e-05	4.67701e-05	Synpo/Coro1a/Gpm6a/Baiap2/Asap1/Sept9/Gda/Fscn1/Gsn/Sept7/Pak1
	GO:0072583	clathrin-dependent endocytosis	5/89	44/23262	7.06458e-07	7.19174e-05	5.49302e-05	Syt1/Pacsin1/Snap91/Aak1/Sh3gl2
	GO:0099531	presynaptic process involved in chemical synaptic transmission	7/89	132/23262	7.55504e-07	7.21034e-05	5.50722e-05	Syt1/Snap91/Slc6a3/Ppp1r9a/Stx1a/Syn3/Pak1
	GO:0031532	actin cytoskeleton reorganization	6/89	86/23262	9.72514e-07	8.73546e-05	6.67211e-05	Cdc42bpb/Baiap2/Ezr/Dmtn/Gsn/Pak1
	GO:0060997	dendritic spine morphogenesis	5/89	49/23262	1.22193e-06	9.93004e-05	7.58452e-05	Ppp1r9a/Baiap2/Shank3/Ngef/Sept7
	GO:0048813	dendrite morphogenesis	6/89	142/23262	1.23556e-06	9.93004e-05	7.58452e-05	Akap5/Ppp1r9a/Baiap2/Dclk1/Shank3/Ngef/Sept7
	GO:0046847	filopodium assembly	5/89	50/23262	1.35362e-06	0.000103349	7.89375e-05	Gpm6a/Ppp1r9a/Ezr/Dmtn/Fscn1
	GO:0006887	exocytosis	9/89	293/23262	1.85848e-06	0.000135138	0.000103218	Ywhaz/Syt1/Coro1a/Exoc3/Stx1a/Dmtn/Sept5/Ap1g1/Pak1
	GO:0072657	protein localization to membrane	10/89	381/23262	1.98915e-06	0.000135152	0.000103228	Pacsin1/Actn2/Gpr158/Ezr/Shank3/Dmtn/Atp1b1/Gsn/Dpp10/Pak1
	GO:0050773	regulation of dendrite development	7/89	153/23262	2.03568e-06	0.000135152	0.000103228	Pacsin1/Akap5/Ppp1r9a/Baiap2/Asap1/Shank3/Ngef
	GO:0097061	dendritic spine organization	5/89	58/23262	2.85782e-06	0.000181829	0.00013888	Ppp1r9a/Baiap2/Shank3/Ngef/Sept7
	GO:0006836	neurotransmitter transport	7/89	171/23262	4.2578e-06	0.000260067	0.000198638	Syt1/Snap91/Slc6a3/Ppp1r9a/Stx1a/Syn3/Pak1
	GO:0051495	positive regulation of cytoskeleton organization	7/89	178/23262	5.54538e-06	0.000325685	0.000248756	Synpo/Coro1a/Actn2/Baiap2/Gda/Gsn/Pak1
	GO:0008154	actin polymerization or depolymerization	7/89	181/23262	6.18864e-06	0.000336115	0.000256723	Coro1a/Actn2/Ppp1r9a/Baiap2/Cap2/Dmtn/Gsn
	GO:0060998	regulation of dendritic spine development	5/89	68/23262	6.30892e-06	0.000336115	0.000256723	Ppp1r9a/Baiap2/Asap1/Shank3/Ngef
	GO:0043254	regulation of protein complex assembly	9/89	341/23262	6.38331e-06	0.000336115	0.000256723	Coro1a/Ppp1r9a/Baiap2/Asap1/Stx1a/Dmtn/Gda/Fscn1/Gsn
	GO:0007269	neurotransmitter secretion	6/89	125/23262	8.61271e-06	0.000424245	0.000324037	Syt1/Snap91/Ppp1r9a/Stx1a/Syn3/Pak1
	GO:0099643	signal release from synapse	6/89	125/23262	8.61271e-06	0.000424245	0.000324037	Syt1/Snap91/Ppp1r9a/Stx1a/Syn3/Pak1
	GO:0007009	plasma membrane organization	8/89	270/23262	9.31133e-06	0.000444325	0.000339373	Pacsin1/Actn2/Gpr158/Baiap2/Asap1/Ezr/Atp1b1/Dpp10
	GO:0030865	cortical cytoskeleton organization	4/89	37/23262	1.20047e-05	0.00053915	0.0004118	Synpo/Actn1/Ezr/Sept7
	GO:0061001	regulation of dendritic spine morphogenesis	4/89	37/23262	1.20047e-05	0.00053915	0.0004118	Ppp1r9a/Baiap2/Shank3/Ngef
	GO:0051489	regulation of filopodium assembly	4/89	38/23262	1.33778e-05	0.000583656	0.000445794	Gpm6a/Ppp1r9a/Dmtn/Fscn1
	GO:0043623	cellular protein complex assembly	10/89	480/23262	1.51003e-05	0.000640503	0.000489214	Snap91/Coro1a/Ppp1r9a/Baiap2/Rap1gds1/Stx1a/Dmtn/Lonp1/Gda/Gsn
	GO:1902115	regulation of organelle assembly	6/89	140/23262	1.64553e-05	0.000679116	0.000518706	Asap1/Ezr/Sept9/Fscn1/Gsn/Sept7
	GO:0030100	regulation of endocytosis	7/89	212/23262	1.73078e-05	0.000681433	0.000520475	Pacsin1/Snap91/Actn4/Sirpa/Cd47/Aak1/Sh3gl2
	GO:0010256	endomembrane system organization	10/89	488/23262	1.7404e-05	0.000681433	0.000520475	Ywhaz/Pacsin1/Myo18a/Actn2/Gpr158/Baiap2/Asap1/Ezr/Atp1b1/Dpp10
	GO:0060491	regulation of cell projection assembly	6/89	143/23262	1.85601e-05	0.000702573	0.000536622	Gpm6a/Ppp1r9a/Sept9/Dmtn/Fscn1/Sept7
	GO:1900006	positive regulation of dendrite development	5/89	85/23262	1.88641e-05	0.000702573	0.000536622	Pacsin1/Akap5/Ppp1r9a/Baiap2/Shank3
	GO:0048814	regulation of dendrite morphogenesis	5/89	91/23262	2.62673e-05	0.000955005	0.000729429	Akap5/Ppp1r9a/Baiap2/Shank3/Ngef
	GO:0007270	neuron-neuron synaptic transmission	6/89	154/23262	2.82131e-05	0.00100189	0.000765242	Grm3/Syt1/Slc6a3/Shank3/Phf24/Pak1
	GO:0050804	modulation of synaptic transmission	8/89	321/23262	3.22711e-05	0.00111995	0.000855416	Grm3/Syt1/Ppp1r9a/Baiap2/Shank3/Phf24/Stx1a/Pak1
	GO:0008064	regulation of actin polymerization or depolymerization	6/89	160/23262	3.49722e-05	0.00118672	0.000906415	Coro1a/Actn2/Ppp1r9a/Baiap2/Dmtn/Gsn
	GO:0030832	regulation of actin filament length	6/89	161/23262	3.62154e-05	0.00120219	0.00091823	Coro1a/Actn2/Ppp1r9a/Baiap2/Dmtn/Gsn
	GO:0071801	regulation of podosome assembly	3/89	18/23262	4.23766e-05	0.00137679	0.00105158	Asap1/Fscn1/Gsn
	GO:0007163	establishment or maintenance of cell polarity	6/89	167/23262	4.44404e-05	0.00141376	0.00107982	Myo18a/Snap91/Ezr/Cap2/Fscn1/Gsn
	GO:0032271	regulation of protein polymerization	6/89	171/23262	5.07099e-05	0.00158029	0.00120702	Coro1a/Ppp1r9a/Baiap2/Dmtn/Gda/Gsn
	GO:0045055	regulated exocytosis	6/89	173/23262	5.40997e-05	0.0016522	0.00126195	Ywhaz/Syt1/Coro1a/Stx1a/Dmtn/Ap1g1
	GO:0032535	regulation of cellular component size	8/89	353/23262	6.30121e-05	0.00188666	0.00144102	Coro1a/Actn2/Ppp1r9a/Baiap2/Ezr/Shank3/Dmtn/Gsn
	GO:0048488	synaptic vesicle endocytosis	3/89	21/23262	6.8498e-05	0.00200292	0.00152982	Syt1/Pacsin1/Sh3gl2
	GO:0006898	receptor-mediated endocytosis	6/89	181/23262	6.95184e-05	0.00200292	0.00152982	Syt1/Pacsin1/Snap91/Aak1/Ezr/Sh3gl2
	GO:1902117	positive regulation of organelle assembly	4/89	58/23262	7.25353e-05	0.00205114	0.00156665	Asap1/Sept9/Fscn1/Sept7
	GO:0071800	podosome assembly	3/89	23/23262	9.07068e-05	0.00243413	0.00185918	Asap1/Fscn1/Gsn
	GO:1900271	regulation of long-term synaptic potentiation	3/89	23/23262	9.07068e-05	0.00243413	0.00185918	Ppp1r9a/Shank3/Pak1
	GO:0031334	positive regulation of protein complex assembly	6/89	190/23262	9.08615e-05	0.00243413	0.00185918	Coro1a/Baiap2/Asap1/Gda/Fscn1/Gsn
	GO:0010975	regulation of neuron projection development	9/89	488/23262	0.000105142	0.00272832	0.00208388	Syt1/Pacsin1/Akap5/Ppp1r9a/Baiap2/Asap1/Shank3/Ngef/Negr1
	GO:0010769	regulation of cell morphogenesis involved in differentiation	7/89	282/23262	0.000105416	0.00272832	0.00208388	Actn4/Akap5/Ppp1r9a/Baiap2/Shank3/Dmtn/Ngef
	GO:0010976	positive regulation of neuron projection development	7/89	286/23262	0.000115038	0.00292772	0.00223618	Syt1/Pacsin1/Akap5/Ppp1r9a/Baiap2/Shank3/Negr1
	GO:0006874	cellular calcium ion homeostasis	8/89	387/23262	0.0001192	0.00294646	0.00225049	Coro1a/Akap5/Rap1gds1/Atp1b1/Adcy5/Atp2b4/Gng3/Slc25a27
	GO:0051494	negative regulation of cytoskeleton organization	5/89	125/23262	0.000119634	0.00294646	0.00225049	Coro1a/Ppp1r9a/Shank3/Dmtn/Gsn
	GO:0030031	cell projection assembly	8/89	393/23262	0.00013248	0.00321105	0.00245259	Actn2/Gpm6a/Ppp1r9a/Ezr/Sept9/Dmtn/Fscn1/Sept7
	GO:0072659	protein localization to plasma membrane	6/89	207/23262	0.000145232	0.00346516	0.00264667	Pacsin1/Actn2/Gpr158/Ezr/Atp1b1/Dpp10
	GO:0033238	regulation of cellular amine metabolic process	3/89	27/23262	0.000148163	0.00348068	0.00265853	Slc6a3/Pde1b/Atp2b4
	GO:0055074	calcium ion homeostasis	8/89	401/23262	0.000152068	0.0035183	0.00268726	Coro1a/Akap5/Rap1gds1/Atp1b1/Adcy5/Atp2b4/Gng3/Slc25a27
	GO:0072503	cellular divalent inorganic cation homeostasis	8/89	411/23262	0.000179856	0.00409911	0.00313088	Coro1a/Akap5/Rap1gds1/Atp1b1/Adcy5/Atp2b4/Gng3/Slc25a27
	GO:0036465	synaptic vesicle recycling	3/89	29/23262	0.000184068	0.00413341	0.00315708	Syt1/Pacsin1/Sh3gl2
	GO:1990778	protein localization to cell periphery	6/89	220/23262	0.000202062	0.00443599	0.00338819	Pacsin1/Actn2/Gpr158/Ezr/Atp1b1/Dpp10
	GO:0030833	regulation of actin filament polymerization	5/89	140/23262	0.000203353	0.00443599	0.00338819	Coro1a/Ppp1r9a/Baiap2/Dmtn/Gsn
	GO:0050806	positive regulation of synaptic transmission	5/89	142/23262	0.000217219	0.00467175	0.00356826	Syt1/Ppp1r9a/Shank3/Stx1a/Pak1
	GO:0051258	protein polymerization	6/89	228/23262	0.00024493	0.00519456	0.00396758	Coro1a/Ppp1r9a/Baiap2/Dmtn/Gda/Gsn
	GO:0072507	divalent inorganic cation homeostasis	8/89	433/23262	0.000255892	0.00535271	0.00408837	Coro1a/Akap5/Rap1gds1/Atp1b1/Adcy5/Atp2b4/Gng3/Slc25a27
	GO:0023061	signal release	8/89	438/23262	0.000276411	0.00567741	0.00433638	Ywhaz/Syt1/Snap91/Ppp1r9a/Stx1a/Syn3/Adcy5/Pak1
	GO:0043266	regulation of potassium ion transport	4/89	82/23262	0.000278851	0.00567741	0.00433638	Actn2/Akap5/Atp1b1/Dpp10
	GO:0035249	synaptic transmission, glutamatergic	4/89	83/23262	0.00029212	0.0058693	0.00448295	Grm3/Syt1/Shank3/Pak1
	GO:0030041	actin filament polymerization	5/89	152/23262	0.000297672	0.00590319	0.00450883	Coro1a/Ppp1r9a/Baiap2/Dmtn/Gsn
	GO:0045921	positive regulation of exocytosis	4/89	84/23262	0.000305835	0.00598731	0.00457308	Syt1/Stx1a/Sept5/Ap1g1
	GO:0034329	cell junction assembly	5/89	155/23262	0.000325722	0.00629592	0.0048088	Actn1/Actn4/Actn2/Dmtn/Fscn1
	GO:0032231	regulation of actin filament bundle assembly	4/89	86/23262	0.000334643	0.00638749	0.00487874	Synpo/Ppp1r9a/Shank3/Pak1
	GO:0051656	establishment of organelle localization	7/89	346/23262	0.000367542	0.00692886	0.00529223	Ywhaz/Syt1/Pacsin1/Actn4/Ezr/Stx1a/Sh3gl2
	GO:0099003	vesicle-mediated transport in synapse	4/89	90/23262	0.000398009	0.00741171	0.00566103	Syt1/Pacsin1/Stx1a/Sh3gl2
	GO:0031032	actomyosin structure organization	5/89	165/23262	0.000433869	0.00798214	0.00609673	Myo18a/Actn2/Cdc42bpb/Ppp1r9a/Pak1
	GO:0051650	establishment of vesicle localization	5/89	170/23262	0.000497147	0.00903742	0.00690274	Syt1/Pacsin1/Actn4/Stx1a/Sh3gl2
CC	ID	Description	GeneRatio	BgRatio	pvalue	p.adjust	qvalue	geneID
	GO:0015629	actin cytoskeleton	22/91	435/23267	1.20613e-18	1.89761e-16	8.50416e-17	Tpm3/Myo18a/Synpo/Actn1/Coro1a/Actn4/Actn2/Cdc42bpb/Ppp1r9a/Baiap2/Asap1/Ezr/Cap2/Sept9/Stx1a/Dmtn/Sept5/Fscn1/Gsn/Lancl2/Sept7/Sept11
	GO:0044448	cell cortex part	15/91	127/23267	1.87883e-18	1.89761e-16	8.50416e-17	Tpm3/Actn1/Coro1a/Actn4/Actn2/Exoc3/Ppp1r9a/Cap2/Sept9/Dmtn/Sept5/Gsn/Sept6/Lancl2/Sept7
	GO:0098794	postsynapse	19/91	415/23267	2.21387e-15	1.34218e-13	6.01496e-14	Ywhaz/Grm3/Synpo/Homer1/Snap91/Actn1/Akap5/Ctnnd1/Ppp1r9a/Baiap2/Dclk1/Asap1/Shank3/Cap2/Syn3/Dmtn/Prkar2b/Gng3/Pak1
	GO:0042641	actomyosin	11/91	69/23267	2.65777e-15	1.34218e-13	6.01496e-14	Tpm3/Myo18a/Actn1/Actn4/Cdc42bpb/Sept9/Stx1a/Sept5/Fscn1/Sept7/Sept11
	GO:0005938	cell cortex	15/91	218/23267	6.7833e-15	2.74046e-13	1.22814e-13	Tpm3/Actn1/Coro1a/Actn4/Actn2/Exoc3/Ppp1r9a/Cap2/Sept9/Dmtn/Sept5/Gsn/Sept6/Lancl2/Sept7
	GO:0060076	excitatory synapse	15/91	229/23267	1.40567e-14	4.73243e-13	2.12084e-13	Ywhaz/Grm3/Syt1/Homer1/Snap91/Akap5/Ppp1r9a/Baiap2/Dclk1/Shank3/Cap2/Syn3/Dmtn/Gng3/Pak1
	GO:0099568	cytoplasmic region	15/91	250/23267	5.11355e-14	1.47562e-12	6.61301e-13	Tpm3/Actn1/Coro1a/Actn4/Actn2/Exoc3/Ppp1r9a/Cap2/Sept9/Dmtn/Sept5/Gsn/Sept6/Lancl2/Sept7
	GO:0014069	postsynaptic density	14/91	209/23267	8.35452e-14	1.87513e-12	8.40338e-13	Ywhaz/Grm3/Homer1/Snap91/Akap5/Ppp1r9a/Baiap2/Dclk1/Shank3/Cap2/Syn3/Dmtn/Gng3/Pak1
	GO:0099572	postsynaptic specialization	14/91	209/23267	8.35452e-14	1.87513e-12	8.40338e-13	Ywhaz/Grm3/Homer1/Snap91/Akap5/Ppp1r9a/Baiap2/Dclk1/Shank3/Cap2/Syn3/Dmtn/Gng3/Pak1
	GO:0030863	cortical cytoskeleton	10/91	91/23267	2.49798e-12	5.04592e-11	2.26133e-11	Tpm3/Actn1/Coro1a/Actn4/Actn2/Ppp1r9a/Cap2/Dmtn/Gsn/Lancl2
	GO:0001725	stress fiber	8/91	60/23267	8.66428e-11	1.45849e-09	6.53621e-10	Tpm3/Actn1/Actn4/Sept9/Sept5/Fscn1/Sept7/Sept11
	GO:0097517	contractile actin filament bundle	8/91	60/23267	8.66428e-11	1.45849e-09	6.53621e-10	Tpm3/Actn1/Actn4/Sept9/Sept5/Fscn1/Sept7/Sept11
	GO:0044309	neuron spine	10/91	139/23267	1.77773e-10	2.76231e-09	1.23793e-09	Grm3/Synpo/Actn1/Akap5/Ctnnd1/Ppp1r9a/Baiap2/Asap1/Shank3/Prkar2b
	GO:0032432	actin filament bundle	8/91	67/23267	2.1601e-10	3.11672e-09	1.39676e-09	Tpm3/Actn1/Actn4/Sept9/Sept5/Fscn1/Sept7/Sept11
	GO:0005913	cell-cell adherens junction	13/91	326/23267	4.54442e-10	6.11982e-09	2.7426e-09	Ywhaz/Cadm2/Actn1/Exoc3/Pi4ka/Ctnnd1/Baiap2/Asap1/Ezr/Sept9/Fscn1/Sept7/Efhd2
	GO:0043197	dendritic spine	9/91	135/23267	2.9847e-09	3.76818e-08	1.68871e-08	Grm3/Synpo/Actn1/Akap5/Ctnnd1/Ppp1r9a/Baiap2/Asap1/Prkar2b
	GO:0031252	cell leading edge	12/91	320/23267	4.45718e-09	5.12973e-08	2.29889e-08	Ywhaz/Pacsin1/Actn1/Coro1a/Akap5/Ctnnd1/Ppp1r9a/Aak1/Ezr/Fscn1/Gsn/Pak1
	GO:0030864	cortical actin cytoskeleton	7/91	62/23267	4.57104e-09	5.12973e-08	2.29889e-08	Actn1/Coro1a/Actn2/Ppp1r9a/Cap2/Gsn/Lancl2
	GO:0030175	filopodium	7/91	80/23267	2.78926e-08	2.96542e-07	1.32895e-07	Actn2/Akap5/Gpm6a/Ppp1r9a/Ezr/Ap2a1/Fscn1
	GO:0043209	myelin sheath	9/91	210/23267	1.38391e-07	1.39775e-06	6.26401e-07	Pacsin1/Cnrip1/Ezr/Atp1b1/Fscn1/Gsn/Cycs/Sept7/Tubb4b
	GO:0030018	Z disc	7/91	106/23267	1.97093e-07	1.89585e-06	8.49624e-07	Synpo/Homer1/Actn1/Actn4/Actn2/Atp2b4/Pak1
	GO:0031674	I band	7/91	118/23267	4.10524e-07	3.76936e-06	1.68924e-06	Synpo/Homer1/Actn1/Actn4/Actn2/Atp2b4/Pak1
	GO:0098793	presynapse	9/91	257/23267	7.57794e-07	6.65541e-06	2.98262e-06	Grm3/Syt1/Pacsin1/Snap91/Aak1/Stx1a/Syn3/Sept5/Sept6
	GO:0030118	clathrin coat	5/91	47/23267	1.10343e-06	9.28724e-06	4.16208e-06	Ap2b1/Snap91/Aak1/Ap2a1/Ap1g1
	GO:0002102	podosome	4/91	24/23267	2.19115e-06	1.77045e-05	7.93429e-06	Tpm3/Asap1/Fscn1/Gsn
	GO:0030426	growth cone	7/91	156/23267	2.68757e-06	2.08804e-05	9.35754e-06	Tpm3/Gpm6a/Ctnnd1/Ppp1r9a/Fscn1/Pak1/Calm1
	GO:0030427	site of polarized growth	7/91	161/23267	3.31344e-06	2.43767e-05	1.09244e-05	Tpm3/Gpm6a/Ctnnd1/Ppp1r9a/Fscn1/Pak1/Calm1
	GO:0005884	actin filament	6/91	104/23267	3.37894e-06	2.43767e-05	1.09244e-05	Tpm3/Actn1/Coro1a/Ezr/Dmtn/Fscn1
	GO:0030131	clathrin adaptor complex	4/91	27/23267	3.58661e-06	2.49826e-05	1.11959e-05	Ap2b1/Snap91/Ap2a1/Ap1g1
	GO:0030017	sarcomere	7/91	167/23267	4.22062e-06	2.84188e-05	1.27359e-05	Synpo/Homer1/Actn1/Actn4/Actn2/Atp2b4/Pak1
	GO:0043679	axon terminus	7/91	178/23267	6.42216e-06	4.18476e-05	1.8754e-05	Syt1/Pacsin1/Snap91/Aak1/Sept5/Sept6/Sept7
	GO:0044449	contractile fiber part	7/91	181/23267	7.16553e-06	4.52324e-05	2.02709e-05	Synpo/Homer1/Actn1/Actn4/Actn2/Atp2b4/Pak1
	GO:0098858	actin-based cell projection	7/91	182/23267	7.42867e-06	4.54725e-05	2.03785e-05	Actn2/Akap5/Gpm6a/Ppp1r9a/Ezr/Ap2a1/Fscn1
	GO:0001726	ruffle	6/91	125/23267	9.7814e-06	5.67759e-05	2.54441e-05	Pacsin1/Actn1/Ezr/Fscn1/Gsn/Pak1
	GO:0030016	myofibril	7/91	190/23267	9.83742e-06	5.67759e-05	2.54441e-05	Synpo/Homer1/Actn1/Actn4/Actn2/Atp2b4/Pak1
	GO:0044306	neuron projection terminus	7/91	191/23267	1.01795e-05	5.71182e-05	2.55975e-05	Syt1/Pacsin1/Snap91/Aak1/Sept5/Sept6/Sept7
	GO:0033267	axon part	8/91	273/23267	1.18802e-05	6.48593e-05	2.90667e-05	Syt1/Pacsin1/Snap91/Gpm6a/Aak1/Sept5/Sept6/Sept7
	GO:0043292	contractile fiber	7/91	204/23267	1.56027e-05	8.29406e-05	3.71698e-05	Synpo/Homer1/Actn1/Actn4/Actn2/Atp2b4/Pak1
	GO:0008021	synaptic vesicle	6/91	138/23267	1.72038e-05	8.91067e-05	3.99332e-05	Syt1/Snap91/Stx1a/Syn3/Sept5/Sept6
	GO:0098589	membrane region	9/91	383/23267	1.92851e-05	9.73898e-05	4.36452e-05	Ap2b1/Snap91/Slc6a3/Ctnnd1/Ezr/Ap2a1/Prkar2b/Atp1b1/Adcy5
	GO:0030117	membrane coat	5/91	85/23267	2.09931e-05	0.000100967	4.52482e-05	Ap2b1/Snap91/Aak1/Ap2a1/Ap1g1
	GO:0048475	coated membrane	5/91	85/23267	2.09931e-05	0.000100967	4.52482e-05	Ap2b1/Snap91/Aak1/Ap2a1/Ap1g1
	GO:0030119	AP-type membrane coat adaptor complex	4/91	42/23267	2.18719e-05	0.000102747	4.60461e-05	Ap2b1/Snap91/Ap2a1/Ap1g1
	GO:0070382	exocytic vesicle	6/91	155/23267	3.31582e-05	0.000152226	6.82203e-05	Syt1/Snap91/Stx1a/Syn3/Sept5/Sept6
	GO:0031253	cell projection membrane	7/91	242/23267	4.65164e-05	0.000208807	9.35768e-05	Pacsin1/Akap5/Asap1/Ezr/Shank3/Dmtn/Fscn1
	GO:0043195	terminal bouton	5/91	107/23267	6.35938e-05	0.00027926	0.00012515	Syt1/Pacsin1/Snap91/Aak1/Sept5
	GO:0099503	secretory vesicle	9/91	449/23267	6.63042e-05	0.000284967	0.000127708	Syt1/Snap91/Actn1/Baiap2/Ap2a1/Stx1a/Syn3/Sept5/Sept6
	GO:0005925	focal adhesion	8/91	351/23267	7.08912e-05	0.000298334	0.000133698	Ywhaz/Actn1/Actn4/Actn2/Pi4ka/Ezr/Gsn/Pak1
	GO:0098797	plasma membrane protein complex	9/91	457/23267	7.58813e-05	0.000312817	0.000140189	Snap91/Slc6a3/Ctnnd1/Rgs7/Stx1a/Atp1b1/Dpp10/Gng3/Calm1
	GO:0005924	cell-substrate adherens junction	8/91	356/23267	7.82247e-05	0.000316028	0.000141628	Ywhaz/Actn1/Actn4/Actn2/Pi4ka/Ezr/Gsn/Pak1
	GO:0030055	cell-substrate junction	8/91	362/23267	8.78467e-05	0.000347942	0.00015593	Ywhaz/Actn1/Actn4/Actn2/Pi4ka/Ezr/Gsn/Pak1
	GO:0097060	synaptic membrane	7/91	279/23267	0.000113389	0.000440472	0.000197398	Grm3/Syt1/Synpo/Homer1/Snap91/Akap5/Shank3
	GO:0044433	cytoplasmic vesicle part	6/91	212/23267	0.000186613	0.000711241	0.000318742	Syt1/Snap91/Actn1/Pi4ka/Stx1a/Syn3
	GO:0032154	cleavage furrow	3/91	30/23267	0.000217665	0.000799425	0.000358262	Tpm3/Sept5/Sept6
	GO:0097610	cell surface furrow	3/91	30/23267	0.000217665	0.000799425	0.000358262	Tpm3/Sept5/Sept6
	GO:0030027	lamellipodium	5/91	144/23267	0.000256891	0.000926643	0.000415275	Coro1a/Ctnnd1/Ppp1r9a/Fscn1/Gsn
	GO:0030133	transport vesicle	6/91	246/23267	0.000413883	0.00146674	0.000657321	Syt1/Snap91/Stx1a/Syn3/Sept5/Sept6
	GO:0032153	cell division site	3/91	40/23267	0.000514923	0.00176296	0.00079007	Tpm3/Sept5/Sept6
	GO:0032155	cell division site part	3/91	40/23267	0.000514923	0.00176296	0.00079007	Tpm3/Sept5/Sept6
	GO:0044853	plasma membrane raft	4/91	100/23267	0.000644693	0.00217047	0.000972695	Slc6a3/Ctnnd1/Ezr/Atp1b1
	GO:0030672	synaptic vesicle membrane	3/91	46/23267	0.000777859	0.00253431	0.00113575	Syt1/Stx1a/Syn3
	GO:0099501	exocytic vesicle membrane	3/91	46/23267	0.000777859	0.00253431	0.00113575	Syt1/Stx1a/Syn3
	GO:0016600	flotillin complex	2/91	11/23267	0.000813233	0.00260751	0.00116856	Slc6a3/Ctnnd1
	GO:0030659	cytoplasmic vesicle membrane	5/91	192/23267	0.00095148	0.00300311	0.00134584	Syt1/Snap91/Actn1/Stx1a/Syn3
	GO:0097449	astrocyte projection	2/91	12/23267	0.000973397	0.00302502	0.00135566	Grm3/Ezr
	GO:0044441	ciliary part	6/91	305/23267	0.00126657	0.00387648	0.00173725	Ezr/Shank3/Sept9/Prkar2b/Atp2b4/Sept7
	GO:0014704	intercalated disc	3/91	55/23267	0.00131066	0.00395153	0.00177088	Actn1/Atp1b1/Pak1
	GO:0016323	basolateral plasma membrane	5/91	208/23267	0.00135763	0.00403295	0.00180736	Akap5/Ezr/Ap2a1/Atp1b1/Atp2b4
	GO:0042734	presynaptic membrane	3/91	57/23267	0.00145357	0.00425537	0.00190704	Grm3/Syt1/Snap91
	GO:0045121	membrane raft	6/91	316/23267	0.00151664	0.00431159	0.00193224	Slc6a3/Ctnnd1/Ezr/Prkar2b/Atp1b1/Adcy5
	GO:0098857	membrane microdomain	6/91	316/23267	0.00151664	0.00431159	0.00193224	Slc6a3/Ctnnd1/Ezr/Prkar2b/Atp1b1/Adcy5
	GO:0031045	dense core granule	2/91	15/23267	0.00153681	0.00431159	0.00193224	Syt1/Actn1
	GO:0043198	dendritic shaft	3/91	59/23267	0.0016059	0.00444372	0.00199145	Homer1/Akap5/Prkar2b
	GO:0045211	postsynaptic membrane	5/91	219/23267	0.0017029	0.00464844	0.0020832	Grm3/Synpo/Homer1/Snap91/Shank3
	GO:0005905	clathrin-coated pit	3/91	61/23267	0.00176787	0.0047098	0.0021107	Ap2b1/Snap91/Ap2a1
	GO:0012506	vesicle membrane	5/91	221/23267	0.001772	0.0047098	0.0021107	Syt1/Snap91/Actn1/Stx1a/Syn3
	GO:0097386	glial cell projection	2/91	17/23267	0.00198043	0.00519541	0.00232832	Grm3/Ezr
	GO:0030658	transport vesicle membrane	3/91	65/23267	0.0021216	0.00549439	0.00246231	Syt1/Stx1a/Syn3
	GO:0042383	sarcolemma	4/91	143/23267	0.00241747	0.00618137	0.00277018	Ezr/Atp1b1/Adcy5/Atp2b4
	GO:0044291	cell-cell contact zone	3/91	72/23267	0.00284034	0.00717187	0.00321407	Actn1/Atp1b1/Pak1
	GO:0008076	voltage-gated potassium channel complex	3/91	75/23267	0.00318888	0.00795251	0.00356392	Stx1a/Dpp10/Calm1
	GO:0034705	potassium channel complex	3/91	77/23267	0.00343518	0.00846226	0.00379236	Stx1a/Dpp10/Calm1
MF	ID	Description	GeneRatio	BgRatio	pvalue	p.adjust	qvalue	geneID
	GO:0003779	actin binding	15/91	380/22837	2.74423e-11	7.10757e-09	5.25737e-09	Tpm3/Myo18a/Synpo/Actn1/Coro1a/Actn4/Actn2/Akap5/Ppp1r9a/Ezr/Shank3/Cap2/Dmtn/Fscn1/Gsn
	GO:0050839	cell adhesion molecule binding	14/91	442/22837	2.32004e-09	2.12458e-07	1.57153e-07	Ywhaz/Cadm2/Actn1/Exoc3/Pi4ka/Akap5/Ctnnd1/Baiap2/Asap1/Ezr/Sept9/Fscn1/Sept7/Efhd2
	GO:0045296	cadherin binding	12/91	298/22837	2.46091e-09	2.12458e-07	1.57153e-07	Ywhaz/Exoc3/Pi4ka/Akap5/Ctnnd1/Baiap2/Asap1/Ezr/Sept9/Fscn1/Sept7/Efhd2
	GO:0098641	cadherin binding involved in cell-cell adhesion	11/91	277/22837	1.37555e-08	8.9067e-07	6.58817e-07	Ywhaz/Exoc3/Pi4ka/Ctnnd1/Baiap2/Asap1/Ezr/Sept9/Fscn1/Sept7/Efhd2
	GO:0098632	protein binding involved in cell-cell adhesion	11/91	284/22837	1.77851e-08	9.18442e-07	6.7936e-07	Ywhaz/Exoc3/Pi4ka/Ctnnd1/Baiap2/Asap1/Ezr/Sept9/Fscn1/Sept7/Efhd2
	GO:0098631	protein binding involved in cell adhesion	11/91	289/22837	2.12767e-08	9.18442e-07	6.7936e-07	Ywhaz/Exoc3/Pi4ka/Ctnnd1/Baiap2/Asap1/Ezr/Sept9/Fscn1/Sept7/Efhd2
	GO:0051015	actin filament binding	8/91	124/22837	3.50741e-08	1.29774e-06	9.59923e-07	Myo18a/Actn1/Coro1a/Actn4/Actn2/Ppp1r9a/Ezr/Fscn1
	GO:0008179	adenylate cyclase binding	8/91	15/22837	3.11365e-07	1.00804e-05	7.45637e-06	Akap5/Cap2/Adcy5/Calm1
	GO:0044325	ion channel binding	7/91	118/22837	4.6471e-07	1.33733e-05	9.89206e-06	Homer1/Actn1/Actn4/Actn2/Ppp1r9a/Stx1a/Calm1
	GO:0032561	guanyl ribonucleotide binding	9/91	364/22837	1.49316e-05	0.000355902	0.000263256	Sept9/Sept5/Tubb5/Irgq/Sept6/Dync1li1/Sept7/Tubb4b/Sept11
	GO:0019001	guanyl nucleotide binding	9/91	365/22837	1.52595e-05	0.000355902	0.000263256	Sept9/Sept5/Tubb5/Irgq/Sept6/Dync1li1/Sept7/Tubb4b/Sept11
	GO:0008022	protein C-terminus binding	7/91	202/22837	1.64897e-05	0.000355902	0.000263256	Syt1/Coro1a/Ppp1r9a/Shank3/Ap2a1/Atp1b1/Ap1g1
	GO:0019903	protein phosphatase binding	6/91	138/22837	1.90923e-05	0.000380378	0.00028136	Akap5/Slc6a3/Ctnnd1/Ppp1r9a/Ppp2r2a/Atp2b4
	GO:0005525	GTP binding	8/91	343/22837	6.86756e-05	0.0012705	0.000939771	Sept9/Sept5/Tubb5/Irgq/Sept6/Sept7/Tubb4b/Sept11
	GO:0019902	phosphatase binding	6/91	183/22837	9.24748e-05	0.00159673	0.00118108	Akap5/Slc6a3/Ctnnd1/Ppp1r9a/Ppp2r2a/Atp2b4
	GO:0035091	phosphatidylinositol binding	6/91	203/22837	0.000163034	0.00263912	0.00195212	Syt1/Snap91/Actn2/Asap1/Sept5/Lancl2
	GO:0005543	phospholipid binding	7/91	324/22837	0.000316793	0.00482644	0.00357005	Syt1/Pacsin1/Snap91/Actn2/Asap1/Sept5/Lancl2
	GO:0008565	protein transporter activity	4/91	85/22837	0.000373339	0.00537193	0.00397355	Ap2b1/Ipo7/Ap2a1/Ap1g1
	GO:0032036	myosin heavy chain binding	2/91	10/22837	0.000692161	0.00905833	0.00670033	Coro1a/Stx1a
	GO:0030374	ligand-dependent nuclear receptor transcription coactivator activity	3/91	44/22837	0.000720206	0.00905833	0.00670033	Actn1/Actn4/Actn2
	GO:0030674	protein binding, bridging	4/91	102/22837	0.000744256	0.00905833	0.00670033	Actn2/Baiap2/Stx1a/Fscn1
	GO:0051018	protein kinase A binding	3/91	45/22837	0.000769434	0.00905833	0.00670033	Akap5/Ezr/Prkar2b
	GO:0035254	glutamate receptor binding	3/91	47/22837	0.000874196	0.00984421	0.00728163	Homer1/Shank3/Calm1
KEGG	ID	Description	GeneRatio	BgRatio	pvalue	p.adjust	qvalue	geneID
	mmu04724	Glutamatergic synapse	6/53	114/8198	8.5428e-05	0.0126433	0.0104312	108069/26556/58234/14660/224129/14704
	mmu04261	Adrenergic signaling in cardiomyocytes	6/53	147/8198	0.000344089	0.0254626	0.0210075	59069/11931/71978/224129/381290/12313
	mmu04721	Synaptic vesicle cycle	4/53	62/8198	0.000658242	0.0316298	0.0260957	71770/20979/11771/20907
	mmu05031	Amphetamine addiction	4/53	68/8198	0.000933872	0.0316298	0.0260957	13162/20907/224129/12313
	mmu04520	Adherens junction	4/53	72/8198	0.00115748	0.0316298	0.0260957	109711/60595/12388/108100
	mmu04971	Gastric acid secretion	4/53	74/8198	0.00128229	0.0316298	0.0260957	22350/11931/224129/12313
	mmu04970	Salivary secretion	4/53	78/8198	0.00155968	0.0316669	0.0261263	11931/224129/381290/12313
	mmu04728	Dopaminergic synapse	5/53	135/8198	0.00171172	0.0316669	0.0261263	13162/71978/224129/14704/12313
	mmu04810	Regulation of actin cytoskeleton	6/53	210/8198	0.002213	0.0336427	0.0277564	109711/60595/108100/22350/227753/18479
	mmu05012	Parkinson's disease	5/53	144/8198	0.00227316	0.0336427	0.0277564	13162/18951/224129/13063/12864
	mmu05030	Cocaine addiction	3/53	48/8198	0.00359436	0.0476324	0.0392984	108069/13162/224129
	mmu04925	Aldosterone synthesis and secretion	4/53	100/8198	0.00386209	0.0476324	0.0392984	11931/224129/381290/12313
	mmu04530	Tight junction	5/53	167/8198	0.00430649	0.0490278	0.0404497	104027/109711/60595/22350/71978

## Sheet: S7(D) ST_enrich corr ABO & Roy
	Supplemental Table 7(D): Functional enrichment of correlated (>=0.6) synaptic protein abundances and ABI mouse brain connectivity data in the striatum.
BP	ID	Description	GeneRatio	BgRatio	pvalue	p.adjust	qvalue	geneID
	GO:0007015	actin filament organization	21/118	323/23262	1.4524e-17	2.57511e-14	1.97832e-14	Pacsin1/Synpo/Actn1/Coro1a/Actn4/Actn2/Sirpa/Ppp1r9a/Baiap2/Arhgef2/Add2/Ezr/Shank3/Cap1/Abi2/Cap2/Dmtn/Pfn2/Fscn1/Gsn/Pak1
	GO:0051017	actin filament bundle assembly	11/118	133/23262	7.9889e-11	4.51193e-08	3.46629e-08	Synpo/Actn1/Actn4/Ppp1r9a/Baiap2/Add2/Ezr/Shank3/Pfn2/Fscn1/Pak1
	GO:0060627	regulation of vesicle-mediated transport	17/118	437/23262	8.16117e-11	4.51193e-08	3.46629e-08	Syt1/Pacsin1/Snap91/Coro1a/Actn4/Actn2/Sirpa/Cd47/Sgip1/Aak1/Ezr/Stx1a/Pfn2/Sept5/Dnajc6/Sh3gl2/Ap1g1
	GO:0061572	actin filament bundle organization	11/118	136/23262	1.01792e-10	4.51193e-08	3.46629e-08	Synpo/Actn1/Actn4/Ppp1r9a/Baiap2/Add2/Ezr/Shank3/Pfn2/Fscn1/Pak1
	GO:0016358	dendrite development	13/118	242/23262	3.20476e-10	1.03381e-07	7.94222e-08	Pacsin1/Akap5/Ppp1r9a/Baiap2/Dclk1/Ptprd/Asap1/Shank3/Abi2/Ngef/Ntrk2/Sept7/Pak1
	GO:0051493	regulation of cytoskeleton organization	16/118	415/23262	3.49851e-10	1.03381e-07	7.94222e-08	Synpo/Coro1a/Actn2/Ppp1r9a/Baiap2/Arhgef2/Add2/Shank3/Abi2/Dmtn/Pfn2/Gda/Fscn1/Gsn/Dync1li1/Pak1
	GO:0099531	presynaptic process involved in chemical synaptic transmission	10/118	132/23262	1.42211e-09	3.602e-07	2.76723e-07	Syn1/Syt1/Snap91/Slc6a3/Ppp1r9a/Stx1a/Syn3/Pfn2/Ntrk2/Pak1
	GO:0001505	regulation of neurotransmitter levels	11/118	177/23262	1.71301e-09	3.79646e-07	2.91663e-07	Syn1/Syt1/Snap91/Slc6a3/Ppp1r9a/Stx1a/Syn3/Pfn2/Pde1b/Ntrk2/Pak1
	GO:0008154	actin polymerization or depolymerization	11/118	181/23262	2.16905e-09	4.27303e-07	3.28275e-07	Coro1a/Actn2/Ppp1r9a/Baiap2/Add2/Cap1/Abi2/Cap2/Dmtn/Pfn2/Gsn
	GO:0032956	regulation of actin cytoskeleton organization	13/118	287/23262	2.5636e-09	4.54526e-07	3.49189e-07	Synpo/Coro1a/Actn2/Ppp1r9a/Baiap2/Add2/Shank3/Abi2/Dmtn/Pfn2/Fscn1/Gsn/Pak1
	GO:0010638	positive regulation of organelle organization	16/118	484/23262	3.20351e-09	4.91499e-07	3.77594e-07	Syt1/Synpo/Coro1a/Actn2/Baiap2/Plcb1/Asap1/Abi2/Sept9/Pfn2/Gda/Fscn1/Gsn/Pip4k2a/Sept7/Pak1
	GO:0044089	positive regulation of cellular component biogenesis	15/118	417/23262	3.32656e-09	4.91499e-07	3.77594e-07	Synpo/Coro1a/Gpm6a/Baiap2/Asap1/Abi2/Sept9/Pfn2/Gda/Fscn1/Gsn/Ntrk2/Pip4k2a/Sept7/Pak1
	GO:0031346	positive regulation of cell projection organization	14/118	365/23262	5.11077e-09	6.97031e-07	5.35493e-07	Syt1/Pacsin1/Akap5/Gpm6a/Ppp1r9a/Baiap2/Ptprd/Shank3/Sept9/Fscn1/Ntrk2/Nckipsd/Sept7/Negr1
	GO:0050804	modulation of synaptic transmission	13/118	321/23262	9.80511e-09	1.24175e-06	9.53971e-07	Grm3/Syn1/Syt1/Ppp1r9a/Baiap2/Shank3/Syngr1/Phf24/Stx1a/Pfn2/Ntrk2/Cspg5/Pak1
	GO:0032970	regulation of actin filament-based process	13/118	325/23262	1.13597e-08	1.34271e-06	1.03154e-06	Synpo/Coro1a/Actn2/Ppp1r9a/Baiap2/Add2/Shank3/Abi2/Dmtn/Pfn2/Fscn1/Gsn/Pak1
	GO:0007269	neurotransmitter secretion	9/118	125/23262	1.52574e-08	1.59126e-06	1.22248e-06	Syn1/Syt1/Snap91/Ppp1r9a/Stx1a/Syn3/Pfn2/Ntrk2/Pak1
	GO:0099643	signal release from synapse	9/118	125/23262	1.52574e-08	1.59126e-06	1.22248e-06	Syn1/Syt1/Snap91/Ppp1r9a/Stx1a/Syn3/Pfn2/Ntrk2/Pak1
	GO:0006836	neurotransmitter transport	10/118	171/23262	1.74075e-08	1.71464e-06	1.31727e-06	Syn1/Syt1/Snap91/Slc6a3/Ppp1r9a/Stx1a/Syn3/Pfn2/Ntrk2/Pak1
	GO:0043254	regulation of protein complex assembly	13/118	341/23262	2.00609e-08	1.872e-06	1.43816e-06	Coro1a/Ppp1r9a/Baiap2/Arhgef2/Add2/Asap1/Abi2/Stx1a/Dmtn/Pfn2/Gda/Fscn1/Gsn
	GO:0072657	protein localization to membrane	13/118	381/23262	7.34224e-08	6.5089e-06	5.00045e-06	Pacsin1/Actn2/Gpr158/Map7/Ezr/Shank3/Hspa4/Dmtn/Ap2m1/Atp1b1/Gsn/Dpp10/Pak1
	GO:0050773	regulation of dendrite development	9/118	153/23262	8.83123e-08	7.28508e-06	5.59676e-06	Pacsin1/Akap5/Ppp1r9a/Baiap2/Ptprd/Asap1/Shank3/Ngef/Ntrk2
	GO:0072583	clathrin-dependent endocytosis	6/118	44/23262	9.03958e-08	7.28508e-06	5.59676e-06	Syt1/Pacsin1/Snap91/Aak1/Dnajc6/Sh3gl2
	GO:0008064	regulation of actin polymerization or depolymerization	9/118	160/23262	1.29621e-07	9.69602e-06	7.44895e-06	Coro1a/Actn2/Ppp1r9a/Baiap2/Add2/Abi2/Dmtn/Pfn2/Gsn
	GO:0007009	plasma membrane organization	11/118	270/23262	1.34306e-07	9.69602e-06	7.44895e-06	Pacsin1/Actn2/Gpr158/Sgip1/Baiap2/Map7/Asap1/Ezr/Ap2m1/Atp1b1/Dpp10
	GO:0030832	regulation of actin filament length	9/118	161/23262	1.36718e-07	9.69602e-06	7.44895e-06	Coro1a/Actn2/Ppp1r9a/Baiap2/Add2/Abi2/Dmtn/Pfn2/Gsn
	GO:0043623	cellular protein complex assembly	14/118	480/23262	1.54762e-07	1.05536e-05	8.10776e-06	Snap91/Coro1a/Ppp1r9a/Baiap2/Add2/Abi2/Hspa4/Rap1gds1/Stx1a/Dmtn/Pfn2/Lonp1/Gda/Gsn
	GO:0022604	regulation of cell morphogenesis	14/118	485/23262	1.75537e-07	1.15269e-05	8.85556e-06	Syt1/Coro1a/Actn4/Akap5/Ppp1r9a/Baiap2/Ptprd/Ezr/Shank3/Sept9/Dmtn/Ngef/Ntrk2/Sept7
	GO:0010256	endomembrane system organization	14/118	488/23262	1.89179e-07	1.19791e-05	9.20291e-06	Ywhaz/Pacsin1/Myo18a/Actn2/Gpr158/Sgip1/Baiap2/Map7/Asap1/Ezr/Ap2m1/Atp1b1/Dpp10/Rab18
	GO:0032271	regulation of protein polymerization	9/118	171/23262	2.28505e-07	1.39703e-05	1.07327e-05	Coro1a/Ppp1r9a/Baiap2/Add2/Abi2/Dmtn/Pfn2/Gda/Gsn
	GO:0051494	negative regulation of cytoskeleton organization	8/118	125/23262	2.47547e-07	1.463e-05	1.12395e-05	Coro1a/Ppp1r9a/Arhgef2/Add2/Shank3/Dmtn/Pfn2/Gsn
	GO:0051495	positive regulation of cytoskeleton organization	9/118	178/23262	3.21062e-07	1.83627e-05	1.41071e-05	Synpo/Coro1a/Actn2/Baiap2/Abi2/Pfn2/Gda/Gsn/Pak1
	GO:0006898	receptor-mediated endocytosis	9/118	181/23262	3.69758e-07	2.04869e-05	1.5739e-05	Syt1/Pacsin1/Snap91/Sgip1/Aak1/Ezr/Cap1/Dnajc6/Sh3gl2
	GO:0060996	dendritic spine development	7/118	92/23262	4.43114e-07	2.38073e-05	1.82899e-05	Ppp1r9a/Baiap2/Asap1/Shank3/Ngef/Sept7/Pak1
	GO:0030833	regulation of actin filament polymerization	8/118	140/23262	5.89991e-07	2.98872e-05	2.29608e-05	Coro1a/Ppp1r9a/Baiap2/Add2/Abi2/Dmtn/Pfn2/Gsn
	GO:1902115	regulation of organelle assembly	8/118	140/23262	5.89991e-07	2.98872e-05	2.29608e-05	Arhgef2/Asap1/Ezr/Sept9/Fscn1/Gsn/Pip4k2a/Sept7
	GO:0048813	dendrite morphogenesis	8/118	142/23262	6.57271e-07	3.23706e-05	2.48687e-05	Akap5/Ppp1r9a/Baiap2/Dclk1/Ptprd/Shank3/Ngef/Sept7
	GO:0030041	actin filament polymerization	8/118	152/23262	1.10094e-06	5.27559e-05	4.05297e-05	Coro1a/Ppp1r9a/Baiap2/Add2/Abi2/Dmtn/Pfn2/Gsn
	GO:0030100	regulation of endocytosis	9/118	212/23262	1.38675e-06	6.47029e-05	4.97079e-05	Pacsin1/Snap91/Actn4/Sirpa/Cd47/Sgip1/Aak1/Dnajc6/Sh3gl2
	GO:0071801	regulation of podosome assembly	4/118	18/23262	1.82222e-06	8.21064e-05	6.30781e-05	Arhgef2/Asap1/Fscn1/Gsn
	GO:0032535	regulation of cellular component size	11/118	353/23262	1.89327e-06	8.21064e-05	6.30781e-05	Coro1a/Actn2/Ppp1r9a/Baiap2/Add2/Ezr/Shank3/Abi2/Dmtn/Pfn2/Gsn
	GO:0043624	cellular protein complex disassembly	7/118	114/23262	1.89868e-06	8.21064e-05	6.30781e-05	Actn2/Akap5/Arhgef2/Add2/Dmtn/Dnajc6/Gsn
	GO:0010976	positive regulation of neuron projection development	10/118	286/23262	2.0437e-06	8.62731e-05	6.62792e-05	Syt1/Pacsin1/Akap5/Ppp1r9a/Baiap2/Ptprd/Shank3/Ntrk2/Nckipsd/Negr1
	GO:0007163	establishment or maintenance of cell polarity	8/118	167/23262	2.23249e-06	9.20515e-05	7.07184e-05	Myo18a/Snap91/Arhgef2/Ezr/Cap1/Cap2/Fscn1/Gsn
	GO:0051258	protein polymerization	9/118	228/23262	2.52564e-06	9.99385e-05	7.67776e-05	Coro1a/Ppp1r9a/Baiap2/Add2/Abi2/Dmtn/Pfn2/Gda/Gsn
	GO:0006887	exocytosis	10/118	293/23262	2.53651e-06	9.99385e-05	7.67776e-05	Ywhaz/Syt1/Coro1a/Exoc3/Stx1a/Dmtn/Pfn2/Sept5/Ap1g1/Pak1
	GO:1900006	positive regulation of dendrite development	6/118	85/23262	4.72932e-06	0.000182285	0.00014004	Pacsin1/Akap5/Ppp1r9a/Baiap2/Ptprd/Shank3
	GO:0060997	dendritic spine morphogenesis	5/118	49/23262	4.92052e-06	0.000185619	0.000142601	Ppp1r9a/Baiap2/Shank3/Ngef/Sept7
	GO:0031532	actin cytoskeleton reorganization	6/118	86/23262	5.06312e-06	0.000187019	0.000143677	Cdc42bpb/Baiap2/Ezr/Dmtn/Gsn/Pak1
	GO:0071800	podosome assembly	4/118	23/23262	5.17075e-06	0.000187097	0.000143737	Arhgef2/Asap1/Fscn1/Gsn
	GO:0046847	filopodium assembly	5/118	50/23262	5.44519e-06	0.000193086	0.000148338	Gpm6a/Ppp1r9a/Ezr/Dmtn/Fscn1
	GO:0031334	positive regulation of protein complex assembly	8/118	190/23262	5.81029e-06	0.000199451	0.000153228	Coro1a/Baiap2/Asap1/Abi2/Pfn2/Gda/Fscn1/Gsn
	GO:0043241	protein complex disassembly	7/118	135/23262	5.85229e-06	0.000199451	0.000153228	Actn2/Akap5/Arhgef2/Add2/Dmtn/Dnajc6/Gsn
	GO:0022411	cellular component disassembly	11/118	398/23262	5.96215e-06	0.000199451	0.000153228	Actn2/Akap5/Arhgef2/Add2/Dmtn/Dnajc6/Atp1b1/Fscn1/Gsn/Cspg5/Phyhip
	GO:0048814	regulation of dendrite morphogenesis	6/118	91/23262	7.03194e-06	0.000230882	0.000177375	Akap5/Ppp1r9a/Baiap2/Ptprd/Shank3/Ngef
	GO:0010975	regulation of neuron projection development	12/118	488/23262	7.24472e-06	0.000233544	0.00017942	Syt1/Pacsin1/Akap5/Ppp1r9a/Baiap2/Ptprd/Asap1/Shank3/Ngef/Ntrk2/Nckipsd/Negr1
	GO:0060491	regulation of cell projection assembly	7/118	143/23262	8.54602e-06	0.000270573	0.000207868	Gpm6a/Ppp1r9a/Sept9/Dmtn/Pfn2/Fscn1/Sept7
	GO:0051261	protein depolymerization	6/118	95/23262	9.0189e-06	0.000280535	0.000215521	Actn2/Arhgef2/Add2/Dmtn/Dnajc6/Gsn
	GO:0010639	negative regulation of organelle organization	9/118	269/23262	9.64472e-06	0.000294212	0.000226028	Coro1a/Ppp1r9a/Arhgef2/Add2/Shank3/Dmtn/Pfn2/Gsn/Dync1li1
	GO:0032984	macromolecular complex disassembly	7/118	146/23262	9.79049e-06	0.000294212	0.000226028	Actn2/Akap5/Arhgef2/Add2/Dmtn/Dnajc6/Gsn
	GO:0072659	protein localization to plasma membrane	8/118	207/23262	1.08724e-05	0.000318226	0.000244477	Pacsin1/Actn2/Gpr158/Map7/Ezr/Ap2m1/Atp1b1/Dpp10
	GO:0051656	establishment of organelle localization	10/118	346/23262	1.09486e-05	0.000318226	0.000244477	Ywhaz/Syt1/Pacsin1/Actn4/Arhgef2/Ap3b2/Ezr/Stx1a/Pfn2/Sh3gl2
	GO:0097061	dendritic spine organization	5/118	58/23262	1.14014e-05	0.000320867	0.000246506	Ppp1r9a/Baiap2/Shank3/Ngef/Sept7
	GO:1902117	positive regulation of organelle assembly	5/118	58/23262	1.14014e-05	0.000320867	0.000246506	Asap1/Sept9/Fscn1/Pip4k2a/Sept7
	GO:0007270	neuron-neuron synaptic transmission	7/118	154/23262	1.38627e-05	0.000383246	0.000294428	Grm3/Syt1/Slc6a3/Shank3/Phf24/Ntrk2/Pak1
	GO:0010769	regulation of cell morphogenesis involved in differentiation	9/118	282/23262	1.40502e-05	0.000383246	0.000294428	Actn4/Akap5/Ppp1r9a/Baiap2/Ptprd/Shank3/Dmtn/Ngef/Ntrk2
	GO:0032273	positive regulation of protein polymerization	6/118	103/23262	1.43571e-05	0.000385683	0.000296301	Coro1a/Baiap2/Abi2/Pfn2/Gda/Gsn
	GO:1990778	protein localization to cell periphery	8/118	220/23262	1.68967e-05	0.000447131	0.000343508	Pacsin1/Actn2/Gpr158/Map7/Ezr/Ap2m1/Atp1b1/Dpp10
	GO:0048167	regulation of synaptic plasticity	7/118	164/23262	2.08323e-05	0.00053716	0.000412672	Syn1/Ppp1r9a/Baiap2/Shank3/Syngr1/Ntrk2/Pak1
	GO:0045666	positive regulation of neuron differentiation	10/118	373/23262	2.09047e-05	0.00053716	0.000412672	Syt1/Pacsin1/Akap5/Ppp1r9a/Baiap2/Ptprd/Shank3/Ntrk2/Nckipsd/Negr1
	GO:0048489	synaptic vesicle transport	6/118	112/23262	2.3149e-05	0.000578073	0.000444104	Syt1/Pacsin1/Ap3b2/Stx1a/Pfn2/Sh3gl2
	GO:0097480	establishment of synaptic vesicle localization	6/118	112/23262	2.3149e-05	0.000578073	0.000444104	Syt1/Pacsin1/Ap3b2/Stx1a/Pfn2/Sh3gl2
	GO:0060998	regulation of dendritic spine development	5/118	68/23262	2.49112e-05	0.000613438	0.000471273	Ppp1r9a/Baiap2/Asap1/Shank3/Ngef
	GO:0051650	establishment of vesicle localization	7/118	170/23262	2.62507e-05	0.000637568	0.000489811	Syt1/Pacsin1/Actn4/Ap3b2/Stx1a/Pfn2/Sh3gl2
	GO:0045055	regulated exocytosis	7/118	173/23262	2.93665e-05	0.000703605	0.000540544	Ywhaz/Syt1/Coro1a/Stx1a/Dmtn/Pfn2/Ap1g1
	GO:1901879	regulation of protein depolymerization	5/118	71/23262	3.07401e-05	0.000726696	0.000558283	Actn2/Arhgef2/Add2/Dmtn/Gsn
	GO:0097479	synaptic vesicle localization	6/118	119/23262	3.2624e-05	0.000761084	0.000584702	Syt1/Pacsin1/Ap3b2/Stx1a/Pfn2/Sh3gl2
	GO:0030865	cortical cytoskeleton organization	4/118	37/23262	3.65087e-05	0.000829871	0.000637547	Synpo/Actn1/Ezr/Sept7
	GO:0061001	regulation of dendritic spine morphogenesis	4/118	37/23262	3.65087e-05	0.000829871	0.000637547	Ppp1r9a/Baiap2/Shank3/Ngef
	GO:0048259	regulation of receptor-mediated endocytosis	5/118	74/23262	3.75753e-05	0.000843305	0.000647868	Snap91/Sgip1/Aak1/Dnajc6/Sh3gl2
	GO:0051489	regulation of filopodium assembly	4/118	38/23262	4.06445e-05	0.000900784	0.000692027	Gpm6a/Ppp1r9a/Dmtn/Fscn1
	GO:0051648	vesicle localization	7/118	183/23262	4.20308e-05	0.000920008	0.000706795	Syt1/Pacsin1/Actn4/Ap3b2/Stx1a/Pfn2/Sh3gl2
	GO:2000369	regulation of clathrin-dependent endocytosis	3/118	14/23262	4.44645e-05	0.000961409	0.000738601	Snap91/Aak1/Dnajc6
	GO:0097320	membrane tubulation	3/118	15/23262	5.5375e-05	0.00118289	0.000908753	Pacsin1/Sgip1/Asap1
	GO:0051640	organelle localization	10/118	422/23262	5.92199e-05	0.00124996	0.000960283	Ywhaz/Syt1/Pacsin1/Actn4/Arhgef2/Ap3b2/Ezr/Stx1a/Pfn2/Sh3gl2
	GO:0043244	regulation of protein complex disassembly	5/118	82/23262	6.16253e-05	0.00128543	0.000987532	Actn2/Arhgef2/Add2/Dmtn/Gsn
	GO:0035249	synaptic transmission, glutamatergic	5/118	83/23262	6.53119e-05	0.00134649	0.00103444	Grm3/Syt1/Shank3/Ntrk2/Pak1
	GO:0030838	positive regulation of actin filament polymerization	5/118	85/23262	7.31935e-05	0.00149163	0.00114595	Coro1a/Baiap2/Abi2/Pfn2/Gsn
	GO:0071417	cellular response to organonitrogen compound	10/118	434/23262	7.47319e-05	0.00150568	0.00115674	Actn2/Baiap2/Plcb1/Arhgef2/Ezr/Dmtn/Ntrk2/Pde2a/Atp2b4/Pak1
	GO:0032231	regulation of actin filament bundle assembly	5/118	86/23262	7.73991e-05	0.00154189	0.00118456	Synpo/Ppp1r9a/Shank3/Pfn2/Pak1
	GO:0023061	signal release	10/118	438/23262	8.06164e-05	0.00158814	0.00122009	Ywhaz/Syn1/Syt1/Snap91/Ppp1r9a/Stx1a/Syn3/Pfn2/Ntrk2/Pak1
	GO:0030834	regulation of actin filament depolymerization	4/118	46/23262	8.70872e-05	0.00168652	0.00129567	Actn2/Add2/Dmtn/Gsn
	GO:0050806	positive regulation of synaptic transmission	6/118	142/23262	8.75126e-05	0.00168652	0.00129567	Syt1/Ppp1r9a/Shank3/Stx1a/Ntrk2/Pak1
	GO:0099003	vesicle-mediated transport in synapse	5/118	90/23262	9.61128e-05	0.00183234	0.0014077	Syt1/Pacsin1/Stx1a/Pfn2/Sh3gl2
	GO:0030042	actin filament depolymerization	4/118	50/23262	0.000120999	0.00225823	0.00173488	Actn2/Add2/Dmtn/Gsn
	GO:0030837	negative regulation of actin filament polymerization	4/118	50/23262	0.000120999	0.00225823	0.00173488	Add2/Dmtn/Pfn2/Gsn
	GO:1904062	regulation of cation transmembrane transport	7/118	218/23262	0.000126064	0.00232825	0.00178867	Gnb5/Homer1/Coro1a/Actn2/Plcb1/Atp1b1/Dpp10
	GO:0050769	positive regulation of neurogenesis	10/118	469/23262	0.000141089	0.00255256	0.001961	Syt1/Pacsin1/Akap5/Ppp1r9a/Baiap2/Ptprd/Shank3/Ntrk2/Nckipsd/Negr1
	GO:0072521	purine-containing compound metabolic process	10/118	469/23262	0.000141089	0.00255256	0.001961	Akap5/Cap1/Cap2/Atp6v1b2/Atp6v1a/Gda/Atp1b1/Pde1b/Pde2a/Cycs
	GO:0048488	synaptic vesicle endocytosis	3/118	21/23262	0.000158308	0.00283515	0.0021781	Syt1/Pacsin1/Sh3gl2
	GO:0030031	cell projection assembly	9/118	393/23262	0.000181033	0.00318933	0.0024502	Actn2/Gpm6a/Ppp1r9a/Ezr/Sept9/Dmtn/Pfn2/Fscn1/Sept7
	GO:0099504	synaptic vesicle cycle	5/118	103/23262	0.000181682	0.00318933	0.0024502	Syt1/Pacsin1/Stx1a/Pfn2/Sh3gl2
	GO:0031032	actomyosin structure organization	6/118	165/23262	0.000198981	0.00345876	0.00265719	Myo18a/Actn2/Cdc42bpb/Ppp1r9a/Pfn2/Pak1
	GO:0046928	regulation of neurotransmitter secretion	4/118	57/23262	0.000201943	0.00347617	0.00267056	Ppp1r9a/Stx1a/Pfn2/Ntrk2
	GO:1900271	regulation of long-term synaptic potentiation	3/118	23/23262	0.000209246	0.00356723	0.00274052	Ppp1r9a/Shank3/Pak1
	GO:1901880	negative regulation of protein depolymerization	4/118	58/23262	0.000216058	0.00364829	0.00280279	Arhgef2/Add2/Dmtn/Gsn
	GO:0098655	cation transmembrane transport	10/118	496/23262	0.000221478	0.00370454	0.00284601	Gnb5/Homer1/Coro1a/Actn2/Plcb1/Atp6v1b2/Atp6v1a/Atp1b1/Dpp10/Atp2b4
	GO:0051966	regulation of synaptic transmission, glutamatergic	4/118	59/23262	0.000230869	0.00382551	0.00293895	Grm3/Syt1/Shank3/Ntrk2
	GO:0031333	negative regulation of protein complex assembly	5/118	111/23262	0.00025757	0.00422843	0.00324849	Arhgef2/Add2/Dmtn/Pfn2/Gsn
	GO:0032272	negative regulation of protein polymerization	4/118	61/23262	0.000262661	0.00423362	0.00325247	Add2/Dmtn/Pfn2/Gsn
	GO:0043242	negative regulation of protein complex disassembly	4/118	61/23262	0.000262661	0.00423362	0.00325247	Arhgef2/Add2/Dmtn/Gsn
	GO:0007611	learning or memory	7/118	247/23262	0.000271013	0.00432888	0.00332566	Plcb1/Shank3/Abi2/Prkar2b/Pde1b/Ntrk2/Pak1
	GO:0060291	long-term synaptic potentiation	4/118	63/23262	0.000297482	0.00470925	0.00361788	Ppp1r9a/Shank3/Ntrk2/Pak1
	GO:0009150	purine ribonucleotide metabolic process	9/118	421/23262	0.000300792	0.00471951	0.00362575	Akap5/Cap1/Cap2/Atp6v1b2/Atp6v1a/Atp1b1/Pde1b/Pde2a/Cycs
	GO:0051125	regulation of actin nucleation	3/118	26/23262	0.000303803	0.00472494	0.00362993	Coro1a/Abi2/Gsn
	GO:0032412	regulation of ion transmembrane transporter activity	6/118	179/23262	0.000308507	0.00475637	0.00365407	Gnb5/Homer1/Actn2/Plcb1/Shank3/Atp1b1
	GO:0033238	regulation of cellular amine metabolic process	3/118	27/23262	0.000340518	0.00520464	0.00399846	Slc6a3/Pde1b/Atp2b4
	GO:0009259	ribonucleotide metabolic process	9/118	429/23262	0.000345086	0.00522937	0.00401746	Akap5/Cap1/Cap2/Atp6v1b2/Atp6v1a/Atp1b1/Pde1b/Pde2a/Cycs
	GO:0022898	regulation of transmembrane transporter activity	6/118	185/23262	0.000367882	0.0054546	0.00419049	Gnb5/Homer1/Actn2/Plcb1/Shank3/Atp1b1
	GO:0010959	regulation of metal ion transport	8/118	343/23262	0.000369115	0.0054546	0.00419049	Gnb5/Homer1/Coro1a/Actn2/Akap5/Plcb1/Atp1b1/Dpp10
	GO:0006163	purine nucleotide metabolic process	9/118	433/23262	0.000369178	0.0054546	0.00419049	Akap5/Cap1/Cap2/Atp6v1b2/Atp6v1a/Atp1b1/Pde1b/Pde2a/Cycs
	GO:0051588	regulation of neurotransmitter transport	4/118	68/23262	0.000398866	0.00584454	0.00449006	Ppp1r9a/Stx1a/Pfn2/Ntrk2
	GO:0007416	synapse assembly	5/118	123/23262	0.000413792	0.00601355	0.0046199	Gpm6a/Ppp1r9a/Ptprd/Shank3/Ntrk2
	GO:0019693	ribose phosphate metabolic process	9/118	441/23262	0.000421542	0.00603753	0.00463833	Akap5/Cap1/Cap2/Atp6v1b2/Atp6v1a/Atp1b1/Pde1b/Pde2a/Cycs
	GO:0036465	synaptic vesicle recycling	3/118	29/23262	0.000422253	0.00603753	0.00463833	Syt1/Pacsin1/Sh3gl2
	GO:0032414	positive regulation of ion transmembrane transporter activity	4/118	72/23262	0.000496088	0.00703651	0.00540579	Actn2/Plcb1/Shank3/Atp1b1
	GO:0051693	actin filament capping	3/118	31/23262	0.000515615	0.00725544	0.00557398	Add2/Dmtn/Gsn
	GO:0032409	regulation of transporter activity	6/118	198/23262	0.00052713	0.00730628	0.00561304	Gnb5/Homer1/Actn2/Plcb1/Shank3/Atp1b1
	GO:0050890	cognition	7/118	276/23262	0.00052747	0.00730628	0.00561304	Plcb1/Shank3/Abi2/Prkar2b/Pde1b/Ntrk2/Pak1
	GO:0046058	cAMP metabolic process	5/118	132/23262	0.000571349	0.00779232	0.00598644	Akap5/Cap1/Cap2/Pde1b/Pde2a
	GO:1903828	negative regulation of cellular protein localization	5/118	132/23262	0.000571349	0.00779232	0.00598644	Actn2/Dclk1/Dmtn/Ap2m1/Pde2a
	GO:0034765	regulation of ion transmembrane transport	8/118	369/23262	0.000597514	0.00808696	0.0062128	Gnb5/Homer1/Coro1a/Actn2/Plcb1/Shank3/Atp1b1/Dpp10
	GO:0098662	inorganic cation transmembrane transport	9/118	470/23262	0.000665325	0.00893652	0.00686547	Gnb5/Coro1a/Actn2/Plcb1/Atp6v1b2/Atp6v1a/Atp1b1/Dpp10/Atp2b4
	GO:1903729	regulation of plasma membrane organization	4/118	78/23262	0.000671954	0.00894861	0.00687476	Asap1/Ezr/Ap2m1/Dpp10
	GO:0033135	regulation of peptidyl-serine phosphorylation	5/118	137/23262	0.000676319	0.00894861	0.00687476	Dmtn/Pfn2/Ntrk2/Atp2b4/Pak1
	GO:0046683	response to organophosphorus	4/118	79/23262	0.000705044	0.00925958	0.00711366	Slc6a3/Ezr/Dmtn/Pde2a
	GO:0051051	negative regulation of transport	9/118	478/23262	0.000749834	0.00977541	0.00750995	Gnb5/Pacsin1/Coro1a/Actn2/Akap5/Ppp1r9a/Ezr/Dmtn/Pde2a
	GO:0034762	regulation of transmembrane transport	8/118	384/23262	0.000774241	0.00995265	0.00764611	Gnb5/Homer1/Coro1a/Actn2/Plcb1/Shank3/Atp1b1/Dpp10
	GO:0032411	positive regulation of transporter activity	4/118	81/23262	0.000774656	0.00995265	0.00764611	Actn2/Plcb1/Shank3/Atp1b1
CC	ID	Description	GeneRatio	BgRatio	pvalue	p.adjust	qvalue	geneID
	GO:0098794	postsynapse	25/120	415/23267	8.26049e-20	1.93295e-17	9.39087e-18	Ywhaz/Grm3/Syn1/Synpo/Homer1/Snap91/Actn1/Akap5/Ctnnd1/Ppp1r9a/Baiap2/Dclk1/Strn4/Arhgef2/Add2/Asap1/Shank3/Cap2/Syn3/Dmtn/Dnajc6/Prkar2b/Ntrk2/Gng3/Pak1
	GO:0015629	actin cytoskeleton	25/120	435/23267	2.56069e-19	2.996e-17	1.45555e-17	Tpm3/Myo18a/Synpo/Actn1/Coro1a/Actn4/Actn2/Cdc42bpb/Ppp1r9a/Baiap2/Arhgef2/Add2/Asap1/Ezr/Cap1/Cap2/Sept9/Stx1a/Dmtn/Sept5/Fscn1/Gsn/Lancl2/Sept7/Sept11
	GO:0060076	excitatory synapse	20/120	229/23267	3.88913e-19	3.03352e-17	1.47377e-17	Ywhaz/Grm3/Syn1/Syt1/Homer1/Snap91/Akap5/Ppp1r9a/Baiap2/Dclk1/Arhgef2/Add2/Shank3/Cap2/Syn3/Dmtn/Dnajc6/Ntrk2/Gng3/Pak1
	GO:0014069	postsynaptic density	19/120	209/23267	1.49735e-18	7.0076e-17	3.4045e-17	Ywhaz/Grm3/Syn1/Homer1/Snap91/Akap5/Ppp1r9a/Baiap2/Dclk1/Arhgef2/Add2/Shank3/Cap2/Syn3/Dmtn/Dnajc6/Ntrk2/Gng3/Pak1
	GO:0099572	postsynaptic specialization	19/120	209/23267	1.49735e-18	7.0076e-17	3.4045e-17	Ywhaz/Grm3/Syn1/Homer1/Snap91/Akap5/Ppp1r9a/Baiap2/Dclk1/Arhgef2/Add2/Shank3/Cap2/Syn3/Dmtn/Dnajc6/Ntrk2/Gng3/Pak1
	GO:0044448	cell cortex part	16/120	127/23267	4.52298e-18	1.76396e-16	8.56986e-17	Tpm3/Actn1/Coro1a/Actn4/Actn2/Exoc3/Ppp1r9a/Cap1/Cap2/Sept9/Dmtn/Sept5/Gsn/Sept6/Lancl2/Sept7
	GO:0099568	cytoplasmic region	17/120	250/23267	1.39395e-14	4.65977e-13	2.26385e-13	Tpm3/Actn1/Coro1a/Actn4/Actn2/Exoc3/Ppp1r9a/Ap3b2/Cap1/Cap2/Sept9/Dmtn/Sept5/Gsn/Sept6/Lancl2/Sept7
	GO:0005938	cell cortex	16/120	218/23267	2.66498e-14	7.79505e-13	3.78707e-13	Tpm3/Actn1/Coro1a/Actn4/Actn2/Exoc3/Ppp1r9a/Cap1/Cap2/Sept9/Dmtn/Sept5/Gsn/Sept6/Lancl2/Sept7
	GO:0042641	actomyosin	11/120	69/23267	6.09885e-14	1.5857e-12	7.70381e-13	Tpm3/Myo18a/Actn1/Actn4/Cdc42bpb/Sept9/Stx1a/Sept5/Fscn1/Sept7/Sept11
	GO:0098793	presynapse	16/120	257/23267	3.43096e-13	8.02846e-12	3.90046e-12	Grm3/Syn1/Syt1/Pacsin1/Snap91/Sgip1/Dmxl2/Aak1/Syngr1/Stx1a/Syn3/Ap2m1/Pfn2/Sept5/Sept6/Ntrk2
	GO:0030863	cortical cytoskeleton	11/120	91/23267	1.43946e-12	3.06212e-11	1.48767e-11	Tpm3/Actn1/Coro1a/Actn4/Actn2/Ppp1r9a/Cap1/Cap2/Dmtn/Gsn/Lancl2
	GO:0043209	myelin sheath	14/120	210/23267	4.44705e-12	8.67175e-11	4.21299e-11	Gnb5/Syn1/Pacsin1/Cnrip1/Plcb1/Ezr/Atp6v1b2/Atp6v1a/Pdha1/Atp1b1/Fscn1/Gsn/Cycs/Sept7
	GO:0044309	neuron spine	12/120	139/23267	7.76567e-12	1.37226e-10	6.66686e-11	Grm3/Synpo/Actn1/Akap5/Ctnnd1/Ppp1r9a/Baiap2/Strn4/Asap1/Shank3/Prkar2b/Ntrk2
	GO:0043679	axon terminus	13/120	178/23267	8.50224e-12	1.37226e-10	6.66686e-11	Syn1/Syt1/Pacsin1/Snap91/Sgip1/Aak1/Syngr1/Ap2m1/Pfn2/Sept5/Sept6/Ntrk2/Sept7
	GO:0043195	terminal bouton	11/120	107/23267	8.79655e-12	1.37226e-10	6.66686e-11	Syn1/Syt1/Pacsin1/Snap91/Sgip1/Aak1/Syngr1/Ap2m1/Pfn2/Sept5/Ntrk2
	GO:0033267	axon part	15/120	273/23267	1.17856e-11	1.72365e-10	8.37401e-11	Syn1/Syt1/Pacsin1/Snap91/Gpm6a/Sgip1/Aak1/Ap3b2/Syngr1/Ap2m1/Pfn2/Sept5/Sept6/Ntrk2/Sept7
	GO:0044306	neuron projection terminus	13/120	191/23267	2.07411e-11	2.85496e-10	1.38702e-10	Syn1/Syt1/Pacsin1/Snap91/Sgip1/Aak1/Syngr1/Ap2m1/Pfn2/Sept5/Sept6/Ntrk2/Sept7
	GO:0031252	cell leading edge	15/120	320/23267	1.10761e-10	1.38684e-09	6.7377e-10	Ywhaz/Pacsin1/Actn1/Coro1a/Akap5/Ctnnd1/Ppp1r9a/Aak1/Arhgef2/Ezr/Abi2/Atp6v1b2/Fscn1/Gsn/Pak1
	GO:0043197	dendritic spine	11/120	135/23267	1.12607e-10	1.38684e-09	6.7377e-10	Grm3/Synpo/Actn1/Akap5/Ctnnd1/Ppp1r9a/Baiap2/Strn4/Asap1/Prkar2b/Ntrk2
	GO:0001725	stress fiber	8/120	60/23267	8.08554e-10	9.0096e-09	4.37713e-09	Tpm3/Actn1/Actn4/Sept9/Sept5/Fscn1/Sept7/Sept11
	GO:0097517	contractile actin filament bundle	8/120	60/23267	8.08554e-10	9.0096e-09	4.37713e-09	Tpm3/Actn1/Actn4/Sept9/Sept5/Fscn1/Sept7/Sept11
	GO:0030864	cortical actin cytoskeleton	8/120	62/23267	1.05935e-09	1.12676e-08	5.47414e-09	Actn1/Coro1a/Actn2/Ppp1r9a/Cap1/Cap2/Gsn/Lancl2
	GO:0005913	cell-cell adherens junction	14/120	326/23267	1.49827e-09	1.52433e-08	7.40565e-09	Ywhaz/Cadm2/Actn1/Exoc3/Pi4ka/Ctnnd1/Baiap2/Asap1/Ezr/Abi2/Sept9/Fscn1/Sept7/Efhd2
	GO:0030119	AP-type membrane coat adaptor complex	7/120	42/23267	1.88957e-09	1.84233e-08	8.95058e-09	Ap2b1/Snap91/Sgip1/Ap3b2/Ap2a1/Ap2m1/Ap1g1
	GO:0032432	actin filament bundle	8/120	67/23267	2.00023e-09	1.87221e-08	9.09577e-09	Tpm3/Actn1/Actn4/Sept9/Sept5/Fscn1/Sept7/Sept11
	GO:0030118	clathrin coat	7/120	47/23267	4.31221e-09	3.88099e-08	1.8855e-08	Ap2b1/Snap91/Sgip1/Aak1/Ap2a1/Ap2m1/Ap1g1
	GO:0030131	clathrin adaptor complex	6/120	27/23267	4.49493e-09	3.89561e-08	1.8926e-08	Ap2b1/Snap91/Sgip1/Ap2a1/Ap2m1/Ap1g1
	GO:0030175	filopodium	8/120	80/23267	8.40803e-09	7.02671e-08	3.41379e-08	Actn2/Akap5/Gpm6a/Ppp1r9a/Ezr/Abi2/Ap2a1/Fscn1
	GO:0030117	membrane coat	8/120	85/23267	1.3663e-08	1.06571e-07	5.17756e-08	Ap2b1/Snap91/Sgip1/Aak1/Ap3b2/Ap2a1/Ap2m1/Ap1g1
	GO:0048475	coated membrane	8/120	85/23267	1.3663e-08	1.06571e-07	5.17756e-08	Ap2b1/Snap91/Sgip1/Aak1/Ap3b2/Ap2a1/Ap2m1/Ap1g1
	GO:0098858	actin-based cell projection	10/120	182/23267	3.69515e-08	2.78924e-07	1.3551e-07	Actn2/Akap5/Gpm6a/Ppp1r9a/Ezr/Abi2/Atp6v1b2/Atp6v1a/Ap2a1/Fscn1
	GO:0008021	synaptic vesicle	9/120	138/23267	4.18361e-08	3.05926e-07	1.48628e-07	Syn1/Syt1/Snap91/Dmxl2/Syngr1/Stx1a/Syn3/Sept5/Sept6
	GO:0070382	exocytic vesicle	9/120	155/23267	1.13974e-07	8.08176e-07	3.92636e-07	Syn1/Syt1/Snap91/Dmxl2/Syngr1/Stx1a/Syn3/Sept5/Sept6
	GO:0002102	podosome	5/120	24/23267	1.31865e-07	9.07541e-07	4.4091e-07	Tpm3/Arhgef2/Asap1/Fscn1/Gsn
	GO:0044433	cytoplasmic vesicle part	10/120	212/23267	1.54822e-07	1.03509e-06	5.0288e-07	Syn1/Syt1/Snap91/Actn1/Pi4ka/Sgip1/Syngr1/Stx1a/Syn3/Cspg5
	GO:0001726	ruffle	8/120	125/23267	2.81359e-07	1.82883e-06	8.88501e-07	Pacsin1/Actn1/Arhgef2/Ezr/Atp6v1b2/Fscn1/Gsn/Pak1
	GO:0099503	secretory vesicle	13/120	449/23267	5.83038e-07	3.68732e-06	1.79141e-06	Syn1/Syt1/Snap91/Actn1/Dmxl2/Baiap2/Syngr1/Ap2a1/Stx1a/Syn3/Ap2m1/Sept5/Sept6
	GO:0030018	Z disc	7/120	106/23267	1.30032e-06	8.00724e-06	3.89016e-06	Synpo/Homer1/Actn1/Actn4/Actn2/Atp2b4/Pak1
	GO:0030426	growth cone	8/120	156/23267	1.51853e-06	9.11118e-06	4.42648e-06	Tpm3/Gpm6a/Ctnnd1/Ppp1r9a/Fscn1/Ntrk2/Pak1/Calm1
	GO:0030427	site of polarized growth	8/120	161/23267	1.92418e-06	1.12564e-05	5.46871e-06	Tpm3/Gpm6a/Ctnnd1/Ppp1r9a/Fscn1/Ntrk2/Pak1/Calm1
	GO:0031674	I band	7/120	118/23267	2.6734e-06	1.52579e-05	7.41277e-06	Synpo/Homer1/Actn1/Actn4/Actn2/Atp2b4/Pak1
	GO:0030672	synaptic vesicle membrane	5/120	46/23267	3.8843e-06	2.11378e-05	1.02694e-05	Syn1/Syt1/Syngr1/Stx1a/Syn3
	GO:0099501	exocytic vesicle membrane	5/120	46/23267	3.8843e-06	2.11378e-05	1.02694e-05	Syn1/Syt1/Syngr1/Stx1a/Syn3
	GO:0098589	membrane region	11/120	383/23267	4.86808e-06	2.58893e-05	1.25778e-05	Ap2b1/Snap91/Slc6a3/Ctnnd1/Sgip1/Ezr/Ap2a1/Ap2m1/Prkar2b/Atp1b1/Pde2a
	GO:0030133	transport vesicle	9/120	246/23267	5.38073e-06	2.79798e-05	1.35934e-05	Syn1/Syt1/Snap91/Dmxl2/Syngr1/Stx1a/Syn3/Sept5/Sept6
	GO:0030659	cytoplasmic vesicle membrane	8/120	192/23267	7.09639e-06	3.6099e-05	1.7538e-05	Syn1/Syt1/Snap91/Actn1/Sgip1/Syngr1/Stx1a/Syn3
	GO:0005925	focal adhesion	10/120	351/23267	1.43505e-05	7.1447e-05	3.47111e-05	Ywhaz/Actn1/Actn4/Actn2/Pi4ka/Arhgef2/Ezr/Cap1/Gsn/Pak1
	GO:0005905	clathrin-coated pit	5/120	61/23267	1.58498e-05	7.72677e-05	3.7539e-05	Ap2b1/Snap91/Sgip1/Ap2a1/Ap2m1
	GO:0005924	cell-substrate adherens junction	10/120	356/23267	1.62084e-05	7.74032e-05	3.76048e-05	Ywhaz/Actn1/Actn4/Actn2/Pi4ka/Arhgef2/Ezr/Cap1/Gsn/Pak1
	GO:0005884	actin filament	6/120	104/23267	1.66794e-05	7.80597e-05	3.79237e-05	Tpm3/Actn1/Coro1a/Ezr/Dmtn/Fscn1
	GO:0030055	cell-substrate junction	10/120	362/23267	1.87081e-05	8.58371e-05	4.17022e-05	Ywhaz/Actn1/Actn4/Actn2/Pi4ka/Arhgef2/Ezr/Cap1/Gsn/Pak1
	GO:0012506	vesicle membrane	8/120	221/23267	1.97003e-05	8.86514e-05	4.30695e-05	Syn1/Syt1/Snap91/Actn1/Sgip1/Syngr1/Stx1a/Syn3
	GO:0030658	transport vesicle membrane	5/120	65/23267	2.16474e-05	9.55755e-05	4.64334e-05	Syn1/Syt1/Syngr1/Stx1a/Syn3
	GO:0030017	sarcomere	7/120	167/23267	2.60665e-05	0.000112955	5.48768e-05	Synpo/Homer1/Actn1/Actn4/Actn2/Atp2b4/Pak1
	GO:0031253	cell projection membrane	8/120	242/23267	3.76527e-05	0.000160195	7.78276e-05	Pacsin1/Akap5/Arhgef2/Asap1/Ezr/Shank3/Dmtn/Fscn1
	GO:0044449	contractile fiber part	7/120	181/23267	4.35913e-05	0.000182149	8.84935e-05	Synpo/Homer1/Actn1/Actn4/Actn2/Atp2b4/Pak1
	GO:0030016	myofibril	7/120	190/23267	5.92684e-05	0.000243312	0.000118208	Synpo/Homer1/Actn1/Actn4/Actn2/Atp2b4/Pak1
	GO:0043292	contractile fiber	7/120	204/23267	9.25981e-05	0.000373585	0.000181499	Synpo/Homer1/Actn1/Actn4/Actn2/Atp2b4/Pak1
	GO:0097060	synaptic membrane	8/120	279/23267	0.00010194	0.000404124	0.000196336	Grm3/Syt1/Synpo/Homer1/Snap91/Akap5/Shank3/Ntrk2
	GO:0030027	lamellipodium	6/120	144/23267	0.000103622	0.000404124	0.000196336	Coro1a/Ctnnd1/Ppp1r9a/Abi2/Fscn1/Gsn
	GO:0098797	plasma membrane protein complex	10/120	457/23267	0.000131192	0.000503262	0.0002445	Snap91/Slc6a3/Ctnnd1/Rgs7/Sgip1/Stx1a/Atp1b1/Dpp10/Gng3/Calm1
	GO:0043198	dendritic shaft	4/120	59/23267	0.000246007	0.000928479	0.000451083	Homer1/Akap5/Arhgef2/Prkar2b
	GO:0032154	cleavage furrow	3/120	30/23267	0.000490665	0.00179399	0.000871576	Tpm3/Sept5/Sept6
	GO:0097610	cell surface furrow	3/120	30/23267	0.000490665	0.00179399	0.000871576	Tpm3/Sept5/Sept6
	GO:0048786	presynaptic active zone	3/120	33/23267	0.000651989	0.00234716	0.00114032	Grm3/Syn1/Ntrk2
	GO:0045211	postsynaptic membrane	6/120	219/23267	0.000972856	0.00344922	0.00167573	Grm3/Synpo/Homer1/Snap91/Shank3/Ntrk2
	GO:0005902	microvillus	4/120	86/23267	0.00103145	0.00360237	0.00175014	Ezr/Atp6v1b2/Atp6v1a/Fscn1
	GO:0032153	cell division site	3/120	40/23267	0.00115006	0.00386229	0.00187642	Tpm3/Sept5/Sept6
	GO:0032155	cell division site part	3/120	40/23267	0.00115006	0.00386229	0.00187642	Tpm3/Sept5/Sept6
	GO:0030669	clathrin-coated endocytic vesicle membrane	2/120	10/23267	0.00115539	0.00386229	0.00187642	Snap91/Sgip1
	GO:0016600	flotillin complex	2/120	11/23267	0.00140738	0.0046384	0.00225347	Slc6a3/Ctnnd1
	GO:0097449	astrocyte projection	2/120	12/23267	0.00168316	0.00547028	0.00265763	Grm3/Ezr
	GO:0044853	plasma membrane raft	4/120	100/23267	0.00180219	0.00577689	0.00280659	Slc6a3/Ctnnd1/Ezr/Atp1b1
	GO:0030132	clathrin coat of coated pit	2/120	14/23267	0.00230512	0.00719198	0.00349408	Snap91/Sgip1
	GO:0033178	proton-transporting two-sector ATPase complex, catalytic domain	2/120	14/23267	0.00230512	0.00719198	0.00349408	Atp6v1b2/Atp6v1a
	GO:0031045	dense core granule	2/120	15/23267	0.00265081	0.00816169	0.00396519	Syt1/Actn1
	GO:0014704	intercalated disc	3/120	55/23267	0.00288714	0.00877389	0.00426262	Actn1/Atp1b1/Pak1
	GO:0000159	protein phosphatase type 2A complex	2/120	16/23267	0.0030193	0.0090579	0.0044006	Strn4/Ppp2r2a
	GO:0042734	presynaptic membrane	3/120	57/23267	0.00319607	0.00946685	0.00459928	Grm3/Syt1/Snap91
	GO:0030125	clathrin vesicle coat	2/120	17/23267	0.00341037	0.00973202	0.00472811	Snap91/Sgip1
	GO:0030666	endocytic vesicle membrane	2/120	17/23267	0.00341037	0.00973202	0.00472811	Snap91/Sgip1
	GO:0097386	glial cell projection	2/120	17/23267	0.00341037	0.00973202	0.00472811	Grm3/Ezr
MF	ID	Description	GeneRatio	BgRatio	pvalue	p.adjust	qvalue	geneID
	GO:0003779	actin binding	18/117	380/22837	9.49202e-13	2.65777e-10	1.80848e-10	Tpm3/Myo18a/Synpo/Actn1/Coro1a/Actn4/Actn2/Akap5/Ppp1r9a/Add2/Ezr/Shank3/Cap1/Cap2/Dmtn/Pfn2/Fscn1/Gsn
	GO:0050839	cell adhesion molecule binding	15/117	442/22837	8.24575e-09	1.15441e-06	7.85517e-07	Ywhaz/Cadm2/Actn1/Exoc3/Pi4ka/Akap5/Ctnnd1/Baiap2/Ptprd/Asap1/Ezr/Sept9/Fscn1/Sept7/Efhd2
	GO:0051015	actin filament binding	9/117	124/22837	1.54357e-08	1.44067e-06	9.80304e-07	Myo18a/Actn1/Coro1a/Actn4/Actn2/Ppp1r9a/Add2/Ezr/Fscn1
	GO:0045296	cadherin binding	12/117	298/22837	4.42188e-08	3.09532e-06	2.10621e-06	Ywhaz/Exoc3/Pi4ka/Akap5/Ctnnd1/Baiap2/Asap1/Ezr/Sept9/Fscn1/Sept7/Efhd2
	GO:0044325	ion channel binding	8/117	118/22837	1.70567e-07	8.91086e-06	6.0634e-06	Homer1/Actn1/Actn4/Actn2/Ppp1r9a/Stx1a/Ap2m1/Calm1
	GO:0098641	cadherin binding involved in cell-cell adhesion	11/117	277/22837	1.90947e-07	8.91086e-06	6.0634e-06	Ywhaz/Exoc3/Pi4ka/Ctnnd1/Baiap2/Asap1/Ezr/Sept9/Fscn1/Sept7/Efhd2
	GO:0098632	protein binding involved in cell-cell adhesion	11/117	284/22837	2.45088e-07	9.80352e-06	6.67081e-06	Ywhaz/Exoc3/Pi4ka/Ctnnd1/Baiap2/Asap1/Ezr/Sept9/Fscn1/Sept7/Efhd2
	GO:0098631	protein binding involved in cell adhesion	11/117	289/22837	2.91679e-07	1.02088e-05	6.94657e-06	Ywhaz/Exoc3/Pi4ka/Ctnnd1/Baiap2/Asap1/Ezr/Sept9/Fscn1/Sept7/Efhd2
	GO:0008179	adenylate cyclase binding	4/117	15/22837	8.55063e-07	2.66019e-05	1.81013e-05	Akap5/Cap1/Cap2/Calm1
	GO:0032561	guanyl ribonucleotide binding	11/117	364/22837	2.78802e-06	7.28607e-05	4.95782e-05	Tuba4a/Sept9/Sept5/Tubb5/Irgq/Sept6/Pde2a/Dync1li1/Rab18/Sept7/Sept11
	GO:0019001	guanyl nucleotide binding	11/117	365/22837	2.86239e-06	7.28607e-05	4.95782e-05	Tuba4a/Sept9/Sept5/Tubb5/Irgq/Sept6/Pde2a/Dync1li1/Rab18/Sept7/Sept11
	GO:0005543	phospholipid binding	10/117	324/22837	6.71199e-06	0.000155132	0.00010556	Syt1/Pacsin1/Snap91/Actn2/Sgip1/Plcb1/Asap1/Pfn2/Sept5/Lancl2
	GO:0019903	protein phosphatase binding	7/117	138/22837	7.20254e-06	0.000155132	0.00010556	Akap5/Slc6a3/Ctnnd1/Ppp1r9a/Strn4/Ppp2r2a/Atp2b4
	GO:0035091	phosphatidylinositol binding	8/117	203/22837	1.01129e-05	0.000202258	0.000137626	Syt1/Snap91/Actn2/Plcb1/Asap1/Pfn2/Sept5/Lancl2
	GO:0005546	phosphatidylinositol-4,5-bisphosphate binding	5/117	59/22837	1.30014e-05	0.000242692	0.00016514	Syt1/Actn2/Plcb1/Asap1/Pfn2
	GO:1902936	phosphatidylinositol bisphosphate binding	5/117	61/22837	1.53242e-05	0.000268173	0.000182479	Syt1/Actn2/Plcb1/Asap1/Pfn2
	GO:0017124	SH3 domain binding	6/117	116/22837	2.98134e-05	0.000491044	0.000334131	Sirpa/Sgip1/Shank3/Abi2/Dnajc6/Nckipsd
	GO:0005516	calmodulin binding	7/117	177/22837	3.61346e-05	0.000557393	0.000379279	Syt1/Akap5/Strn4/Plcb1/Add2/Pde1b/Atp2b4
	GO:1901981	phosphatidylinositol phosphate binding	6/117	121/22837	3.78231e-05	0.000557393	0.000379279	Syt1/Actn2/Plcb1/Asap1/Pfn2/Lancl2
	GO:0019902	phosphatase binding	7/117	183/22837	4.4674e-05	0.000625436	0.000425578	Akap5/Slc6a3/Ctnnd1/Ppp1r9a/Strn4/Ppp2r2a/Atp2b4
	GO:0005525	GTP binding	9/117	343/22837	6.97199e-05	0.000929599	0.000632547	Tuba4a/Sept9/Sept5/Tubb5/Irgq/Sept6/Rab18/Sept7/Sept11
	GO:0008022	protein C-terminus binding	7/117	202/22837	8.32744e-05	0.00105986	0.00072118	Syt1/Coro1a/Ppp1r9a/Shank3/Ap2a1/Atp1b1/Ap1g1
	GO:0048306	calcium-dependent protein binding	4/117	67/22837	0.000391032	0.00476039	0.00323921	Syn1/Syt1/Stx1a/Calm1
	GO:0051721	protein phosphatase 2A binding	3/117	33/22837	0.000639196	0.00745728	0.00507432	Slc6a3/Strn4/Ppp2r2a
KEGG	ID	Description	GeneRatio	BgRatio	pvalue	p.adjust	qvalue	geneID
	mmu04721	Synaptic vesicle cycle	1967-07-01	62/8198	6.09694e-07	9.32832e-05	7.7014e-05	71770/20979/11966/11964/11771/20907/11773
	mmu04724	Glutamatergic synapse	1967-07-01	114/8198	3.65137e-05	0.00222555	0.0018374	108069/14697/26556/18795/58234/14660/14704
	mmu04810	Regulation of actin cytoskeleton	1967-09-01	210/8198	4.7158e-05	0.00222555	0.0018374	109711/60595/108100/22350/329165/18645/227753/18718/18479
	mmu04530	Tight junction	1967-08-01	167/8198	5.88315e-05	0.00222555	0.0018374	104027/109711/60595/16800/22350/22145/15525/71978
	mmu04961	Endocrine and other factor-regulated calcium reabsorption	1967-05-01	54/8198	7.27304e-05	0.00222555	0.0018374	71770/18795/11771/11773/11931
	mmu04728	Dopaminergic synapse	1967-06-01	135/8198	0.000781377	0.0199251	0.01645	14697/13162/18795/71978/14704/12313
	mmu04261	Adrenergic signaling in cardiomyocytes	1967-06-01	147/8198	0.00121795	0.0247987	0.0204737	59069/18795/11931/71978/381290/12313
	mmu04925	Aldosterone synthesis and secretion	1967-05-01	100/8198	0.00129667	0.0247987	0.0204737	18795/11931/207728/381290/12313
	mmu04520	Adherens junction	1967-04-01	72/8198	0.00276272	0.0467025	0.0385573	109711/60595/12388/108100
	mmu04971	Gastric acid secretion	1967-04-01	74/8198	0.00305245	0.0467025	0.0385573	18795/22350/11931/12313
	mmu04145	Phagosome	1967-06-01	181/8198	0.00348695	0.0470857	0.0388736	12721/22145/11966/11964/22154/235661
	mmu04970	Salivary secretion	1967-04-01	78/8198	0.00369299	0.0470857	0.0388736	18795/11931/381290/12313

## Sheet: S7(E) Hic_enrich corrABI & Roy
	Supplemental Table 7(E): Functional enrichment of correlated (R>=0.6) synaptic protein abundances and ABI mouse brain connectivity data in the hippocampus.
BP	ID	Description	GeneRatio	BgRatio	pvalue	p.adjust	qvalue	geneID
	GO:0050804	modulation of synaptic transmission	43/242	321/23262	5.3532e-35	1.54761e-31	1.09205e-31	Grm3/Syn1/Syt1/Baiap2/Kalrn/Ppfia3/Dbn1/Slc24a2/Camk2a/Shisa7/Shank3/Syngr1/Rab3a/Grm2/Snca/Phf24/Stx1a/Pfn2/Lgi1/Vamp2/Nlgn3/Cspg5/Nptn/Itpka/Syt7/Ctnnd2/Ppp3ca/Ppp1r9b/Iqsec2/Rims1/Abhd6/Ptk2b/Slc8a2/Unc13a/Syngap1/Grin2b/Gria2/Tnr/Dlg4/Napa/Grm7/Grin1/Rac1
	GO:0048167	regulation of synaptic plasticity	28/242	164/23262	5.28159e-26	7.63453e-23	5.38722e-23	Syn1/Baiap2/Kalrn/Ppfia3/Slc24a2/Camk2a/Shisa7/Shank3/Syngr1/Rab3a/Snca/Vamp2/Nlgn3/Itpka/Syt7/Ctnnd2/Iqsec2/Rims1/Abhd6/Ptk2b/Slc8a2/Unc13a/Syngap1/Grin2b/Tnr/Dlg4/Grin1/Rac1
	GO:0007015	actin filament organization	34/242	323/23262	3.13553e-24	3.02161e-21	2.13216e-21	Pacsin1/Synpo/Actn1/Coro1a/Actn4/Actn2/Sirpa/Baiap2/Arhgef2/Wasf1/Dbn1/Add2/Actr3b/Ezr/Shank3/Cap1/Abi2/Cap2/Dmtn/Pfn2/Fscn1/Gsn/Cttn/Ppp1r9b/Add1/Actr3/Actr2/Src/Ptk2b/Nckap1/Arpc4/Capza2/Rac1/Pfn1
	GO:0016358	dendrite development	29/242	242/23262	2.21464e-22	1.60063e-19	1.12947e-19	Pacsin1/Akap5/Baiap2/Dclk1/Kalrn/Dbn1/Ctnna2/Ptprd/Camk2a/Asap1/Shank3/Abi2/Nlgn3/Itpka/Ctnnd2/Git1/Ppp3ca/Ppp1r9b/Srcin1/Actr3/Actr2/Gsk3a/Rock2/Epha4/Mink1/Syngap1/Dlg4/Grin1/Rac1
	GO:0048168	regulation of neuronal synaptic plasticity	17/242	60/23262	2.8907e-20	1.3984e-17	9.86763e-18	Syn1/Kalrn/Ppfia3/Camk2a/Shisa7/Shank3/Syngr1/Rab3a/Snca/Rims1/Slc8a2/Unc13a/Syngap1/Grin2b/Dlg4/Grin1/Rac1
	GO:0043254	regulation of protein complex assembly	31/242	341/23262	2.90224e-20	1.3984e-17	9.86763e-18	Coro1a/Baiap2/Arhgef2/Wasf1/Dbn1/Add2/Actr3b/Asap1/Abi2/Snca/Stx1a/Dmtn/Pfn2/Fscn1/Gsn/Tppp/Cttn/Add1/Actr3/Actr2/Rims1/Src/Ctnnb1/Ptk2b/Nckap1/Unc13a/Arpc4/Capza2/Napa/Rac1/Pfn1
	GO:0060627	regulation of vesicle-mediated transport	34/242	437/23262	5.3896e-20	2.2259e-17	1.57068e-17	Syt1/Pacsin1/Snap91/Coro1a/Actn4/Actn2/Sirpa/Sgip1/Aak1/Ezr/Rab3a/Snca/Bin1/Stx1a/Pfn2/Dnajc6/Vamp2/Sh3gl2/Syt7/Dnm1/Add1/Rims1/Src/Stxbp5l/Snph/Unc13a/Dlg4/Synj1/Nsf/Napa/Stxbp5/Tbc1d10b/Prkca/Stam
	GO:0048813	dendrite morphogenesis	22/242	142/23262	1.08233e-19	3.91126e-17	2.75993e-17	Akap5/Baiap2/Dclk1/Kalrn/Dbn1/Ctnna2/Ptprd/Camk2a/Shank3/Nlgn3/Itpka/Ctnnd2/Ppp3ca/Srcin1/Actr3/Actr2/Rock2/Epha4/Mink1/Dlg4/Grin1/Rac1
	GO:0022604	regulation of cell morphogenesis	34/242	485/23262	1.39194e-18	4.44961e-16	3.13982e-16	Syt1/Coro1a/Actn4/Akap5/Baiap2/Kalrn/Mark2/Dbn1/Ptprd/Ezr/Shank3/Sept9/Dmtn/Rasal1/Aldoa/Omg/Nlgn3/Thy1/Itpka/Cttn/Ppp3ca/Srcin1/Actr3/Actr2/Rims1/Src/Ptk2b/Epha4/Unc13a/Syngap1/Tnr/Grin1/Anxa7/Rac1
	GO:0008154	actin polymerization or depolymerization	23/242	181/23262	1.53913e-18	4.44961e-16	3.13982e-16	Coro1a/Actn2/Baiap2/Wasf1/Dbn1/Add2/Actr3b/Cap1/Abi2/Cap2/Dmtn/Pfn2/Gsn/Cttn/Add1/Actr3/Actr2/Ptk2b/Nckap1/Arpc4/Capza2/Rac1/Pfn1
	GO:0050806	positive regulation of synaptic transmission	21/242	142/23262	2.04542e-18	5.37574e-16	3.79333e-16	Syt1/Kalrn/Dbn1/Slc24a2/Shank3/Rab3a/Snca/Stx1a/Lgi1/Vamp2/Nlgn3/Iqsec2/Rims1/Ptk2b/Slc8a2/Unc13a/Grin2b/Gria2/Tnr/Dlg4/Grin1
	GO:0032271	regulation of protein polymerization	22/242	171/23262	6.7173e-18	1.61831e-15	1.14194e-15	Coro1a/Baiap2/Wasf1/Dbn1/Add2/Actr3b/Abi2/Snca/Dmtn/Pfn2/Gsn/Tppp/Cttn/Add1/Actr3/Actr2/Ptk2b/Nckap1/Arpc4/Capza2/Rac1/Pfn1
	GO:0010975	regulation of neuron projection development	33/242	488/23262	1.36542e-17	3.03649e-15	2.14267e-15	Syt1/Pacsin1/Akap5/Baiap2/Kalrn/Mark2/Lrrc7/Dbn1/Ptprd/Asap1/Shank3/Nckipsd/Rasal1/Omg/Nlgn3/Thy1/Itpka/Cttn/Ppp3ca/Srcin1/Nrcam/Actr3/Actr2/Rims1/Gsk3a/Ptk2b/Epha4/Unc13a/Syngap1/Tnr/Grin1/Rac1/Crmp1
	GO:0008064	regulation of actin polymerization or depolymerization	21/242	160/23262	2.55471e-17	5.26013e-15	3.71175e-15	Coro1a/Actn2/Baiap2/Wasf1/Dbn1/Add2/Actr3b/Abi2/Dmtn/Pfn2/Gsn/Cttn/Add1/Actr3/Actr2/Ptk2b/Nckap1/Arpc4/Capza2/Rac1/Pfn1
	GO:0030833	regulation of actin filament polymerization	20/242	140/23262	2.73638e-17	5.26013e-15	3.71175e-15	Coro1a/Baiap2/Wasf1/Dbn1/Add2/Actr3b/Abi2/Dmtn/Pfn2/Gsn/Cttn/Add1/Actr3/Actr2/Ptk2b/Nckap1/Arpc4/Capza2/Rac1/Pfn1
	GO:0030832	regulation of actin filament length	21/242	161/23262	2.91118e-17	5.26013e-15	3.71175e-15	Coro1a/Actn2/Baiap2/Wasf1/Dbn1/Add2/Actr3b/Abi2/Dmtn/Pfn2/Gsn/Cttn/Add1/Actr3/Actr2/Ptk2b/Nckap1/Arpc4/Capza2/Rac1/Pfn1
	GO:0007409	axonogenesis	30/242	412/23262	6.04689e-17	1.02833e-14	7.25627e-15	Lingo1/Snap91/Dclk1/Kalrn/Mark2/Dbn1/Ctnna2/Rab3a/Lgi1/Omg/Nlgn3/Thy1/Brsk1/Pip5k1c/Cttn/Nptx1/Nrcam/Actr3/Sptbn4/Nectin1/Epha4/Syngap1/Tnr/Plppr4/Stxbp5/Prkca/Grin1/Rac1/Crmp1/Nfasc
	GO:0051493	regulation of cytoskeleton organization	30/242	415/23262	7.37637e-17	1.18473e-14	8.35989e-15	Synpo/Coro1a/Actn2/Baiap2/Arhgef2/Mark2/Wasf1/Dbn1/Add2/Actr3b/Shank3/Abi2/Snca/Dmtn/Pfn2/Fscn1/Gsn/Cttn/Add1/Actr3/Actr2/Ctnnb1/Rock2/Map1a/Ptk2b/Nckap1/Arpc4/Capza2/Rac1/Pfn1
	GO:0030041	actin filament polymerization	20/242	152/23262	1.42855e-16	2.17366e-14	1.53381e-14	Coro1a/Baiap2/Wasf1/Dbn1/Add2/Actr3b/Abi2/Dmtn/Pfn2/Gsn/Cttn/Add1/Actr3/Actr2/Ptk2b/Nckap1/Arpc4/Capza2/Rac1/Pfn1
	GO:0007270	neuron-neuron synaptic transmission	20/242	154/23262	1.85436e-16	2.68048e-14	1.89145e-14	Grm3/Syt1/Kalrn/Shank3/Grm2/Snca/Phf24/Nlgn3/Slc17a7/Dnm1/Gabra1/Iqsec2/Ptk2b/Unc13a/Gria2/Tnr/Napa/Grm7/Grin1/Rac1
	GO:0051258	protein polymerization	23/242	228/23262	2.76991e-16	3.81325e-14	2.69077e-14	Coro1a/Baiap2/Wasf1/Dbn1/Add2/Actr3b/Abi2/Snca/Dmtn/Pfn2/Gsn/Tppp/Cttn/Dnm1/Add1/Actr3/Actr2/Ptk2b/Nckap1/Arpc4/Capza2/Rac1/Pfn1
	GO:0061564	axon development	30/242	440/23262	3.6273e-16	4.76661e-14	3.3635e-14	Lingo1/Snap91/Dclk1/Kalrn/Mark2/Dbn1/Ctnna2/Rab3a/Lgi1/Omg/Nlgn3/Thy1/Brsk1/Pip5k1c/Cttn/Nptx1/Nrcam/Actr3/Sptbn4/Nectin1/Epha4/Syngap1/Tnr/Plppr4/Stxbp5/Prkca/Grin1/Rac1/Crmp1/Nfasc
	GO:0097479	synaptic vesicle localization	18/242	119/23262	3.921e-16	4.89869e-14	3.4567e-14	Syt1/Pacsin1/Amph/Ap3b2/Rab3a/Snca/Stx1a/Pfn2/Vamp2/Nlgn3/Sh3gl2/Syt7/Dnm1/Rims1/Ctnnb1/Unc13a/Synj1/Napa
	GO:0050808	synapse organization	23/242	232/23262	4.06671e-16	4.89869e-14	3.4567e-14	Gpm6a/Kalrn/Dbn1/Ctnna2/Ptprd/Shank3/Rab3a/Snca/Nlgn3/Nptn/Ctnnd2/Actr3/Nectin1/Ctnnb1/Ncan/Unc13a/Tnr/Dlg4/Lrrc4b/Prkca/Adgrb2/Grin1/Nfasc
	GO:0032956	regulation of actin cytoskeleton organization	25/242	287/23262	4.32732e-16	5.00412e-14	3.5311e-14	Synpo/Coro1a/Actn2/Baiap2/Wasf1/Dbn1/Add2/Actr3b/Shank3/Abi2/Dmtn/Pfn2/Fscn1/Gsn/Cttn/Add1/Actr3/Actr2/Rock2/Ptk2b/Nckap1/Arpc4/Capza2/Rac1/Pfn1
	GO:0043623	cellular protein complex assembly	31/242	480/23262	5.08782e-16	5.65727e-14	3.99198e-14	Snap91/Coro1a/Baiap2/Wasf1/Dbn1/Add2/Actr3b/Abi2/Snca/Hspa4/Rap1gds1/Stx1a/Dmtn/Pfn2/Gsn/Tppp/Cttn/Dnm1/Add1/Actr3/Actr2/Rims1/Ptk2b/Nckap1/Unc13a/Arpc4/Capza2/Synj1/Napa/Rac1/Pfn1
	GO:0072657	protein localization to membrane	28/242	381/23262	5.56549e-16	5.95919e-14	4.20503e-14	Pacsin1/Actn2/Map7/Kalrn/Ogt/Dbn1/Ezr/Shank3/Cltc/Ttc7b/Hspa4/Dmtn/Ap2m1/Gsn/Vamp2/Pacs1/Ppp1r9b/Dlg2/Actr3/Rock2/Dlg3/Syngap1/Grin2b/Dlg4/Exoc4/Nsf/Rac1/Nfasc
	GO:0099504	synaptic vesicle cycle	17/242	103/23262	5.77841e-16	5.96621e-14	4.20999e-14	Syt1/Pacsin1/Amph/Rab3a/Snca/Stx1a/Pfn2/Vamp2/Nlgn3/Sh3gl2/Syt7/Slc17a7/Dnm1/Rims1/Unc13a/Synj1/Napa
	GO:0044089	positive regulation of cellular component biogenesis	29/242	417/23262	6.94949e-16	6.83308e-14	4.82168e-14	Synpo/Coro1a/Gpm6a/Baiap2/Wasf1/Actr3b/Asap1/Abi2/Sept9/Pfn2/Fscn1/Gsn/Pip4k2a/Nlgn3/Tppp/Cttn/Actr3/Actr2/Rims1/Src/Ctnnb1/Ptk2b/Nckap1/Arpc4/Lrrc4b/Prkca/Adgrb2/Rac1/Pfn1
	GO:0032535	regulation of cellular component size	27/242	353/23262	7.09071e-16	6.83308e-14	4.82168e-14	Coro1a/Actn2/Baiap2/Wasf1/Ogt/Dbn1/Add2/Actr3b/Ezr/Shank3/Abi2/Dmtn/Pfn2/Gsn/Omg/Cttn/Add1/Actr3/Actr2/Ptk2b/Nckap1/Arpc4/Tnr/Capza2/Anxa7/Rac1/Pfn1
	GO:0032970	regulation of actin filament-based process	26/242	325/23262	8.55465e-16	7.9779e-14	5.62951e-14	Synpo/Coro1a/Actn2/Baiap2/Wasf1/Dbn1/Add2/Actr3b/Shank3/Abi2/Dmtn/Pfn2/Fscn1/Gsn/Cttn/Add1/Actr3/Actr2/Rock2/Ptk2b/Nckap1/Arpc4/Capza2/Ryr2/Rac1/Pfn1
	GO:0031334	positive regulation of protein complex assembly	21/242	190/23262	8.97926e-16	8.1122e-14	5.72428e-14	Coro1a/Baiap2/Wasf1/Actr3b/Asap1/Abi2/Pfn2/Fscn1/Gsn/Tppp/Cttn/Actr3/Actr2/Rims1/Src/Ctnnb1/Ptk2b/Nckap1/Arpc4/Rac1/Pfn1
	GO:0007269	neurotransmitter secretion	18/242	125/23262	9.63111e-16	8.18928e-14	5.77867e-14	Syn1/Syt1/Snap91/Ppfia3/Camk2a/Rab3a/Snca/Stx1a/Syn3/Pfn2/Vamp2/Brsk1/Syt7/Rims1/Unc13a/Synj1/Syn2/Napa
	GO:0099643	signal release from synapse	18/242	125/23262	9.63111e-16	8.18928e-14	5.77867e-14	Syn1/Syt1/Snap91/Ppfia3/Camk2a/Rab3a/Snca/Stx1a/Syn3/Pfn2/Vamp2/Brsk1/Syt7/Rims1/Unc13a/Synj1/Syn2/Napa
	GO:0031346	positive regulation of cell projection organization	27/242	365/23262	1.62352e-15	1.34103e-13	9.46281e-14	Syt1/Pacsin1/Akap5/Gpm6a/Baiap2/Kalrn/Mark2/Lrrc7/Dbn1/Ptprd/Shank3/Sept9/Fscn1/Nckipsd/Rasal1/Nlgn3/Itpka/Actr3/Actr2/Rims1/Src/Ptk2b/Epha4/Nckap1/Unc13a/Rac1/Pfn1
	GO:0048489	synaptic vesicle transport	17/242	112/23262	2.48757e-15	1.94367e-13	1.37152e-13	Syt1/Pacsin1/Amph/Ap3b2/Rab3a/Snca/Stx1a/Pfn2/Vamp2/Sh3gl2/Syt7/Dnm1/Rims1/Ctnnb1/Unc13a/Synj1/Napa
	GO:0097480	establishment of synaptic vesicle localization	17/242	112/23262	2.48757e-15	1.94367e-13	1.37152e-13	Syt1/Pacsin1/Amph/Ap3b2/Rab3a/Snca/Stx1a/Pfn2/Vamp2/Sh3gl2/Syt7/Dnm1/Rims1/Ctnnb1/Unc13a/Synj1/Napa
	GO:0099531	presynaptic process involved in chemical synaptic transmission	18/242	132/23262	2.5867e-15	1.96794e-13	1.38865e-13	Syn1/Syt1/Snap91/Ppfia3/Camk2a/Rab3a/Snca/Stx1a/Syn3/Pfn2/Vamp2/Brsk1/Syt7/Rims1/Unc13a/Synj1/Syn2/Napa
	GO:0035249	synaptic transmission, glutamatergic	15/242	83/23262	7.59793e-15	5.63221e-13	3.9743e-13	Grm3/Syt1/Kalrn/Shank3/Grm2/Nlgn3/Slc17a7/Iqsec2/Ptk2b/Unc13a/Gria2/Tnr/Napa/Grm7/Grin1
	GO:0030838	positive regulation of actin filament polymerization	15/242	85/23262	1.1027e-14	7.96975e-13	5.62376e-13	Coro1a/Baiap2/Wasf1/Actr3b/Abi2/Pfn2/Gsn/Cttn/Actr3/Actr2/Ptk2b/Nckap1/Arpc4/Rac1/Pfn1
	GO:0032273	positive regulation of protein polymerization	16/242	103/23262	1.15006e-14	8.10931e-13	5.72224e-13	Coro1a/Baiap2/Wasf1/Actr3b/Abi2/Pfn2/Gsn/Tppp/Cttn/Actr3/Actr2/Ptk2b/Nckap1/Arpc4/Rac1/Pfn1
	GO:0006836	neurotransmitter transport	19/242	171/23262	1.99591e-14	1.37385e-12	9.69444e-13	Syn1/Syt1/Snap91/Ppfia3/Camk2a/Rab3a/Snca/Stx1a/Syn3/Pfn2/Vamp2/Brsk1/Syt7/Slc17a7/Rims1/Unc13a/Synj1/Syn2/Napa
	GO:0097061	dendritic spine organization	13/242	58/23262	2.52192e-14	1.69555e-12	1.19645e-12	Baiap2/Kalrn/Dbn1/Shank3/Nlgn3/Itpka/Ctnnd2/Cttn/Srcin1/Actr3/Actr2/Epha4/Dlg4
	GO:0099003	vesicle-mediated transport in synapse	15/242	90/23262	2.68169e-14	1.76199e-12	1.24333e-12	Syt1/Pacsin1/Amph/Rab3a/Snca/Stx1a/Pfn2/Vamp2/Sh3gl2/Syt7/Dnm1/Rims1/Unc13a/Synj1/Napa
	GO:0010769	regulation of cell morphogenesis involved in differentiation	23/242	282/23262	2.81783e-14	1.8103e-12	1.27741e-12	Actn4/Akap5/Baiap2/Kalrn/Mark2/Dbn1/Ptprd/Shank3/Dmtn/Omg/Nlgn3/Thy1/Itpka/Cttn/Ppp3ca/Srcin1/Actr3/Actr2/Epha4/Syngap1/Tnr/Grin1/Rac1
	GO:0010638	positive regulation of organelle organization	29/242	484/23262	3.29072e-14	2.06815e-12	1.45936e-12	Syt1/Synpo/Coro1a/Actn2/Baiap2/Plcb1/Wasf1/Actr3b/Asap1/Abi2/Sept9/Pfn2/Fscn1/Gsn/Pip4k2a/Cttn/Actr3/Actr2/Gsk3a/Src/Ctnnb1/Hspa1l/Rock2/Ptk2b/Nckap1/Arpc4/Synj1/Rac1/Pfn1
	GO:0050773	regulation of dendrite development	18/242	153/23262	3.61774e-14	2.2253e-12	1.57025e-12	Pacsin1/Akap5/Baiap2/Kalrn/Dbn1/Ptprd/Asap1/Shank3/Nlgn3/Itpka/Ppp3ca/Srcin1/Actr3/Actr2/Gsk3a/Epha4/Grin1/Rac1
	GO:0060996	dendritic spine development	15/242	92/23262	3.76655e-14	2.22586e-12	1.57065e-12	Baiap2/Kalrn/Dbn1/Asap1/Shank3/Nlgn3/Itpka/Ctnnd2/Git1/Srcin1/Actr3/Actr2/Epha4/Dlg4/Rac1
	GO:0001505	regulation of neurotransmitter levels	19/242	177/23262	3.77264e-14	2.22586e-12	1.57065e-12	Syn1/Syt1/Snap91/Ppfia3/Camk2a/Rab3a/Snca/Stx1a/Syn3/Pfn2/Vamp2/Brsk1/Syt7/Slc17a7/Rims1/Unc13a/Synj1/Syn2/Napa
	GO:0007215	glutamate receptor signaling pathway	13/242	61/23262	5.10506e-14	2.95174e-12	2.08286e-12	Homer1/Plcb1/Camk2a/Shank3/Nlgn3/Ptk2b/Mink1/Grin2b/Gria2/Dlg4/Cacng8/Grm7/Grin1
	GO:0051640	organelle localization	27/242	422/23262	5.58294e-14	3.16307e-12	2.23198e-12	Ywhaz/Syt1/Pacsin1/Actn4/Arhgef2/Amph/Ogt/Ap3b2/Ezr/Rab3a/Snca/Bin1/Stx1a/Pfn2/Vamp2/Nlgn3/Sh3gl2/Syt7/Dnm1/Actr3/Actr2/Rims1/Ctnnb1/Unc13a/Dync1h1/Synj1/Napa
	GO:0006898	receptor-mediated endocytosis	19/242	181/23262	5.68936e-14	3.16307e-12	2.23198e-12	Syt1/Pacsin1/Snap91/Sgip1/Aak1/Amph/Ezr/Cap1/Snca/Cltc/Dnajc6/Nlgn3/Sh3gl2/Cttn/Dnm1/Gria2/Dlg4/Synj1/Prkca
	GO:0006887	exocytosis	23/242	293/23262	6.36745e-14	3.47326e-12	2.45087e-12	Ywhaz/Syt1/Coro1a/Exoc3/Rab3a/Snca/Stx1a/Dmtn/Pfn2/Vamp2/Pip5k1c/Syt7/Srcin1/Rims1/Stxbp5l/Unc13a/Exoc4/Synj1/Nsf/Napa/Stxbp5/Prkca/Stam
	GO:0051648	vesicle localization	19/242	183/23262	6.95954e-14	3.72593e-12	2.62916e-12	Syt1/Pacsin1/Actn4/Amph/Ap3b2/Rab3a/Snca/Stx1a/Pfn2/Vamp2/Nlgn3/Sh3gl2/Syt7/Dnm1/Rims1/Ctnnb1/Unc13a/Synj1/Napa
	GO:0060291	long-term synaptic potentiation	13/242	63/23262	7.99078e-14	4.14393e-12	2.92411e-12	Kalrn/Slc24a2/Shank3/Rab3a/Snca/Vamp2/Nlgn3/Rims1/Ptk2b/Slc8a2/Unc13a/Grin2b/Tnr
	GO:0060997	dendritic spine morphogenesis	12/242	49/23262	8.02698e-14	4.14393e-12	2.92411e-12	Baiap2/Kalrn/Dbn1/Shank3/Nlgn3/Itpka/Ctnnd2/Srcin1/Actr3/Actr2/Epha4/Dlg4
	GO:0051650	establishment of vesicle localization	18/242	170/23262	2.29659e-13	1.16482e-11	8.21938e-12	Syt1/Pacsin1/Actn4/Amph/Ap3b2/Rab3a/Snca/Stx1a/Pfn2/Vamp2/Sh3gl2/Syt7/Dnm1/Rims1/Ctnnb1/Unc13a/Synj1/Napa
	GO:0051656	establishment of organelle localization	24/242	346/23262	2.66217e-13	1.32695e-11	9.36348e-12	Ywhaz/Syt1/Pacsin1/Actn4/Arhgef2/Amph/Ap3b2/Ezr/Rab3a/Snca/Stx1a/Pfn2/Vamp2/Sh3gl2/Syt7/Dnm1/Actr3/Actr2/Rims1/Ctnnb1/Unc13a/Dync1h1/Synj1/Napa
	GO:0051495	positive regulation of cytoskeleton organization	18/242	178/23262	5.09887e-13	2.49845e-11	1.763e-11	Synpo/Coro1a/Actn2/Baiap2/Wasf1/Actr3b/Abi2/Pfn2/Gsn/Cttn/Actr3/Actr2/Rock2/Ptk2b/Nckap1/Arpc4/Rac1/Pfn1
	GO:0048814	regulation of dendrite morphogenesis	14/242	91/23262	6.26315e-13	3.01779e-11	2.12947e-11	Akap5/Baiap2/Kalrn/Dbn1/Ptprd/Shank3/Nlgn3/Itpka/Ppp3ca/Srcin1/Actr3/Actr2/Epha4/Grin1
	GO:0023061	signal release	26/242	438/23262	9.40514e-13	4.45742e-11	3.14533e-11	Ywhaz/Syn1/Syt1/Snap91/Kalrn/Ppfia3/Camk2a/Rab3a/Snca/Stx1a/Syn3/Pfn2/Vamp2/Brsk1/Oxct1/Syt7/Pfkl/Ppp3ca/Rims1/Mcu/Stxbp5l/Cacna1e/Unc13a/Synj1/Syn2/Napa
	GO:0007163	establishment or maintenance of cell polarity	17/242	167/23262	2.06546e-12	9.63102e-11	6.79602e-11	Myo18a/Snap91/Arhgef2/Mark2/Ezr/Cap1/Cap2/Fscn1/Gsn/Brsk1/Actr3/Actr2/Ptk2b/Dlg3/Nckap1/Dlg4/Exoc4
	GO:0060079	excitatory postsynaptic potential	12/242	64/23262	2.49021e-12	1.14273e-10	8.06354e-11	Dbn1/Shank3/Snca/Stx1a/Nlgn3/Slc17a7/Ppp3ca/Rims1/Ptk2b/Grin2b/Dlg4/Grin1
	GO:0010976	positive regulation of neuron projection development	21/242	286/23262	2.96984e-12	1.34153e-10	9.46637e-11	Syt1/Pacsin1/Akap5/Baiap2/Kalrn/Mark2/Lrrc7/Dbn1/Ptprd/Shank3/Nckipsd/Rasal1/Nlgn3/Itpka/Actr3/Actr2/Rims1/Ptk2b/Epha4/Unc13a/Rac1
	GO:0061001	regulation of dendritic spine morphogenesis	10/242	37/23262	3.35649e-12	1.49286e-10	1.05342e-10	Baiap2/Kalrn/Dbn1/Shank3/Nlgn3/Itpka/Srcin1/Actr3/Actr2/Epha4
	GO:1900006	positive regulation of dendrite development	13/242	85/23262	4.60778e-12	1.99953e-10	1.41095e-10	Pacsin1/Akap5/Baiap2/Kalrn/Dbn1/Ptprd/Shank3/Nlgn3/Itpka/Actr3/Actr2/Epha4/Rac1
	GO:0044708	single-organism behavior	26/242	470/23262	4.63399e-12	1.99953e-10	1.41095e-10	Homer1/Plcb1/Kalrn/Amph/Slc1a2/Slc24a2/Shank3/Abi2/Snca/Nlgn3/Ctnnd2/Slc17a7/Oxr1/Dnm1/Sptbn4/Cacna1e/Epha4/Slc8a2/Syngap1/Grin2b/Tnr/Dlg4/Synj1/Grm7/Prkca/Grin1
	GO:0060998	regulation of dendritic spine development	12/242	68/23262	5.32274e-12	2.26295e-10	1.59682e-10	Baiap2/Kalrn/Dbn1/Asap1/Shank3/Nlgn3/Itpka/Srcin1/Actr3/Actr2/Epha4/Rac1
	GO:0051017	actin filament bundle assembly	15/242	133/23262	9.57259e-12	4.01078e-10	2.83016e-10	Synpo/Actn1/Actn4/Baiap2/Dbn1/Add2/Ezr/Shank3/Pfn2/Fscn1/Add1/Src/Ptk2b/Rac1/Pfn1
	GO:0036465	synaptic vesicle recycling	9/242	29/23262	1.02758e-11	4.24391e-10	2.99467e-10	Syt1/Pacsin1/Amph/Rab3a/Snca/Sh3gl2/Syt7/Dnm1/Synj1
	GO:0099565	chemical synaptic transmission, postsynaptic	12/242	73/23262	1.28369e-11	5.22697e-10	3.68835e-10	Dbn1/Shank3/Snca/Stx1a/Nlgn3/Slc17a7/Ppp3ca/Rims1/Ptk2b/Grin2b/Dlg4/Grin1
	GO:0061572	actin filament bundle organization	15/242	136/23262	1.32589e-11	5.32383e-10	3.7567e-10	Synpo/Actn1/Actn4/Baiap2/Dbn1/Add2/Ezr/Shank3/Pfn2/Fscn1/Add1/Src/Ptk2b/Rac1/Pfn1
	GO:0060078	regulation of postsynaptic membrane potential	12/242	75/23262	1.79086e-11	7.09229e-10	5.00459e-10	Dbn1/Shank3/Snca/Stx1a/Nlgn3/Slc17a7/Ppp3ca/Rims1/Ptk2b/Grin2b/Dlg4/Grin1
	GO:0051966	regulation of synaptic transmission, glutamatergic	11/242	59/23262	2.21857e-11	8.64737e-10	6.10192e-10	Grm3/Syt1/Kalrn/Shank3/Grm2/Nlgn3/Iqsec2/Ptk2b/Gria2/Tnr/Grm7
	GO:0072583	clathrin-dependent endocytosis	10/242	44/23262	2.24335e-11	8.64737e-10	6.10192e-10	Syt1/Pacsin1/Snap91/Aak1/Amph/Snca/Dnajc6/Sh3gl2/Dnm1/Synj1
	GO:0006816	calcium ion transport	22/242	356/23262	2.65299e-11	1.00918e-09	7.12117e-10	Gnb5/Homer1/Coro1a/Akap5/Slc24a2/Camk2a/Prkcb/Snca/Cacna2d1/Cacna2d3/Thy1/Ppp3ca/Mcu/Ctnnb1/Ptk2b/Cacna1e/Slc8a2/Atp2b1/Grin2b/Ryr2/Cacng8/Grin1
	GO:0007009	plasma membrane organization	19/242	270/23262	6.97444e-11	2.61859e-09	1.84777e-09	Pacsin1/Actn2/Sgip1/Baiap2/Map7/Kalrn/Asap1/Ezr/Cltc/Ttc7b/Ap2m1/Vamp2/Pacs1/Syt7/Ppp1r9b/Rock2/Nsf/Rac1/Nfasc
	GO:0034329	cell junction assembly	15/242	155/23262	8.76128e-11	3.24729e-09	2.29141e-09	Actn1/Actn4/Actn2/Dmtn/Fscn1/Thy1/Cttn/Plec/Src/Ctnnb1/Rock2/Ptk2b/Prkca/Rac1/Nfasc
	GO:0098655	cation transmembrane transport	25/242	496/23262	8.91192e-11	3.26131e-09	2.30131e-09	Gnb5/Homer1/Coro1a/Actn2/Plcb1/Slc24a2/Atp6v1c1/Atp6v0d1/Snca/Atp6v1b2/Atp6v1a/Cacna2d1/Cacna2d3/Vamp2/Thy1/Slc17a7/Mcu/Ptk2b/Cacna1e/Slc8a2/Atp2b1/Kcnab2/Ryr2/Cacng8/Atp6v1h
	GO:0030100	regulation of endocytosis	17/242	212/23262	9.47498e-11	3.42402e-09	2.41612e-09	Pacsin1/Snap91/Actn4/Sirpa/Sgip1/Aak1/Snca/Bin1/Dnajc6/Sh3gl2/Syt7/Add1/Src/Snph/Dlg4/Synj1/Prkca
	GO:2000463	positive regulation of excitatory postsynaptic potential	8/242	25/23262	1.13463e-10	4.04965e-09	2.85758e-09	Dbn1/Shank3/Stx1a/Nlgn3/Rims1/Ptk2b/Dlg4/Grin1
	GO:0007611	learning or memory	18/242	247/23262	1.26913e-10	4.47445e-09	3.15734e-09	Plcb1/Kalrn/Amph/Slc24a2/Shank3/Abi2/Nlgn3/Ctnnd2/Slc17a7/Cacna1e/Slc8a2/Syngap1/Grin2b/Tnr/Synj1/Grm7/Prkca/Grin1
	GO:0050769	positive regulation of neurogenesis	24/242	469/23262	1.59338e-10	5.54994e-09	3.91625e-09	Syt1/Pacsin1/Akap5/Baiap2/Kalrn/Mark2/Lrrc7/Dbn1/Ptprd/Shank3/Bin1/Nckipsd/Rasal1/Nlgn3/Itpka/Actr3/Actr2/Rims1/Ctnnb1/Ptk2b/Epha4/Unc13a/Synj1/Rac1
	GO:0098662	inorganic cation transmembrane transport	24/242	470/23262	1.66383e-10	5.72636e-09	4.04074e-09	Gnb5/Coro1a/Actn2/Plcb1/Slc24a2/Atp6v1c1/Atp6v0d1/Snca/Atp6v1b2/Atp6v1a/Cacna2d1/Cacna2d3/Vamp2/Thy1/Slc17a7/Mcu/Ptk2b/Cacna1e/Slc8a2/Atp2b1/Kcnab2/Ryr2/Cacng8/Atp6v1h
	GO:0017157	regulation of exocytosis	15/242	163/23262	1.79403e-10	6.10183e-09	4.30568e-09	Syt1/Rab3a/Snca/Stx1a/Pfn2/Vamp2/Syt7/Rims1/Stxbp5l/Unc13a/Nsf/Napa/Stxbp5/Prkca/Stam
	GO:0048172	regulation of short-term neuronal synaptic plasticity	7/242	17/23262	2.1521e-10	7.23457e-09	5.10499e-09	Syn1/Ppfia3/Shisa7/Syngr1/Rab3a/Slc8a2/Unc13a
	GO:0034330	cell junction organization	16/242	195/23262	2.43848e-10	8.10303e-09	5.7178e-09	Actn1/Actn4/Actn2/Dmtn/Fscn1/Thy1/Cttn/Plec/Src/Nectin1/Ctnnb1/Rock2/Ptk2b/Prkca/Rac1/Nfasc
	GO:0070838	divalent metal ion transport	22/242	406/23262	3.28439e-10	1.079e-08	7.61382e-09	Gnb5/Homer1/Coro1a/Akap5/Slc24a2/Camk2a/Prkcb/Snca/Cacna2d1/Cacna2d3/Thy1/Ppp3ca/Mcu/Ctnnb1/Ptk2b/Cacna1e/Slc8a2/Atp2b1/Grin2b/Ryr2/Cacng8/Grin1
	GO:0010256	endomembrane system organization	24/242	488/23262	3.55683e-10	1.15537e-08	8.15274e-09	Ywhaz/Pacsin1/Myo18a/Actn2/Sgip1/Baiap2/Map7/Kalrn/Asap1/Ezr/Cltc/Ttc7b/Ap2m1/Vamp2/Pacs1/Rtn3/Syt7/Dnm1/Ppp1r9b/Rock2/Synj1/Nsf/Rac1/Nfasc
	GO:0072511	divalent inorganic cation transport	22/242	409/23262	3.77335e-10	1.21208e-08	8.55292e-09	Gnb5/Homer1/Coro1a/Akap5/Slc24a2/Camk2a/Prkcb/Snca/Cacna2d1/Cacna2d3/Thy1/Ppp3ca/Mcu/Ctnnb1/Ptk2b/Cacna1e/Slc8a2/Atp2b1/Grin2b/Ryr2/Cacng8/Grin1
	GO:0045666	positive regulation of neuron differentiation	21/242	373/23262	4.22676e-10	1.34281e-08	9.47538e-09	Syt1/Pacsin1/Akap5/Baiap2/Kalrn/Mark2/Lrrc7/Dbn1/Ptprd/Shank3/Nckipsd/Rasal1/Nlgn3/Itpka/Actr3/Actr2/Rims1/Ptk2b/Epha4/Unc13a/Rac1
	GO:0050775	positive regulation of dendrite morphogenesis	9/242	43/23262	5.09782e-10	1.60193e-08	1.13039e-08	Akap5/Baiap2/Kalrn/Dbn1/Ptprd/Itpka/Actr3/Actr2/Epha4
	GO:0051494	negative regulation of cytoskeleton organization	13/242	125/23262	6.615e-10	2.05634e-08	1.45103e-08	Coro1a/Arhgef2/Dbn1/Add2/Shank3/Snca/Dmtn/Pfn2/Gsn/Add1/Map1a/Capza2/Pfn1
	GO:0045216	cell-cell junction organization	15/242	180/23262	7.24791e-10	2.22912e-08	1.57295e-08	Actn1/Actn4/Actn2/Dmtn/Fscn1/Thy1/Cttn/Src/Nectin1/Ctnnb1/Rock2/Ptk2b/Prkca/Rac1/Nfasc
	GO:0050890	cognition	18/242	276/23262	7.67487e-10	2.33558e-08	1.64808e-08	Plcb1/Kalrn/Amph/Slc24a2/Shank3/Abi2/Nlgn3/Ctnnd2/Slc17a7/Cacna1e/Slc8a2/Syngap1/Grin2b/Tnr/Synj1/Grm7/Prkca/Grin1
	GO:0045010	actin nucleation	9/242	45/23262	7.86729e-10	2.3692e-08	1.6718e-08	Coro1a/Wasf1/Actr3b/Abi2/Gsn/Actr3/Actr2/Nckap1/Arpc4
	GO:0007612	learning	14/242	154/23262	8.65071e-10	2.57827e-08	1.81933e-08	Kalrn/Amph/Slc24a2/Shank3/Nlgn3/Ctnnd2/Cacna1e/Slc8a2/Syngap1/Grin2b/Tnr/Synj1/Grm7/Grin1
	GO:0060999	positive regulation of dendritic spine development	9/242	46/23262	9.69293e-10	2.85941e-08	2.01771e-08	Baiap2/Kalrn/Dbn1/Shank3/Nlgn3/Itpka/Actr3/Actr2/Rac1
	GO:0048169	regulation of long-term neuronal synaptic plasticity	8/242	33/23262	1.35565e-09	3.95878e-08	2.79347e-08	Shank3/Syngr1/Snca/Rims1/Syngap1/Grin2b/Dlg4/Grin1
	GO:0098815	modulation of excitatory postsynaptic potential	8/242	34/23262	1.75695e-09	5.07935e-08	3.58418e-08	Dbn1/Shank3/Stx1a/Nlgn3/Rims1/Ptk2b/Dlg4/Grin1
	GO:0034765	regulation of ion transmembrane transport	20/242	369/23262	2.15619e-09	6.17184e-08	4.35508e-08	Gnb5/Homer1/Coro1a/Actn2/Plcb1/Shank3/Snca/Cacna2d1/Cacna2d3/Vamp2/Nlgn3/Hk1/Thy1/Ptk2b/Cacna1e/Mink1/Dlg4/Kcnab2/Ryr2/Cacng8
	GO:0043624	cellular protein complex disassembly	12/242	114/23262	2.64886e-09	7.50769e-08	5.29771e-08	Actn2/Akap5/Arhgef2/Add2/Dmtn/Dnajc6/Gsn/Add1/Map1a/Capza2/Synj1/Napa
	GO:0032409	regulation of transporter activity	15/242	198/23262	2.71324e-09	7.61552e-08	5.3738e-08	Gnb5/Homer1/Actn2/Plcb1/Shank3/Snca/Cacna2d1/Vamp2/Nlgn3/Hk1/Ptk2b/Mink1/Dlg4/Ryr2/Cacng8
	GO:0034762	regulation of transmembrane transport	20/242	384/23262	4.2555e-09	1.18295e-07	8.34732e-08	Gnb5/Homer1/Coro1a/Actn2/Plcb1/Shank3/Snca/Cacna2d1/Cacna2d3/Vamp2/Nlgn3/Hk1/Thy1/Ptk2b/Cacna1e/Mink1/Dlg4/Kcnab2/Ryr2/Cacng8
	GO:0016079	synaptic vesicle exocytosis	10/242	73/23262	4.31522e-09	1.18812e-07	8.38385e-08	Syt1/Rab3a/Stx1a/Pfn2/Vamp2/Syt7/Rims1/Unc13a/Synj1/Napa
	GO:0072659	protein localization to plasma membrane	15/242	207/23262	4.98469e-09	1.3595e-07	9.59317e-08	Pacsin1/Actn2/Map7/Kalrn/Ezr/Cltc/Ttc7b/Ap2m1/Vamp2/Pacs1/Ppp1r9b/Rock2/Nsf/Rac1/Nfasc
	GO:0032412	regulation of ion transmembrane transporter activity	14/242	179/23262	6.16391e-09	1.66541e-07	1.17517e-07	Gnb5/Homer1/Actn2/Plcb1/Shank3/Cacna2d1/Vamp2/Nlgn3/Hk1/Ptk2b/Mink1/Dlg4/Ryr2/Cacng8
	GO:0051051	negative regulation of transport	22/242	478/23262	6.72787e-09	1.80095e-07	1.27082e-07	Gnb5/Pacsin1/Coro1a/Actn2/Akap5/Kalrn/Ogt/Ezr/Prkcb/Snca/Dmtn/Pde2a/Pfkl/Ppp3ca/Srcin1/Gsk3a/Ptk2b/Stxbp5l/Snph/Dlg4/Grm7/Prkca
	GO:0022898	regulation of transmembrane transporter activity	14/242	185/23262	9.41701e-09	2.49767e-07	1.76245e-07	Gnb5/Homer1/Actn2/Plcb1/Shank3/Cacna2d1/Vamp2/Nlgn3/Hk1/Ptk2b/Mink1/Dlg4/Ryr2/Cacng8
	GO:1990778	protein localization to cell periphery	15/242	220/23262	1.138e-08	2.99086e-07	2.11047e-07	Pacsin1/Actn2/Map7/Kalrn/Ezr/Cltc/Ttc7b/Ap2m1/Vamp2/Pacs1/Ppp1r9b/Rock2/Nsf/Rac1/Nfasc
	GO:0050803	regulation of synapse structure or activity	12/242	130/23262	1.19388e-08	3.10945e-07	2.19415e-07	Dbn1/Ctnna2/Shank3/Nlgn3/Actr3/Nectin1/Ncan/Syngap1/Lrrc4b/Prkca/Adgrb2/Grin1
	GO:1902803	regulation of synaptic vesicle transport	7/242	29/23262	1.55281e-08	4.0082e-07	2.82834e-07	Rab3a/Stx1a/Pfn2/Dnm1/Rims1/Unc13a/Napa
	GO:0043241	protein complex disassembly	12/242	135/23262	1.82996e-08	4.68179e-07	3.30365e-07	Actn2/Akap5/Arhgef2/Add2/Dmtn/Dnajc6/Gsn/Add1/Map1a/Capza2/Synj1/Napa
	GO:0034314	Arp2/3 complex-mediated actin nucleation	7/242	30/23262	2.00754e-08	5.09105e-07	3.59244e-07	Wasf1/Actr3b/Abi2/Actr3/Actr2/Nckap1/Arpc4
	GO:0017158	regulation of calcium ion-dependent exocytosis	9/242	64/23262	2.05931e-08	5.17693e-07	3.65304e-07	Syt1/Rab3a/Stx1a/Pfn2/Vamp2/Syt7/Rims1/Unc13a/Napa
	GO:0045055	regulated exocytosis	13/242	173/23262	3.49836e-08	8.71877e-07	6.1523e-07	Ywhaz/Syt1/Coro1a/Rab3a/Stx1a/Dmtn/Pfn2/Vamp2/Syt7/Rims1/Unc13a/Synj1/Napa
	GO:0007264	small GTPase mediated signal transduction	21/242	481/23262	3.7241e-08	9.20203e-07	6.49331e-07	Baiap2/Arhgef2/Kalrn/Wasf1/Ogt/Agap2/Rab3a/Abi2/Rap1gds1/Rasal1/Diras2/Git1/Iqsec2/Psd3/Src/Rock2/Iqsec1/Nckap1/Syngap1/Rab14/Rac1
	GO:0061003	positive regulation of dendritic spine morphogenesis	6/242	20/23262	4.08772e-08	1.00149e-06	7.06691e-07	Baiap2/Kalrn/Dbn1/Itpka/Actr3/Actr2
	GO:0032984	macromolecular complex disassembly	12/242	146/23262	4.40441e-08	1.07001e-06	7.55042e-07	Actn2/Akap5/Arhgef2/Add2/Dmtn/Dnajc6/Gsn/Add1/Map1a/Capza2/Synj1/Napa
	GO:0090150	establishment of protein localization to membrane	15/242	248/23262	5.61279e-08	1.35221e-06	9.54174e-07	Pacsin1/Actn2/Ogt/Ezr/Ttc7b/Hspa4/Dmtn/Vamp2/Pacs1/Ppp1r9b/Actr3/Rock2/Exoc4/Nsf/Nfasc
	GO:0048488	synaptic vesicle endocytosis	6/242	21/23262	5.67314e-08	1.35546e-06	9.56463e-07	Syt1/Pacsin1/Amph/Snca/Sh3gl2/Synj1
	GO:0051261	protein depolymerization	10/242	95/23262	5.74674e-08	1.36179e-06	9.6093e-07	Actn2/Arhgef2/Add2/Dmtn/Dnajc6/Gsn/Add1/Map1a/Capza2/Synj1
	GO:0007044	cell-substrate junction assembly	9/242	73/23262	6.69266e-08	1.56036e-06	1.10105e-06	Actn1/Actn2/Dmtn/Thy1/Cttn/Plec/Src/Ptk2b/Rac1
	GO:0034333	adherens junction assembly	9/242	73/23262	6.69266e-08	1.56036e-06	1.10105e-06	Actn1/Actn2/Dmtn/Thy1/Cttn/Src/Ctnnb1/Ptk2b/Rac1
	GO:0007416	synapse assembly	11/242	123/23262	6.8113e-08	1.57532e-06	1.1116e-06	Gpm6a/Ptprd/Shank3/Nlgn3/Nptn/Actr3/Nectin1/Lrrc4b/Prkca/Adgrb2/Grin1
	GO:0042391	regulation of membrane potential	18/242	369/23262	7.0229e-08	1.61136e-06	1.13704e-06	Actn2/Dbn1/Shank3/Snca/Stx1a/Cacna2d1/Nlgn3/Slc17a7/Ppp3ca/Nrcam/Rims1/Src/Ptk2b/Cacna1e/Grin2b/Dlg4/Ryr2/Grin1
	GO:0050807	regulation of synapse organization	11/242	124/23262	7.40651e-08	1.686e-06	1.18971e-06	Dbn1/Ctnna2/Shank3/Nlgn3/Actr3/Nectin1/Ncan/Lrrc4b/Prkca/Adgrb2/Grin1
	GO:0070588	calcium ion transmembrane transport	14/242	222/23262	9.37842e-08	2.10832e-06	1.48771e-06	Gnb5/Coro1a/Slc24a2/Snca/Cacna2d1/Cacna2d3/Thy1/Mcu/Ptk2b/Cacna1e/Slc8a2/Atp2b1/Ryr2/Cacng8
	GO:0017156	calcium ion regulated exocytosis	10/242	100/23262	9.4076e-08	2.10832e-06	1.48771e-06	Syt1/Rab3a/Stx1a/Pfn2/Vamp2/Syt7/Rims1/Unc13a/Synj1/Napa
	GO:2000300	regulation of synaptic vesicle exocytosis	6/242	23/23262	1.03713e-07	2.30642e-06	1.6275e-06	Rab3a/Stx1a/Pfn2/Rims1/Unc13a/Napa
	GO:0046928	regulation of neurotransmitter secretion	8/242	57/23262	1.30126e-07	2.86333e-06	2.02048e-06	Camk2a/Rab3a/Snca/Stx1a/Pfn2/Rims1/Unc13a/Napa
	GO:0010959	regulation of metal ion transport	17/242	343/23262	1.30737e-07	2.86333e-06	2.02048e-06	Gnb5/Homer1/Coro1a/Actn2/Akap5/Plcb1/Camk2a/Snca/Cacna2d1/Cacna2d3/Vamp2/Thy1/Sptbn4/Ctnnb1/Ptk2b/Kcnab2/Ryr2
	GO:0022411	cellular component disassembly	18/242	398/23262	2.16538e-07	4.67812e-06	3.30106e-06	Actn2/Akap5/Arhgef2/Add2/Clvs1/Dmtn/Dnajc6/Fscn1/Gsn/Cspg5/Cttn/Add1/Gsk3a/Map1a/Hapln1/Capza2/Synj1/Napa
	GO:0035235	ionotropic glutamate receptor signaling pathway	5/242	14/23262	2.16834e-07	4.67812e-06	3.30106e-06	Camk2a/Ptk2b/Grin2b/Gria2/Grin1
	GO:0032272	negative regulation of protein polymerization	8/242	61/23262	2.23748e-07	4.79152e-06	3.38108e-06	Add2/Snca/Dmtn/Pfn2/Gsn/Add1/Capza2/Pfn1
	GO:0030534	adult behavior	12/242	170/23262	2.34887e-07	4.99308e-06	3.52331e-06	Homer1/Kalrn/Slc1a2/Shank3/Snca/Nlgn3/Oxr1/Dnm1/Sptbn4/Epha4/Grm7/Grin1
	GO:0031333	negative regulation of protein complex assembly	10/242	111/23262	2.53497e-07	5.34934e-06	3.7747e-06	Arhgef2/Add2/Snca/Dmtn/Pfn2/Gsn/Add1/Src/Capza2/Pfn1
	GO:0034332	adherens junction organization	9/242	86/23262	2.81932e-07	5.90627e-06	4.16769e-06	Actn1/Actn2/Dmtn/Thy1/Cttn/Src/Ctnnb1/Ptk2b/Rac1
	GO:0035418	protein localization to synapse	6/242	27/23262	2.93706e-07	6.07203e-06	4.28466e-06	Homer1/Nlgn3/Nptn/Dlg2/Dlg3/Dlg4
	GO:1905114	cell surface receptor signaling pathway involved in cell-cell signaling	19/242	451/23262	2.94045e-07	6.07203e-06	4.28466e-06	Mark2/Dbn1/Shank3/Snca/Stx1a/Nlgn3/Ctnnd2/Slc17a7/Ppp3ca/Rims1/Gsk3a/Src/Ctnnb1/Ptk2b/Grin2b/Dlg4/Ryr2/Grin1/Rac1
	GO:0010770	positive regulation of cell morphogenesis involved in differentiation	11/242	142/23262	2.96267e-07	6.07452e-06	4.28641e-06	Akap5/Baiap2/Kalrn/Dbn1/Ptprd/Dmtn/Itpka/Actr3/Actr2/Epha4/Rac1
	GO:0060491	regulation of cell projection assembly	11/242	143/23262	3.18044e-07	6.47511e-06	4.56909e-06	Gpm6a/Dbn1/Sept9/Dmtn/Pfn2/Fscn1/Actr3/Src/Nckap1/Rac1/Pfn1
	GO:0007045	cell-substrate adherens junction assembly	8/242	64/23262	3.27394e-07	6.57289e-06	4.63808e-06	Actn1/Actn2/Dmtn/Thy1/Cttn/Src/Ptk2b/Rac1
	GO:0048041	focal adhesion assembly	8/242	64/23262	3.27394e-07	6.57289e-06	4.63808e-06	Actn1/Actn2/Dmtn/Thy1/Cttn/Src/Ptk2b/Rac1
	GO:0031589	cell-substrate adhesion	15/242	290/23262	4.24935e-07	8.47233e-06	5.9784e-06	Actn1/Coro1a/Actn4/Actn2/Sirpa/Dbn1/Dmtn/Thy1/Cttn/Srcin1/Src/Ctnnb1/Ptk2b/Mink1/Rac1
	GO:0051588	regulation of neurotransmitter transport	8/242	68/23262	5.27556e-07	1.04463e-05	7.37133e-06	Camk2a/Rab3a/Snca/Stx1a/Pfn2/Rims1/Unc13a/Napa
	GO:0016050	vesicle organization	14/242	257/23262	5.59625e-07	1.10059e-05	7.76622e-06	Syt1/Myo18a/Coro1a/Rab3a/Stx1a/Vamp2/Syt7/Slc17a7/Snph/Unc13a/Dlg4/Tbc1d10b/Stam/Rab14
	GO:0050805	negative regulation of synaptic transmission	8/242	69/23262	5.91432e-07	1.15529e-05	8.15217e-06	Slc24a2/Shank3/Snca/Nlgn3/Iqsec2/Abhd6/Ptk2b/Tnr
	GO:0016082	synaptic vesicle priming	5/242	17/23262	6.5332e-07	1.26762e-05	8.94479e-06	Stx1a/Rims1/Unc13a/Synj1/Napa
	GO:1900449	regulation of glutamate receptor signaling pathway	6/242	31/23262	7.05544e-07	1.35982e-05	9.5954e-06	Shank3/Nlgn3/Ptk2b/Mink1/Dlg4/Cacng8
	GO:0006874	cellular calcium ion homeostasis	17/242	387/23262	7.10875e-07	1.36102e-05	9.60388e-06	Coro1a/Akap5/Slc24a2/Prkcb/Snca/Rap1gds1/Cacna2d1/Thy1/Mcu/Ptk2b/Slc8a2/Atp2b1/Dlg4/Ryr2/Prkca/Grin1/Anxa7
	GO:0043113	receptor clustering	7/242	49/23262	7.15965e-07	1.36175e-05	9.609e-06	Shank3/Gsn/Dlg2/Dlg3/Syngap1/Grin2b/Dlg4
	GO:1901879	regulation of protein depolymerization	8/242	71/23262	7.39202e-07	1.39675e-05	9.85602e-06	Actn2/Arhgef2/Add2/Dmtn/Gsn/Add1/Map1a/Capza2
	GO:0071417	cellular response to organonitrogen compound	18/242	434/23262	7.63425e-07	1.43316e-05	1.01129e-05	Actn2/Baiap2/Plcb1/Arhgef2/Ogt/Camk2a/Ezr/Prkcb/Dmtn/Vamp2/Pde2a/Ppp1r9b/Gabra1/Gsk3a/Src/Ctnnb1/Ryr2/Prkca
	GO:0051668	localization within membrane	8/242	72/23262	8.24201e-07	1.51951e-05	1.07222e-05	Shank3/Gsn/Dlg2/Dlg3/Syngap1/Grin2b/Dlg4/Rac1
	GO:0030837	negative regulation of actin filament polymerization	7/242	50/23262	8.2519e-07	1.51951e-05	1.07222e-05	Add2/Dmtn/Pfn2/Gsn/Add1/Capza2/Pfn1
	GO:0046847	filopodium assembly	7/242	50/23262	8.2519e-07	1.51951e-05	1.07222e-05	Gpm6a/Dbn1/Ezr/Dmtn/Fscn1/Ppp1r9b/Actr3
	GO:0099601	regulation of neurotransmitter receptor activity	6/242	32/23262	8.60837e-07	1.57511e-05	1.11146e-05	Shank3/Nlgn3/Ptk2b/Mink1/Dlg4/Cacng8
	GO:0030031	cell projection assembly	17/242	393/23262	8.78608e-07	1.59752e-05	1.12727e-05	Actn2/Gpm6a/Dbn1/Ezr/Sept9/Dmtn/Pfn2/Fscn1/Cttn/Ppp1r9b/Actr3/Actr2/Src/Nckap1/Rac1/Atp6v1d/Pfn1
	GO:0071801	regulation of podosome assembly	5/242	18/23262	8.96935e-07	1.62065e-05	1.14359e-05	Arhgef2/Asap1/Fscn1/Gsn/Src
	GO:0010639	negative regulation of organelle organization	14/242	269/23262	9.65246e-07	1.73325e-05	1.22304e-05	Coro1a/Arhgef2/Dbn1/Add2/Shank3/Snca/Dmtn/Pfn2/Gsn/Add1/Src/Map1a/Capza2/Pfn1
	GO:0048259	regulation of receptor-mediated endocytosis	8/242	74/23262	1.01945e-06	1.80812e-05	1.27588e-05	Snap91/Sgip1/Aak1/Dnajc6/Sh3gl2/Dlg4/Synj1/Prkca
	GO:0097581	lamellipodium organization	8/242	74/23262	1.01945e-06	1.80812e-05	1.27588e-05	Wasf1/Dmtn/Fscn1/Cttn/Actr3/Src/Nckap1/Rac1
	GO:0061025	membrane fusion	12/242	197/23262	1.1377e-06	2.00554e-05	1.41518e-05	Syt1/Coro1a/Rab3a/Stx1a/Vamp2/Napg/Syt7/Dnm1/Snph/Napa/Tbc1d10b/Anxa7
	GO:0055074	calcium ion homeostasis	17/242	401/23262	1.15793e-06	2.02884e-05	1.43162e-05	Coro1a/Akap5/Slc24a2/Prkcb/Snca/Rap1gds1/Cacna2d1/Thy1/Mcu/Ptk2b/Slc8a2/Atp2b1/Dlg4/Ryr2/Prkca/Grin1/Anxa7
	GO:0031345	negative regulation of cell projection organization	11/242	164/23262	1.24862e-06	2.17455e-05	1.53444e-05	Asap1/Pfn2/Nlgn3/Thy1/Ppp3ca/Actr3/Gsk3a/Epha4/Syngap1/Tnr/Crmp1
	GO:0010721	negative regulation of cell development	15/242	318/23262	1.35303e-06	2.34229e-05	1.65281e-05	Lingo1/Actn4/Arhgef2/Asap1/Dmtn/Nlgn3/Thy1/Ppp3ca/Actr3/Gsk3a/Ctnnb1/Epha4/Syngap1/Tnr/Crmp1
	GO:0007626	locomotory behavior	13/242	240/23262	1.52191e-06	2.61895e-05	1.84803e-05	Kalrn/Dbn1/Shank3/Snca/Oxr1/Dnm1/Sptbn4/Astn1/Cacna1e/Epha4/Tnr/Dlg4/Grin1
	GO:0072503	cellular divalent inorganic cation homeostasis	17/242	411/23262	1.61902e-06	2.76958e-05	1.95432e-05	Coro1a/Akap5/Slc24a2/Prkcb/Snca/Rap1gds1/Cacna2d1/Thy1/Mcu/Ptk2b/Slc8a2/Atp2b1/Dlg4/Ryr2/Prkca/Grin1/Anxa7
	GO:0007265	Ras protein signal transduction	14/242	282/23262	1.68573e-06	2.86674e-05	2.02288e-05	Baiap2/Arhgef2/Kalrn/Wasf1/Ogt/Abi2/Rasal1/Git1/Iqsec2/Psd3/Rock2/Iqsec1/Nckap1/Syngap1
	GO:1901653	cellular response to peptide	12/242	208/23262	2.01166e-06	3.39965e-05	2.39892e-05	Actn2/Baiap2/Plcb1/Arhgef2/Ogt/Camk2a/Prkcb/Vamp2/Gsk3a/Src/Ctnnb1/Prkca
	GO:0090002	establishment of protein localization to plasma membrane	10/242	139/23262	2.03255e-06	3.39965e-05	2.39892e-05	Pacsin1/Actn2/Ezr/Ttc7b/Vamp2/Pacs1/Ppp1r9b/Rock2/Nsf/Nfasc
	GO:0015672	monovalent inorganic cation transport	17/242	418/23262	2.03438e-06	3.39965e-05	2.39892e-05	Actn2/Akap5/Plcb1/Atp6v1c1/Atp6v0d1/Atp6v1b2/Atp6v1a/Vamp2/Slc17a7/Atp6v1g2/Sptbn4/Ptk2b/Slc8a2/Kcnab2/Nsf/Atp6v1d/Atp6v1h
	GO:1903305	regulation of regulated secretory pathway	9/242	109/23262	2.12454e-06	3.52992e-05	2.49085e-05	Syt1/Rab3a/Stx1a/Pfn2/Vamp2/Syt7/Rims1/Unc13a/Napa
	GO:0043244	regulation of protein complex disassembly	8/242	82/23262	2.24453e-06	3.70796e-05	2.61648e-05	Actn2/Arhgef2/Add2/Dmtn/Gsn/Add1/Map1a/Capza2
	GO:0045161	neuronal ion channel clustering	4/242	10/23262	2.28445e-06	3.75247e-05	2.64788e-05	Dlg2/Nrcam/Sptbn4/Nfasc
	GO:1901880	negative regulation of protein depolymerization	7/242	58/23262	2.31447e-06	3.7803e-05	2.66753e-05	Arhgef2/Add2/Dmtn/Gsn/Add1/Map1a/Capza2
	GO:0010977	negative regulation of neuron projection development	10/242	142/23262	2.46652e-06	4.00393e-05	2.82532e-05	Asap1/Nlgn3/Thy1/Ppp3ca/Actr3/Gsk3a/Epha4/Syngap1/Tnr/Crmp1
	GO:1902743	regulation of lamellipodium organization	6/242	38/23262	2.48914e-06	4.00393e-05	2.82532e-05	Dmtn/Fscn1/Actr3/Src/Nckap1/Rac1
	GO:0007160	cell-matrix adhesion	11/242	176/23262	2.49293e-06	4.00393e-05	2.82532e-05	Actn1/Actn2/Sirpa/Dmtn/Thy1/Cttn/Src/Ctnnb1/Ptk2b/Mink1/Rac1
	GO:0048588	developmental cell growth	12/242	213/23262	2.57559e-06	4.11384e-05	2.90288e-05	Syt1/Dclk1/Dbn1/Rasal1/Omg/Nlgn3/Cttn/Actr3/Rims1/Gsk3a/Unc13a/Tnr
	GO:1903532	positive regulation of secretion by cell	16/242	386/23262	3.21067e-06	5.0899e-05	3.59163e-05	Syt1/Myo18a/Ezr/Rab3a/Snca/Stx1a/Oxct1/Rims1/Mcu/Src/Stxbp5l/Unc13a/Grin2b/Stxbp5/Prkca/Stam
	GO:0031532	actin cytoskeleton reorganization	8/242	86/23262	3.22424e-06	5.0899e-05	3.59163e-05	Baiap2/Ezr/Dmtn/Gsn/Cttn/Actr3/Ptk2b/Mink1
	GO:0072507	divalent inorganic cation homeostasis	17/242	433/23262	3.26439e-06	5.0899e-05	3.59163e-05	Coro1a/Akap5/Slc24a2/Prkcb/Snca/Rap1gds1/Cacna2d1/Thy1/Mcu/Ptk2b/Slc8a2/Atp2b1/Dlg4/Ryr2/Prkca/Grin1/Anxa7
	GO:0043242	negative regulation of protein complex disassembly	7/242	61/23262	3.27044e-06	5.0899e-05	3.59163e-05	Arhgef2/Add2/Dmtn/Gsn/Add1/Map1a/Capza2
	GO:1904062	regulation of cation transmembrane transport	12/242	218/23262	3.27472e-06	5.0899e-05	3.59163e-05	Gnb5/Homer1/Coro1a/Actn2/Plcb1/Snca/Cacna2d1/Vamp2/Thy1/Ptk2b/Kcnab2/Ryr2
	GO:0007613	memory	9/242	115/23262	3.31997e-06	5.13264e-05	3.62179e-05	Plcb1/Kalrn/Slc24a2/Shank3/Slc17a7/Slc8a2/Grin2b/Grm7/Grin1
	GO:0071800	podosome assembly	5/242	23/23262	3.37593e-06	5.16392e-05	3.64386e-05	Arhgef2/Asap1/Fscn1/Gsn/Src
	GO:1900271	regulation of long-term synaptic potentiation	5/242	23/23262	3.37593e-06	5.16392e-05	3.64386e-05	Kalrn/Shank3/Rab3a/Nlgn3/Grin2b
	GO:0010771	negative regulation of cell morphogenesis involved in differentiation	8/242	87/23262	3.51919e-06	5.32669e-05	3.75872e-05	Actn4/Dmtn/Nlgn3/Thy1/Ppp3ca/Actr3/Syngap1/Tnr
	GO:0015992	proton transport	8/242	87/23262	3.51919e-06	5.32669e-05	3.75872e-05	Plcb1/Atp6v1c1/Atp6v0d1/Atp6v1b2/Atp6v1a/Atp6v1g2/Atp6v1d/Atp6v1h
	GO:0051924	regulation of calcium ion transport	12/242	220/23262	3.59814e-06	5.41782e-05	3.82302e-05	Gnb5/Homer1/Coro1a/Akap5/Camk2a/Snca/Cacna2d1/Cacna2d3/Thy1/Ctnnb1/Ptk2b/Ryr2
	GO:0006818	hydrogen transport	8/242	88/23262	3.83671e-06	5.74711e-05	4.05538e-05	Plcb1/Atp6v1c1/Atp6v0d1/Atp6v1b2/Atp6v1a/Atp6v1g2/Atp6v1d/Atp6v1h
	GO:0006875	cellular metal ion homeostasis	18/242	489/23262	4.10451e-06	6.11657e-05	4.31609e-05	Coro1a/Akap5/Slc24a2/Prkcb/Snca/Rap1gds1/Cacna2d1/Thy1/Letm1/Mcu/Ptk2b/Slc8a2/Atp2b1/Dlg4/Ryr2/Prkca/Grin1/Anxa7
	GO:0016482	cytosolic transport	9/242	119/23262	4.40501e-06	6.49738e-05	4.5848e-05	Coro1a/Ezr/Cltc/Ube2o/Syt7/Actr2/Src/Tbc1d10b/Rab14
	GO:0035637	multicellular organismal signaling	9/242	119/23262	4.40501e-06	6.49738e-05	4.5848e-05	Cacna2d1/Nrcam/Sptbn4/Cacna1e/Tnr/Ryr2/Cacng8/Grm7/Nfasc
	GO:0051705	multi-organism behavior	7/242	65/23262	5.03785e-06	7.3931e-05	5.21685e-05	Kalrn/Shank3/Gls/Nlgn3/Grin2b/Dlg4/Grin1
	GO:0051968	positive regulation of synaptic transmission, glutamatergic	5/242	25/23262	5.24062e-06	7.65183e-05	5.39943e-05	Shank3/Nlgn3/Iqsec2/Ptk2b/Tnr
	GO:0097120	receptor localization to synapse	4/242	12/23262	5.29715e-06	7.6955e-05	5.43024e-05	Nptn/Dlg2/Dlg3/Dlg4
	GO:0018105	peptidyl-serine phosphorylation	13/242	272/23262	6.01153e-06	8.68967e-05	6.13176e-05	Dclk1/Ogt/Camk2a/Prkcb/Snca/Dmtn/Pfn2/Hk1/Brsk1/Sptbn4/Gsk3a/Src/Prkca
	GO:0070509	calcium ion import	10/242	158/23262	6.41821e-06	9.16222e-05	6.46521e-05	Homer1/Coro1a/Snca/Thy1/Mcu/Ctnnb1/Ptk2b/Cacna1e/Slc8a2/Ryr2
	GO:0051125	regulation of actin nucleation	5/242	26/23262	6.43352e-06	9.16222e-05	6.46521e-05	Coro1a/Wasf1/Abi2/Gsn/Nckap1
	GO:0060292	long term synaptic depression	5/242	26/23262	6.43352e-06	9.16222e-05	6.46521e-05	Slc24a2/Shank3/Iqsec2/Abhd6/Ptk2b
	GO:0021700	developmental maturation	13/242	275/23262	6.76697e-06	9.58986e-05	6.76697e-05	Plcb1/Rab3a/Slc17a7/Dlg2/Nrcam/Sptbn4/Ctnnb1/Ptk2b/Unc13a/Dlg4/Grin1/Rac1/Nfasc
	GO:1990138	neuron projection extension	10/242	160/23262	7.17452e-06	0.000101178	7.13952e-05	Syt1/Dclk1/Dbn1/Rasal1/Nlgn3/Cttn/Actr3/Rims1/Unc13a/Tnr
	GO:0043270	positive regulation of ion transport	12/242	236/23262	7.37348e-06	0.000103479	7.30189e-05	Homer1/Actn2/Akap5/Plcb1/Camk2a/Shank3/Snca/Cacna2d1/Nlgn3/Thy1/Grin2b/Ryr2
	GO:1902745	positive regulation of lamellipodium organization	5/242	27/23262	7.82893e-06	0.00010934	7.71547e-05	Fscn1/Actr3/Src/Nckap1/Rac1
	GO:0030834	regulation of actin filament depolymerization	6/242	46/23262	7.87837e-06	0.000109502	7.72687e-05	Actn2/Add2/Dmtn/Gsn/Add1/Capza2
	GO:0051047	positive regulation of secretion	16/242	416/23262	8.25824e-06	0.000114232	8.06067e-05	Syt1/Myo18a/Ezr/Rab3a/Snca/Stx1a/Oxct1/Rims1/Mcu/Src/Stxbp5l/Unc13a/Grin2b/Stxbp5/Prkca/Stam
	GO:0050768	negative regulation of neurogenesis	13/242	283/23262	9.20652e-06	0.000126743	8.94348e-05	Lingo1/Arhgef2/Asap1/Nlgn3/Thy1/Ppp3ca/Actr3/Gsk3a/Ctnnb1/Epha4/Syngap1/Tnr/Crmp1
	GO:0071375	cellular response to peptide hormone stimulus	11/242	202/23262	9.3409e-06	0.000127984	9.03102e-05	Actn2/Baiap2/Plcb1/Ogt/Camk2a/Prkcb/Vamp2/Gsk3a/Src/Ctnnb1/Prkca
	GO:0008277	regulation of G-protein coupled receptor protein signaling pathway	8/242	100/23262	9.97993e-06	0.000136094	9.60333e-05	Plcb1/Snca/Phf24/Git1/Dnm1/Ppp1r9b/Gsk3a/Abhd6
	GO:0001956	positive regulation of neurotransmitter secretion	4/242	14/23262	1.05378e-05	0.000143027	0.000100925	Snca/Stx1a/Rims1/Unc13a
	GO:0018209	peptidyl-serine modification	13/242	287/23262	1.06946e-05	0.000144477	0.000101949	Dclk1/Ogt/Camk2a/Prkcb/Snca/Dmtn/Pfn2/Hk1/Brsk1/Sptbn4/Gsk3a/Src/Prkca
	GO:0010591	regulation of lamellipodium assembly	5/242	29/23262	1.13226e-05	0.00015225	0.000107433	Dmtn/Fscn1/Actr3/Nckap1/Rac1
	GO:0050770	regulation of axonogenesis	10/242	170/23262	1.22255e-05	0.000163629	0.000115463	Mark2/Dbn1/Omg/Thy1/Cttn/Actr3/Epha4/Syngap1/Tnr/Grin1
	GO:0030042	actin filament depolymerization	6/242	50/23262	1.29094e-05	0.000171987	0.000121361	Actn2/Add2/Dmtn/Gsn/Add1/Capza2
	GO:0015988	energy coupled proton transmembrane transport, against electrochemical gradient	5/242	30/23262	1.34724e-05	0.000177039	0.000124926	Atp6v1c1/Atp6v0d1/Atp6v1b2/Atp6v1a/Atp6v1h
	GO:0015991	ATP hydrolysis coupled proton transport	5/242	30/23262	1.34724e-05	0.000177039	0.000124926	Atp6v1c1/Atp6v0d1/Atp6v1b2/Atp6v1a/Atp6v1h
	GO:0090662	ATP hydrolysis coupled transmembrane transport	5/242	30/23262	1.34724e-05	0.000177039	0.000124926	Atp6v1c1/Atp6v0d1/Atp6v1b2/Atp6v1a/Atp6v1h
	GO:0051693	actin filament capping	5/242	31/23262	1.59275e-05	0.000208355	0.000147023	Add2/Dmtn/Gsn/Add1/Capza2
	GO:1902115	regulation of organelle assembly	9/242	140/23262	1.65117e-05	0.000215024	0.000151729	Arhgef2/Asap1/Ezr/Sept9/Fscn1/Gsn/Pip4k2a/Src/Stam
	GO:0019226	transmission of nerve impulse	7/242	78/23262	1.7047e-05	0.000221	0.000155946	Nrcam/Sptbn4/Cacna1e/Tnr/Cacng8/Grm7/Nfasc
	GO:0032011	ARF protein signal transduction	4/242	16/23262	1.88482e-05	0.000240045	0.000169385	Git1/Iqsec2/Psd3/Iqsec1
	GO:0032012	regulation of ARF protein signal transduction	4/242	16/23262	1.88482e-05	0.000240045	0.000169385	Git1/Iqsec2/Psd3/Iqsec1
	GO:0051016	barbed-end actin filament capping	4/242	16/23262	1.88482e-05	0.000240045	0.000169385	Add2/Gsn/Add1/Capza2
	GO:0051127	positive regulation of actin nucleation	4/242	16/23262	1.88482e-05	0.000240045	0.000169385	Wasf1/Abi2/Gsn/Nckap1
	GO:0051961	negative regulation of nervous system development	13/242	305/23262	2.03366e-05	0.000257865	0.000181959	Lingo1/Arhgef2/Asap1/Nlgn3/Thy1/Ppp3ca/Actr3/Gsk3a/Ctnnb1/Epha4/Syngap1/Tnr/Crmp1
	GO:0008361	regulation of cell size	10/242	182/23262	2.20922e-05	0.000278901	0.000196804	Ogt/Dbn1/Shank3/Omg/Cttn/Add1/Actr3/Tnr/Anxa7/Rac1
	GO:0043087	regulation of GTPase activity	12/242	265/23262	2.34712e-05	0.000295023	0.00020818	Gnb5/Kalrn/Bin1/Rap1gds1/Rasal1/Thy1/Iqsec1/Ptk2b/Epha4/Syngap1/Sbf1/Tbc1d10b
	GO:0031623	receptor internalization	7/242	83/23262	2.56362e-05	0.000320841	0.000226398	Ezr/Snca/Cltc/Sh3gl2/Dnm1/Gria2/Dlg4
	GO:0030010	establishment of cell polarity	8/242	114/23262	2.60533e-05	0.000324655	0.000229089	Myo18a/Arhgef2/Mark2/Fscn1/Gsn/Brsk1/Ptk2b/Exoc4
	GO:0045921	positive regulation of exocytosis	7/242	84/23262	2.77216e-05	0.000343962	0.000242713	Syt1/Rab3a/Stx1a/Rims1/Stxbp5/Prkca/Stam
	GO:0030802	regulation of cyclic nucleotide biosynthetic process	8/242	116/23262	2.95445e-05	0.000365014	0.000257567	Akap5/Cap1/Cap2/Adcy2/Pde2a/Gsk3a/Ptk2b/Grm7
	GO:0051590	positive regulation of neurotransmitter transport	4/242	18/23262	3.11752e-05	0.000383521	0.000270627	Snca/Stx1a/Rims1/Unc13a
	GO:0006835	dicarboxylic acid transport	6/242	59/23262	3.3856e-05	0.000409734	0.000289124	Slc1a2/Grm2/Snca/Grin2b/Slc25a22/Grm7
	GO:0030835	negative regulation of actin filament depolymerization	5/242	36/23262	3.38728e-05	0.000409734	0.000289124	Add2/Dmtn/Gsn/Add1/Capza2
	GO:0035088	establishment or maintenance of apical/basal cell polarity	5/242	36/23262	3.38728e-05	0.000409734	0.000289124	Mark2/Ezr/Fscn1/Dlg3/Dlg4
	GO:0061245	establishment or maintenance of bipolar cell polarity	5/242	36/23262	3.38728e-05	0.000409734	0.000289124	Mark2/Ezr/Fscn1/Dlg3/Dlg4
	GO:0051963	regulation of synapse assembly	7/242	87/23262	3.48317e-05	0.000419577	0.00029607	Nlgn3/Actr3/Nectin1/Lrrc4b/Prkca/Adgrb2/Grin1
	GO:0060560	developmental growth involved in morphogenesis	11/242	233/23262	3.51895e-05	0.000422128	0.00029787	Syt1/Dclk1/Dbn1/Rasal1/Omg/Nlgn3/Cttn/Actr3/Rims1/Unc13a/Tnr
	GO:0051235	maintenance of location	12/242	277/23262	3.61971e-05	0.000432421	0.000305133	Coro1a/Dbn1/Snca/Gsn/Hk1/Thy1/Pip5k1c/Slc17a7/Ptk2b/Ryr2/Tln2/Pfn1
	GO:0050905	neuromuscular process	8/242	120/23262	3.77094e-05	0.000448633	0.000316573	Dbn1/Ctnna2/Shank3/Grin2b/Tnr/Dlg4/Kcnab2/Grin1
	GO:0009150	purine ribonucleotide metabolic process	15/242	421/23262	3.84086e-05	0.000455079	0.000321121	Akap5/Ogt/Cap1/Snca/Cap2/Atp6v1b2/Atp6v1a/Adcy2/Aldoa/Hk1/Pde2a/Pfkl/Gsk3a/Ptk2b/Grm7
	GO:0010592	positive regulation of lamellipodium assembly	4/242	19/23262	3.91667e-05	0.000460288	0.000324797	Fscn1/Actr3/Nckap1/Rac1
	GO:1903861	positive regulation of dendrite extension	4/242	19/23262	3.91667e-05	0.000460288	0.000324797	Syt1/Rasal1/Rims1/Unc13a
	GO:0034767	positive regulation of ion transmembrane transport	8/242	121/23262	4.00214e-05	0.000468428	0.000330541	Actn2/Plcb1/Shank3/Snca/Cacna2d1/Nlgn3/Thy1/Ryr2
	GO:0060402	calcium ion transport into cytosol	8/242	122/23262	4.24505e-05	0.000494856	0.000349189	Coro1a/Akap5/Snca/Cacna2d1/Thy1/Ptk2b/Slc8a2/Ryr2
	GO:0051489	regulation of filopodium assembly	5/242	38/23262	4.4342e-05	0.000514831	0.000363284	Gpm6a/Dbn1/Dmtn/Fscn1/Actr3
	GO:1900371	regulation of purine nucleotide biosynthetic process	8/242	123/23262	4.50013e-05	0.000520396	0.000367211	Akap5/Cap1/Cap2/Adcy2/Pde2a/Gsk3a/Ptk2b/Grm7
	GO:0009259	ribonucleotide metabolic process	15/242	429/23262	4.75607e-05	0.00054482	0.000384446	Akap5/Ogt/Cap1/Snca/Cap2/Atp6v1b2/Atp6v1a/Adcy2/Aldoa/Hk1/Pde2a/Pfkl/Gsk3a/Ptk2b/Grm7
	GO:0030808	regulation of nucleotide biosynthetic process	8/242	124/23262	4.76788e-05	0.00054482	0.000384446	Akap5/Cap1/Cap2/Adcy2/Pde2a/Gsk3a/Ptk2b/Grm7
	GO:0060401	cytosolic calcium ion transport	8/242	124/23262	4.76788e-05	0.00054482	0.000384446	Coro1a/Akap5/Snca/Cacna2d1/Thy1/Ptk2b/Slc8a2/Ryr2
	GO:1903859	regulation of dendrite extension	4/242	20/23262	4.85595e-05	0.000550531	0.000388476	Syt1/Rasal1/Rims1/Unc13a
	GO:2000311	regulation of alpha-amino-3-hydroxy-5-methyl-4-isoxazole propionate selective glutamate receptor activity	4/242	20/23262	4.85595e-05	0.000550531	0.000388476	Shank3/Nlgn3/Mink1/Cacng8
	GO:0008306	associative learning	7/242	92/23262	4.99734e-05	0.000564348	0.000398226	Nlgn3/Cacna1e/Syngap1/Grin2b/Tnr/Grm7/Grin1
	GO:0061028	establishment of endothelial barrier	5/242	39/23262	5.04341e-05	0.000567334	0.000400333	Ezr/Pde2a/Ctnnb1/Rock2/Ptprs
	GO:0006163	purine nucleotide metabolic process	15/242	433/23262	5.28173e-05	0.000591841	0.000417625	Akap5/Ogt/Cap1/Snca/Cap2/Atp6v1b2/Atp6v1a/Adcy2/Aldoa/Hk1/Pde2a/Pfkl/Gsk3a/Ptk2b/Grm7
	GO:0043279	response to alkaloid	7/242	94/23262	5.73711e-05	0.000639337	0.000451141	Homer1/Kalrn/Snca/Ppp1r9b/Dlg4/Ryr2/Grin1
	GO:0009743	response to carbohydrate	9/242	164/23262	5.74983e-05	0.000639337	0.000451141	Plcb1/Ogt/Prkcb/Vamp2/Oxct1/Pfkl/Ppp3ca/Cacna1e/Prkca
	GO:0016049	cell growth	16/242	489/23262	5.86308e-05	0.000649432	0.000458264	Syt1/Dclk1/Dbn1/Lgi1/Rasal1/Omg/Nlgn3/Cttn/Ppp1r9b/Actr3/Rims1/Gsk3a/Ptk2b/Unc13a/Sbf1/Tnr
	GO:0034764	positive regulation of transmembrane transport	8/242	128/23262	5.97548e-05	0.000659356	0.000465267	Actn2/Plcb1/Shank3/Snca/Cacna2d1/Nlgn3/Thy1/Ryr2
	GO:1901652	response to peptide	12/242	292/23262	6.02062e-05	0.000661811	0.000466999	Actn2/Baiap2/Plcb1/Arhgef2/Ogt/Camk2a/Prkcb/Vamp2/Gsk3a/Src/Ctnnb1/Prkca
	GO:0001558	regulation of cell growth	14/242	388/23262	6.08665e-05	0.000666534	0.000470332	Syt1/Dbn1/Lgi1/Rasal1/Omg/Cttn/Ppp1r9b/Actr3/Rims1/Gsk3a/Ptk2b/Unc13a/Sbf1/Tnr
	GO:0003012	muscle system process	13/242	340/23262	6.22946e-05	0.000679599	0.000479551	Homer1/Actn2/Dbn1/Rap1gds1/Gsn/Aldoa/Cacna2d1/Cttn/Ppp3ca/Gsk3a/Rock2/Ryr2/Prkca
	GO:0019693	ribose phosphate metabolic process	15/242	441/23262	6.48818e-05	0.000705163	0.00049759	Akap5/Ogt/Cap1/Snca/Cap2/Atp6v1b2/Atp6v1a/Adcy2/Aldoa/Hk1/Pde2a/Pfkl/Gsk3a/Ptk2b/Grm7
	GO:0010038	response to metal ion	10/242	207/23262	6.58544e-05	0.000713053	0.000503157	Syt1/Homer1/Snca/Dmtn/Gsn/Ppp3ca/Nptx1/Gsk3a/Ryr2/Anxa7
	GO:0009612	response to mechanical stimulus	8/242	130/23262	6.66865e-05	0.000719368	0.000507613	Kalrn/Shank3/Phf24/Pde2a/Ctnnb1/Grin2b/Ryr2/Rac1
	GO:0048638	regulation of developmental growth	13/242	343/23262	6.80837e-05	0.00073171	0.000516322	Syt1/Plcb1/Dbn1/Ezr/Rasal1/Omg/Cttn/Actr3/Rims1/Sptbn4/Gsk3a/Unc13a/Tnr
	GO:0008286	insulin receptor signaling pathway	7/242	98/23262	7.48614e-05	0.000801571	0.000565619	Baiap2/Plcb1/Ogt/Prkcb/Gsk3a/Src/Prkca
	GO:0051056	regulation of small GTPase mediated signal transduction	10/242	213/23262	8.35431e-05	0.000891229	0.000628885	Arhgef2/Kalrn/Ogt/Rasal1/Git1/Iqsec2/Psd3/Src/Iqsec1/Syngap1
	GO:0030817	regulation of cAMP biosynthetic process	7/242	100/23262	8.51117e-05	0.000904625	0.000638338	Akap5/Cap1/Cap2/Adcy2/Pde2a/Gsk3a/Grm7
	GO:0035176	social behavior	5/242	44/23262	9.11892e-05	0.000962146	0.000678927	Kalrn/Shank3/Nlgn3/Dlg4/Grin1
	GO:0051703	intraspecies interaction between organisms	5/242	44/23262	9.11892e-05	0.000962146	0.000678927	Kalrn/Shank3/Nlgn3/Dlg4/Grin1
	GO:0030799	regulation of cyclic nucleotide metabolic process	8/242	137/23262	9.6428e-05	0.00101372	0.000715321	Akap5/Cap1/Cap2/Adcy2/Pde2a/Gsk3a/Ptk2b/Grm7
	GO:0052652	cyclic purine nucleotide metabolic process	8/242	138/23262	0.000101457	0.00106272	0.000749897	Akap5/Cap1/Cap2/Adcy2/Pde2a/Gsk3a/Ptk2b/Grm7
	GO:0097484	dendrite extension	4/242	24/23262	0.000103074	0.00107576	0.0007591	Syt1/Rasal1/Rims1/Unc13a
	GO:0032414	positive regulation of ion transmembrane transporter activity	6/242	72/23262	0.000104903	0.00108915	0.000768548	Actn2/Plcb1/Shank3/Cacna2d1/Nlgn3/Ryr2
	GO:0045665	negative regulation of neuron differentiation	10/242	219/23262	0.00010511	0.00108915	0.000768548	Asap1/Nlgn3/Thy1/Ppp3ca/Actr3/Gsk3a/Epha4/Syngap1/Tnr/Crmp1
	GO:0006906	vesicle fusion	8/242	139/23262	0.0001067	0.00109776	0.000774623	Syt1/Coro1a/Rab3a/Stx1a/Vamp2/Syt7/Snph/Tbc1d10b
	GO:0009190	cyclic nucleotide biosynthetic process	8/242	139/23262	0.0001067	0.00109776	0.000774623	Akap5/Cap1/Cap2/Adcy2/Pde2a/Gsk3a/Ptk2b/Grm7
	GO:0090279	regulation of calcium ion import	7/242	104/23262	0.00010905	0.00111796	0.000788875	Homer1/Coro1a/Snca/Thy1/Ctnnb1/Ptk2b/Ryr2
	GO:0001662	behavioral fear response	5/242	46/23262	0.000113169	0.00115608	0.000815774	Kalrn/Shank3/Cacna1e/Grin2b/Grm7
	GO:0043434	response to peptide hormone	11/242	266/23262	0.000115428	0.00117484	0.000829014	Actn2/Baiap2/Plcb1/Ogt/Camk2a/Prkcb/Vamp2/Gsk3a/Src/Ctnnb1/Prkca
	GO:0008344	adult locomotory behavior	7/242	105/23262	0.000115818	0.00117484	0.000829014	Kalrn/Snca/Oxr1/Dnm1/Sptbn4/Epha4/Grin1
	GO:0090174	organelle membrane fusion	8/242	141/23262	0.000117862	0.00119139	0.000840693	Syt1/Coro1a/Rab3a/Stx1a/Vamp2/Syt7/Snph/Tbc1d10b
	GO:0002209	behavioral defense response	5/242	47/23262	0.000125575	0.00126494	0.000892591	Kalrn/Shank3/Cacna1e/Grin2b/Grm7
	GO:0045176	apical protein localization	3/242	10/23262	0.000126431	0.00126914	0.000895555	Nckap1/Napa/Rab14
	GO:0072521	purine-containing compound metabolic process	15/242	469/23262	0.000128218	0.00128262	0.000905065	Akap5/Ogt/Cap1/Snca/Cap2/Atp6v1b2/Atp6v1a/Adcy2/Aldoa/Hk1/Pde2a/Pfkl/Gsk3a/Ptk2b/Grm7
	GO:0006171	cAMP biosynthetic process	7/242	108/23262	0.000138196	0.00137767	0.000972138	Akap5/Cap1/Cap2/Adcy2/Pde2a/Gsk3a/Grm7
	GO:0042551	neuron maturation	5/242	48/23262	0.000138998	0.0013809	0.000974416	Dlg2/Nrcam/Sptbn4/Rac1/Nfasc
	GO:0051928	positive regulation of calcium ion transport	7/242	109/23262	0.00014639	0.00144936	0.00102272	Homer1/Akap5/Camk2a/Snca/Cacna2d1/Thy1/Ryr2
	GO:0000226	microtubule cytoskeleton organization	14/242	422/23262	0.000147361	0.001454	0.001026	Arhgef2/Map7/Mark2/Ezr/Snca/Cltc/Tubb5/Tppp/Brsk1/Ctnnb1/Rock2/Map1a/Dync1h1/Crmp1
	GO:0046777	protein autophosphorylation	10/242	231/23262	0.0001626	0.0015989	0.00112825	Aak1/Mark2/Camk2a/Hk1/Thy1/Src/Ptk2b/Epha4/Mink1/Prkca
	GO:1903729	regulation of plasma membrane organization	6/242	78/23262	0.000163743	0.00160468	0.00113232	Kalrn/Asap1/Ezr/Cltc/Ap2m1/Ppp1r9b
	GO:0042596	fear response	5/242	50/23262	0.000169111	0.00165169	0.00116549	Kalrn/Shank3/Cacna1e/Grin2b/Grm7
	GO:0038166	angiotensin-activated signaling pathway	3/242	11/23262	0.000172508	0.00167356	0.00118093	Actn2/Camk2a/Src
	GO:0061615	glycolytic process through fructose-6-phosphate	3/242	11/23262	0.000172508	0.00167356	0.00118093	Aldoa/Hk1/Pfkl
	GO:0046578	regulation of Ras protein signal transduction	9/242	190/23262	0.000176671	0.00170821	0.00120538	Arhgef2/Kalrn/Ogt/Rasal1/Git1/Iqsec2/Psd3/Iqsec1/Syngap1
	GO:0030814	regulation of cAMP metabolic process	7/242	113/23262	0.000183196	0.00176539	0.00124573	Akap5/Cap1/Cap2/Adcy2/Pde2a/Gsk3a/Grm7
	GO:1900542	regulation of purine nucleotide metabolic process	9/242	192/23262	0.000191075	0.00183521	0.00129499	Akap5/Ogt/Cap1/Cap2/Adcy2/Pde2a/Gsk3a/Ptk2b/Grm7
	GO:0018107	peptidyl-threonine phosphorylation	6/242	81/23262	0.000201604	0.00191722	0.00135287	Ogt/Prkcb/Dmtn/Hk1/Gsk3a/Prkca
	GO:0032411	positive regulation of transporter activity	6/242	81/23262	0.000201604	0.00191722	0.00135287	Actn2/Plcb1/Shank3/Cacna2d1/Nlgn3/Ryr2
	GO:0032507	maintenance of protein location in cell	6/242	81/23262	0.000201604	0.00191722	0.00135287	Dbn1/Gsn/Hk1/Pip5k1c/Tln2/Pfn1
	GO:0048278	vesicle docking	5/242	52/23262	0.000203965	0.00193332	0.00136422	Syt1/Stx1a/Unc13a/Exoc4/Nsf
	GO:0021954	central nervous system neuron development	6/242	82/23262	0.00021565	0.0020374	0.00143767	Lingo1/Dclk1/Sptbn4/Epha4/Prkca/Rac1
	GO:0001941	postsynaptic membrane organization	4/242	29/23262	0.000221175	0.00208279	0.00146969	Dbn1/Shank3/Nlgn3/Dlg4
	GO:1902600	hydrogen ion transmembrane transport	5/242	53/23262	0.000223318	0.00209615	0.00147912	Atp6v1c1/Atp6v0d1/Atp6v1b2/Atp6v1a/Atp6v1h
	GO:0001845	phagolysosome assembly	3/242	12/23262	0.000228245	0.00213545	0.00150686	Coro1a/Syt7/Rab14
	GO:0034446	substrate adhesion-dependent cell spreading	6/242	83/23262	0.000230456	0.00214919	0.00151655	Actn4/Dbn1/Dmtn/Srcin1/Src/Rac1
	GO:0043112	receptor metabolic process	8/242	157/23262	0.000246749	0.00229374	0.00161855	Ezr/Snca/Cltc/Sh3gl2/Dnm1/Gria2/Dlg4/Nsf
	GO:0006140	regulation of nucleotide metabolic process	9/242	199/23262	0.000249418	0.00231111	0.00163081	Akap5/Ogt/Cap1/Cap2/Adcy2/Pde2a/Gsk3a/Ptk2b/Grm7
	GO:0001964	startle response	4/242	30/23262	0.000253129	0.002338	0.00164979	Dbn1/Ctnna2/Grin2b/Grin1
	GO:0032869	cellular response to insulin stimulus	8/242	158/23262	0.000257615	0.00237187	0.00167368	Baiap2/Plcb1/Ogt/Prkcb/Vamp2/Gsk3a/Src/Prkca
	GO:0018210	peptidyl-threonine modification	6/242	85/23262	0.000262464	0.00240884	0.00169977	Ogt/Prkcb/Dmtn/Hk1/Gsk3a/Prkca
	GO:0010001	glial cell differentiation	9/242	201/23262	0.000268567	0.00245705	0.00173379	Lingo1/Bin1/Omg/Nlgn3/Actr3/Ctnnb1/Epha4/Gpc1/Exoc4
	GO:0006644	phospholipid metabolic process	11/242	294/23262	0.000274855	0.00250664	0.00176878	Pi4ka/Snca/Ttc7b/Pip4k2a/Pip5k1c/Src/Abhd6/Ptk2b/Synj1/Plppr4/Rac1
	GO:1901215	negative regulation of neuron death	9/242	202/23262	0.000278589	0.00251145	0.00177218	Tbc1d24/Coro1a/Agap2/Snca/Oxr1/Ctnnb1/Ptk2b/Syngap1/Grin1
	GO:1903169	regulation of calcium ion transmembrane transport	7/242	121/23262	0.00027922	0.00251145	0.00177218	Gnb5/Coro1a/Snca/Cacna2d1/Thy1/Ptk2b/Ryr2
	GO:0010522	regulation of calcium ion transport into cytosol	6/242	86/23262	0.000279726	0.00251145	0.00177218	Coro1a/Akap5/Snca/Thy1/Ptk2b/Ryr2
	GO:0032231	regulation of actin filament bundle assembly	6/242	86/23262	0.000279726	0.00251145	0.00177218	Synpo/Dbn1/Shank3/Pfn2/Rac1/Pfn1
	GO:0097305	response to alcohol	6/242	86/23262	0.000279726	0.00251145	0.00177218	Lancl2/Ctnnb1/Grin2b/Prkca/Grin1/Got2
	GO:0014047	glutamate secretion	4/242	31/23262	0.00028827	0.00258015	0.00182065	Grm2/Snca/Grin2b/Grm7
	GO:0060134	prepulse inhibition	3/242	13/23262	0.000294441	0.00261917	0.00184819	Dbn1/Ctnna2/Grin1
	GO:0071803	positive regulation of podosome assembly	3/242	13/23262	0.000294441	0.00261917	0.00184819	Asap1/Fscn1/Src
	GO:0007034	vacuolar transport	10/242	250/23262	0.000306697	0.00271982	0.00191921	Coro1a/Actn2/Agap2/Atp6v0d1/Ezr/Cltc/Ube2o/Src/Tbc1d10b/Rab14
	GO:0046626	regulation of insulin receptor signaling pathway	5/242	57/23262	0.000315029	0.00278516	0.00196532	Ogt/Prkcb/Gsk3a/Src/Prkca
	GO:0032526	response to retinoic acid	6/242	88/23262	0.000316917	0.00279331	0.00197107	Map7/Ogt/Scamp3/Add1/Ptk2b/Synj1
	GO:0016601	Rac protein signal transduction	4/242	32/23262	0.000326777	0.00286277	0.00202008	Wasf1/Ogt/Abi2/Nckap1
	GO:2000171	negative regulation of dendrite development	4/242	32/23262	0.000326777	0.00286277	0.00202008	Asap1/Nlgn3/Ppp3ca/Gsk3a
	GO:0045185	maintenance of protein location	6/242	89/23262	0.000336909	0.00294261	0.00207642	Dbn1/Gsn/Hk1/Pip5k1c/Tln2/Pfn1
	GO:0001885	endothelial cell development	5/242	58/23262	0.000341854	0.00295898	0.00208797	Ezr/Pde2a/Ctnnb1/Rock2/Ptprs
	GO:0030032	lamellipodium assembly	5/242	58/23262	0.000341854	0.00295898	0.00208797	Dmtn/Fscn1/Actr3/Nckap1/Rac1
	GO:1902117	positive regulation of organelle assembly	5/242	58/23262	0.000341854	0.00295898	0.00208797	Asap1/Sept9/Fscn1/Pip4k2a/Src
	GO:0019932	second-messenger-mediated signaling	9/242	208/23262	0.000345444	0.00298113	0.0021036	Dmtn/Adcy2/Pde2a/Ppp3ca/Ppp1r9b/Mcu/Ptk2b/Exoc4/Ryr2
	GO:0033555	multicellular organismal response to stress	6/242	90/23262	0.000357876	0.00307922	0.00217282	Kalrn/Shank3/Ppp3ca/Cacna1e/Grin2b/Grm7
	GO:0042220	response to cocaine	4/242	33/23262	0.000368833	0.00315271	0.00222468	Homer1/Kalrn/Snca/Dlg4
	GO:0008105	asymmetric protein localization	3/242	14/23262	0.00037187	0.00315271	0.00222468	Nckap1/Napa/Rab14
	GO:0035641	locomotory exploration behavior	3/242	14/23262	0.00037187	0.00315271	0.00222468	Shank3/Tnr/Dlg4
	GO:0071625	vocalization behavior	3/242	14/23262	0.00037187	0.00315271	0.00222468	Shank3/Nlgn3/Dlg4
	GO:2000369	regulation of clathrin-dependent endocytosis	3/242	14/23262	0.00037187	0.00315271	0.00222468	Snap91/Aak1/Dnajc6
	GO:1901214	regulation of neuron death	11/242	306/23262	0.000385787	0.00326114	0.00230118	Tbc1d24/Coro1a/Agap2/Snca/Oxr1/Gsk3a/Ctnnb1/Ptk2b/Syngap1/Grm7/Grin1
	GO:0051592	response to calcium ion	6/242	92/23262	0.000402864	0.00339557	0.00239604	Syt1/Homer1/Dmtn/Ppp3ca/Ryr2/Anxa7
	GO:0046496	nicotinamide nucleotide metabolic process	7/242	129/23262	0.000412093	0.00346326	0.00244381	Ogt/Pdha1/Aldoa/Hk1/Pfkl/Kcnab2/Idh3a
	GO:0021955	central nervous system neuron axonogenesis	4/242	34/23262	0.00041462	0.0034744	0.00245167	Dclk1/Sptbn4/Epha4/Prkca
	GO:0006936	muscle contraction	10/242	260/23262	0.00041789	0.00349168	0.00246386	Homer1/Actn2/Dbn1/Rap1gds1/Aldoa/Cacna2d1/Cttn/Rock2/Ryr2/Prkca
	GO:0022406	membrane docking	5/242	61/23262	0.000432764	0.00360554	0.0025442	Syt1/Stx1a/Unc13a/Exoc4/Nsf
	GO:0044723	single-organism carbohydrate metabolic process	13/242	415/23262	0.000437709	0.00363626	0.00256588	Ogt/Snca/Cltc/Pdha1/Ap2a1/Aldoa/Hk1/Itpka/Pfkl/Gsk3a/Src/Ptk2b/Synj1
	GO:0019362	pyridine nucleotide metabolic process	7/242	131/23262	0.000452149	0.00372414	0.00262789	Ogt/Pdha1/Aldoa/Hk1/Pfkl/Kcnab2/Idh3a
	GO:0045807	positive regulation of endocytosis	7/242	131/23262	0.000452149	0.00372414	0.00262789	Actn4/Sirpa/Sgip1/Snca/Bin1/Add1/Synj1
	GO:0071248	cellular response to metal ion	6/242	94/23262	0.000452152	0.00372414	0.00262789	Syt1/Snca/Dmtn/Gsn/Nptx1/Gsk3a
	GO:0016197	endosomal transport	9/242	216/23262	0.000454693	0.00373443	0.00263516	Coro1a/Actn2/Agap2/Ezr/Cltc/Ube2o/Src/Tbc1d10b/Rab14
	GO:0034315	regulation of Arp2/3 complex-mediated actin nucleation	3/242	15/23262	0.000461274	0.00373542	0.00263585	Wasf1/Abi2/Nckap1
	GO:0097320	membrane tubulation	3/242	15/23262	0.000461274	0.00373542	0.00263585	Pacsin1/Sgip1/Asap1
	GO:1904385	cellular response to angiotensin	3/242	15/23262	0.000461274	0.00373542	0.00263585	Actn2/Camk2a/Src
	GO:1990776	response to angiotensin	3/242	15/23262	0.000461274	0.00373542	0.00263585	Actn2/Camk2a/Src
	GO:2000310	regulation of N-methyl-D-aspartate selective glutamate receptor activity	3/242	15/23262	0.000461274	0.00373542	0.00263585	Nlgn3/Ptk2b/Dlg4
	GO:0046058	cAMP metabolic process	7/242	132/23262	0.00047331	0.00381153	0.00268956	Akap5/Cap1/Cap2/Adcy2/Pde2a/Gsk3a/Grm7
	GO:1903828	negative regulation of cellular protein localization	7/242	132/23262	0.00047331	0.00381153	0.00268956	Actn2/Dclk1/Ogt/Cltc/Dmtn/Ap2m1/Pde2a
	GO:0045927	positive regulation of growth	10/242	265/23262	0.000484975	0.00389462	0.00274819	Syt1/Plcb1/Dbn1/Ezr/Lgi1/Rasal1/Rims1/Sptbn4/Ptk2b/Unc13a
	GO:0072524	pyridine-containing compound metabolic process	7/242	133/23262	0.000495254	0.00396614	0.00279866	Ogt/Pdha1/Aldoa/Hk1/Pfkl/Kcnab2/Idh3a
	GO:0042063	gliogenesis	10/242	267/23262	0.000514201	0.0041065	0.00289771	Lingo1/Bin1/Omg/Nlgn3/Actr3/Ctnnb1/Epha4/Gpc1/Exoc4/Synj1
	GO:0019722	calcium-mediated signaling	7/242	134/23262	0.000518	0.00412314	0.00290945	Dmtn/Ppp3ca/Ppp1r9b/Mcu/Ptk2b/Exoc4/Ryr2
	GO:0009152	purine ribonucleotide biosynthetic process	9/242	220/23262	0.000519137	0.00412314	0.00290945	Akap5/Cap1/Cap2/Adcy2/Aldoa/Pde2a/Gsk3a/Ptk2b/Grm7
	GO:0006909	phagocytosis	8/242	176/23262	0.000530519	0.004202	0.00296509	Coro1a/Sirpa/Icam5/Gsn/Pip5k1c/Syt7/Rab14/Rac1
	GO:0008360	regulation of cell shape	7/242	135/23262	0.000541571	0.00427782	0.00301859	Coro1a/Baiap2/Ezr/Dmtn/Aldoa/Ptk2b/Anxa7
	GO:0009187	cyclic nucleotide metabolic process	8/242	177/23262	0.000550738	0.00432658	0.003053	Akap5/Cap1/Cap2/Adcy2/Pde2a/Gsk3a/Ptk2b/Grm7
	GO:0048469	cell maturation	8/242	177/23262	0.000550738	0.00432658	0.003053	Plcb1/Dlg2/Nrcam/Sptbn4/Ctnnb1/Ptk2b/Rac1/Nfasc
	GO:1900273	positive regulation of long-term synaptic potentiation	3/242	16/23262	0.000563372	0.00441385	0.00311458	Kalrn/Shank3/Grin2b
	GO:0044801	single-organism membrane fusion	8/242	178/23262	0.000571576	0.00445398	0.0031429	Syt1/Coro1a/Rab3a/Stx1a/Vamp2/Syt7/Snph/Tbc1d10b
	GO:0048639	positive regulation of developmental growth	8/242	178/23262	0.000571576	0.00445398	0.0031429	Syt1/Plcb1/Dbn1/Ezr/Rasal1/Rims1/Sptbn4/Unc13a
	GO:0030865	cortical cytoskeleton organization	4/242	37/23262	0.000576227	0.00447815	0.00315995	Synpo/Actn1/Ezr/Rock2
	GO:0007632	visual behavior	5/242	65/23262	0.000580958	0.00450281	0.00317736	Slc1a2/Nlgn3/Cacna1e/Syngap1/Grin1
	GO:0060249	anatomical structure homeostasis	11/242	324/23262	0.000621161	0.00480154	0.00338815	Homer1/Coro1a/Aldoa/Slc17a7/Add1/Src/Ctnnb1/Map1a/Ptk2b/Mink1/Rac1
	GO:0051345	positive regulation of hydrolase activity	13/242	431/23262	0.000623144	0.00480403	0.0033899	Gnb5/Kalrn/Snca/Bin1/Rap1gds1/Pfn2/Gsn/Thy1/Iqsec1/Ptk2b/Ryr2/Tbc1d10b/Pfn1
	GO:0006612	protein targeting to membrane	6/242	100/23262	0.000628649	0.00482885	0.00340742	Ogt/Dmtn/Pacs1/Actr3/Exoc4/Nfasc
	GO:0009260	ribonucleotide biosynthetic process	9/242	226/23262	0.000629705	0.00482885	0.00340742	Akap5/Cap1/Cap2/Adcy2/Aldoa/Pde2a/Gsk3a/Ptk2b/Grm7
	GO:0006164	purine nucleotide biosynthetic process	9/242	227/23262	0.000649879	0.00497037	0.00350728	Akap5/Cap1/Cap2/Adcy2/Aldoa/Pde2a/Gsk3a/Ptk2b/Grm7
	GO:0048284	organelle fusion	8/242	182/23262	0.000661405	0.00504517	0.00356007	Syt1/Coro1a/Rab3a/Stx1a/Vamp2/Syt7/Snph/Tbc1d10b
	GO:0009306	protein secretion	14/242	491/23262	0.000674185	0.00512913	0.00361931	Myo18a/Akap5/Ezr/Dmtn/Oxct1/Syt7/Pfkl/Ppp3ca/Srcin1/Mcu/Src/Stxbp5l/Cacna1e/Stxbp5
	GO:0001967	suckling behavior	3/242	17/23262	0.000678856	0.00515111	0.00363482	Gls/Grin2b/Grin1
	GO:0046390	ribose phosphate biosynthetic process	9/242	229/23262	0.000691813	0.00523568	0.0036945	Akap5/Cap1/Cap2/Adcy2/Aldoa/Pde2a/Gsk3a/Ptk2b/Grm7
	GO:0051651	maintenance of location in cell	6/242	103/23262	0.000734841	0.0055468	0.00391404	Dbn1/Gsn/Hk1/Pip5k1c/Tln2/Pfn1
	GO:0072522	purine-containing compound biosynthetic process	9/242	232/23262	0.000758836	0.00571301	0.00403132	Akap5/Cap1/Cap2/Adcy2/Aldoa/Pde2a/Gsk3a/Ptk2b/Grm7
	GO:1903076	regulation of protein localization to plasma membrane	5/242	69/23262	0.000764307	0.00573925	0.00404983	Kalrn/Ezr/Cltc/Ap2m1/Ppp1r9b
	GO:0010469	regulation of receptor activity	6/242	104/23262	0.000773155	0.00577569	0.00407554	Shank3/Nlgn3/Ptk2b/Mink1/Dlg4/Cacng8
	GO:1904064	positive regulation of cation transmembrane transport	6/242	104/23262	0.000773155	0.00577569	0.00407554	Actn2/Plcb1/Snca/Cacna2d1/Thy1/Ryr2
	GO:0051653	spindle localization	4/242	40/23262	0.000778142	0.00579796	0.00409126	Arhgef2/Actr3/Actr2/Dync1h1
	GO:0006733	oxidoreduction coenzyme metabolic process	7/242	144/23262	0.00079443	0.0059041	0.00416616	Ogt/Pdha1/Aldoa/Hk1/Pfkl/Kcnab2/Idh3a
	GO:0043523	regulation of neuron apoptotic process	9/242	234/23262	0.000806391	0.0059619	0.00420694	Coro1a/Agap2/Snca/Oxr1/Gsk3a/Ctnnb1/Ptk2b/Syngap1/Grin1
	GO:0048148	behavioral response to cocaine	3/242	18/23262	0.000808393	0.0059619	0.00420694	Homer1/Kalrn/Snca
	GO:0090382	phagosome maturation	3/242	18/23262	0.000808393	0.0059619	0.00420694	Coro1a/Syt7/Rab14
	GO:1904375	regulation of protein localization to cell periphery	5/242	70/23262	0.00081621	0.00600423	0.00423681	Kalrn/Ezr/Cltc/Ap2m1/Ppp1r9b
	GO:0032868	response to insulin	8/242	189/23262	0.000845797	0.00620609	0.00437925	Baiap2/Plcb1/Ogt/Prkcb/Vamp2/Gsk3a/Src/Prkca
	GO:0001667	ameboidal-type cell migration	11/242	338/23262	0.000878064	0.00642654	0.00453481	Cap1/Dmtn/Pfn2/Actr3/Src/Rock2/Ptk2b/Nckap1/Prkca/Rac1/Pfn1
	GO:0051279	regulation of release of sequestered calcium ion into cytosol	5/242	72/23262	0.000927844	0.00673969	0.00475578	Coro1a/Snca/Thy1/Ptk2b/Ryr2
	GO:0051965	positive regulation of synapse assembly	5/242	72/23262	0.000927844	0.00673969	0.00475578	Nlgn3/Actr3/Lrrc4b/Prkca/Adgrb2
	GO:1900076	regulation of cellular response to insulin stimulus	5/242	72/23262	0.000927844	0.00673969	0.00475578	Ogt/Prkcb/Gsk3a/Src/Prkca
	GO:0070997	neuron death	11/242	341/23262	0.000943236	0.00683432	0.00482256	Tbc1d24/Coro1a/Agap2/Snca/Oxr1/Gsk3a/Ctnnb1/Ptk2b/Syngap1/Grm7/Grin1
	GO:0045956	positive regulation of calcium ion-dependent exocytosis	3/242	19/23262	0.000952622	0.00685082	0.0048342	Syt1/Stx1a/Rims1
	GO:0060080	inhibitory postsynaptic potential	3/242	19/23262	0.000952622	0.00685082	0.0048342	Dbn1/Nlgn3/Rims1
	GO:1901889	negative regulation of cell junction assembly	3/242	19/23262	0.000952622	0.00685082	0.0048342	Dmtn/Src/Rock2
	GO:0007043	cell-cell junction assembly	5/242	73/23262	0.000987736	0.00706818	0.00498758	Actn4/Fscn1/Rock2/Prkca/Nfasc
	GO:0010923	negative regulation of phosphatase activity	5/242	73/23262	0.000987736	0.00706818	0.00498758	Elfn2/Ppp1r9b/Dlg2/Rock2/Dlg3
	GO:0043547	positive regulation of GTPase activity	8/242	194/23262	0.00100118	0.00714666	0.00504296	Gnb5/Kalrn/Bin1/Rap1gds1/Thy1/Iqsec1/Ptk2b/Tbc1d10b
	GO:1903034	regulation of response to wounding	7/242	150/23262	0.0010093	0.00718689	0.00507134	Dmtn/Gsn/Omg/Epha4/Tnr/Stxbp5/Prkca
	GO:0050708	regulation of protein secretion	12/242	404/23262	0.00114207	0.00811236	0.00572439	Myo18a/Ezr/Oxct1/Syt7/Pfkl/Ppp3ca/Srcin1/Mcu/Src/Stxbp5l/Cacna1e/Stxbp5
	GO:0034284	response to monosaccharide	7/242	154/23262	0.00117624	0.00833096	0.00587864	Plcb1/Ogt/Vamp2/Oxct1/Pfkl/Ppp3ca/Cacna1e
	GO:1903531	negative regulation of secretion by cell	8/242	199/23262	0.00117861	0.00833096	0.00587864	Kalrn/Ezr/Snca/Pfkl/Ppp3ca/Srcin1/Stxbp5l/Grm7
	GO:0043462	regulation of ATPase activity	4/242	45/23262	0.00121815	0.00854774	0.00603161	Dbn1/Pfn2/Ryr2/Pfn1
	GO:0051932	synaptic transmission, GABAergic	4/242	45/23262	0.00121815	0.00854774	0.00603161	Phf24/Dnm1/Gabra1/Rac1
	GO:1900024	regulation of substrate adhesion-dependent cell spreading	4/242	45/23262	0.00121815	0.00854774	0.00603161	Actn4/Dbn1/Dmtn/Rac1
	GO:0043524	negative regulation of neuron apoptotic process	7/242	156/23262	0.00126745	0.00887214	0.00626052	Coro1a/Agap2/Snca/Oxr1/Ptk2b/Syngap1/Grin1
	GO:0021953	central nervous system neuron differentiation	8/242	203/23262	0.0013379	0.00934267	0.00659255	Lingo1/Dclk1/Shank3/Sptbn4/Ctnnb1/Epha4/Prkca/Rac1
	GO:0001894	tissue homeostasis	8/242	205/23262	0.00142372	0.00991802	0.00699854	Homer1/Coro1a/Add1/Src/Ctnnb1/Map1a/Ptk2b/Rac1
	GO:1903307	positive regulation of regulated secretory pathway	4/242	47/23262	0.00143481	0.00997124	0.00703609	Syt1/Rab3a/Stx1a/Rims1
CC	ID	Description	GeneRatio	BgRatio	pvalue	p.adjust	qvalue	geneID
	GO:0060076	excitatory synapse	47/245	229/23267	4.50157e-47	1.47201e-44	6.9182e-45	Ywhaz/Grm3/Syn1/Syt1/Homer1/Snap91/Akap5/Baiap2/Dclk1/Arhgef2/Kalrn/Lrrc7/Dbn1/Ctnna2/Add2/Camk2a/Shank3/Cap2/Syn3/Dmtn/Dnajc6/Nlgn3/Ctnnd2/Slc17a7/Ppp1r9b/Srcin1/Add1/Dlg2/Actr3/Rims1/Src/Map1a/Ptk2b/Cnksr2/Dlg3/Epha4/Unc13a/Syngap1/Grin2b/Gria2/Dlg4/Exoc4/Kcnab2/Nsf/Syn2/Cacng8/Grin1
	GO:0098794	postsynapse	55/245	415/23267	2.50872e-44	4.10176e-42	1.92775e-42	Ywhaz/Grm3/Syn1/Synpo/Homer1/Snap91/Actn1/Akap5/Baiap2/Dclk1/Strn4/Arhgef2/Dlgap3/Kalrn/Lrrc7/Dbn1/Ctnna2/Add2/Slc1a2/Camk2a/Asap1/Shank3/Cap2/Syn3/Dmtn/Dnajc6/Nbea/Itpka/Ctnnd2/Ppp1r9b/Srcin1/Add1/Dlg2/Gabra1/Rims1/Psd3/Src/Map1a/Ptk2b/Cnksr2/Dlg3/Epha4/Slc8a2/Mink1/Syngap1/Grin2b/Gria2/Dlg4/Exoc4/Kcnab2/Nsf/Syn2/Cacng8/Grm7/Grin1
	GO:0014069	postsynaptic density	42/245	209/23267	1.23361e-41	1.00847e-39	4.73965e-40	Ywhaz/Grm3/Syn1/Homer1/Snap91/Akap5/Baiap2/Dclk1/Arhgef2/Kalrn/Lrrc7/Dbn1/Ctnna2/Add2/Camk2a/Shank3/Cap2/Syn3/Dmtn/Dnajc6/Ctnnd2/Ppp1r9b/Srcin1/Add1/Dlg2/Rims1/Src/Map1a/Ptk2b/Cnksr2/Dlg3/Epha4/Syngap1/Grin2b/Gria2/Dlg4/Exoc4/Kcnab2/Nsf/Syn2/Cacng8/Grin1
	GO:0099572	postsynaptic specialization	42/245	209/23267	1.23361e-41	1.00847e-39	4.73965e-40	Ywhaz/Grm3/Syn1/Homer1/Snap91/Akap5/Baiap2/Dclk1/Arhgef2/Kalrn/Lrrc7/Dbn1/Ctnna2/Add2/Camk2a/Shank3/Cap2/Syn3/Dmtn/Dnajc6/Ctnnd2/Ppp1r9b/Srcin1/Add1/Dlg2/Rims1/Src/Map1a/Ptk2b/Cnksr2/Dlg3/Epha4/Syngap1/Grin2b/Gria2/Dlg4/Exoc4/Kcnab2/Nsf/Syn2/Cacng8/Grin1
	GO:0098793	presynapse	41/245	257/23267	2.51619e-36	1.64559e-34	7.73398e-35	Grm3/Syn1/Syt1/Pacsin1/Snap91/Sgip1/Dmxl2/Aak1/Amph/Ppfia3/Slc1a2/Atp6v0d1/Syngr1/Rab3a/Grm2/Snca/Bin1/Cltc/Stx1a/Syn3/Ap2m1/Pfn2/Sept6/Vamp2/Brsk1/Syt7/Slc17a7/Dnm1/Rims1/Atp6v1g2/Wdr7/Snph/Unc13a/Grin2b/Gria2/Dlg4/Synj1/Syn2/Napa/Grm7/Grin1
	GO:0033267	axon part	37/245	273/23267	3.85526e-30	2.10112e-28	9.87487e-29	Syn1/Syt1/Pacsin1/Snap91/Gpm6a/Sgip1/Aak1/Lrrc7/Amph/Dbn1/Ap3b2/Slc1a2/Atp6v0d1/Syngr1/Rab3a/Snca/Bin1/Cltc/Ap2m1/Pfn2/Sept6/Vamp2/Dnm1/Dlg2/Nrcam/Sptbn4/Epha4/Unc13a/Grin2b/Gria2/Dlg4/Kcnab2/Syn2/Napa/Grm7/Grin1/Nfasc
	GO:0097060	synaptic membrane	34/245	279/23267	3.57142e-26	1.66836e-24	7.84102e-25	Grm3/Syt1/Synpo/Homer1/Snap91/Akap5/Dlgap3/Lrrc7/Dbn1/Slc1a2/Shank3/Grm2/Nbea/Syt7/Ppp1r9b/Srcin1/Dlg2/Gabra1/Rims1/Psd3/Cnksr2/Dlg3/Epha4/Mink1/Atp2b1/Snph/Unc13a/Grin2b/Gria2/Dlg4/Synj1/Cacng8/Grm7/Grin1
	GO:0015629	actin cytoskeleton	39/245	435/23267	6.67753e-25	2.72944e-23	1.28279e-23	Tpm3/Myo18a/Synpo/Actn1/Coro1a/Actn4/Actn2/Baiap2/Arhgef2/Mark2/Lrrc7/Dbn1/Ctnna2/Add2/Actr3b/Asap1/Ezr/Cap1/Snca/Cap2/Sept9/Stx1a/Dmtn/Fscn1/Gsn/Lancl2/Aldoa/Cttn/Ppp1r9b/Srcin1/Add1/Actr3/Actr2/Sptbn4/Src/Arpc4/Capza2/Rac1/Crmp1
	GO:0008021	synaptic vesicle	25/245	138/23267	7.36495e-24	2.67593e-22	1.25764e-22	Syn1/Syt1/Snap91/Dmxl2/Amph/Atp6v0d1/Syngr1/Rab3a/Snca/Bin1/Stx1a/Syn3/Sept6/Vamp2/Brsk1/Syt7/Slc17a7/Dnm1/Atp6v1g2/Wdr7/Grin2b/Gria2/Dlg4/Syn2/Grin1
	GO:0044306	neuron projection terminus	27/245	191/23267	1.07273e-22	3.50783e-21	1.64862e-21	Syn1/Syt1/Pacsin1/Snap91/Sgip1/Aak1/Amph/Atp6v0d1/Syngr1/Rab3a/Snca/Bin1/Cltc/Ap2m1/Pfn2/Sept6/Vamp2/Epha4/Unc13a/Grin2b/Gria2/Dlg4/Kcnab2/Syn2/Napa/Grm7/Grin1
	GO:0070382	exocytic vesicle	25/245	155/23267	1.50514e-22	4.47436e-21	2.10287e-21	Syn1/Syt1/Snap91/Dmxl2/Amph/Atp6v0d1/Syngr1/Rab3a/Snca/Bin1/Stx1a/Syn3/Sept6/Vamp2/Brsk1/Syt7/Slc17a7/Dnm1/Atp6v1g2/Wdr7/Grin2b/Gria2/Dlg4/Syn2/Grin1
	GO:0043679	axon terminus	26/245	178/23267	2.88677e-22	7.86645e-21	3.69709e-21	Syn1/Syt1/Pacsin1/Snap91/Sgip1/Aak1/Amph/Atp6v0d1/Syngr1/Rab3a/Snca/Bin1/Cltc/Ap2m1/Pfn2/Sept6/Vamp2/Epha4/Unc13a/Grin2b/Gria2/Kcnab2/Syn2/Napa/Grm7/Grin1
	GO:0099568	cytoplasmic region	29/245	250/23267	7.93031e-22	1.99478e-20	9.3751e-21	Tpm3/Actn1/Coro1a/Actn4/Actn2/Exoc3/Mark2/Ap3b2/Camk2a/Cap1/Snca/Cap2/Sept9/Dmtn/Gsn/Sept6/Lancl2/Cttn/Ppp1r9b/Actr2/Sptbn4/Ctnnb1/Ptk2b/Gria2/Dlg4/Exoc4/Capza2/Grm7/Pfn1
	GO:0099503	secretory vesicle	36/245	449/23267	2.18715e-21	5.10856e-20	2.40093e-20	Syn1/Syt1/Snap91/Actn1/Dmxl2/Baiap2/Amph/Ppfia3/Ogt/Ap2a2/Atp6v0d1/Syngr1/Rab3a/Snca/Bin1/Ap2a1/Stx1a/Syn3/Ap2m1/Sept6/Vamp2/Brsk1/Syt7/Slc17a7/Dnm1/Atp6v1g2/Wdr7/Stxbp5l/Grin2b/Gria2/Dlg4/Syn2/Stxbp5/Grin1/Anxa7/Rab14
	GO:0043195	terminal bouton	21/245	107/23267	5.52523e-21	1.2045e-19	5.66094e-20	Syn1/Syt1/Pacsin1/Snap91/Sgip1/Aak1/Amph/Syngr1/Rab3a/Snca/Cltc/Ap2m1/Pfn2/Vamp2/Unc13a/Grin2b/Gria2/Syn2/Napa/Grm7/Grin1
	GO:0005938	cell cortex	26/245	218/23267	5.62001e-20	1.14859e-18	5.39817e-19	Tpm3/Actn1/Coro1a/Actn4/Actn2/Exoc3/Mark2/Cap1/Snca/Cap2/Sept9/Dmtn/Gsn/Sept6/Lancl2/Cttn/Ppp1r9b/Actr2/Sptbn4/Ctnnb1/Ptk2b/Dlg4/Exoc4/Capza2/Grm7/Pfn1
	GO:0030133	transport vesicle	27/245	246/23267	9.42298e-20	1.81254e-18	8.5186e-19	Syn1/Syt1/Snap91/Dmxl2/Amph/Atp6v0d1/Syngr1/Rab3a/Snca/Bin1/Cltc/Stx1a/Syn3/Sept6/Vamp2/Brsk1/Syt7/Slc17a7/Dnm1/Atp6v1g2/Wdr7/Grin2b/Gria2/Dlg4/Syn2/Grin1/Rab14
	GO:0044448	cell cortex part	21/245	127/23267	2.38347e-19	4.32998e-18	2.03501e-18	Tpm3/Actn1/Coro1a/Actn4/Actn2/Exoc3/Mark2/Cap1/Cap2/Sept9/Dmtn/Gsn/Sept6/Lancl2/Cttn/Ppp1r9b/Actr2/Sptbn4/Dlg4/Exoc4/Capza2
	GO:0043209	myelin sheath	25/245	210/23267	3.14848e-19	5.4187e-18	2.5467e-18	Gnb5/Syn1/Pacsin1/Cnrip1/Plcb1/Ezr/Cltc/Atp6v1b2/Atp6v1a/Pdha1/Fscn1/Gsn/Aldoa/Omg/Napg/Thy1/Tppp/Dnm1/Exoc4/Nsf/Syn2/Napa/Idh3a/Got2/Nfasc
	GO:0031252	cell leading edge	29/245	320/23267	7.89601e-19	1.291e-17	6.06746e-18	Ywhaz/Pacsin1/Actn1/Coro1a/Akap5/Aak1/Arhgef2/Wasf1/Amph/Dbn1/Ctnna2/Slc1a2/Ezr/Abi2/Atp6v1b2/Fscn1/Gsn/Cttn/Ppp1r9b/Srcin1/Actr3/Src/Ctnnb1/Ptk2b/Nckap1/Atp2b1/Grin1/Rac1/Tln2
	GO:0044309	neuron spine	21/245	139/23267	1.6657e-18	2.59373e-17	1.21901e-17	Grm3/Synpo/Actn1/Akap5/Baiap2/Strn4/Dlgap3/Lrrc7/Dbn1/Slc1a2/Asap1/Shank3/Itpka/Ppp1r9b/Add1/Epha4/Slc8a2/Grin2b/Gria2/Dlg4/Grin1
	GO:0043197	dendritic spine	20/245	135/23267	1.66151e-17	2.4696e-16	1.16067e-16	Grm3/Synpo/Actn1/Akap5/Baiap2/Strn4/Dlgap3/Lrrc7/Dbn1/Slc1a2/Asap1/Itpka/Ppp1r9b/Add1/Epha4/Slc8a2/Grin2b/Gria2/Dlg4/Grin1
	GO:0045211	postsynaptic membrane	23/245	219/23267	1.48235e-16	2.10751e-15	9.90494e-16	Grm3/Synpo/Homer1/Snap91/Dlgap3/Lrrc7/Dbn1/Shank3/Nbea/Srcin1/Dlg2/Gabra1/Psd3/Cnksr2/Dlg3/Epha4/Mink1/Grin2b/Gria2/Dlg4/Cacng8/Grm7/Grin1
	GO:0030863	cortical cytoskeleton	16/245	91/23267	1.80312e-15	2.45676e-14	1.15463e-14	Tpm3/Actn1/Coro1a/Actn4/Actn2/Cap1/Cap2/Dmtn/Gsn/Lancl2/Cttn/Ppp1r9b/Actr2/Sptbn4/Dlg4/Capza2
	GO:0034702	ion channel complex	22/245	259/23267	5.85556e-14	7.65907e-13	3.59963e-13	Dlgap3/Shisa7/Stx1a/Cacna2d1/Cacna2d3/Vamp2/Cttn/Dlg2/Gabra1/Mcu/Abhd6/Ptk2b/Dlg3/Cacna1e/Grin2b/Gria2/Dlg4/Kcnab2/Ryr2/Cacng8/Stxbp5/Grin1
	GO:0005913	cell-cell adherens junction	24/245	326/23267	9.50662e-14	1.19564e-12	5.6193e-13	Ywhaz/Cadm2/Actn1/Exoc3/Pi4ka/Baiap2/Mark2/Dbn1/Ctnna2/Asap1/Ezr/Abi2/Sept9/Fscn1/Aldoa/Cttn/Plec/Add1/Src/Nectin1/Ctnnb1/Eef1d/Tln2/Pfn1
	GO:1902495	transmembrane transporter complex	22/245	281/23267	3.09026e-13	3.74265e-12	1.75898e-12	Dlgap3/Shisa7/Stx1a/Cacna2d1/Cacna2d3/Vamp2/Cttn/Dlg2/Gabra1/Mcu/Abhd6/Ptk2b/Dlg3/Cacna1e/Grin2b/Gria2/Dlg4/Kcnab2/Ryr2/Cacng8/Stxbp5/Grin1
	GO:1990351	transporter complex	22/245	285/23267	4.11356e-13	4.80405e-12	2.25782e-12	Dlgap3/Shisa7/Stx1a/Cacna2d1/Cacna2d3/Vamp2/Cttn/Dlg2/Gabra1/Mcu/Abhd6/Ptk2b/Dlg3/Cacna1e/Grin2b/Gria2/Dlg4/Kcnab2/Ryr2/Cacng8/Stxbp5/Grin1
	GO:0005925	focal adhesion	24/245	351/23267	4.73483e-13	5.33892e-12	2.5092e-12	Ywhaz/Actn1/Actn4/Actn2/Pi4ka/Arhgef2/Ezr/Cap1/Cltc/Gsn/Thy1/Cttn/Plec/Git1/Add1/Actr3/Actr2/Ctnnb1/Ptk2b/Nckap1/Rac1/Nfasc/Tln2/Pfn1
	GO:0005924	cell-substrate adherens junction	24/245	356/23267	6.42212e-13	6.96195e-12	3.27199e-12	Ywhaz/Actn1/Actn4/Actn2/Pi4ka/Arhgef2/Ezr/Cap1/Cltc/Gsn/Thy1/Cttn/Plec/Git1/Add1/Actr3/Actr2/Ctnnb1/Ptk2b/Nckap1/Rac1/Nfasc/Tln2/Pfn1
	GO:0042734	presynaptic membrane	12/245	57/23267	6.60001e-13	6.96195e-12	3.27199e-12	Grm3/Syt1/Snap91/Slc1a2/Grm2/Syt7/Rims1/Snph/Unc13a/Grin2b/Gria2/Grm7
	GO:0098858	actin-based cell projection	18/245	182/23267	9.19474e-13	9.11302e-12	4.28296e-12	Actn2/Akap5/Gpm6a/Lrrc7/Dbn1/Ezr/Abi2/Atp6v1b2/Atp6v1a/Ap2a1/Fscn1/Ppp1r9b/Srcin1/Ctnnb1/Epha4/Exoc4/Dync1h1/Nfasc
	GO:0030055	cell-substrate junction	24/245	362/23267	9.19663e-13	9.11302e-12	4.28296e-12	Ywhaz/Actn1/Actn4/Actn2/Pi4ka/Arhgef2/Ezr/Cap1/Cltc/Gsn/Thy1/Cttn/Plec/Git1/Add1/Actr3/Actr2/Ctnnb1/Ptk2b/Nckap1/Rac1/Nfasc/Tln2/Pfn1
	GO:0043198	dendritic shaft	12/245	59/23267	1.02543e-12	9.8622e-12	4.63506e-12	Homer1/Akap5/Arhgef2/Dbn1/Slc1a2/Ctnnb1/Dlg3/Syngap1/Gria2/Exoc4/Nsf/Grm7
	GO:0002102	podosome	9/245	24/23267	1.56545e-12	1.46257e-11	6.87384e-12	Tpm3/Arhgef2/Asap1/Fscn1/Gsn/Cttn/Actr3/Actr2/Src
	GO:0030175	filopodium	13/245	80/23267	2.39922e-12	2.17929e-11	1.02423e-11	Actn2/Akap5/Gpm6a/Lrrc7/Dbn1/Ezr/Abi2/Ap2a1/Fscn1/Ppp1r9b/Srcin1/Epha4/Dync1h1
	GO:0098797	plasma membrane protein complex	26/245	457/23267	3.25789e-12	2.87927e-11	1.35321e-11	Snap91/Sgip1/Dlgap3/Shisa7/Atp6v0d1/Cltc/Stx1a/Cacna2d1/Cacna2d3/Vamp2/Cttn/Dlg2/Nectin1/Ctnnb1/Abhd6/Ptk2b/Dlg3/Cacna1e/Grin2b/Gria2/Dlg4/Kcnab2/Synj1/Cacng8/Stxbp5/Grin1
	GO:0008328	ionotropic glutamate receptor complex	11/245	50/23267	3.66656e-12	3.07427e-11	1.44485e-11	Dlgap3/Shisa7/Dlg2/Abhd6/Ptk2b/Dlg3/Grin2b/Gria2/Dlg4/Cacng8/Grin1
	GO:0098878	neurotransmitter receptor complex	11/245	50/23267	3.66656e-12	3.07427e-11	1.44485e-11	Dlgap3/Shisa7/Dlg2/Abhd6/Ptk2b/Dlg3/Grin2b/Gria2/Dlg4/Cacng8/Grin1
	GO:0030426	growth cone	16/245	156/23267	1.00199e-11	8.19127e-11	3.84975e-11	Tpm3/Gpm6a/Dbn1/Snca/Fscn1/Thy1/Cttn/Ppp1r9b/Nectin1/Ptk2b/Dlg3/Epha4/Gria2/Exoc4/Grin1/Crmp1
	GO:0044433	cytoplasmic vesicle part	18/245	212/23267	1.23003e-11	9.81022e-11	4.61063e-11	Syn1/Syt1/Snap91/Actn1/Pi4ka/Sgip1/Syngr1/Snca/Cltc/Stx1a/Syn3/Vamp2/Cspg5/Slc17a7/Atp6v1g2/Gria2/Syn2/Anxa7
	GO:0030427	site of polarized growth	16/245	161/23267	1.62536e-11	1.26546e-10	5.94745e-11	Tpm3/Gpm6a/Dbn1/Snca/Fscn1/Thy1/Cttn/Ppp1r9b/Nectin1/Ptk2b/Dlg3/Epha4/Gria2/Exoc4/Grin1/Crmp1
	GO:0030027	lamellipodium	15/245	144/23267	3.60978e-11	2.74511e-10	1.29015e-10	Coro1a/Wasf1/Dbn1/Ctnna2/Abi2/Fscn1/Gsn/Cttn/Ppp1r9b/Srcin1/Actr3/Ctnnb1/Ptk2b/Nckap1/Rac1
	GO:0030672	synaptic vesicle membrane	10/245	46/23267	4.07724e-11	2.9628e-10	1.39246e-10	Syn1/Syt1/Syngr1/Stx1a/Syn3/Vamp2/Slc17a7/Atp6v1g2/Gria2/Syn2
	GO:0099501	exocytic vesicle membrane	10/245	46/23267	4.07724e-11	2.9628e-10	1.39246e-10	Syn1/Syt1/Syngr1/Stx1a/Syn3/Vamp2/Slc17a7/Atp6v1g2/Gria2/Syn2
	GO:0005884	actin filament	13/245	104/23267	7.45037e-11	5.29624e-10	2.48914e-10	Tpm3/Actn1/Coro1a/Mark2/Dbn1/Ezr/Dmtn/Fscn1/Cttn/Actr3/Src/Rac1/Crmp1
	GO:0030658	transport vesicle membrane	11/245	65/23267	7.64705e-11	5.32039e-10	2.50049e-10	Syn1/Syt1/Syngr1/Cltc/Stx1a/Syn3/Vamp2/Slc17a7/Atp6v1g2/Gria2/Syn2
	GO:0030659	cytoplasmic vesicle membrane	16/245	192/23267	2.31547e-10	1.57742e-09	7.41357e-10	Syn1/Syt1/Snap91/Actn1/Sgip1/Syngr1/Snca/Cltc/Stx1a/Syn3/Vamp2/Slc17a7/Atp6v1g2/Gria2/Syn2/Anxa7
	GO:0098589	membrane region	21/245	383/23267	8.51385e-10	5.68169e-09	2.6703e-09	Ap2b1/Snap91/Sgip1/Ap2a2/Ezr/Cltc/Ap2a1/Ap2m1/Adcy2/Hk1/Thy1/Pde2a/Cttn/Src/Ctnnb1/Ptk2b/Atp2b1/Gpc1/Tnr/Synj1/Prkca
	GO:0030864	cortical actin cytoskeleton	10/245	62/23267	9.28043e-10	6.0694e-09	2.85251e-09	Actn1/Coro1a/Actn2/Cap1/Cap2/Gsn/Lancl2/Ppp1r9b/Actr2/Sptbn4
	GO:0030118	clathrin coat	9/245	47/23267	1.32152e-09	8.47327e-09	3.98229e-09	Ap2b1/Snap91/Sgip1/Aak1/Ap2a2/Cltc/Ap2a1/Ap2m1/Synj1
	GO:0030117	membrane coat	11/245	85/23267	1.51494e-09	9.34687e-09	4.39286e-09	Ap2b1/Snap91/Sgip1/Aak1/Ap2a2/Ap3b2/Cltc/Ap2a1/Ap2m1/Dnm1/Synj1
	GO:0048475	coated membrane	11/245	85/23267	1.51494e-09	9.34687e-09	4.39286e-09	Ap2b1/Snap91/Sgip1/Aak1/Ap2a2/Ap3b2/Cltc/Ap2a1/Ap2m1/Dnm1/Synj1
	GO:0012506	vesicle membrane	16/245	221/23267	1.82903e-09	1.10758e-08	5.20542e-09	Syn1/Syt1/Snap91/Actn1/Sgip1/Syngr1/Snca/Cltc/Stx1a/Syn3/Vamp2/Slc17a7/Atp6v1g2/Gria2/Syn2/Anxa7
	GO:0033176	proton-transporting V-type ATPase complex	7/245	22/23267	1.96384e-09	1.16759e-08	5.48748e-09	Atp6v1c1/Atp6v0d1/Atp6v1b2/Atp6v1a/Atp6v1g2/Atp6v1d/Atp6v1h
	GO:0044304	main axon	10/245	75/23267	6.34783e-09	3.70668e-08	1.74207e-08	Lrrc7/Slc1a2/Bin1/Dnm1/Dlg2/Nrcam/Sptbn4/Dlg4/Kcnab2/Nfasc
	GO:0031253	cell projection membrane	16/245	242/23267	6.75161e-09	3.87329e-08	1.82038e-08	Pacsin1/Akap5/Arhgef2/Slc1a2/Asap1/Ezr/Shank3/Prkcb/Dmtn/Fscn1/Ppp1r9b/Src/Ctnnb1/Atp2b1/Grin1/Rac1
	GO:0001726	ruffle	12/245	125/23267	8.74696e-09	4.93147e-08	2.31771e-08	Pacsin1/Actn1/Arhgef2/Ezr/Atp6v1b2/Fscn1/Gsn/Cttn/Ppp1r9b/Src/Rac1/Tln2
	GO:0005905	clathrin-coated pit	9/245	61/23267	1.4796e-08	8.2005e-08	3.85409e-08	Ap2b1/Snap91/Sgip1/Ap2a2/Cltc/Ap2a1/Ap2m1/Cttn/Synj1
	GO:0030018	Z disc	11/245	106/23267	1.62567e-08	8.85992e-08	4.164e-08	Synpo/Homer1/Actn1/Actn4/Actn2/Bin1/Aldoa/Ppp3ca/Ctnnb1/Grin2b/Ryr2
	GO:0048786	presynaptic active zone	7/245	33/23267	4.45692e-08	2.3892e-07	1.12288e-07	Grm3/Syn1/Ppfia3/Slc17a7/Rims1/Unc13a/Grm7
	GO:0031201	SNARE complex	8/245	50/23267	4.94265e-08	2.59953e-07	1.22174e-07	Syt1/Stx1a/Vamp2/Napg/Stxbp5l/Syn2/Napa/Stxbp5
	GO:0031674	I band	11/245	118/23267	5.00828e-08	2.59953e-07	1.22174e-07	Synpo/Homer1/Actn1/Actn4/Actn2/Bin1/Aldoa/Ppp3ca/Ctnnb1/Grin2b/Ryr2
	GO:0043194	axon initial segment	5/245	13/23267	1.49307e-07	7.62864e-07	3.58533e-07	Lrrc7/Bin1/Nrcam/Sptbn4/Nfasc
	GO:0098802	plasma membrane receptor complex	12/245	164/23267	1.81046e-07	9.10803e-07	4.28061e-07	Dlgap3/Shisa7/Dlg2/Abhd6/Ptk2b/Dlg3/Grin2b/Gria2/Dlg4/Cacng8/Stxbp5/Grin1
	GO:0030119	AP-type membrane coat adaptor complex	7/245	42/23267	2.59643e-07	1.28641e-06	6.04592e-07	Ap2b1/Snap91/Sgip1/Ap2a2/Ap3b2/Ap2a1/Ap2m1
	GO:0030141	secretory granule	16/245	318/23267	2.97208e-07	1.45055e-06	6.81735e-07	Syt1/Actn1/Baiap2/Ppfia3/Ogt/Ap2a2/Rab3a/Snca/Ap2a1/Stx1a/Ap2m1/Vamp2/Stxbp5l/Stxbp5/Anxa7/Rab14
	GO:0030131	clathrin adaptor complex	6/245	27/23267	3.15352e-07	1.51647e-06	7.12714e-07	Ap2b1/Snap91/Sgip1/Ap2a2/Ap2a1/Ap2m1
	GO:0016469	proton-transporting two-sector ATPase complex	7/245	44/23267	3.62254e-07	1.70098e-06	7.99432e-07	Atp6v1c1/Atp6v0d1/Atp6v1b2/Atp6v1a/Atp6v1g2/Atp6v1d/Atp6v1h
	GO:0031256	leading edge membrane	10/245	114/23267	3.64125e-07	1.70098e-06	7.99432e-07	Pacsin1/Akap5/Arhgef2/Amph/Slc1a2/Ppp1r9b/Src/Atp2b1/Grin1/Rac1
	GO:0034703	cation channel complex	11/245	150/23267	5.79868e-07	2.67066e-06	1.25516e-06	Stx1a/Cacna2d1/Cacna2d3/Vamp2/Cttn/Dlg2/Mcu/Cacna1e/Dlg4/Kcnab2/Ryr2
	GO:0032281	AMPA glutamate receptor complex	6/245	30/23267	6.16061e-07	2.79794e-06	1.31498e-06	Shisa7/Abhd6/Dlg3/Gria2/Dlg4/Cacng8
	GO:0030017	sarcomere	11/245	167/23267	1.67915e-06	7.52166e-06	3.53505e-06	Synpo/Homer1/Actn1/Actn4/Actn2/Bin1/Aldoa/Ppp3ca/Ctnnb1/Grin2b/Ryr2
	GO:0043292	contractile fiber	12/245	204/23267	1.86306e-06	8.23271e-06	3.86923e-06	Synpo/Homer1/Actn1/Actn4/Actn2/Bin1/Aldoa/Plec/Ppp3ca/Ctnnb1/Grin2b/Ryr2
	GO:0005885	Arp2/3 protein complex	4/245	10/23267	2.39706e-06	1.04512e-05	4.91186e-06	Actr3b/Actr3/Actr2/Arpc4
	GO:0005874	microtubule	16/245	380/23267	3.07224e-06	1.32187e-05	6.21256e-06	Arhgef2/Map7/Tuba4a/Sept9/Tubb5/Tubb2a/Tppp/Lrpprc/Dnm1/Gsk3a/Map1a/Slc8a2/Snph/Dync1h1/Kcnab2/Synj1
	GO:0044449	contractile fiber part	11/245	181/23267	3.67426e-06	1.56037e-05	7.33345e-06	Synpo/Homer1/Actn1/Actn4/Actn2/Bin1/Aldoa/Ppp3ca/Ctnnb1/Grin2b/Ryr2
	GO:0017146	NMDA selective glutamate receptor complex	4/245	12/23267	5.55713e-06	2.32972e-05	1.09493e-05	Dlgap3/Ptk2b/Grin2b/Grin1
	GO:0030016	myofibril	11/245	190/23267	5.8545e-06	2.42332e-05	1.13892e-05	Synpo/Homer1/Actn1/Actn4/Actn2/Bin1/Aldoa/Ppp3ca/Ctnnb1/Grin2b/Ryr2
	GO:0042641	actomyosin	7/245	69/23267	8.15552e-06	3.33357e-05	1.56672e-05	Tpm3/Myo18a/Actn1/Actn4/Sept9/Stx1a/Fscn1
	GO:0009898	cytoplasmic side of plasma membrane	10/245	162/23267	8.90098e-06	3.59336e-05	1.68881e-05	Ezr/Rasal1/Ppp1r9b/Src/Ptk2b/Atp2b1/Syngap1/Dlg4/Kcnab2/Ryr2
	GO:0043235	receptor complex	14/245	324/23267	9.59624e-06	3.82679e-05	1.79852e-05	Dlgap3/Shisa7/Dlg2/Gabra1/Abhd6/Ptk2b/Dlg3/Grin2b/Gria2/Dlg4/Cacng8/Grm7/Stxbp5/Grin1
	GO:0044431	Golgi apparatus part	16/245	419/23267	1.05124e-05	4.14165e-05	1.9465e-05	Pacsin1/Myo18a/Pi4ka/Amph/Ap3b2/Clvs1/Cltc/Nbea/Vamp2/Pacs1/Cspg5/Scamp3/Actr3/Nsf/Rab14/Rac1
	GO:0030132	clathrin coat of coated pit	4/245	14/23267	1.10527e-05	4.25205e-05	1.99839e-05	Snap91/Sgip1/Cltc/Synj1
	GO:0033178	proton-transporting two-sector ATPase complex, catalytic domain	4/245	14/23267	1.10527e-05	4.25205e-05	1.99839e-05	Atp6v1c1/Atp6v1b2/Atp6v1a/Atp6v1h
	GO:0032279	asymmetric synapse	4/245	15/23267	1.49474e-05	5.68349e-05	2.67114e-05	Akap5/Dbn1/Gria2/Grm7
	GO:0098562	cytoplasmic side of membrane	10/245	175/23267	1.74692e-05	6.56602e-05	3.08591e-05	Ezr/Rasal1/Ppp1r9b/Src/Ptk2b/Atp2b1/Syngap1/Dlg4/Kcnab2/Ryr2
	GO:0098984	neuron to neuron synapse	4/245	17/23267	2.56335e-05	9.52516e-05	4.47666e-05	Akap5/Dbn1/Gria2/Grm7
	GO:0005902	microvillus	7/245	86/23267	3.49011e-05	0.000128232	6.02668e-05	Ezr/Atp6v1b2/Atp6v1a/Fscn1/Ctnnb1/Exoc4/Nfasc
	GO:0005774	vacuolar membrane	13/245	325/23267	4.45348e-05	0.00016181	7.60478e-05	Atp6v1c1/Atp6v0d1/Atp6v1b2/Atp6v1a/Napg/Atp6v1g2/Epha4/Nsf/Napa/Rab14/Rac1/Atp6v1d/Atp6v1h
	GO:0044437	vacuolar part	13/245	341/23267	7.2571e-05	0.000260777	0.000122561	Atp6v1c1/Atp6v0d1/Atp6v1b2/Atp6v1a/Napg/Atp6v1g2/Epha4/Nsf/Napa/Rab14/Rac1/Atp6v1d/Atp6v1h
	GO:0005798	Golgi-associated vesicle	6/245	69/23267	8.82912e-05	0.000313818	0.000147489	Pacsin1/Pi4ka/Cltc/Pacs1/Cspg5/Rab14
	GO:0005765	lysosomal membrane	9/245	175/23267	0.000103925	0.000361526	0.000169911	Atp6v1c1/Atp6v0d1/Atp6v1b2/Atp6v1a/Napg/Nsf/Rab14/Atp6v1d/Atp6v1h
	GO:0098852	lytic vacuole membrane	9/245	175/23267	0.000103925	0.000361526	0.000169911	Atp6v1c1/Atp6v0d1/Atp6v1b2/Atp6v1a/Napg/Nsf/Rab14/Atp6v1d/Atp6v1h
	GO:0030135	coated vesicle	8/245	141/23267	0.00012811	0.000440969	0.000207248	Pacsin1/Snap91/Sgip1/Clvs1/Cltc/Vamp2/Pacs1/Rab14
	GO:0044224	juxtaparanode region of axon	3/245	10/23267	0.00013104	0.000446354	0.000209778	Dlg2/Dlg4/Kcnab2
	GO:0008076	voltage-gated potassium channel complex	6/245	75/23267	0.000140716	0.000470117	0.000220947	Stx1a/Vamp2/Cttn/Dlg2/Dlg4/Kcnab2
	GO:0045121	membrane raft	12/245	316/23267	0.000142329	0.000470117	0.000220947	Ezr/Adcy2/Hk1/Thy1/Pde2a/Src/Ctnnb1/Ptk2b/Atp2b1/Gpc1/Tnr/Prkca
	GO:0098857	membrane microdomain	12/245	316/23267	0.000142329	0.000470117	0.000220947	Ezr/Adcy2/Hk1/Thy1/Pde2a/Src/Ctnnb1/Ptk2b/Atp2b1/Gpc1/Tnr/Prkca
	GO:0032589	neuron projection membrane	5/245	49/23267	0.000162396	0.000527132	0.000247743	Akap5/Slc1a2/Ppp1r9b/Atp2b1/Grin1
	GO:0034705	potassium channel complex	6/245	77/23267	0.000162814	0.000527132	0.000247743	Stx1a/Vamp2/Cttn/Dlg2/Dlg4/Kcnab2
	GO:0019897	extrinsic component of plasma membrane	8/245	148/23267	0.00017899	0.000573819	0.000269685	Src/Nectin1/Ctnnb1/Ptk2b/Dlg4/Kcnab2/Ryr2/Rac1
	GO:0034704	calcium channel complex	5/245	51/23267	0.000196662	0.000624353	0.000293435	Cacna2d1/Cacna2d3/Mcu/Cacna1e/Ryr2
	GO:0032590	dendrite membrane	4/245	30/23267	0.000265069	0.000833439	0.000391702	Akap5/Ppp1r9b/Atp2b1/Grin1
	GO:0032587	ruffle membrane	5/245	55/23267	0.000281455	0.000876531	0.000411954	Pacsin1/Arhgef2/Ppp1r9b/Src/Rac1
	GO:0005916	fascia adherens	3/245	13/23267	0.000305087	0.000941164	0.00044233	Actn1/Ctnnb1/Tln2
	GO:0030136	clathrin-coated vesicle	6/245	89/23267	0.000359334	0.00109815	0.000516111	Snap91/Sgip1/Clvs1/Cltc/Vamp2/Rab14
	GO:0016323	basolateral plasma membrane	9/245	208/23267	0.000377333	0.00114248	0.000536946	Akap5/Ctnna2/Ezr/Ap2a1/Plec/Ctnnb1/Dlg3/Atp2b1/Dlg4
	GO:0016471	vacuolar proton-transporting V-type ATPase complex	3/245	14/23267	0.000385278	0.00115583	0.000543221	Atp6v0d1/Atp6v1g2/Atp6v1h
	GO:0005802	trans-Golgi network	8/245	168/23267	0.000422046	0.00123622	0.000581001	Myo18a/Amph/Ap3b2/Clvs1/Nbea/Vamp2/Rab14/Rac1
	GO:0001725	stress fiber	5/245	60/23267	0.000423414	0.00123622	0.000581001	Tpm3/Actn1/Actn4/Sept9/Fscn1
	GO:0097517	contractile actin filament bundle	5/245	60/23267	0.000423414	0.00123622	0.000581001	Tpm3/Actn1/Actn4/Sept9/Fscn1
	GO:0032838	cell projection cytoplasm	4/245	34/23267	0.000434004	0.00125592	0.000590262	Ap3b2/Camk2a/Gria2/Dlg4
	GO:0005903	brush border	7/245	130/23267	0.000464116	0.00133128	0.000625677	Myo18a/Actn1/Ezr/Prkcb/Plec/Actr3/Capza2
	GO:0098791	Golgi subcompartment	9/245	217/23267	0.000513041	0.00145882	0.00068562	Myo18a/Amph/Ap3b2/Clvs1/Nbea/Vamp2/Nsf/Rab14/Rac1
	GO:0098862	cluster of actin-based cell projections	8/245	174/23267	0.00053272	0.00150172	0.000705781	Myo18a/Actn1/Ezr/Prkcb/Plec/Actr3/Capza2/Rac1
	GO:0045177	apical part of cell	12/245	377/23267	0.000699053	0.00192213	0.000903369	Homer1/Atp6v1c1/Atp6v0d1/Ezr/Atp6v1a/Ap2a1/Thy1/Plec/Ctnnb1/Atp2b1/Prkca/Rab14
	GO:0030125	clathrin vesicle coat	3/245	17/23267	0.000703133	0.00192213	0.000903369	Snap91/Sgip1/Cltc
	GO:0097386	glial cell projection	3/245	17/23267	0.000703133	0.00192213	0.000903369	Grm3/Ezr/Nfasc
	GO:0032432	actin filament bundle	5/245	67/23267	0.000705371	0.00192213	0.000903369	Tpm3/Actn1/Actn4/Sept9/Fscn1
	GO:0031984	organelle subcompartment	9/245	228/23267	0.000730864	0.00197515	0.000928284	Myo18a/Amph/Ap3b2/Clvs1/Nbea/Vamp2/Nsf/Rab14/Rac1
	GO:0032839	dendrite cytoplasm	3/245	21/23267	0.00133315	0.00357328	0.00167938	Camk2a/Gria2/Dlg4
	GO:0030139	endocytic vesicle	6/245	120/23267	0.00172466	0.00455846	0.00214239	Snap91/Coro1a/Sgip1/Nlgn3/Syt7/Rab14
	GO:0019898	extrinsic component of membrane	9/245	258/23267	0.00172859	0.00455846	0.00214239	Ezr/Src/Nectin1/Ctnnb1/Ptk2b/Dlg4/Kcnab2/Ryr2/Rac1
	GO:0030665	clathrin-coated vesicle membrane	3/245	25/23267	0.00223503	0.00584683	0.00274791	Snap91/Sgip1/Cltc
	GO:0098552	side of membrane	13/245	498/23267	0.00252533	0.00655383	0.00308018	Ezr/Rasal1/Thy1/Ppp1r9b/Src/Astn1/Ptk2b/Atp2b1/Syngap1/Dlg4/Kcnab2/Ryr2/Plppr4
	GO:0044295	axonal growth cone	3/245	27/23267	0.00279869	0.00720607	0.00338673	Gpm6a/Dbn1/Epha4
	GO:0030315	T-tubule	4/245	58/23267	0.00326047	0.00832948	0.00391471	Ezr/Bin1/Cltc/Cacna2d1
MF	ID	Description	GeneRatio	BgRatio	pvalue	p.adjust	qvalue	geneID
	GO:0003779	actin binding	33/243	380/22837	1.32679e-20	6.87278e-18	4.87421e-18	Tpm3/Myo18a/Synpo/Actn1/Coro1a/Actn4/Actn2/Akap5/Wasf1/Dbn1/Ctnna2/Add2/Actr3b/Ezr/Shank3/Cap1/Bin1/Cap2/Dmtn/Pfn2/Fscn1/Gsn/Plec/Ppp1r9b/Add1/Actr3/Actr2/Sptbn4/Map1a/Arpc4/Capza2/Tln2/Pfn1
	GO:0050839	cell adhesion molecule binding	30/243	442/22837	7.45978e-16	1.93208e-13	1.37024e-13	Ywhaz/Cadm2/Actn1/Exoc3/Pi4ka/Akap5/Baiap2/Icam5/Mark2/Dbn1/Ctnna2/Ptprd/Asap1/Ezr/Sept9/Fscn1/Aldoa/Nlgn3/Thy1/Cttn/Plec/Add1/Src/Nectin1/Ctnnb1/Eef1d/Grin2b/Tnr/Anxa7/Pfn1
	GO:0051015	actin filament binding	17/243	124/22837	2.05798e-14	3.55345e-12	2.52012e-12	Myo18a/Actn1/Coro1a/Actn4/Actn2/Dbn1/Ctnna2/Add2/Ezr/Bin1/Fscn1/Ppp1r9b/Add1/Actr3/Actr2/Arpc4/Tln2
	GO:0098632	protein binding involved in cell-cell adhesion	21/243	284/22837	3.95743e-12	5.12487e-10	3.63459e-10	Ywhaz/Exoc3/Pi4ka/Baiap2/Mark2/Dbn1/Ctnna2/Asap1/Ezr/Sept9/Fscn1/Aldoa/Cttn/Plec/Add1/Nrcam/Src/Ctnnb1/Eef1d/Nfasc/Pfn1
	GO:0098631	protein binding involved in cell adhesion	21/243	289/22837	5.52138e-12	5.55172e-10	3.93731e-10	Ywhaz/Exoc3/Pi4ka/Baiap2/Mark2/Dbn1/Ctnna2/Asap1/Ezr/Sept9/Fscn1/Aldoa/Cttn/Plec/Add1/Nrcam/Src/Ctnnb1/Eef1d/Nfasc/Pfn1
	GO:0008022	protein C-terminus binding	18/243	202/22837	6.43056e-12	5.55172e-10	3.93731e-10	Syt1/Coro1a/Lrrc7/Amph/Shank3/Rab3a/Cltc/Ap2a1/Vamp2/Dnm1/Ppp1r9b/Dlg2/Src/Ctnnb1/Dlg3/Dlg4/Synj1/Nsf
	GO:0005516	calmodulin binding	17/243	177/22837	7.56171e-12	5.59567e-10	3.96848e-10	Syt1/Akap5/Strn4/Plcb1/Add2/Camk2a/Vamp2/Camkv/Itpka/Syt7/Ppp3ca/Add1/Slc8a2/Atp2b1/Ryr2/Grm7/Grin1
	GO:0045296	cadherin binding	20/243	298/22837	7.53352e-11	4.87796e-09	3.45947e-09	Ywhaz/Exoc3/Pi4ka/Akap5/Baiap2/Mark2/Dbn1/Ctnna2/Asap1/Ezr/Sept9/Fscn1/Aldoa/Cttn/Plec/Add1/Src/Ctnnb1/Eef1d/Pfn1
	GO:0098641	cadherin binding involved in cell-cell adhesion	19/243	277/22837	1.57633e-10	9.07267e-09	6.43439e-09	Ywhaz/Exoc3/Pi4ka/Baiap2/Mark2/Dbn1/Ctnna2/Asap1/Ezr/Sept9/Fscn1/Aldoa/Cttn/Plec/Add1/Src/Ctnnb1/Eef1d/Pfn1
	GO:0044325	ion channel binding	13/243	118/22837	4.20831e-10	2.17991e-08	1.546e-08	Homer1/Actn1/Actn4/Actn2/Stx1a/Ap2m1/Vamp2/Pacs1/Ppp1r9b/Rims1/Src/Ctnnb1/Kcnab2
	GO:0015085	calcium ion transmembrane transporter activity	13/243	120/22837	5.19984e-10	2.44865e-08	1.7366e-08	Gpm6a/Slc24a2/Cacna2d1/Cacna2d3/Mcu/Cacna1e/Slc8a2/Atp2b1/Grin2b/Ryr2/Cacng8/Grm7/Grin1
	GO:0051020	GTPase binding	19/243	309/22837	9.95392e-10	4.29677e-08	3.0473e-08	Ipo7/Dmxl2/Arhgef2/Wasf1/Rab3a/Abi2/Bin1/Itpka/Git1/Rims1/Rock2/Stxbp5l/Nckap1/Exoc4/Nsf/Stxbp5/Tbc1d10b/Rac1/Pfn1
	GO:0035254	glutamate receptor binding	9/243	47/22837	1.44502e-09	5.75783e-08	4.08349e-08	Homer1/Camk2a/Shank3/Dlg2/Ctnnb1/Dlg3/Grin2b/Dlg4/Grin1
	GO:0000149	SNARE binding	12/243	121/22837	6.75222e-09	2.49832e-07	1.77182e-07	Syt1/Exoc3/Stx1a/Vamp2/Napg/Syt7/Stxbp5l/Snph/Unc13a/Nsf/Napa/Stxbp5
	GO:0031267	small GTPase binding	17/243	280/22837	9.39674e-09	3.24501e-07	2.30138e-07	Ipo7/Dmxl2/Arhgef2/Wasf1/Abi2/Itpka/Git1/Rims1/Rock2/Stxbp5l/Nckap1/Exoc4/Nsf/Stxbp5/Tbc1d10b/Rac1/Pfn1
	GO:0008066	glutamate receptor activity	7/243	27/22837	1.04927e-08	3.397e-07	2.40917e-07	Grm3/Grm2/Ptk2b/Grin2b/Gria2/Grm7/Grin1
	GO:0005543	phospholipid binding	18/243	324/22837	1.35838e-08	4.13905e-07	2.93544e-07	Syt1/Pacsin1/Snap91/Actn2/Sgip1/Plcb1/Amph/Ogt/Asap1/Snca/Pfn2/Lancl2/Vamp2/Thy1/Syt7/Anxa7/Got2/Pfn1
	GO:0005262	calcium channel activity	11/243	104/22837	1.47489e-08	4.24442e-07	3.01016e-07	Gpm6a/Slc24a2/Cacna2d1/Cacna2d3/Mcu/Cacna1e/Grin2b/Ryr2/Cacng8/Grm7/Grin1
	GO:0072509	divalent inorganic cation transmembrane transporter activity	13/243	163/22837	2.23388e-08	6.09026e-07	4.31925e-07	Gpm6a/Slc24a2/Cacna2d1/Cacna2d3/Mcu/Cacna1e/Slc8a2/Atp2b1/Grin2b/Ryr2/Cacng8/Grm7/Grin1
	GO:0017016	Ras GTPase binding	16/243	266/22837	2.95324e-08	7.44765e-07	5.28191e-07	Ipo7/Dmxl2/Arhgef2/Wasf1/Abi2/Itpka/Rims1/Rock2/Stxbp5l/Nckap1/Exoc4/Nsf/Stxbp5/Tbc1d10b/Rac1/Pfn1
	GO:0019905	syntaxin binding	10/243	87/22837	3.01932e-08	7.44765e-07	5.28191e-07	Syt1/Vamp2/Napg/Syt7/Stxbp5l/Snph/Unc13a/Nsf/Napa/Stxbp5
	GO:0030165	PDZ domain binding	11/243	114/22837	3.87579e-08	9.12572e-07	6.47201e-07	Baiap2/Dlgap3/Dlg2/Dlg3/Atp2b1/Gria2/Dlg4/Exoc4/Nsf/Grm7/Mpp2
	GO:0017075	syntaxin-1 binding	6/243	20/22837	4.66844e-08	1.05141e-06	7.45668e-07	Syt1/Vamp2/Snph/Unc13a/Nsf/Stxbp5
	GO:0022890	inorganic cation transmembrane transporter activity	21/243	479/22837	5.0708e-08	1.09445e-06	7.76189e-07	Gpm6a/Slc1a2/Slc24a2/Atp6v1c1/Atp6v0d1/Atp6v1a/Cacna2d1/Cacna2d3/Slc17a7/Atp6v1g2/Mcu/Cacna1e/Slc8a2/Atp2b1/Grin2b/Kcnab2/Ryr2/Cacng8/Grm7/Grin1/Atp6v1h
	GO:0035255	ionotropic glutamate receptor binding	6/243	27/22837	3.34961e-07	6.94039e-06	4.92216e-06	Shank3/Dlg2/Ctnnb1/Dlg3/Grin2b/Dlg4
	GO:0005200	structural constituent of cytoskeleton	8/243	69/22837	6.99926e-07	1.39447e-05	9.88964e-06	Tuba4a/Tubb5/Tubb2a/Plec/Actr3/Actr2/Arpc4/Tln2
	GO:0005246	calcium channel regulator activity	6/243	31/22837	8.04005e-07	1.5425e-05	1.09395e-05	Grm3/Prkcb/Grm2/Stx1a/Cacna2d3/Grm7
	GO:0097110	scaffold protein binding	7/243	52/22837	1.26055e-06	2.33202e-05	1.65388e-05	Homer1/Dlgap3/Shank3/Nlgn3/Src/Dlg4/Ryr2
	GO:0060589	nucleoside-triphosphatase regulator activity	14/243	270/22837	1.31234e-06	2.34412e-05	1.66246e-05	Gnb5/Plcb1/Agap2/Asap1/Rab3a/Pfn2/Rasal1/Thy1/Git1/Stxbp5l/Syngap1/Stxbp5/Tbc1d10b/Pfn1
	GO:0050780	dopamine receptor binding	5/243	22/22837	2.97343e-06	5.04189e-05	3.57574e-05	Dnm1/Ppp1r9b/Grin2b/Dlg4/Nsf
	GO:0005546	phosphatidylinositol-4,5-bisphosphate binding	7/243	59/22837	3.01735e-06	5.04189e-05	3.57574e-05	Syt1/Actn2/Plcb1/Asap1/Pfn2/Syt7/Pfn1
	GO:1902936	phosphatidylinositol bisphosphate binding	7/243	61/22837	3.78959e-06	6.13439e-05	4.35054e-05	Syt1/Actn2/Plcb1/Asap1/Pfn2/Syt7/Pfn1
	GO:0005216	ion channel activity	16/243	386/22837	4.26637e-06	6.51584e-05	4.62107e-05	Gpm6a/Slc24a2/Cacna2d1/Cacna2d3/Slc17a7/Gabra1/Mcu/Ptk2b/Cacna1e/Grin2b/Gria2/Kcnab2/Ryr2/Cacng8/Grm7/Grin1
	GO:0017124	SH3 domain binding	9/243	116/22837	4.27681e-06	6.51584e-05	4.62107e-05	Sirpa/Sgip1/Shank3/Abi2/Dnajc6/Nckipsd/Rims1/Syngap1/Synj1
	GO:0022853	active ion transmembrane transporter activity	8/243	91/22837	5.81861e-06	8.56028e-05	6.071e-05	Slc1a2/Atp6v1c1/Atp6v0d1/Atp6v1a/Slc17a7/Atp6v1g2/Atp2b1/Atp6v1h
	GO:1901981	phosphatidylinositol phosphate binding	9/243	121/22837	6.05243e-06	8.56028e-05	6.071e-05	Syt1/Actn2/Plcb1/Ogt/Asap1/Pfn2/Lancl2/Syt7/Pfn1
	GO:0022838	substrate-specific channel activity	16/243	398/22837	6.27974e-06	8.56028e-05	6.071e-05	Gpm6a/Slc24a2/Cacna2d1/Cacna2d3/Slc17a7/Gabra1/Mcu/Ptk2b/Cacna1e/Grin2b/Gria2/Kcnab2/Ryr2/Cacng8/Grm7/Grin1
	GO:0046873	metal ion transmembrane transporter activity	16/243	398/22837	6.27974e-06	8.56028e-05	6.071e-05	Gpm6a/Slc1a2/Slc24a2/Cacna2d1/Cacna2d3/Slc17a7/Mcu/Cacna1e/Slc8a2/Atp2b1/Grin2b/Kcnab2/Ryr2/Cacng8/Grm7/Grin1
	GO:0048306	calcium-dependent protein binding	7/243	67/22837	7.15574e-06	9.5043e-05	6.7405e-05	Syn1/Syt1/Stx1a/Vamp2/Syn2/Grm7/Anxa7
	GO:0036442	hydrogen-exporting ATPase activity	5/243	27/22837	8.72788e-06	0.000113026	8.01587e-05	Atp6v1c1/Atp6v0d1/Atp6v1a/Atp6v1g2/Atp6v1h
	GO:0035091	phosphatidylinositol binding	11/243	203/22837	1.20598e-05	0.000152366	0.000108059	Syt1/Snap91/Actn2/Plcb1/Ogt/Asap1/Pfn2/Lancl2/Thy1/Syt7/Pfn1
	GO:0015267	channel activity	16/243	427/22837	1.50424e-05	0.000181208	0.000128514	Gpm6a/Slc24a2/Cacna2d1/Cacna2d3/Slc17a7/Gabra1/Mcu/Ptk2b/Cacna1e/Grin2b/Gria2/Kcnab2/Ryr2/Cacng8/Grm7/Grin1
	GO:0022803	passive transmembrane transporter activity	16/243	427/22837	1.50424e-05	0.000181208	0.000128514	Gpm6a/Slc24a2/Cacna2d1/Cacna2d3/Slc17a7/Gabra1/Mcu/Ptk2b/Cacna1e/Grin2b/Gria2/Kcnab2/Ryr2/Cacng8/Grm7/Grin1
	GO:0008179	adenylate cyclase binding	4/243	15/22837	1.5568e-05	0.000183278	0.000129981	Akap5/Cap1/Cap2/Adcy2
	GO:0022824	transmitter-gated ion channel activity	5/243	31/22837	1.77426e-05	0.000195468	0.000138627	Gabra1/Ptk2b/Grin2b/Gria2/Grin1
	GO:0022835	transmitter-gated channel activity	5/243	31/22837	1.77426e-05	0.000195468	0.000138627	Gabra1/Ptk2b/Grin2b/Gria2/Grin1
	GO:0030507	spectrin binding	5/243	31/22837	1.77426e-05	0.000195468	0.000138627	Add2/Dmtn/Add1/Sptbn4/Unc13a
	GO:0022836	gated channel activity	13/243	295/22837	1.81129e-05	0.000195468	0.000138627	Cacna2d1/Cacna2d3/Slc17a7/Gabra1/Ptk2b/Cacna1e/Grin2b/Gria2/Kcnab2/Ryr2/Cacng8/Grm7/Grin1
	GO:0016820	hydrolase activity, acting on acid anhydrides, catalyzing transmembrane movement of substances	8/243	111/22837	2.51893e-05	0.000266286	0.000188852	Atp6v1c1/Atp6v0d1/Atp6v1b2/Atp6v1a/Atp6v1g2/Atp2b1/Atp6v1d/Atp6v1h
	GO:0017048	Rho GTPase binding	7/243	84/22837	3.19736e-05	0.000331246	0.000234922	Arhgef2/Wasf1/Abi2/Itpka/Rock2/Nckap1/Pfn1
	GO:0070064	proline-rich region binding	4/243	18/22837	3.40335e-05	0.000345674	0.000245154	Baiap2/Abi2/Cttn/Pfn1
	GO:0005096	GTPase activator activity	11/243	228/22837	3.53691e-05	0.00035233	0.000249875	Gnb5/Plcb1/Agap2/Asap1/Rasal1/Thy1/Git1/Stxbp5l/Syngap1/Stxbp5/Tbc1d10b
	GO:0022804	active transmembrane transporter activity	14/243	364/22837	3.89391e-05	0.000380574	0.000269905	Slc1a2/Slc24a2/Atp6v1c1/Atp6v0d1/Atp6v1b2/Atp6v1a/Slc17a7/Atp6v1g2/Mcu/Slc8a2/Atp2b1/Slc25a22/Atp6v1d/Atp6v1h
	GO:0004970	ionotropic glutamate receptor activity	4/243	19/22837	4.27498e-05	0.000402625	0.000285544	Ptk2b/Grin2b/Gria2/Grin1
	GO:0005234	extracellular-glutamate-gated ion channel activity	4/243	19/22837	4.27498e-05	0.000402625	0.000285544	Slc17a7/Grin2b/Gria2/Grin1
	GO:0017022	myosin binding	6/243	61/22837	4.64496e-05	0.000422121	0.00029937	Coro1a/Rab3a/Stx1a/Gsn/Vamp2/Rab14
	GO:0019829	cation-transporting ATPase activity	6/243	61/22837	4.64496e-05	0.000422121	0.00029937	Atp6v1c1/Atp6v0d1/Atp6v1a/Atp6v1g2/Atp2b1/Atp6v1h
	GO:0016247	channel regulator activity	8/243	122/22837	4.96975e-05	0.00044385	0.000314781	Grm3/Prkcb/Grm2/Stx1a/Cacna2d3/Kcnab2/Cacng8/Grm7
	GO:0042625	ATPase coupled ion transmembrane transporter activity	6/243	62/22837	5.09727e-05	0.000447523	0.000317386	Atp6v1c1/Atp6v0d1/Atp6v1a/Atp6v1g2/Atp2b1/Atp6v1h
	GO:0005261	cation channel activity	12/243	287/22837	6.31836e-05	0.000545485	0.000386861	Gpm6a/Slc24a2/Cacna2d1/Cacna2d3/Mcu/Cacna1e/Grin2b/Kcnab2/Ryr2/Cacng8/Grm7/Grin1
	GO:0030506	ankyrin binding	4/243	21/22837	6.49152e-05	0.000551247	0.000390948	Cltc/Plec/Nrcam/Sptbn4
	GO:0048365	Rac GTPase binding	5/243	41/22837	7.17585e-05	0.000599531	0.000425191	Arhgef2/Wasf1/Abi2/Itpka/Nckap1
	GO:0030695	GTPase regulator activity	11/243	248/22837	7.55786e-05	0.000621424	0.000440717	Gnb5/Plcb1/Agap2/Asap1/Rasal1/Thy1/Git1/Stxbp5l/Syngap1/Stxbp5/Tbc1d10b
	GO:0005086	ARF guanyl-nucleotide exchange factor activity	4/243	22/22837	7.86801e-05	0.000636817	0.000451634	Amph/Iqsec2/Psd3/Iqsec1
	GO:0005245	voltage-gated calcium channel activity	5/243	43/22837	9.05919e-05	0.000721948	0.000512009	Cacna2d1/Cacna2d3/Cacna1e/Cacng8/Grm7
	GO:0005230	extracellular ligand-gated ion channel activity	6/243	69/22837	9.34257e-05	0.00073325	0.000520025	Slc17a7/Gabra1/Ptk2b/Grin2b/Gria2/Grin1
	GO:0051018	protein kinase A binding	5/243	45/22837	0.00011301	0.00087372	0.000619647	Akap5/Ezr/Nbea/Gsk3a/Ryr2
	GO:0032561	guanyl ribonucleotide binding	13/243	364/22837	0.000153794	0.00116914	0.000829162	Agap2/Rab3a/Tuba4a/Sept9/Tubb5/Irgq/Sept6/Tubb2a/Pde2a/Diras2/Dnm1/Rab14/Rac1
	GO:0019902	phosphatase binding	9/243	183/22837	0.000157496	0.00116914	0.000829162	Akap5/Strn4/Elfn2/Ppp1r9b/Dlg2/Sptbn4/Ctnnb1/Dlg3/Dlg4
	GO:0019001	guanyl nucleotide binding	13/243	365/22837	0.000157992	0.00116914	0.000829162	Agap2/Rab3a/Tuba4a/Sept9/Tubb5/Irgq/Sept6/Tubb2a/Pde2a/Diras2/Dnm1/Rab14/Rac1
	GO:0008047	enzyme activator activity	14/243	418/22837	0.000168345	0.00122821	0.000871051	Gnb5/Plcb1/Ogt/Agap2/Asap1/Rab3a/Rasal1/Hk1/Thy1/Git1/Stxbp5l/Syngap1/Stxbp5/Tbc1d10b
	GO:0042626	ATPase activity, coupled to transmembrane movement of substances	7/243	110/22837	0.000177815	0.00127928	0.00090727	Atp6v1c1/Atp6v0d1/Atp6v1a/Atp6v1g2/Atp2b1/Atp6v1d/Atp6v1h
	GO:0050321	tau-protein kinase activity	3/243	11/22837	0.000184338	0.00130804	0.000927668	Mark2/Brsk1/Gsk3a
	GO:0015405	P-P-bond-hydrolysis-driven transmembrane transporter activity	7/243	115/22837	0.000234084	0.00161674	0.0011466	Atp6v1c1/Atp6v0d1/Atp6v1a/Atp6v1g2/Atp2b1/Atp6v1d/Atp6v1h
	GO:0047485	protein N-terminus binding	7/243	115/22837	0.000234084	0.00161674	0.0011466	Actn4/Snca/Stx1a/Plec/Cacna1e/Unc13a/Exoc4
	GO:0015399	primary active transmembrane transporter activity	7/243	116/22837	0.000246893	0.00168277	0.00119343	Atp6v1c1/Atp6v0d1/Atp6v1a/Atp6v1g2/Atp2b1/Atp6v1d/Atp6v1h
	GO:0030276	clathrin binding	5/243	55/22837	0.000295151	0.00198556	0.00140817	Ap2b1/Syt1/Snap91/Cltc/Syt7
	GO:0005525	GTP binding	12/243	343/22837	0.000331131	0.00219905	0.00155958	Agap2/Rab3a/Tuba4a/Sept9/Tubb5/Irgq/Sept6/Tubb2a/Diras2/Dnm1/Rab14/Rac1
	GO:0017137	Rab GTPase binding	7/243	123/22837	0.000353213	0.002316	0.00164252	Dmxl2/Rims1/Stxbp5l/Nsf/Stxbp5/Tbc1d10b/Rac1
	GO:0015276	ligand-gated ion channel activity	7/243	124/22837	0.000371007	0.00234368	0.00166215	Slc17a7/Gabra1/Ptk2b/Grin2b/Gria2/Ryr2/Grin1
	GO:0022834	ligand-gated channel activity	7/243	124/22837	0.000371007	0.00234368	0.00166215	Slc17a7/Gabra1/Ptk2b/Grin2b/Gria2/Ryr2/Grin1
	GO:0043492	ATPase activity, coupled to movement of substances	7/243	124/22837	0.000371007	0.00234368	0.00166215	Atp6v1c1/Atp6v0d1/Atp6v1a/Atp6v1g2/Atp2b1/Atp6v1d/Atp6v1h
	GO:0008553	hydrogen-exporting ATPase activity, phosphorylative mechanism	3/243	14/22837	0.000397161	0.00247867	0.00175788	Atp6v1c1/Atp6v0d1/Atp6v1g2
	GO:0034236	protein kinase A catalytic subunit binding	3/243	15/22837	0.000492559	0.00303745	0.00215417	Ezr/Gsk3a/Ryr2
	GO:0022843	voltage-gated cation channel activity	7/243	135/22837	0.00061832	0.00376811	0.00267237	Cacna2d1/Cacna2d3/Cacna1e/Kcnab2/Cacng8/Grm7/Grin1
	GO:0019903	protein phosphatase binding	7/243	138/22837	0.000704528	0.00424356	0.00300955	Akap5/Strn4/Ppp1r9b/Dlg2/Ctnnb1/Dlg3/Dlg4
	GO:0034237	protein kinase A regulatory subunit binding	3/243	17/22837	0.000724644	0.00431455	0.0030599	Akap5/Ezr/Ryr2
	GO:0015662	ATPase activity, coupled to transmembrane movement of ions, phosphorylative mechanism	4/243	39/22837	0.000767774	0.0045194	0.00320518	Atp6v1c1/Atp6v0d1/Atp6v1g2/Atp2b1
	GO:0032794	GTPase activating protein binding	3/243	18/22837	0.000862766	0.00502149	0.00356127	Gnb5/Camk2a/Tubb5
	GO:0004674	protein serine/threonine kinase activity	13/243	439/22837	0.000906432	0.00521702	0.00369994	Aak1/Dclk1/Kalrn/Mark2/Camk2a/Prkcb/Brsk1/Itpka/Gsk3a/Rock2/Ptk2b/Mink1/Prkca
	GO:0019201	nucleotide kinase activity	3/243	19/22837	0.00101652	0.00578634	0.0041037	Dlg2/Dlg3/Dlg4
	GO:0030374	ligand-dependent nuclear receptor transcription coactivator activity	4/243	44/22837	0.00121562	0.00684447	0.00485413	Actn1/Actn4/Actn2/Prkcb
	GO:0003924	GTPase activity	8/243	196/22837	0.00123348	0.00687034	0.00487248	Agap2/Rab3a/Tuba4a/Tubb5/Tubb2a/Dnm1/Rab14/Rac1
	GO:0051219	phosphoprotein binding	5/243	76/22837	0.00130835	0.00720983	0.00511325	Sirpa/Snca/Gprin1/Src/Crmp1
	GO:0046961	proton-transporting ATPase activity, rotational mechanism	3/243	21/22837	0.00137349	0.00748915	0.00531135	Atp6v0d1/Atp6v1a/Atp6v1h
	GO:0060590	ATPase regulator activity	3/243	22/22837	0.00157794	0.00851429	0.00603838	Rab3a/Pfn2/Pfn1
KEGG	ID	Description	GeneRatio	BgRatio	pvalue	p.adjust	qvalue	geneID
	mmu04721	Synaptic vesicle cycle	22/141	62/8198	5.42369e-24	1.08474e-21	7.07935e-22	71770/20979/11772/66335/11972/19339/67300/11966/11964/11771/20907/11773/22318/72961/13429/116837/66237/382018/18195/108124/73834/108664
	mmu04724	Glutamatergic synapse	18/141	114/8198	5.72365e-13	5.72365e-11	3.73543e-11	108069/14697/26556/18795/20511/58234/14660/18751/108068/210044/72961/19055/14812/14800/13385/108073/18750/14810
	mmu04144	Endocytosis	22/141	270/8198	9.41012e-10	6.27341e-08	4.09423e-08	71770/218038/11772/216439/13196/30948/67300/11771/11773/72685/18717/20404/216963/13429/245666/234353/20779/15482/232227/68089/12343/20844
	mmu04961	Endocrine and other factor-regulated calcium reabsorption	10/141	54/8198	2.06418e-08	9.10312e-07	5.94098e-07	71770/18795/11772/18751/67300/11771/11773/13429/67972/18750
	mmu04530	Tight junction	16/141	167/8198	2.27578e-08	9.10312e-07	5.94098e-07	104027/109711/60595/16800/242894/22350/22145/15525/13043/23859/74117/66713/20779/19878/53310/19353
	mmu05100	Bacterial invasion of epithelial cells	11/141	74/8198	4.36207e-08	1.45402e-06	9.48941e-07	83767/12386/67300/53860/56526/13043/13429/20779/12387/68089/19353
	mmu04810	Regulation of actin cytoskeleton	17/141	210/8198	9.9111e-08	2.83174e-06	1.84809e-06	109711/60595/108100/83767/22350/329165/18645/227753/18718/18717/216963/20779/19878/50884/68089/19353/18643
	mmu04666	Fc gamma R-mediated phagocytosis	10/141	87/8198	2.12922e-06	5.32305e-05	3.47399e-05	83767/218038/13196/18751/30948/227753/18717/68089/18750/19353
	mmu04020	Calcium signaling pathway	14/141	183/8198	2.81963e-06	6.26584e-05	4.08929e-05	18795/12322/18751/210044/228550/19055/215999/19229/12290/110891/67972/20191/18750/14810
	mmu04520	Adherens junction	9/141	72/8198	3.45992e-06	6.91983e-05	4.5161e-05	109711/60595/108100/83767/12386/20779/58235/12387/19353
	mmu04670	Leukocyte transendothelial migration	11/141	115/8198	4.07074e-06	7.40135e-05	4.83036e-05	109711/60595/12386/22350/18751/21838/12387/19878/19229/18750/19353
	mmu04966	Collecting duct acid secretion	6/141	27/8198	5.11528e-06	8.52546e-05	5.56399e-05	66335/11972/11966/11964/66237/73834
	mmu04713	Circadian entrainment	10/141	98/8198	6.34644e-06	9.76375e-05	6.37213e-05	14697/18795/12322/18751/210044/14812/14800/20191/18750/14810
	mmu04921	Oxytocin signaling pathway	12/141	153/8198	1.1642e-05	0.000166315	0.000108542	18795/12322/18751/210044/12293/12294/19055/20779/19878/20191/81905/18750
	mmu04145	Phagosome	13/141	181/8198	1.2947e-05	0.000172627	0.000112662	12721/66335/11972/22145/11966/11964/22154/22151/66237/13424/19353/73834/108664
	mmu04911	Insulin secretion	9/141	85/8198	1.38509e-05	0.000173136	0.000112994	18795/12322/19339/18751/20907/210044/22318/20191/18750
	mmu04720	Long-term potentiation	8/141	67/8198	1.73983e-05	0.000204686	0.000133584	18795/12322/18751/19055/14812/14800/18750/14810
	mmu05031	Amphetamine addiction	8/141	68/8198	1.94349e-05	0.000215943	0.000140932	12322/18751/20907/19055/14812/14800/18750/14810
	mmu04261	Adrenergic signaling in cardiomyocytes	11/141	147/8198	4.2336e-05	0.000445642	0.00029084	59069/18795/12322/210044/12293/12294/67972/20191/81905/18750/26932
	mmu04728	Dopaminergic synapse	10/141	135/8198	0.000103949	0.00102437	0.000668538	14697/18795/12322/18751/19055/606496/14812/14800/18750/26932
	mmu04540	Gap junction	8/141	86/8198	0.000107559	0.00102437	0.000668538	18795/18751/22145/22154/210044/22151/20779/18750
	mmu04727	GABAergic synapse	8/141	88/8198	0.00012659	0.00115081	0.000751057	14697/14660/18751/210044/14394/20779/18195/18750
	mmu05030	Cocaine addiction	6/141	48/8198	0.0001576	0.00137043	0.000894388	108069/108068/14812/14800/13385/14810
	mmu05412	Arrhythmogenic right ventricular cardiomyopathy (ARVC)	7/141	72/8198	0.000222342	0.0018374	0.00119914	11472/12386/12293/12294/12387/20191/81905
	mmu04015	Rap1 signaling pathway	12/141	209/8198	0.000243903	0.0018374	0.00119914	18795/18751/18645/210044/20779/12387/14812/18750/14810/19353/70549/18643
	mmu05014	Amyotrophic lateral sclerosis (ALS)	6/141	52/8198	0.000247128	0.0018374	0.00119914	20511/19055/14812/14800/14810/19353
	mmu04723	Retrograde endocannabinoid signaling	10/141	150/8198	0.000248048	0.0018374	0.00119914	14697/18795/18751/210044/72961/14394/116837/66082/14800/18750
	mmu04070	Phosphatidylinositol signaling system	8/141	98/8198	0.000268304	0.00191646	0.00125074	224020/18795/18751/18718/18717/228550/104015/18750
	mmu05132	Salmonella infection	7/141	78/8198	0.000366023	0.0025243	0.00164744	83767/18645/19878/68089/13424/19353/18643
	mmu05323	Rheumatoid arthritis	7/141	83/8198	0.000535643	0.00357095	0.00233052	66335/11972/11966/11964/66237/73834/108664
	mmu05033	Nicotine addiction	5/141	40/8198	0.000568301	0.00366646	0.00239285	72961/14394/14812/14800/14810
	mmu04510	Focal adhesion	11/141	199/8198	0.000613068	0.00383167	0.00250067	109711/60595/18751/18717/20779/12387/19878/21960/18750/19353/70549
	mmu04912	GnRH signaling pathway	7/141	89/8198	0.000816096	0.00494604	0.00322794	18795/12322/18751/210044/20779/19229/18750
	mmu04072	Phospholipase D signaling pathway	9/141	147/8198	0.000941033	0.00553549	0.00361263	108069/18795/108068/210044/18717/13429/19229/108073/18750
	mmu00562	Inositol phosphate metabolism	6/141	72/8198	0.0014319	0.00818229	0.00534002	224020/18795/18718/18717/228550/104015
	mmu04925	Aldosterone synthesis and secretion	7/141	100/8198	0.00162138	0.00892363	0.00582384	18795/12322/18751/210044/207728/67972/18750
	mmu04971	Gastric acid secretion	6/141	74/8198	0.00165087	0.00892363	0.00582384	18795/12322/22350/18751/210044/18750
	mmu04972	Pancreatic secretion	7/141	103/8198	0.00192316	0.0101219	0.00660587	18795/18751/210044/67972/20191/18750/19353
	mmu04066	HIF-1 signaling pathway	7/141	105/8198	0.00214739	0.0108214	0.0070624	12322/18751/18597/11674/15275/18641/18750
	mmu04970	Salivary secretion	6/141	78/8198	0.00216428	0.0108214	0.0070624	18795/18751/210044/22318/67972/18750
	mmu05205	Proteoglycans in cancer	10/141	204/8198	0.00265777	0.0129647	0.0084612	12322/22350/18751/13043/20779/12387/19878/14733/18750/19353
	mmu04370	VEGF signaling pathway	5/141	58/8198	0.00309084	0.0147183	0.00960563	18751/19055/20779/18750/19353
	mmu04310	Wnt signaling pathway	8/141	148/8198	0.00391612	0.0182145	0.0118874	18795/12322/18751/19055/12387/19878/18750/19353
	mmu05414	Dilated cardiomyopathy (DCM)	6/141	89/8198	0.00419896	0.0190862	0.0124562	59069/210044/12293/12294/20191/81905
	mmu01200	Carbon metabolism	7/141	120/8198	0.00453769	0.0201675	0.013162	18597/11674/15275/18641/110821/67834/14719
	mmu04150	mTOR signaling pathway	8/141	153/8198	0.00478651	0.0208109	0.0135819	66335/18751/11966/11964/66237/18750/73834/108664
	mmu05032	Morphine addiction	6/141	92/8198	0.00494139	0.0210272	0.013723	14697/18751/210044/207728/14394/18750
	mmu05016	Huntington's disease	9/141	194/8198	0.00616585	0.025691	0.0167668	71770/18795/11772/67300/11771/11773/14812/13385/14810
	mmu04062	Chemokine signaling pathway	9/141	195/8198	0.00637184	0.0260075	0.0169733	14697/18795/18751/210044/606496/20779/19878/19229/19353
	mmu04024	cAMP signaling pathway	9/141	197/8198	0.0067997	0.0271988	0.0177508	12322/210044/19878/67972/14812/14800/20191/14810/19353
	mmu04916	Melanogenesis	6/141	100/8198	0.00739	0.0289804	0.0189135	18795/12322/18751/210044/12387/18750
	mmu04922	Glucagon signaling pathway	6/141	102/8198	0.00811889	0.031002	0.0202329	18795/12322/18597/210044/18641/19055
	mmu00190	Oxidative phosphorylation	7/141	134/8198	0.00821552	0.031002	0.0202329	66335/11972/11966/11964/66237/73834/108664
	mmu04260	Cardiac muscle contraction	5/141	78/8198	0.0108422	0.0401564	0.0262073	59069/12293/12294/20191/81905
	mmu04725	Cholinergic synapse	6/141	113/8198	0.0130776	0.047555	0.0310359	14697/18795/12322/18751/210044/18750

## Sheet: Legend
	a	Functional category assigned to a given set of proteins by the database searched.
	b	The term ID associated with a given protein function as assigned by the database dearched.
	c	Description of the function associated with that particular term as assigned by the database searched.
	d	GeneRatio - genes asscoiated to term ID related to number of genes in the sample
	e	Background Ratio (mouse genome as a universe)
	f	The probability that the function assigned to these proteins is correct.
	g	The probability from d adjusted by multiple testing (pAdjustMethod = "BH")
	h	q-values calculated for FDR control
	i	gene ID/name associated with GO term
	ST	Striatum
	Hip	Hippocampus
	Hyp	Hypothalamus
	CxCA	Caudal Cortex
	CxM	Medial Cortex
	CxF	Frontal Cortex
	CB	Cerebellum
