# Supplementary material for: Regional Diversity in the Postsynaptic Proteome of the Mouse Brain
Source: Proteomes. 2018 Aug 1;6(3):31. doi: 10.3390/proteomes6030031 (PMC6161190; doi:10.3390/proteomes6030031)
Supplement: Supplementary file 1 [file proteomes-06-00031-s001.zip › SUPPL/Supplementary Table 8_Protein Interaction Network Analysis Across the Mouse Brain.xls]

## Sheet: S8(A) Communities
	Supplemental Table 8(A): Network analysis identifying stable clusters/communities of proteins in the mouse PSD across the brain
	ID	Entrez.ID	GeneName	SPECavexpCB	SPECavexpCxCA	SPECavexpCxF	SPECavexpCxM	SPECavexpHic	SPECavexpHyp	SPECavexpST	SPECunweighted	TopOntoovg	GOBP	GOCC	Schanno
	0	273	AMPH	22	8	21	3	15	6	82	4	FTD	vesicle-mediated_transport&endocytosis&vesicle_localization&synaptic_vesicle_localization&synaptic_vesicle_transport&synaptic_vesicle_endocytosis&synaptic_vesicle_recycling	vesicle-mediated_transport&endocytosis&vesicle_localization&synaptic_vesicle_localization&synaptic_vesicle_transport&synaptic_vesicle_endocytosis&synaptic_vesicle_recycling	Exocytosis
	1	811	CALR	75	44	11	44	7	57	6	65	AD&HTN	vesicle-mediated_transport&cytoskeleton_organization&endocytosis&actin_cytoskeleton_organization&receptor-mediated_endocytosis&regulation_of_endocytosis&cell_adhesion&cortical_cytoskeleton_organization&cortical_actin_cytoskeleton_organization&single_organism_cell_adhesion&positive_regulation_of_endocytosis&regulation_of_cell_adhesion&positive_regulation_of_cell_adhesion	vesicle-mediated_transport&cytoskeleton_organization&endocytosis&actin_cytoskeleton_organization&receptor-mediated_endocytosis&regulation_of_endocytosis&cell_adhesion&cortical_cytoskeleton_organization&cortical_actin_cytoskeleton_organization&positive_regulation_of_endocytosis&regulation_of_cell_adhesion&positive_regulation_of_cell_adhesion	Intracellular_Signal_Transduction
	2	5093	PCBP1	68	35	36	40	44	42	35	40
	3	5094	PCBP2	105	76	82	79	83	83	89	76
	4	6456	SH3GL2	22	8	21	3	15	6	82	4	SCH&PD	vesicle-mediated_transport&endocytosis&vesicle_localization&synaptic_vesicle_localization&synaptic_vesicle_transport&receptor-mediated_endocytosis&synaptic_vesicle_endocytosis&synaptic_vesicle_recycling&post-Golgi_vesicle-mediated_transport&Golgi_vesicle_transport&regulation_of_endocytosis	vesicle-mediated_transport&endocytosis&vesicle_localization&synaptic_vesicle_localization&synaptic_vesicle_transport&receptor-mediated_endocytosis&synaptic_vesicle_endocytosis&synaptic_vesicle_recycling&post-Golgi_vesicle-mediated_transport&Golgi_vesicle_transport&regulation_of_endocytosis	Endocytosis
	5	8573	CASK	19	9	52	10	53	48	25	49	Epi&ID	calcium_ion_transport&regulation_of_calcium_ion_transport&cell_adhesion&regulation_of_cell_adhesion&negative_regulation_of_cell_adhesion	calcium_ion_transport&regulation_of_calcium_ion_transport&cell_adhesion&regulation_of_cell_adhesion&negative_regulation_of_cell_adhesion	Protein_cluster
	6	3688	ITGB1	49	62	50	44	46	52	24	54	AD&BI	cytoskeleton_organization&actin_cytoskeleton_organization&cell_adhesion&single_organism_cell_adhesion&single_organismal_cell-cell_adhesion&cell-cell_adhesion	cytoskeleton_organization&actin_cytoskeleton_organization&cell_adhesion&single_organismal_cell-cell_adhesion&cell-cell_adhesion
	7	1975	EIF4B	84	30	74	34	74	70	33	38				RPSFB
	8	998	CDC42	55	24	66	69	72	55	15	69	SCH&Epi	vesicle-mediated_transport&cytoskeleton_organization&endocytosis&actin_cytoskeleton_organization&cell_adhesion&single_organism_cell_adhesion&microtubule_cytoskeleton_organization&single_organismal_cell-cell_adhesion&cell-cell_adhesion&regulation_of_cell_adhesion&positive_regulation_of_cell_adhesion	vesicle-mediated_transport&cytoskeleton_organization&endocytosis&actin_cytoskeleton_organization&cell_adhesion&microtubule_cytoskeleton_organization&single_organismal_cell-cell_adhesion&cell-cell_adhesion&regulation_of_cell_adhesion&positive_regulation_of_cell_adhesion	Structural_plasticity
	9	2697	GJA1	52	51	43	67	53	44	34	45	AUT&ASD	calcium_ion_transport&regulation_of_calcium_ion_transport	calcium_ion_transport&regulation_of_calcium_ion_transport	Ion_balance/transport
	10	396	ARHGDIA	75	41	44	40	44	42	28	56	SCH&HTN	cell_adhesion&regulation_of_cell_adhesion&negative_regulation_of_cell_adhesion	cell_adhesion&regulation_of_cell_adhesion&negative_regulation_of_cell_adhesion	Exocytosis
	11	801	CALM1	51	51	49	72	53	44	26	49	SCH&AD	vesicle-mediated_transport&exocytosis&calcium_ion_transport&regulation_of_calcium_ion_transport&calcium_ion_transport_into_cytosol&cytosolic_calcium_ion_transport	vesicle-mediated_transport&exocytosis&calcium_ion_transport&regulation_of_calcium_ion_transport&calcium_ion_transport_into_cytosol&cytosolic_calcium_ion_transport	Intracellular_Signal_Transduction
	12	2058	EPRS	92	38	46	1	37	77	38	34
	13	7534	YWHAZ	77	40	58	67	77	70	42	39	SCH&AD&AUT&ASD&PD	mitochondrial_membrane_organization&mitochondrial_transport	mitochondrial_membrane_organization&mitochondrial_transport&regulation_of_mitochondrial_membrane_per...&regulation_of_mitochondrial_membrane_per...&positive_regulation_of_mitochondrial_mem...	Intracellular_Signal_Transduction
	14	2890	GRIA1	19	9	52	10	53	48	25	49	SCH&Epi&AD&BI	vesicle-mediated_transport&endocytosis&receptor-mediated_endocytosis	vesicle-mediated_transport&endocytosis&receptor-mediated_endocytosis	LGIC_signaling
	15	351	APP	79	48	67	48	65	43	20	68	FTD&Epi&AD&AUT&ASD&PD&HTN	vesicle-mediated_transport&exocytosis&endocytosis&post-Golgi_vesicle-mediated_transport&Golgi_vesicle_transport&cell_adhesion	vesicle-mediated_transport&exocytosis&endocytosis&post-Golgi_vesicle-mediated_transport&Golgi_vesicle_transport&cell_adhesion	Unknown
	16	2108	ETFA	23	21	30	22	27	18	80	24
	17	4897	NRCAM	19	9	50	10	46	51	24	47	AUT&ASD	cell_adhesion&single_organism_cell_adhesion&single_organismal_cell-cell_adhesion&cell-cell_adhesion	cell_adhesion&single_organismal_cell-cell_adhesion&cell-cell_adhesion
	18	5799	PTPRN2	19	22	50	10	51	51	24	54	SCH&BI			Tyrosine_kinase_signaling
	19	87	ACTN1	15	6	19	14	33	7	61	8		vesicle-mediated_transport&cytoskeleton_organization&exocytosis&actin_cytoskeleton_organization&cell_adhesion	vesicle-mediated_transport&cytoskeleton_organization&exocytosis&actin_cytoskeleton_organization&cell_adhesion	Structural_plasticity
	20	10787	NCKAP1	57	52	48	70	54	72	40	39		vesicle-mediated_transport&cytoskeleton_organization&endocytosis&actin_cytoskeleton_organization&positive_regulation_of_cytoskeleton_orga...	vesicle-mediated_transport&cytoskeleton_organization&endocytosis&actin_cytoskeleton_organization&positive_regulation_of_cytoskeleton_orga...	Unknown
	21	10006	ABI1	57	52	48	70	54	72	40	51		vesicle-mediated_transport&cytoskeleton_organization&endocytosis&actin_cytoskeleton_organization	vesicle-mediated_transport&cytoskeleton_organization&endocytosis&actin_cytoskeleton_organization	Structural_plasticity
	22	5879	RAC1	57	52	48	70	54	72	40	51	Epi&AD&AUT&ASD&HTN	vesicle-mediated_transport&cytoskeleton_organization&endocytosis&actin_cytoskeleton_organization&receptor-mediated_endocytosis&positive_regulation_of_cytoskeleton_orga...&regulation_of_endocytosis&cell_adhesion&single_organism_cell_adhesion&single_organismal_cell-cell_adhesion&cell-cell_adhesion&regulation_of_cell_adhesion&negative_regulation_of_endocytosis&positive_regulation_of_cell_adhesion	vesicle-mediated_transport&cytoskeleton_organization&endocytosis&actin_cytoskeleton_organization&receptor-mediated_endocytosis&positive_regulation_of_cytoskeleton_orga...&regulation_of_endocytosis&cell_adhesion&single_organismal_cell-cell_adhesion&cell-cell_adhesion&regulation_of_cell_adhesion&negative_regulation_of_endocytosis&positive_regulation_of_cell_adhesion	Intracellular_Signal_Transduction
	23	529	ATP6V1E1	30	11	31	22	27	32	80	31				Ion_balance/transport
	24	7919	DDX39B	11	63	40	33	40	60	9	42	AD
	25	5976	UPF1	108	74	2	79	2	79	2	73	Epi
	26	3265	HRAS	57	52	52	70	53	48	26	49		vesicle-mediated_transport&cytoskeleton_organization&endocytosis&actin_cytoskeleton_organization&positive_regulation_of_cytoskeleton_orga...&actin_cytoskeleton_reorganization	vesicle-mediated_transport&cytoskeleton_organization&endocytosis&actin_cytoskeleton_organization&positive_regulation_of_cytoskeleton_orga...&actin_cytoskeleton_reorganization	Intracellular_Signal_Transduction
	27	7532	YWHAG	57	52	48	67	54	70	40	38	SCH&Epi&AD	mitochondrial_membrane_organization&mitochondrial_transport	mitochondrial_membrane_organization&mitochondrial_transport&regulation_of_mitochondrial_membrane_per...&regulation_of_mitochondrial_membrane_per...&positive_regulation_of_mitochondrial_mem...	Intracellular_Signal_Transduction
	28	3312	HSPA8	93	60	64	25	69	68	37	71	SCH&AD&PD	vesicle-mediated_transport&post-Golgi_vesicle-mediated_transport&Golgi_vesicle_transport	vesicle-mediated_transport&post-Golgi_vesicle-mediated_transport&Golgi_vesicle_transport	RPSFB
	29	3799	KIF5B	57	52	48	67	54	70	40	38	BI	vesicle_localization	vesicle_localization&vesicle_transport_along_microtubule	Intracellular_trafficking
	30	7529	YWHAB	57	52	48	67	54	70	40	38	SCH	mitochondrial_membrane_organization&mitochondrial_transport	mitochondrial_membrane_organization&mitochondrial_transport&regulation_of_mitochondrial_membrane_per...&regulation_of_mitochondrial_membrane_per...&positive_regulation_of_mitochondrial_mem...	Intracellular_Signal_Transduction
	31	498	ATP5A1	30	11	25	22	27	18	80	27	SCH&AD	mitochondrial_transport&mitochondrial_transmembrane_transport	mitochondrial_transport
	32	10971	YWHAQ	67	25	74	31	74	70	33	38	HTN	mitochondrial_membrane_organization&mitochondrial_transport	mitochondrial_membrane_organization&mitochondrial_transport&regulation_of_mitochondrial_membrane_per...&regulation_of_mitochondrial_membrane_per...&positive_regulation_of_mitochondrial_mem...	Intracellular_Signal_Transduction
	33	8452	CUL3	101	26	82	36	83	80	89	76	SCH&HTN	vesicle-mediated_transport&cytoskeleton_organization&vesicle_localization&actin_cytoskeleton_organization&Golgi_vesicle_transport&vesicle_organization&ER_to_Golgi_vesicle-mediated_transport&vesicle_targeting&vesicle_coating	vesicle-mediated_transport&cytoskeleton_organization&vesicle_localization&actin_cytoskeleton_organization&Golgi_vesicle_transport&vesicle_organization&ER_to_Golgi_vesicle-mediated_transport&vesicle_targeting&vesicle_coating
	34	2534	FYN	19	9	52	10	53	48	25	49	SCH&AD&BI	vesicle-mediated_transport&endocytosis&calcium_ion_transport&cell_adhesion&single_organism_cell_adhesion&single_organismal_cell-cell_adhesion&cell-cell_adhesion&regulation_of_cell_adhesion&positive_regulation_of_cell_adhesion	vesicle-mediated_transport&endocytosis&calcium_ion_transport&cell_adhesion&single_organismal_cell-cell_adhesion&cell-cell_adhesion&regulation_of_cell_adhesion&positive_regulation_of_cell_adhesion
	35	1937	EEF1G	108	75	2	85	2	79	2	73
	36	10989	IMMT	30	11	26	22	20	31	80	28	FTD	mitochondrial_membrane_organization&mitochondrial_calcium_ion_homeostasis	mitochondrial_membrane_organization&mitochondrial_calcium_ion_homeostasis
	37	1072	CFL1	6	13	11	7	7	4	1	17	SCH	vesicle-mediated_transport&cytoskeleton_organization&exocytosis&endocytosis&actin_cytoskeleton_organization&positive_regulation_of_cytoskeleton_orga...&cytoskeleton-dependent_cytokinesis	vesicle-mediated_transport&cytoskeleton_organization&exocytosis&endocytosis&actin_cytoskeleton_organization&positive_regulation_of_cytoskeleton_orga...&cytoskeleton-dependent_cytokinesis	Structural_plasticity
	38	5566	PRKACA	51	51	49	68	53	44	26	49	FTD&AD&HD	calcium_ion_transport&regulation_of_calcium_ion_transport&calcium_ion_transport_into_cytosol&cytosolic_calcium_ion_transport	calcium_ion_transport&regulation_of_calcium_ion_transport&calcium_ion_transport_into_cytosol&cytosolic_calcium_ion_transport	Intracellular_Signal_Transduction
	39	547	KIF1A	57	48	67	67	65	43	20	38	ID	vesicle-mediated_transport	vesicle-mediated_transport	Intracellular_trafficking
	40	34	ACADM	23	21	30	22	27	18	80	24
	41	5211	PFKL	1	35	44	40	44	42	4	40				Cell_metabolism
	42	5213	PFKM	1	35	44	40	44	42	35	40	SCH			Cell_metabolism
	43	7430	EZR	75	13	11	7	7	4	67	17	FTD&ID	vesicle-mediated_transport&cytoskeleton_organization&endocytosis&actin_cytoskeleton_organization&receptor-mediated_endocytosis&cell_adhesion&cortical_cytoskeleton_organization&cortical_actin_cytoskeleton_organization&actin_cytoskeleton_reorganization&single_organism_cell_adhesion&microtubule_cytoskeleton_organization&single_organismal_cell-cell_adhesion&cell-cell_adhesion	vesicle-mediated_transport&cytoskeleton_organization&endocytosis&actin_cytoskeleton_organization&receptor-mediated_endocytosis&cell_adhesion&cortical_cytoskeleton_organization&cortical_actin_cytoskeleton_organization&actin_cytoskeleton_reorganization&microtubule_cytoskeleton_organization&single_organismal_cell-cell_adhesion&cell-cell_adhesion	Structural_plasticity
	44	5499	PPP1CA	48	18	47	14	56	74	13	61
	45	5516	PPP2CB	34	5	17	13	34	5	48	20				Intracellular_Signal_Transduction
	46	5786	PTPRA	19	9	50	10	51	51	24	49	SCH&AUT&ASD			Tyrosine_kinase_signaling
	47	5802	PTPRS	66	54	1	62	51	55	14	45		cell_adhesion	cell_adhesion	Tyrosine_kinase_signaling
	48	5789	PTPRD	22	10	1	16	51	16	14	45	Epi	cell_adhesion&cell-cell_adhesion	cell_adhesion&cell-cell_adhesion
	49	5803	PTPRZ1	18	17	53	4	56	51	13	47	SCH
	50	5798	PTPRN	56	53	1	50	51	51	24	54		vesicle_organization	vesicle_organization
	51	2521	FUS	88	34	75	41	68	65	28	56	FTD&ID
	52	88	ACTN2	15	9	52	10	53	48	25	49		vesicle-mediated_transport&cytoskeleton_organization&exocytosis&actin_cytoskeleton_organization&positive_regulation_of_cytoskeleton_orga...&cell_adhesion	vesicle-mediated_transport&cytoskeleton_organization&exocytosis&actin_cytoskeleton_organization&positive_regulation_of_cytoskeleton_orga...&cell_adhesion
	53	1759	DNM1	22	8	21	3	15	6	82	4	SCH&Epi	vesicle-mediated_transport&endocytosis&clathrin-mediated_endocytosis&receptor-mediated_endocytosis	vesicle-mediated_transport&endocytosis&clathrin-mediated_endocytosis&receptor-mediated_endocytosis	Endocytosis
	54	1915	EEF1A1	108	84	2	79	2	79	2	73	FTD&ID			RPSFB
	55	3320	HSP90AA1	97	60	64	25	69	68	37	71	SCH&FTD&AD&ID&HTN	vesicle-mediated_transport&endocytosis&mitochondrial_membrane_organization&mitochondrial_transport&mitochondrial_transmembrane_transport&receptor-mediated_endocytosis	vesicle-mediated_transport&endocytosis&mitochondrial_membrane_organization&mitochondrial_transport&receptor-mediated_endocytosis	RPSFB
	56	7917	BAG6	59	67	40	26	38	47	11	42	SCH&HTN
	57	1400	CRMP1	46	69	62	53	57	45	65	23	SCH&Epi	cytoskeleton_organization&microtubule_cytoskeleton_organization	cytoskeleton_organization&microtubule_cytoskeleton_organization	CAT_signaling
	58	1936	EEF1D	92	38	46	1	42	76	35	34
	59	6616	SNAP25	22	8	21	15	76	6	51	6	SCH&FTD&Epi&AD&AUT&ASD&ID&HD	vesicle-mediated_transport&exocytosis&vesicle_localization&synaptic_vesicle_localization&synaptic_vesicle_transport&synaptic_vesicle_exocytosis&vesicle_docking&vesicle_docking_involved_in_exocytosis&synaptic_vesicle_priming&vesicle_organization&synaptic_vesicle_docking&synaptic_vesicle_fusion_to_presynaptic_m...&vesicle_fusion	vesicle-mediated_transport&exocytosis&vesicle_localization&synaptic_vesicle_localization&synaptic_vesicle_transport&synaptic_vesicle_exocytosis&vesicle_docking&vesicle_docking_involved_in_exocytosis&synaptic_vesicle_priming&vesicle_organization&synaptic_vesicle_docking&synaptic_vesicle_fusion_to_presynaptic_m...&vesicle_fusion	Exocytosis
	60	1743	DLST	31	4	24	17	18	35	74	3	AD
	61	9001	HAP1	99	40	58	65	77	31	39	63	HD	vesicle-mediated_transport&exocytosis&vesicle_localization&regulation_of_exocytosis&calcium_ion_transport&regulation_of_calcium_ion_transport	vesicle-mediated_transport&exocytosis&vesicle_localization&regulation_of_exocytosis&calcium_ion_transport&regulation_of_calcium_ion_transport&vesicle_transport_along_microtubule
	62	8518	IKBKAP	87	26	36	36	43	47	5	42
	63	2026	ENO2	69	13	11	7	7	4	67	17	SCH&FTD&AD&BI			Cell_metabolism
	64	5217	PFN2	64	54	76	62	73	72	27	35		vesicle-mediated_transport&cytoskeleton_organization&exocytosis&vesicle_localization&actin_cytoskeleton_organization&synaptic_vesicle_localization&synaptic_vesicle_transport&regulation_of_exocytosis&synaptic_vesicle_exocytosis&regulation_of_synaptic_vesicle_transport&positive_regulation_of_cytoskeleton_orga...&negative_regulation_of_cytoskeleton_orga...&regulation_of_synaptic_vesicle_exocytosi...	vesicle-mediated_transport&cytoskeleton_organization&exocytosis&vesicle_localization&actin_cytoskeleton_organization&synaptic_vesicle_localization&synaptic_vesicle_transport&regulation_of_exocytosis&synaptic_vesicle_exocytosis&regulation_of_synaptic_vesicle_transport&positive_regulation_of_cytoskeleton_orga...&negative_regulation_of_cytoskeleton_orga...&regulation_of_synaptic_vesicle_exocytosi...	Structural_plasticity
	65	2597	GAPDH	69	60	64	25	69	68	37	71	SCH&AD&HD	cytoskeleton_organization&microtubule_cytoskeleton_organization	cytoskeleton_organization&microtubule_cytoskeleton_organization	Cell_metabolism
	66	6136	RPL12	108	74	2	79	2	79	2	73
	67	7018	TF	73	43	11	29	7	57	12	64	SCH&AD&AUT&ASD&PD&HTN	vesicle-mediated_transport&exocytosis&endocytosis&receptor-mediated_endocytosis&regulation_of_endocytosis&positive_regulation_of_endocytosis	vesicle-mediated_transport&exocytosis&endocytosis&receptor-mediated_endocytosis&regulation_of_endocytosis&positive_regulation_of_endocytosis
	68	509	ATP5C1	30	11	25	22	27	18	80	27		mitochondrial_transport&mitochondrial_transmembrane_transport	mitochondrial_transport
	69	4700	NDUFA6	28	12	24	21	20	31	74	26		mitochondrial_ATP_synthesis_coupled_elec...&mitochondrial_electron_transport,_NADH_t...	mitochondrial_ATP_synthesis_coupled_elec...&mitochondrial_electron_transport,_NADH_t...
	70	2771	GNAI2	35	23	13	14	5	7	61	8		calcium_ion_transport&regulation_of_calcium_ion_transport	calcium_ion_transport&regulation_of_calcium_ion_transport	G-protein_relay
	71	4043	LRPAP1	17	13	8	5	13	58	10	64	AD	vesicle-mediated_transport&endocytosis&receptor-mediated_endocytosis	vesicle-mediated_transport&endocytosis&receptor-mediated_endocytosis
	72	9796	PHYHIP	105	84	2	79	2	79	2	73			response_to_mitochondrial_depolarisation	Unknown
	73	6189	RPS3A	108	74	2	79	2	79	2	73	AD			RPSFB
	74	6421	SFPQ	89	34	75	41	68	83	30	70	FTD&AD
	75	6853	SYN1	54	59	76	71	76	70	27	35	SCH&Epi&AD&AUT&ASD	vesicle-mediated_transport&exocytosis&vesicle_localization&synaptic_vesicle_localization&synaptic_vesicle_transport&regulation_of_exocytosis&synaptic_vesicle_exocytosis&regulation_of_synaptic_vesicle_transport&regulation_of_synaptic_vesicle_exocytosi...	vesicle-mediated_transport&exocytosis&vesicle_localization&synaptic_vesicle_localization&synaptic_vesicle_transport&regulation_of_exocytosis&synaptic_vesicle_exocytosis&regulation_of_synaptic_vesicle_transport&regulation_of_synaptic_vesicle_exocytosi...	Exocytosis
	76	9551	ATP5J2	30	11	25	22	27	18	80	27		mitochondrial_transport&mitochondrial_transmembrane_transport	mitochondrial_transport
	77	4356	MPP3	5	13	11	7	7	14	20	17				Protein_cluster
	78	5861	RAB1A	30	11	25	22	27	18	80	27		vesicle-mediated_transport&endocytosis&vesicle_localization&Golgi_vesicle_transport&cell_adhesion&vesicle_organization&single_organism_cell_adhesion&ER_to_Golgi_vesicle-mediated_transport	vesicle-mediated_transport&endocytosis&vesicle_localization&Golgi_vesicle_transport&cell_adhesion&vesicle_organization&vesicle_transport_along_microtubule&ER_to_Golgi_vesicle-mediated_transport	Intracellular_trafficking
	79	26960	NBEA	94	63	56	55	58	46	22	42	AUT&ASD			Unknown
	80	4048	LTA4H	6	13	11	7	8	4	67	17
	81	1639	DCTN1	47	47	47	46	56	46	22	61		vesicle-mediated_transport&vesicle_localization	vesicle-mediated_transport&vesicle_localization	Intracellular_trafficking
	82	3309	HSPA5	42	36	64	30	69	78	32	71	SCH&AD&BI&HTN	vesicle-mediated_transport&exocytosis	vesicle-mediated_transport&exocytosis	RPSFB
	83	23474	ETHE1	30	12	31	22	20	32	80	31
	84	2193	FARSA	105	73	2	81	83	79	89	76	SCH
	85	8125	ANP32A	48	35	36	40	44	42	35	40
	86	5223	PGAM1	6	13	11	7	7	4	67	17	SCH&AD			Cell_metabolism
	87	3420	IDH3B	23	21	20	19	32	27	64	24
	88	4747	NEFL	65	48	48	67	52	58	19	36	SCH&AD&PD	cytoskeleton_organization&neurofilament_cytoskeleton_organization&microtubule_cytoskeleton_organization	cytoskeleton_organization&microtubule_cytoskeleton_organization	Structural_plasticity
	89	29888	STRN4	91	63	56	55	58	46	22	42	ID
	90	7317	UBA1	74	38	46	1	37	77	46	34	Epi			RPSFB
	91	6714	SRC	19	9	52	10	53	48	25	49	AD&AUT&ASD	vesicle-mediated_transport&cytoskeleton_organization&endocytosis&actin_cytoskeleton_organization&receptor-mediated_endocytosis&regulation_of_endocytosis&cell_adhesion&single_organism_cell_adhesion&single_organismal_cell-cell_adhesion&cell-cell_adhesion&regulation_of_cell_adhesion&negative_regulation_of_cell_adhesion&positive_regulation_of_cell_adhesion	vesicle-mediated_transport&cytoskeleton_organization&endocytosis&actin_cytoskeleton_organization&receptor-mediated_endocytosis&regulation_of_endocytosis&cell_adhesion&single_organismal_cell-cell_adhesion&cell-cell_adhesion&regulation_of_cell_adhesion&negative_regulation_of_cell_adhesion&positive_regulation_of_cell_adhesion
	92	2185	PTK2B	19	9	52	10	53	48	25	49	Epi&AD&HTN	cytoskeleton_organization&actin_cytoskeleton_organization&calcium_ion_transport&positive_regulation_of_cytoskeleton_orga...&regulation_of_calcium_ion_transport&cell_adhesion&actin_cytoskeleton_reorganization&calcium_ion_transport_into_cytosol&cytosolic_calcium_ion_transport&regulation_of_cell_adhesion&positive_regulation_of_cell_adhesion	cytoskeleton_organization&actin_cytoskeleton_organization&calcium_ion_transport&positive_regulation_of_cytoskeleton_orga...&regulation_of_calcium_ion_transport&cell_adhesion&actin_cytoskeleton_reorganization&calcium_ion_transport_into_cytosol&cytosolic_calcium_ion_transport&regulation_of_cell_adhesion&positive_regulation_of_cell_adhesion
	93	3190	HNRNPK	105	34	78	41	81	83	89	76	SCH	vesicle-mediated_transport&endocytosis&receptor-mediated_endocytosis&regulation_of_endocytosis&positive_regulation_of_endocytosis	vesicle-mediated_transport&endocytosis&receptor-mediated_endocytosis&regulation_of_endocytosis&positive_regulation_of_endocytosis
	94	10458	BAIAP2	57	52	48	70	54	72	40	39	AUT&ASD	vesicle-mediated_transport&cytoskeleton_organization&endocytosis&actin_cytoskeleton_organization&positive_regulation_of_cytoskeleton_orga...&actin_cytoskeleton_reorganization	vesicle-mediated_transport&cytoskeleton_organization&endocytosis&actin_cytoskeleton_organization&positive_regulation_of_cytoskeleton_orga...&actin_cytoskeleton_reorganization	Intracellular_Signal_Transduction
	95	10313	RTN3	17	12	24	21	20	31	74	26	AD&PD	vesicle-mediated_transport	vesicle-mediated_transport	Unknown
	96	4735	SEPT2	37	7	3	8	9	12	60	16	SCH&FTD			Protein_cluster
	97	9454	HOMER3	57	52	48	70	54	50	40	49		calcium_ion_transport&regulation_of_calcium_ion_transport	calcium_ion_transport&regulation_of_calcium_ion_transport	Intracellular_Signal_Transduction
	98	10982	MAPRE2	47	47	67	48	65	43	20	68
	99	8775	NAPA	22	8	21	15	15	6	51	6		vesicle-mediated_transport&exocytosis&vesicle_localization&synaptic_vesicle_localization&synaptic_vesicle_transport&regulation_of_exocytosis&synaptic_vesicle_exocytosis&regulation_of_synaptic_vesicle_transport&post-Golgi_vesicle-mediated_transport&Golgi_vesicle_transport&regulation_of_synaptic_vesicle_exocytosi...&synaptic_vesicle_priming&regulation_of_synaptic_vesicle_priming&intra-Golgi_vesicle…	vesicle-mediated_transport&exocytosis&vesicle_localization&synaptic_vesicle_localization&synaptic_vesicle_transport&regulation_of_exocytosis&synaptic_vesicle_exocytosis&regulation_of_synaptic_vesicle_transport&post-Golgi_vesicle-mediated_transport&Golgi_vesicle_transport&regulation_of_synaptic_vesicle_exocytosi...&synaptic_vesicle_priming&regulation_of_synaptic_vesicle_priming	Exocytosis
	100	23321	TRIM2	43	72	37	59	52	45	19	41
	101	4841	NONO	88	34	75	41	68	83	89	70	SCH
	102	5631	PRPS1	57	30	74	34	73	70	40	35
	103	2752	GLUL	75	1	58	56	13	70	87	71	SCH&Epi&AD
	104	2670	GFAP	80	29	67	37	70	1	21	72	SCH&FTD&Epi&AD&PD&BI	cytoskeleton_organization	cytoskeleton_organization
	105	5701	PSMC2	34	61	17	54	34	53	4	20
	106	216	ALDH1A1	6	13	11	7	7	4	67	17	SCH&PD&BI
	107	163	AP2B1	22	8	21	3	15	6	82	4	FTD	vesicle-mediated_transport&endocytosis&clathrin-mediated_endocytosis&receptor-mediated_endocytosis&vesicle_organization&vesicle_coating	vesicle-mediated_transport&endocytosis&clathrin-mediated_endocytosis&receptor-mediated_endocytosis&vesicle_organization&vesicle_coating	Endocytosis
	108	1741	DLG3	19	9	52	10	53	48	25	49	SCH&ID			Protein_cluster
	109	576	ADGRB2	19	9	48	10	54	48	25	49
	110	1499	CTNNB1	52	35	36	40	43	66	36	44	SCH&FTD&AD&AUT&ASD&ID&BI&HTN	vesicle-mediated_transport&cytoskeleton_organization&vesicle_localization&synaptic_vesicle_localization&synaptic_vesicle_transport&calcium_ion_transport&regulation_of_calcium_ion_transport&cell_adhesion&single_organism_cell_adhesion&microtubule_cytoskeleton_organization&single_organismal_cell-cell_adhesion&cell-cell_adhesion&regulation_of_cell_adhesion	vesicle-mediated_transport&cytoskeleton_organization&vesicle_localization&synaptic_vesicle_localization&synaptic_vesicle_transport&calcium_ion_transport&regulation_of_calcium_ion_transport&cell_adhesion&microtubule_cytoskeleton_organization&single_organismal_cell-cell_adhesion&cell-cell_adhesion&regulation_of_cell_adhesion	Intracellular_Signal_Transduction
	111	22866	CNKSR2	43	51	49	45	53	49	11	43	SCH&ID			Protein_cluster
	112	4691	NCL	2	74	2	79	2	79	2	73	PD	vesicle-mediated_transport&endocytosis	vesicle-mediated_transport&endocytosis
	113	1742	DLG4	19	9	52	10	53	48	25	49	SCH&AD&PD	vesicle-mediated_transport&endocytosis&receptor-mediated_endocytosis&regulation_of_endocytosis&vesicle_organization&synaptic_vesicle_maturation&negative_regulation_of_endocytosis	vesicle-mediated_transport&endocytosis&receptor-mediated_endocytosis&regulation_of_endocytosis&vesicle_organization&synaptic_vesicle_maturation&negative_regulation_of_endocytosis	Protein_cluster
	114	5058	PAK1	57	52	48	67	54	72	40	39	SCH&AD	vesicle-mediated_transport&cytoskeleton_organization&exocytosis&endocytosis&actin_cytoskeleton_organization&positive_regulation_of_cytoskeleton_orga...&cell_adhesion&actin_cytoskeleton_reorganization&single_organism_cell_adhesion&single_organismal_cell-cell_adhesion&cell-cell_adhesion&regulation_of_cell_adhesion&positive_regulation_of_cell_adhesion	vesicle-mediated_transport&cytoskeleton_organization&exocytosis&endocytosis&actin_cytoskeleton_organization&positive_regulation_of_cytoskeleton_orga...&cell_adhesion&actin_cytoskeleton_reorganization&single_organismal_cell-cell_adhesion&cell-cell_adhesion&regulation_of_cell_adhesion&positive_regulation_of_cell_adhesion
	115	5576	PRKAR2A	51	51	49	68	53	44	26	49				Intracellular_Signal_Transduction
	116	5413	SEPT5	37	7	3	8	9	12	60	16		vesicle-mediated_transport&exocytosis&vesicle_localization&synaptic_vesicle_localization&synaptic_vesicle_transport&regulation_of_exocytosis&synaptic_vesicle_exocytosis&regulation_of_synaptic_vesicle_transport&regulation_of_synaptic_vesicle_exocytosi...&vesicle_targeting	vesicle-mediated_transport&exocytosis&vesicle_localization&synaptic_vesicle_localization&synaptic_vesicle_transport&regulation_of_exocytosis&synaptic_vesicle_exocytosis&regulation_of_synaptic_vesicle_transport&regulation_of_synaptic_vesicle_exocytosi...&vesicle_targeting
	117	6622	SNCA	54	59	76	71	76	61	27	62	SCH&AD&PD	vesicle-mediated_transport&mitochondrial_ATP_synthesis_coupled_elec...&mitochondrial_electron_transport,_NADH_t...&cytoskeleton_organization&exocytosis&endocytosis&vesicle_localization&synaptic_vesicle_localization&synaptic_vesicle_transport&mitochondrial_membrane_organization&regulation_of_exocytosis&receptor-mediated_endocytosis&synaptic_vesicle_endocytosis&synaptic_vesicle_recycling&calcium_io…	vesicle-mediated_transport&mitochondrial_ATP_synthesis_coupled_elec...&mitochondrial_electron_transport,_NADH_t...&cytoskeleton_organization&exocytosis&endocytosis&vesicle_localization&synaptic_vesicle_localization&synaptic_vesicle_transport&mitochondrial_membrane_organization&regulation_of_exocytosis&receptor-mediated_endocytosis&synaptic_vesicle_endocytosis&synaptic_vesicle_recycling&calcium_io…	Unknown
	118	6513	SLC2A1	76	44	71	44	63	57	6	65	SCH&Epi&AD			Cell_metabolism
	119	4905	NSF	12	9	21	15	53	48	51	6	PD	vesicle-mediated_transport&exocytosis&regulation_of_exocytosis&post-Golgi_vesicle-mediated_transport&Golgi_vesicle_transport&vesicle_docking&intra-Golgi_vesicle-mediated_transport	vesicle-mediated_transport&exocytosis&regulation_of_exocytosis&post-Golgi_vesicle-mediated_transport&Golgi_vesicle_transport&vesicle_docking	Exocytosis
	120	2550	GABBR1	19	9	21	15	53	48	51	6	SCH&Epi&AD&AUT&ASD			LGIC_signaling
	121	5578	PRKCA	52	51	49	67	53	44	24	49	SCH&HD&HTN	cell_adhesion&single_organism_cell_adhesion&single_organismal_cell-cell_adhesion&cell-cell_adhesion&regulation_of_cell_adhesion&positive_regulation_of_cell_adhesion	cell_adhesion&single_organismal_cell-cell_adhesion&cell-cell_adhesion&regulation_of_cell_adhesion&positive_regulation_of_cell_adhesion	Intracellular_Signal_Transduction
	122	2902	GRIN1	19	9	52	10	53	48	25	49	SCH&Epi&AD&ID&BI	calcium_ion_transport	calcium_ion_transport	LGIC_signaling
	123	5160	PDHA1	31	4	24	17	18	35	74	26	HTN
	124	4831	NME2	6	13	11	7	7	4	67	17	AD	cell_adhesion	cell_adhesion&response_to_mitochondrial_depolarisation	Cell_metabolism
	125	6301	SARS	59	68	37	45	41	45	11	45	HTN
	126	1974	EIF4A2	105	74	2	79	2	79	2	73	SCH&FTD
	127	2035	EPB41	43	71	77	62	75	62	31	66		cytoskeleton_organization&actin_cytoskeleton_organization&cortical_cytoskeleton_organization&cortical_actin_cytoskeleton_organization	cytoskeleton_organization&actin_cytoskeleton_organization&cortical_cytoskeleton_organization&cortical_actin_cytoskeleton_organization
	128	2778	GNAS	35	23	13	14	5	7	61	8	SCH&AD&HTN	cell_adhesion&single_organism_cell_adhesion&single_organismal_cell-cell_adhesion&cell-cell_adhesion	cell_adhesion&single_organismal_cell-cell_adhesion&cell-cell_adhesion	G-protein_relay
	129	815	CAMK2A	19	9	52	10	53	48	25	49	SCH&FTD&AD	mitochondrial_membrane_organization&mitochondrial_transport&calcium_ion_transport&regulation_of_calcium_ion_transport	mitochondrial_membrane_organization&mitochondrial_transport&calcium_ion_transport&regulation_of_calcium_ion_transport&regulation_of_mitochondrial_membrane_per...&regulation_of_mitochondrial_membrane_per...	Intracellular_Signal_Transduction
	130	47	ACLY	92	28	46	1	43	93	45	1
	131	2806	GOT2	43	60	64	25	68	68	37	71
	132	23043	TNIK	43	58	37	45	41	45	11	66	SCH	cytoskeleton_organization&actin_cytoskeleton_organization&actin_cytoskeleton_reorganization	cytoskeleton_organization&actin_cytoskeleton_organization&actin_cytoskeleton_reorganization
	133	6122	RPL3	108	74	2	79	2	87	2	73
	134	1917	EEF1A2	104	75	78	85	81	79	2	73	Epi&AD&ID			RPSFB
	135	11331	PHB2	30	11	25	22	27	18	80	27
	136	10552	ARPC1A	35	6	19	14	33	7	61	8		vesicle-mediated_transport&cytoskeleton_organization&endocytosis&actin_cytoskeleton_organization&positive_regulation_of_cytoskeleton_orga...	vesicle-mediated_transport&cytoskeleton_organization&endocytosis&actin_cytoskeleton_organization&positive_regulation_of_cytoskeleton_orga...	Structural_plasticity
	137	2932	GSK3B	52	51	41	63	43	61	44	43	SCH&Epi&AD&PD&HD&BI	mitochondrial_membrane_organization&mitochondrial_transport&cell_adhesion&regulation_of_cell_adhesion&positive_regulation_of_cell_adhesion	mitochondrial_membrane_organization&mitochondrial_transport&regulation_of_mitochondrial_membrane_per...&regulation_of_mitochondrial_membrane_per...&positive_regulation_of_mitochondrial_mem...&cell_adhesion&regulation_of_cell_adhesion&positive_regulation_of_cell_adhesion	Intracellular_Signal_Transduction
	138	22933	SIRT2	80	28	37	37	43	45	45	1	AD&PD&HD	cytoskeleton_organization&positive_regulation_of_cytoskeleton_orga...&microtubule_cytoskeleton_organization	cytoskeleton_organization&positive_regulation_of_cytoskeleton_orga...&microtubule_cytoskeleton_organization	Intracellular_Signal_Transduction
	139	1650	DDOST	30	11	25	22	27	18	80	27	PD	cell_adhesion&single_organism_cell_adhesion&single_organismal_cell-cell_adhesion&cell-cell_adhesion	cell_adhesion&single_organismal_cell-cell_adhesion&cell-cell_adhesion
	140	7416	VDAC1	30	11	25	22	27	18	80	27	AD&PD	mitochondrial_transport&calcium_ion_transport	mitochondrial_transport&calcium_ion_transport	Excitability
	141	6624	FSCN1	67	58	11	43	41	75	11	17		cytoskeleton_organization&actin_cytoskeleton_organization	cytoskeleton_organization&actin_cytoskeleton_organization	Structural_plasticity
	142	10097	ACTR2	35	6	19	14	33	7	61	8		vesicle-mediated_transport&cytoskeleton_organization&endocytosis&actin_cytoskeleton_organization&positive_regulation_of_cytoskeleton_orga...&cytoskeleton-dependent_cytokinesis	vesicle-mediated_transport&cytoskeleton_organization&endocytosis&actin_cytoskeleton_organization&positive_regulation_of_cytoskeleton_orga...&cytoskeleton-dependent_cytokinesis	Structural_plasticity
	143	873	CBR1	43	71	40	26	38	47	11	66	SCH&FTD
	144	10093	ARPC4	35	6	19	14	33	7	61	8		vesicle-mediated_transport&cytoskeleton_organization&endocytosis&actin_cytoskeleton_organization&positive_regulation_of_cytoskeleton_orga...	vesicle-mediated_transport&cytoskeleton_organization&endocytosis&actin_cytoskeleton_organization&positive_regulation_of_cytoskeleton_orga...	Structural_plasticity
	145	10857	PGRMC1	23	39	80	38	82	80	94	77				Intracellular_Signal_Transduction
	146	10094	ARPC3	35	6	19	14	33	7	61	8		vesicle-mediated_transport&cytoskeleton_organization&endocytosis&actin_cytoskeleton_organization&positive_regulation_of_cytoskeleton_orga...	vesicle-mediated_transport&cytoskeleton_organization&endocytosis&actin_cytoskeleton_organization&positive_regulation_of_cytoskeleton_orga...	Structural_plasticity
	147	7384	UQCRC1	28	12	24	21	20	31	74	26	SCH	mitochondrial_ATP_synthesis_coupled_elec...	mitochondrial_ATP_synthesis_coupled_elec...
	148	164	AP1G1	22	8	21	15	15	22	82	4		vesicle-mediated_transport&exocytosis&regulation_of_exocytosis&post-Golgi_vesicle-mediated_transport&Golgi_vesicle_transport&vesicle_organization&positive_regulation_of_exocytosis	vesicle-mediated_transport&exocytosis&regulation_of_exocytosis&post-Golgi_vesicle-mediated_transport&Golgi_vesicle_transport&vesicle_organization&positive_regulation_of_exocytosis
	149	81	ACTN4	15	6	19	14	33	7	61	8		vesicle-mediated_transport&cytoskeleton_organization&exocytosis&endocytosis&vesicle_localization&actin_cytoskeleton_organization&regulation_of_endocytosis&cell_adhesion&single_organism_cell_adhesion&positive_regulation_of_endocytosis&regulation_of_cell_adhesion&negative_regulation_of_cell_adhesion	vesicle-mediated_transport&cytoskeleton_organization&exocytosis&endocytosis&vesicle_localization&actin_cytoskeleton_organization&regulation_of_endocytosis&cell_adhesion&positive_regulation_of_endocytosis&regulation_of_cell_adhesion&negative_regulation_of_cell_adhesion
	150	23770	FKBP8	28	12	24	21	20	31	74	26
	151	11315	PARK7	98	13	11	7	7	4	67	17	PD&HD&HTN	mitochondrial_ATP_synthesis_coupled_elec...&mitochondrial_electron_transport,_NADH_t...	mitochondrial_ATP_synthesis_coupled_elec...&mitochondrial_electron_transport,_NADH_t...
	152	9131	AIFM1	11	67	40	38	40	47	11	42	AD
	153	1509	CTSD	20	59	9	44	4	60	6	24	Epi&AD&AUT&ASD&HTN
	154	2319	FLOT2	30	11	25	22	27	32	80	24		cell_adhesion&single_organism_cell_adhesion&single_organismal_cell-cell_adhesion&cell-cell_adhesion&regulation_of_cell_adhesion&positive_regulation_of_cell_adhesion	cell_adhesion&single_organismal_cell-cell_adhesion&cell-cell_adhesion&regulation_of_cell_adhesion&positive_regulation_of_cell_adhesion	Unknown
	155	5034	P4HB	75	44	61	44	63	60	6	65				RPSFB
	156	2923	PDIA3	76	44	71	44	63	57	6	65	AD			RPSFB
	157	7415	VCP	94	62	62	32	62	54	3	58	FTD&AD	vesicle-mediated_transport&Golgi_vesicle_transport&ER_to_Golgi_vesicle-mediated_transport	vesicle-mediated_transport&Golgi_vesicle_transport&ER_to_Golgi_vesicle-mediated_transport	RPSFB
	158	821	CANX	23	63	30	55	32	59	8	24		vesicle-mediated_transport&endocytosis&vesicle_localization&synaptic_vesicle_localization&synaptic_vesicle_transport&clathrin-mediated_endocytosis&receptor-mediated_endocytosis&synaptic_vesicle_endocytosis&synaptic_vesicle_recycling	vesicle-mediated_transport&endocytosis&vesicle_localization&synaptic_vesicle_localization&synaptic_vesicle_transport&clathrin-mediated_endocytosis&receptor-mediated_endocytosis&synaptic_vesicle_endocytosis&synaptic_vesicle_recycling	RPSFB
	159	5708	PSMD2	1	61	59	54	61	53	4	59	PD
	160	1213	CLTC	86	11	31	3	27	18	82	31		vesicle-mediated_transport&endocytosis&receptor-mediated_endocytosis&post-Golgi_vesicle-mediated_transport&Golgi_vesicle_transport	vesicle-mediated_transport&endocytosis&receptor-mediated_endocytosis&post-Golgi_vesicle-mediated_transport&Golgi_vesicle_transport	Endocytosis
	161	1173	AP2M1	80	27	57	37	70	64	36	72	SCH	vesicle-mediated_transport&endocytosis&clathrin-mediated_endocytosis&receptor-mediated_endocytosis	vesicle-mediated_transport&endocytosis&clathrin-mediated_endocytosis&receptor-mediated_endocytosis	Endocytosis
	162	5520	PPP2R2A	34	5	17	13	34	5	48	20
	163	3295	HSD17B4	108	84	2	79	2	79	2	73				Cell_metabolism
	164	10397	NDRG1	108	84	2	79	2	79	2	73	SCH&BI
	165	2194	FASN	42	25	75	30	70	65	33	33	AUT&ASD			Cell_metabolism
	166	5315	PKM	68	35	36	40	44	42	35	40
	167	6185	RPN2	23	63	30	55	27	59	8	24
	168	1938	EEF2	108	74	2	79	2	79	2	73	AD			RPSFB
	169	6188	RPS3	108	74	2	79	2	79	2	73
	170	3192	HNRNPU	108	74	2	83	2	79	2	73	SCH&ID
	171	1653	DDX1	105	84	82	41	83	83	89	76
	172	1655	DDX5	105	73	2	79	2	79	89	73
	173	5518	PPP2R1A	78	63	60	55	79	59	8	57	ID	cytoskeleton_organization&cell_adhesion&microtubule_cytoskeleton_organization&regulation_of_cell_adhesion	cytoskeleton_organization&cell_adhesion&microtubule_cytoskeleton_organization&regulation_of_cell_adhesion	Intracellular_Signal_Transduction
	174	2017	CTTN	35	6	19	14	33	7	61	8		vesicle-mediated_transport&cytoskeleton_organization&endocytosis&actin_cytoskeleton_organization&receptor-mediated_endocytosis&positive_regulation_of_cytoskeleton_orga...&cell_adhesion&actin_cytoskeleton_reorganization	vesicle-mediated_transport&cytoskeleton_organization&endocytosis&actin_cytoskeleton_organization&receptor-mediated_endocytosis&positive_regulation_of_cytoskeleton_orga...&cell_adhesion&actin_cytoskeleton_reorganization	CAT_signaling
	175	5594	MAPK1	52	52	52	67	53	48	44	49	AD&HTN	vesicle-mediated_transport&cytoskeleton_organization&endocytosis&receptor-mediated_endocytosis	vesicle-mediated_transport&cytoskeleton_organization&endocytosis&receptor-mediated_endocytosis	Intracellular_Signal_Transduction
	176	7251	TSG101	59	68	37	45	60	45	11	45		vesicle-mediated_transport&exocytosis&endocytosis&regulation_of_exocytosis&regulation_of_endocytosis&vesicle_organization&positive_regulation_of_exocytosis&positive_regulation_of_endocytosis	vesicle-mediated_transport&exocytosis&endocytosis&regulation_of_exocytosis&regulation_of_endocytosis&vesicle_organization&positive_regulation_of_exocytosis&positive_regulation_of_endocytosis
	177	1737	DLAT	31	4	24	17	18	35	74	26
	178	2934	GSN	35	6	19	14	33	7	61	8	SCH&Epi&AD&BI&HTN	vesicle-mediated_transport&cytoskeleton_organization&endocytosis&actin_cytoskeleton_organization&positive_regulation_of_cytoskeleton_orga...&negative_regulation_of_cytoskeleton_orga...&cell_adhesion&actin_cytoskeleton_reorganization&single_organism_cell_adhesion&single_organismal_cell-cell_adhesion&cell-cell_adhesion&regulation_of_cell_adhesion	vesicle-mediated_transport&cytoskeleton_organization&endocytosis&actin_cytoskeleton_organization&positive_regulation_of_cytoskeleton_orga...&negative_regulation_of_cytoskeleton_orga...&cell_adhesion&actin_cytoskeleton_reorganization&single_organismal_cell-cell_adhesion&cell-cell_adhesion&regulation_of_cell_adhesion
	179	817	CAMK2D	106	55	49	60	53	72	43	36		calcium_ion_transport&regulation_of_calcium_ion_transport&calcium_ion_transport_into_cytosol&cytosolic_calcium_ion_transport	calcium_ion_transport&regulation_of_calcium_ion_transport&calcium_ion_transport_into_cytosol&cytosolic_calcium_ion_transport	Intracellular_Signal_Transduction
	180	1660	DHX9	105	73	2	79	2	79	89	73
	181	156	ADRBK1	19	23	53	14	53	7	33	51	SCH&AD	vesicle-mediated_transport&endocytosis&receptor-mediated_endocytosis	vesicle-mediated_transport&endocytosis&receptor-mediated_endocytosis
	182	3181	HNRNPA2B1	89	34	82	41	83	83	89	76	SCH&FTD&AD
	183	399687	MYO18A	35	6	19	14	33	7	61	8		vesicle-mediated_transport&cytoskeleton_organization&actin_cytoskeleton_organization&Golgi_vesicle_transport&vesicle_organization	vesicle-mediated_transport&cytoskeleton_organization&actin_cytoskeleton_organization&Golgi_vesicle_transport&vesicle_organization
	184	287	ANK2	35	57	19	46	41	46	11	8	SCH	calcium_ion_transport&regulation_of_calcium_ion_transport&calcium_ion_transport_into_cytosol&cytosolic_calcium_ion_transport	calcium_ion_transport&regulation_of_calcium_ion_transport&calcium_ion_transport_into_cytosol&cytosolic_calcium_ion_transport	Structural_plasticity
	185	3800	KIF5C	57	45	48	67	54	70	40	38	SCH&AD&AUT&ASD&ID&BI			Structural_plasticity
	186	6184	RPN1	30	11	25	22	27	18	80	27
	187	6786	STIM1	76	13	35	8	63	57	6	65	Epi	calcium_ion_transport&regulation_of_calcium_ion_transport	calcium_ion_transport&regulation_of_calcium_ion_transport
	188	2023	ENO1	6	13	11	7	7	4	67	17	SCH&AD&AUT&ASD&PD&BI			Cell_metabolism
	189	3182	HNRNPAB	89	34	82	41	83	83	89	76
	190	6224	RPS20	108	74	2	79	2	79	2	73
	191	1739	DLG1	19	9	52	10	53	48	25	49	SCH&PD	cytoskeleton_organization&actin_cytoskeleton_organization&positive_regulation_of_cytoskeleton_orga...&cell_adhesion&cortical_cytoskeleton_organization&cortical_actin_cytoskeleton_organization&single_organism_cell_adhesion&microtubule_cytoskeleton_organization&single_organismal_cell-cell_adhesion&cell-cell_adhesion&regulation_of_cell_adhesion&negative_regulation_of_cell_adhesion	cytoskeleton_organization&actin_cytoskeleton_organization&positive_regulation_of_cytoskeleton_orga...&cell_adhesion&cortical_cytoskeleton_organization&cortical_actin_cytoskeleton_organization&microtubule_cytoskeleton_organization&single_organismal_cell-cell_adhesion&cell-cell_adhesion&regulation_of_cell_adhesion&negative_regulation_of_cell_adhesion	Protein_cluster
	192	8027	STAM	48	52	48	10	56	74	5	61		vesicle-mediated_transport&exocytosis&regulation_of_exocytosis&vesicle_organization&positive_regulation_of_exocytosis	vesicle-mediated_transport&exocytosis&regulation_of_exocytosis&vesicle_organization&positive_regulation_of_exocytosis
	193	7915	ALDH5A1	6	13	11	7	7	4	67	17	ID
	194	6648	SOD2	6	13	11	7	7	4	67	17	SCH&Epi&AD&HTN
	195	388	RHOB	55	52	48	70	54	72	93	51	Epi&HTN	cell_adhesion	cell_adhesion	Intracellular_Signal_Transduction
	196	6389	SDHA	28	12	24	21	23	31	74	26	FTD
	197	4720	NDUFS2	28	12	24	21	20	31	74	26		mitochondrial_ATP_synthesis_coupled_elec...&mitochondrial_electron_transport,_NADH_t...	mitochondrial_ATP_synthesis_coupled_elec...&mitochondrial_electron_transport,_NADH_t...
	198	1345	COX6C	30	11	22	22	27	32	80	26
	199	4131	MAP1B	48	59	47	46	42	76	16	61		cytoskeleton_organization&microtubule_cytoskeleton_organization	cytoskeleton_organization&microtubule_cytoskeleton_organization	Structural_plasticity
	200	5245	PHB	30	11	25	22	27	18	80	27	SCH			Intracellular_Signal_Transduction
	201	1000	CDH2	52	35	79	40	53	87	95	75	AD&BI	vesicle_localization&synaptic_vesicle_localization&cell_adhesion&synaptic_vesicle_clustering&single_organism_cell_adhesion&single_organismal_cell-cell_adhesion&cell-cell_adhesion	vesicle_localization&synaptic_vesicle_localization&cell_adhesion&synaptic_vesicle_clustering&single_organismal_cell-cell_adhesion&cell-cell_adhesion	CAT_signaling
	202	5573	PRKAR1A	36	18	13	14	5	7	62	10		cytoskeleton_organization&actin_cytoskeleton_organization&cell_adhesion&single_organism_cell_adhesion&single_organismal_cell-cell_adhesion&cell-cell_adhesion&regulation_of_cell_adhesion&negative_regulation_of_cell_adhesion	cytoskeleton_organization&actin_cytoskeleton_organization&cell_adhesion&single_organismal_cell-cell_adhesion&cell-cell_adhesion&regulation_of_cell_adhesion&negative_regulation_of_cell_adhesion	Intracellular_Signal_Transduction
	203	6711	SPTBN1	35	6	19	14	33	7	61	8		vesicle-mediated_transport&cytoskeleton_organization&actin_cytoskeleton_organization&post-Golgi_vesicle-mediated_transport&Golgi_vesicle_transport&negative_regulation_of_cytoskeleton_orga...&cytoskeleton-dependent_cytokinesis	vesicle-mediated_transport&cytoskeleton_organization&actin_cytoskeleton_organization&post-Golgi_vesicle-mediated_transport&Golgi_vesicle_transport&negative_regulation_of_cytoskeleton_orga...&cytoskeleton-dependent_cytokinesis	Structural_plasticity
	204	3837	KPNB1	60	55	1	39	45	65	43	36		cytoskeleton_organization&microtubule_cytoskeleton_organization	cytoskeleton_organization&microtubule_cytoskeleton_organization	Structural_plasticity
	205	3843	IPO5	60	55	1	39	45	91	43	36	SCH
	206	5901	RAN	60	55	1	39	45	65	43	36	FTD&AD	cytoskeleton_organization&microtubule_cytoskeleton_organization	cytoskeleton_organization&microtubule_cytoskeleton_organization
	207	2011	MARK2	57	52	48	67	54	70	40	38		cytoskeleton_organization	cytoskeleton_organization
	208	7531	YWHAE	57	30	74	34	73	70	40	35	SCH&BI	mitochondrial_membrane_organization&mitochondrial_transport	mitochondrial_membrane_organization&mitochondrial_transport&regulation_of_mitochondrial_membrane_per...&regulation_of_mitochondrial_membrane_per...&positive_regulation_of_mitochondrial_mem...	Intracellular_Signal_Transduction
	209	6531	SLC6A3	54	59	76	71	76	61	27	62	SCH&AD&AUT&ASD&PD&ID&HD&BI			Neurotransmitter_metabolism
	210	3030	HADHA	23	3	30	20	3	30	80	24	HTN
	211	348	APOE	73	47	67	48	65	1	12	66	SCH&FTD&Epi&AD&AUT&ASD&PD&BI&HTN	vesicle-mediated_transport&cytoskeleton_organization&endocytosis&receptor-mediated_endocytosis	vesicle-mediated_transport&cytoskeleton_organization&endocytosis&receptor-mediated_endocytosis	Cell_metabolism
	212	4702	NDUFA8	28	12	24	21	20	31	74	26		mitochondrial_ATP_synthesis_coupled_elec...&mitochondrial_electron_transport,_NADH_t...	mitochondrial_ATP_synthesis_coupled_elec...&mitochondrial_electron_transport,_NADH_t...
	213	6857	SYT1	22	8	21	15	15	6	51	6	FTD&Epi	vesicle-mediated_transport&exocytosis&endocytosis&vesicle_localization&synaptic_vesicle_localization&synaptic_vesicle_transport&regulation_of_exocytosis&synaptic_vesicle_exocytosis&synaptic_vesicle_endocytosis&synaptic_vesicle_recycling&calcium_ion-dependent_exocytosis&calcium_ion-dependent_exocytosis_of_neur...	vesicle-mediated_transport&exocytosis&endocytosis&vesicle_localization&synaptic_vesicle_localization&synaptic_vesicle_transport&regulation_of_exocytosis&synaptic_vesicle_exocytosis&synaptic_vesicle_endocytosis&synaptic_vesicle_recycling&calcium_ion-dependent_exocytosis	Exocytosis
	214	7082	TJP1	54	43	43	29	39	56	10	62	SCH
	215	6647	SOD1	6	13	11	7	7	4	67	17	SCH&Epi&AD&PD&HD&HTN	vesicle-mediated_transport&cytoskeleton_organization&exocytosis&cell_adhesion&neurofilament_cytoskeleton_organization&single_organism_cell_adhesion&single_organismal_cell-cell_adhesion&cell-cell_adhesion&regulation_of_cell_adhesion	vesicle-mediated_transport&cytoskeleton_organization&exocytosis&cell_adhesion&single_organismal_cell-cell_adhesion&cell-cell_adhesion&regulation_of_cell_adhesion
	216	773	CACNA1A	15	23	13	15	5	15	62	10	Epi&ID	vesicle-mediated_transport&exocytosis&regulation_of_exocytosis&calcium_ion_transport&calcium_ion-dependent_exocytosis&calcium_ion-dependent_exocytosis_of_neur...	vesicle-mediated_transport&exocytosis&regulation_of_exocytosis&calcium_ion_transport&calcium_ion-dependent_exocytosis	Excitability
	217	226	ALDOA	6	13	11	7	7	4	67	17	SCH	vesicle-mediated_transport&cytoskeleton_organization&exocytosis&actin_cytoskeleton_organization	vesicle-mediated_transport&cytoskeleton_organization&exocytosis&actin_cytoskeleton_organization
	218	4035	LRP1	19	9	52	10	53	48	25	49	SCH&AD	vesicle-mediated_transport&cytoskeleton_organization&endocytosis&actin_cytoskeleton_organization&receptor-mediated_endocytosis	vesicle-mediated_transport&cytoskeleton_organization&endocytosis&actin_cytoskeleton_organization&receptor-mediated_endocytosis	Cell_metabolism
	219	4714	NDUFB8	28	12	24	21	20	31	74	26		mitochondrial_ATP_synthesis_coupled_elec...&mitochondrial_electron_transport,_NADH_t...	mitochondrial_ATP_synthesis_coupled_elec...&mitochondrial_electron_transport,_NADH_t...
	220	7407	VARS	92	38	46	1	37	76	35	34
	221	1808	DPYSL2	46	69	12	53	57	45	53	23	SCH&Epi&AD&HD&BI	vesicle-mediated_transport&cytoskeleton_organization&endocytosis&vesicle_localization&synaptic_vesicle_localization&synaptic_vesicle_transport	vesicle-mediated_transport&cytoskeleton_organization&endocytosis&vesicle_localization&synaptic_vesicle_localization&synaptic_vesicle_transport	Structural_plasticity
	222	4001	LMNB1	67	32	41	38	40	70	22	44	PD
	223	217	ALDH2	6	13	11	7	7	4	67	17	SCH&Epi&AD&BI&HTN
	224	162	AP1B1	22	8	21	3	15	22	82	4	FTD	vesicle-mediated_transport&post-Golgi_vesicle-mediated_transport&Golgi_vesicle_transport	vesicle-mediated_transport&post-Golgi_vesicle-mediated_transport&Golgi_vesicle_transport	Endocytosis
	225	408	ARRB1	104	30	78	34	81	78	33	33		vesicle-mediated_transport&cytoskeleton_organization&endocytosis&actin_cytoskeleton_organization&receptor-mediated_endocytosis&post-Golgi_vesicle-mediated_transport&Golgi_vesicle_transport&regulation_of_endocytosis&positive_regulation_of_endocytosis	vesicle-mediated_transport&cytoskeleton_organization&endocytosis&actin_cytoskeleton_organization&receptor-mediated_endocytosis&post-Golgi_vesicle-mediated_transport&Golgi_vesicle_transport&regulation_of_endocytosis&positive_regulation_of_endocytosis
	226	2783	GNB2	35	23	13	14	5	7	61	8	SCH			G-protein_relay
	227	7170	TPM3	15	6	19	14	33	18	72	8	SCH
	228	6124	RPL4	108	74	2	79	2	79	2	73				RPSFB
	229	7001	PRDX2	6	13	11	7	7	4	67	17	SCH&FTD&AD&PD	cell_adhesion&single_organism_cell_adhesion&single_organismal_cell-cell_adhesion&cell-cell_adhesion&regulation_of_cell_adhesion&negative_regulation_of_cell_adhesion	cell_adhesion&single_organismal_cell-cell_adhesion&cell-cell_adhesion&regulation_of_cell_adhesion&negative_regulation_of_cell_adhesion	Cell_metabolism
	230	37	ACADVL	61	77	37	74	39	51	23	1	HTN
	231	847	CAT	6	13	11	7	7	4	67	17	HTN
	232	1487	CTBP1	69	13	11	7	7	69	12	64				Protein_cluster
	233	1892	ECHS1	69	58	65	7	7	69	46	64
	234	3939	LDHA	6	13	11	7	7	4	67	17	FTD			Cell_metabolism
	235	3945	LDHB	6	13	11	7	7	4	67	17
	236	4000	LMNA	90	31	43	35	39	65	23	1	AD	cytoskeleton_organization&microtubule_cytoskeleton_organization	cytoskeleton_organization&microtubule_cytoskeleton_organization
	237	6128	RPL6	108	74	2	79	2	79	2	73	HTN			RPSFB
	238	9588	PRDX6	6	13	11	7	7	4	67	17	SCH&AD
	239	4713	NDUFB7	30	12	24	21	20	31	80	26	SCH&AUT&ASD&ID&BI	mitochondrial_ATP_synthesis_coupled_elec...&mitochondrial_electron_transport,_NADH_t...	mitochondrial_ATP_synthesis_coupled_elec...&mitochondrial_electron_transport,_NADH_t...
	240	10243	GPHN	64	54	37	49	39	65	23	1	SCH&Epi&AD&AUT&ASD
	241	10935	PRDX3	82	26	39	36	44	71	17	40	AD&PD
	242	10970	CKAP4	30	26	5	36	68	32	80	24
	243	1778	DYNC1H1	91	26	46	1	42	46	22	42	AD&AUT&ASD&ID	cytoskeleton_organization&microtubule_cytoskeleton_organization	cytoskeleton_organization&microtubule_cytoskeleton_organization	Intracellular_trafficking
	244	5536	PPP5C	69	60	64	25	69	68	37	71
	245	4045	LSAMP	39	48	14	48	11	52	57	14	SCH	cell_adhesion&single_organism_cell_adhesion&single_organismal_cell-cell_adhesion&cell-cell_adhesion	cell_adhesion&single_organismal_cell-cell_adhesion&cell-cell_adhesion	CAT_signaling
	246	257194	NEGR1	39	48	14	48	11	52	57	14	FTD	cell_adhesion&single_organism_cell_adhesion&single_organismal_cell-cell_adhesion&cell-cell_adhesion	cell_adhesion&single_organismal_cell-cell_adhesion&cell-cell_adhesion
	247	50863	NTM	39	48	14	48	11	52	57	14	SCH&BI	cell_adhesion&single_organism_cell_adhesion&single_organismal_cell-cell_adhesion&cell-cell_adhesion	cell_adhesion&single_organismal_cell-cell_adhesion&cell-cell_adhesion	CAT_signaling
	248	10059	DNM1L	56	13	55	31	37	4	33	43	AD&PD&HD&HTN	vesicle-mediated_transport&endocytosis&mitochondrial_fission	vesicle-mediated_transport&endocytosis&mitochondrial_fission	Endocytosis
	249	439	ASNA1	79	24	66	26	64	47	17	69
	250	5478	PPIA	6	13	11	7	7	4	1	17	SCH	vesicle-mediated_transport&exocytosis	vesicle-mediated_transport&exocytosis	RPSFB
	251	22908	SACM1L	44	51	49	64	53	44	74	49
	252	506	ATP5B	30	11	25	22	27	18	80	27	HTN	mitochondrial_transport&mitochondrial_transmembrane_transport&cell_adhesion&regulation_of_cell_adhesion&negative_regulation_of_cell_adhesion	mitochondrial_transport&cell_adhesion&regulation_of_cell_adhesion&negative_regulation_of_cell_adhesion
	253	310	ANXA7	65	69	62	53	62	58	12	58	SCH&Epi			Unknown
	254	6137	RPL13	108	74	2	79	2	79	2	73	SCH			RPSFB
	255	213	ALB	73	29	67	37	70	1	21	72	SCH&Epi&HD	vesicle-mediated_transport&exocytosis&endocytosis&receptor-mediated_endocytosis	vesicle-mediated_transport&exocytosis&endocytosis&receptor-mediated_endocytosis
	256	118	ADD1	35	6	19	14	33	46	61	8	HTN	cytoskeleton_organization&actin_cytoskeleton_organization&negative_regulation_of_cytoskeleton_orga...	cytoskeleton_organization&actin_cytoskeleton_organization&negative_regulation_of_cytoskeleton_orga...	Structural_plasticity
	257	1627	DBN1	35	6	19	14	33	7	61	8	AD	cytoskeleton_organization&actin_cytoskeleton_organization	cytoskeleton_organization&actin_cytoskeleton_organization	Structural_plasticity
	258	79137	FAM134A	30	11	25	22	27	18	80	27
	259	9218	VAPA	28	12	24	21	20	31	74	26	BI	vesicle-mediated_transport&Golgi_vesicle_transport&vesicle_organization&ER_to_Golgi_vesicle-mediated_transport	vesicle-mediated_transport&Golgi_vesicle_transport&vesicle_organization&ER_to_Golgi_vesicle-mediated_transport	Intracellular_trafficking
	260	989	SEPT7	37	7	3	8	9	12	60	16	SCH			Protein_cluster
	261	5837	PYGM	57	31	43	69	39	65	23	1	HTN
	262	4915	NTRK2	19	8	52	10	53	48	25	49	SCH&Epi&AD&AUT&ASD&PD&BI&HTN			Tyrosine_kinase_signaling
	263	10521	DDX17	105	73	82	73	83	83	89	76
	264	3188	HNRNPH2	89	34	82	41	83	83	89	76
	265	2744	GLS	23	21	52	22	27	18	70	50	FTD			Neurotransmitter_metabolism
	266	5529	PPP2R5E	79	48	67	55	79	59	20	57
	267	23011	RAB21	78	63	50	55	46	51	24	54		vesicle-mediated_transport&exocytosis&endocytosis&regulation_of_exocytosis&receptor-mediated_endocytosis&regulation_of_endocytosis&positive_regulation_of_endocytosis	vesicle-mediated_transport&exocytosis&endocytosis&regulation_of_exocytosis&receptor-mediated_endocytosis&regulation_of_endocytosis&positive_regulation_of_endocytosis	Intracellular_trafficking
	268	3313	HSPA9	93	60	64	25	69	68	37	71	SCH&AD&PD	mitochondrial_transport	mitochondrial_transport
	269	55605	KIF21A	34	5	17	13	34	5	48	20	SCH
	270	1654	DDX3X	108	74	2	79	2	79	2	73	ID
	271	5216	PFN1	64	25	74	31	74	65	33	38	FTD	vesicle-mediated_transport&cytoskeleton_organization&exocytosis&actin_cytoskeleton_organization&positive_regulation_of_cytoskeleton_orga...&negative_regulation_of_cytoskeleton_orga...	vesicle-mediated_transport&cytoskeleton_organization&exocytosis&actin_cytoskeleton_organization&positive_regulation_of_cytoskeleton_orga...&negative_regulation_of_cytoskeleton_orga...	Structural_plasticity
	272	8659	ALDH4A1	6	13	11	7	7	4	67	17
	273	617	BCS1L	28	12	24	21	19	39	74	26
	274	1327	COX4I1	30	11	25	22	27	18	80	27	AD	mitochondrial_ATP_synthesis_coupled_elec...	mitochondrial_ATP_synthesis_coupled_elec...
	275	3927	LASP1	84	36	45	37	37	77	32	34	SCH&BI			Structural_plasticity
	276	63893	UBE2O	108	74	2	79	83	79	89	73		vesicle-mediated_transport	vesicle-mediated_transport
	277	5479	PPIB	69	44	71	44	63	57	6	65				RPSFB
	278	610	HCN2	19	9	52	10	53	48	25	52	Epi
	279	1500	CTNND1	52	40	41	63	53	61	27	44	AUT&ASD	cell_adhesion&single_organism_cell_adhesion&single_organismal_cell-cell_adhesion&cell-cell_adhesion	cell_adhesion&single_organismal_cell-cell_adhesion&cell-cell_adhesion	Intracellular_Signal_Transduction
	280	9217	VAPB	28	12	29	21	16	31	74	26	SCH	vesicle-mediated_transport&Golgi_vesicle_transport&vesicle_organization&ER_to_Golgi_vesicle-mediated_transport	vesicle-mediated_transport&Golgi_vesicle_transport&vesicle_organization&ER_to_Golgi_vesicle-mediated_transport
	281	274	BIN1	22	8	21	3	15	6	82	4	AD	vesicle-mediated_transport&endocytosis&regulation_of_endocytosis	vesicle-mediated_transport&endocytosis&regulation_of_endocytosis
	282	9361	LONP1	47	47	47	62	75	46	12	66
	283	3178	HNRNPA1	105	34	82	41	83	83	89	76	FTD&AD
	284	10681	GNB5	34	5	17	13	34	5	48	20		calcium_ion_transport&regulation_of_calcium_ion_transport	calcium_ion_transport&regulation_of_calcium_ion_transport	G-protein_relay
	285	2781	GNAZ	56	48	67	48	65	53	4	68				G-protein_relay
	286	3306	HSPA2	93	60	64	25	69	68	37	71		calcium_ion_transport&regulation_of_calcium_ion_transport	calcium_ion_transport&regulation_of_calcium_ion_transport
	287	2782	GNB1	35	23	13	14	5	7	61	8	SCH			G-protein_relay
	288	288	ANK3	19	17	49	14	54	51	24	54	SCH&AD&AUT&ASD&ID&BI	vesicle-mediated_transport&cytoskeleton_organization&post-Golgi_vesicle-mediated_transport&Golgi_vesicle_transport&cytoskeleton-dependent_cytokinesis	vesicle-mediated_transport&cytoskeleton_organization&post-Golgi_vesicle-mediated_transport&Golgi_vesicle_transport&cytoskeleton-dependent_cytokinesis	Structural_plasticity
	289	10396	ATP8A1	40	23	13	12	5	15	58	12				Ion_balance/transport
	290	10399	GNB2L1	108	74	2	79	2	79	2	73	SCH&Epi&AD&BI	vesicle-mediated_transport&endocytosis&post-Golgi_vesicle-mediated_transport&Golgi_vesicle_transport&regulation_of_endocytosis&negative_regulation_of_endocytosis	vesicle-mediated_transport&endocytosis&post-Golgi_vesicle-mediated_transport&Golgi_vesicle_transport&regulation_of_endocytosis&negative_regulation_of_endocytosis
	291	2911	GRM1	19	22	49	10	53	50	26	49	SCH&Epi&AD&BI			GPCR_signaling
	292	54806	AHI1	80	27	64	37	69	68	45	63	SCH&AUT&ASD	vesicle-mediated_transport&endocytosis&vesicle_localization&receptor-mediated_endocytosis&regulation_of_endocytosis&positive_regulation_of_endocytosis&vesicle_targeting	vesicle-mediated_transport&endocytosis&vesicle_localization&receptor-mediated_endocytosis&regulation_of_endocytosis&positive_regulation_of_endocytosis&vesicle_targeting
	293	27044	SND1	108	74	2	79	2	79	2	73
	294	6643	SNX2	10	19	8	5	13	10	66	22		vesicle-mediated_transport&endocytosis&Golgi_vesicle_transport&vesicle_organization	vesicle-mediated_transport&endocytosis&Golgi_vesicle_transport&vesicle_organization
	295	3853	KRT6A	80	29	57	37	70	1	21	72			response_to_mitochondrial_depolarisation
	296	3849	KRT2	80	27	57	37	35	80	89	63
	297	539	ATP5O	30	11	25	22	27	18	80	27		mitochondrial_transport&mitochondrial_transmembrane_transport	mitochondrial_transport
	298	5687	PSMA6	1	61	59	54	61	53	4	59	HTN
	299	23236	PLCB1	71	13	13	14	5	7	61	9	SCH&Epi	vesicle-mediated_transport&exocytosis&regulation_of_exocytosis&calcium_ion-dependent_exocytosis&positive_regulation_of_exocytosis	vesicle-mediated_transport&exocytosis&regulation_of_exocytosis&calcium_ion-dependent_exocytosis&positive_regulation_of_exocytosis	Intracellular_Signal_Transduction
	300	25813	SAMM50	28	12	24	21	20	31	74	26	AD&HTN	mitochondrial_membrane_organization&mitochondrial_transport&mitochondrial_transmembrane_transport	mitochondrial_membrane_organization&mitochondrial_transport	RPSFB
	301	3860	KRT13	80	29	57	37	70	1	21	72		cytoskeleton_organization	cytoskeleton_organization
	302	23157	SEPT6	37	7	3	8	9	12	60	16				Protein_cluster
	303	10768	AHCYL1	68	58	65	7	7	69	5	67
	304	8615	USO1	22	51	31	3	29	3	26	31		vesicle-mediated_transport&Golgi_vesicle_transport&vesicle_docking&vesicle_organization&vesicle_fusion&ER_to_Golgi_vesicle-mediated_transport	vesicle-mediated_transport&Golgi_vesicle_transport&vesicle_docking&vesicle_organization&vesicle_fusion&ER_to_Golgi_vesicle-mediated_transport
	305	5860	QDPR	6	13	10	7	7	4	67	17	SCH			RPSFB
	306	5834	PYGB	1	28	44	1	44	42	4	1	SCH			Cell_metabolism
	307	528	ATP6V1C1	30	15	31	22	27	29	80	27	AD			Ion_balance/transport
	308	27316	RBMX	105	73	82	73	83	83	89	76	ID
	309	10486	CAP2	57	69	12	58	57	72	40	23		cytoskeleton_organization	cytoskeleton_organization	Intracellular_Signal_Transduction
	310	9782	MATR3	89	73	82	73	83	83	89	76
	311	2949	GSTM5	23	45	18	54	32	20	84	24				Cell_metabolism
	312	271	AMPD2	65	13	11	7	7	69	12	64
	313	8514	KCNAB2	59	13	55	10	53	4	25	43				Excitability
	314	10540	DCTN2	35	6	19	46	33	46	22	8		cytoskeleton_organization&vesicle_localization&microtubule_cytoskeleton_organization	cytoskeleton_organization&vesicle_localization&microtubule_cytoskeleton_organization	Intracellular_trafficking
	315	57142	RTN4	17	14	8	5	13	10	10	22	SCH&Epi&AD&BI			Unknown
	316	10152	ABI2	57	52	48	70	54	72	40	51		cytoskeleton_organization&actin_cytoskeleton_organization&positive_regulation_of_cytoskeleton_orga...	cytoskeleton_organization&actin_cytoskeleton_organization&positive_regulation_of_cytoskeleton_orga...	Structural_plasticity
	317	55964	SEPT3	37	7	3	8	9	12	60	16				Protein_cluster
	318	5864	RAB3A	18	9	15	9	10	11	68	13	AUT&ASD&ID	vesicle-mediated_transport&exocytosis&vesicle_localization&synaptic_vesicle_localization&synaptic_vesicle_transport&regulation_of_exocytosis&synaptic_vesicle_exocytosis&synaptic_vesicle_recycling&regulation_of_synaptic_vesicle_transport&regulation_of_synaptic_vesicle_exocytosi...&vesicle_docking&vesicle_docking_involved_in_exocytosis&vesicle_organization&synaptic_vesicle_maturation&positive_regul…	vesicle-mediated_transport&exocytosis&vesicle_localization&synaptic_vesicle_localization&synaptic_vesicle_transport&regulation_of_exocytosis&synaptic_vesicle_exocytosis&synaptic_vesicle_recycling&regulation_of_synaptic_vesicle_transport&regulation_of_synaptic_vesicle_exocytosi...&vesicle_docking&vesicle_docking_involved_in_exocytosis&vesicle_organization&synaptic_vesicle_maturation&positive_regul…	Intracellular_trafficking
	319	481	ATP1B1	30	12	24	21	20	30	74	26	HTN	calcium_ion_transport&regulation_of_calcium_ion_transport&cell_adhesion	calcium_ion_transport&regulation_of_calcium_ion_transport&cell_adhesion&response_to_mitochondrial_depolarisation	Ion_balance/transport
	320	29978	UBQLN2	53	61	53	54	46	52	5	44	FTD	vesicle-mediated_transport&endocytosis&clathrin-mediated_endocytosis&receptor-mediated_endocytosis&regulation_of_endocytosis&negative_regulation_of_endocytosis	vesicle-mediated_transport&endocytosis&clathrin-mediated_endocytosis&receptor-mediated_endocytosis&regulation_of_endocytosis&negative_regulation_of_endocytosis
	321	56904	SH3GLB2	54	34	75	41	68	68	30	70				Endocytosis
	322	5577	PRKAR2B	51	51	49	68	53	44	26	49				Intracellular_Signal_Transduction
	323	1020	CDK5	34	5	17	13	34	5	48	20	SCH&AD&HD	vesicle-mediated_transport&cytoskeleton_organization&exocytosis&endocytosis&vesicle_localization&actin_cytoskeleton_organization&synaptic_vesicle_localization&synaptic_vesicle_transport&regulation_of_exocytosis&synaptic_vesicle_exocytosis&synaptic_vesicle_endocytosis&synaptic_vesicle_recycling&regulation_of_synaptic_vesicle_transport&positive_regulation_of_cytoskeleton_orga...&cell_adhesion&corti…	vesicle-mediated_transport&cytoskeleton_organization&exocytosis&endocytosis&vesicle_localization&actin_cytoskeleton_organization&synaptic_vesicle_localization&synaptic_vesicle_transport&regulation_of_exocytosis&synaptic_vesicle_exocytosis&synaptic_vesicle_endocytosis&synaptic_vesicle_recycling&regulation_of_synaptic_vesicle_transport&positive_regulation_of_cytoskeleton_orga...&cell_adhesion&corti…
	324	1738	DLD	31	4	24	17	18	35	74	26	SCH	mitochondrial_ATP_synthesis_coupled_elec...&mitochondrial_electron_transport,_NADH_t...	mitochondrial_ATP_synthesis_coupled_elec...&mitochondrial_electron_transport,_NADH_t...
	325	9026	HIP1R	59	68	37	45	41	45	11	45	PD	vesicle-mediated_transport&endocytosis&clathrin-mediated_endocytosis&receptor-mediated_endocytosis	vesicle-mediated_transport&endocytosis&clathrin-mediated_endocytosis&receptor-mediated_endocytosis
	326	2572	GAD2	51	51	49	67	53	44	44	49	SCH&Epi&AD&PD&HD
	327	5447	POR	28	12	24	21	20	31	74	26				Cell_metabolism
	328	5660	PSAP	20	59	62	32	62	54	18	33		vesicle-mediated_transport&exocytosis	vesicle-mediated_transport&exocytosis
	329	5581	PRKCE	52	51	52	67	53	44	44	49	AD	vesicle-mediated_transport&cytoskeleton_organization&endocytosis&actin_cytoskeleton_organization&calcium_ion_transport&positive_regulation_of_cytoskeleton_orga...&regulation_of_calcium_ion_transport&cell_adhesion&calcium_ion_transport_into_cytosol&cytosolic_calcium_ion_transport&regulation_of_cell_adhesion&positive_regulation_of_cell_adhesion	vesicle-mediated_transport&cytoskeleton_organization&endocytosis&actin_cytoskeleton_organization&calcium_ion_transport&positive_regulation_of_cytoskeleton_orga...&regulation_of_calcium_ion_transport&cell_adhesion&calcium_ion_transport_into_cytosol&cytosolic_calcium_ion_transport&regulation_of_cell_adhesion&positive_regulation_of_cell_adhesion	Intracellular_Signal_Transduction
	330	5214	PFKP	1	35	44	40	44	42	35	40			response_to_mitochondrial_depolarisation	Cell_metabolism
	331	4646	MYO6	35	6	19	14	33	7	61	8	HTN	vesicle-mediated_transport&endocytosis	vesicle-mediated_transport&endocytosis
	332	8662	EIF3B	108	74	2	79	2	79	2	73	SCH&BI
	333	5091	PC	23	63	6	55	25	59	8	24
	334	55847	CISD1	30	11	25	22	27	18	80	27
	335	9368	SLC9A3R1	76	13	11	7	7	13	67	17	SCH	cytoskeleton_organization&actin_cytoskeleton_organization	cytoskeleton_organization&actin_cytoskeleton_organization	Ion_balance/transport
	336	9798	IST1	25	11	28	22	26	32	80	24			response_to_mitochondrial_depolarisation
	337	8936	WASF1	57	52	48	70	54	72	40	51	AD	cytoskeleton_organization&actin_cytoskeleton_organization&positive_regulation_of_cytoskeleton_orga...	cytoskeleton_organization&actin_cytoskeleton_organization&positive_regulation_of_cytoskeleton_orga...	Intracellular_Signal_Transduction
	338	7334	UBE2N	6	13	11	6	7	4	68	5	SCH			RPSFB
	339	4685	NCAM2	6	13	10	7	7	4	67	17		cell_adhesion&single_organism_cell_adhesion&single_organismal_cell-cell_adhesion&cell-cell_adhesion	cell_adhesion&single_organismal_cell-cell_adhesion&cell-cell_adhesion	CAT_signaling
	340	5095	PCCA	6	13	11	6	7	4	68	5
	341	3778	KCNMA1	65	13	11	7	7	58	12	64	Epi&HTN			Excitability
	342	57524	CASKIN1	19	9	52	10	53	48	25	49				Protein_cluster
	343	4628	MYH10	43	36	77	61	75	70	32	35		vesicle-mediated_transport&cytoskeleton_organization&exocytosis&actin_cytoskeleton_organization&cell_adhesion&cytoskeleton-dependent_cytokinesis	vesicle-mediated_transport&cytoskeleton_organization&exocytosis&actin_cytoskeleton_organization&cell_adhesion&cytoskeleton-dependent_cytokinesis	Structural_plasticity
	344	7204	TRIO	38	52	48	70	54	72	41	51
	345	9927	MFN2	94	70	62	32	62	54	3	58	HTN	mitochondrial_membrane_organization&mitochondrial_transport&mitochondrial_fusion	mitochondrial_membrane_organization&mitochondrial_transport&mitochondrial_fusion
	346	5052	PRDX1	6	13	11	7	7	75	67	17	SCH&AD			Cell_metabolism
	347	3035	HARS	59	49	37	45	41	45	38	34		mitochondrial_translation
	348	1727	CYB5R3	27	12	24	21	23	36	73	27	ID
	349	4627	MYH9	35	6	19	14	33	7	61	8	HTN	vesicle-mediated_transport&cytoskeleton_organization&endocytosis&actin_cytoskeleton_organization&cell_adhesion&actin_cytoskeleton_reorganization&single_organism_cell_adhesion&microtubule_cytoskeleton_organization&single_organismal_cell-cell_adhesion&cell-cell_adhesion	vesicle-mediated_transport&cytoskeleton_organization&endocytosis&actin_cytoskeleton_organization&cell_adhesion&actin_cytoskeleton_reorganization&microtubule_cytoskeleton_organization&single_organismal_cell-cell_adhesion&cell-cell_adhesion	Structural_plasticity
	350	80854	SETD7	36	18	13	14	5	7	62	10
	351	90550	MCU	23	12	24	24	20	31	80	24		mitochondrial_transport&mitochondrial_transmembrane_transport&calcium_ion_transport&mitochondrial_calcium_ion_homeostasis	mitochondrial_transport&calcium_ion_transport&mitochondrial_calcium_ion_homeostasis
	352	23705	CADM1	19	9	52	10	53	48	25	49	SCH&AD&AUT&ASD&BI	cell_adhesion&cell-cell_adhesion	cell_adhesion&cell-cell_adhesion	CAT_signaling
	353	3191	HNRNPL	105	34	82	41	83	83	89	76
	354	2043	EPHA4	97	48	52	70	54	48	4	51		cell_adhesion	cell_adhesion	Tyrosine_kinase_signaling
	355	5530	PPP3CA	50	62	51	68	1	54	4	46	SCH&FTD&AD	calcium_ion_transport&cell_adhesion&single_organism_cell_adhesion&single_organismal_cell-cell_adhesion&cell-cell_adhesion	calcium_ion_transport&cell_adhesion&single_organismal_cell-cell_adhesion&cell-cell_adhesion	Intracellular_Signal_Transduction
	356	2235	FECH	78	63	60	55	79	59	8	57
	357	2617	GARS	74	38	46	66	37	76	38	34
	358	64805	P2RY12	30	12	25	22	20	31	74	27		calcium_ion_transport&regulation_of_calcium_ion_transport&cell_adhesion&single_organism_cell_adhesion&single_organismal_cell-cell_adhesion&cell-cell_adhesion	calcium_ion_transport&regulation_of_calcium_ion_transport&cell_adhesion&single_organismal_cell-cell_adhesion&cell-cell_adhesion
	359	7533	YWHAH	57	52	48	67	54	70	40	38	SCH&Epi&PD&BI	mitochondrial_membrane_organization&mitochondrial_transport	mitochondrial_membrane_organization&mitochondrial_transport&regulation_of_mitochondrial_membrane_per...&regulation_of_mitochondrial_membrane_per...&positive_regulation_of_mitochondrial_mem...	Intracellular_Signal_Transduction
	360	56262	LRRC8A	32	12	24	21	23	38	78	26
	361	3418	IDH2	23	21	20	19	32	27	64	24
	362	8565	YARS	91	37	45	1	78	68	46	37
	363	6125	RPL5	108	74	2	79	2	79	2	73	SCH&BI
	364	6194	RPS6	108	74	2	79	2	79	2	73	AD	cell_adhesion&single_organism_cell_adhesion&single_organismal_cell-cell_adhesion&cell-cell_adhesion	cell_adhesion&single_organismal_cell-cell_adhesion&cell-cell_adhesion
	365	3708	ITPR1	19	22	49	10	53	50	26	49	AD	vesicle-mediated_transport&endocytosis&calcium_ion_transport&calcium_ion_transport_into_cytosol&cytosolic_calcium_ion_transport	vesicle-mediated_transport&endocytosis&calcium_ion_transport&calcium_ion_transport_into_cytosol&cytosolic_calcium_ion_transport
	366	1465	CSRP1	79	13	8	7	7	4	1	17	FTD	cell_adhesion&single_organism_cell_adhesion&single_organismal_cell-cell_adhesion&cell-cell_adhesion	cell_adhesion&single_organismal_cell-cell_adhesion&cell-cell_adhesion	Structural_plasticity
	367	5066	PAM	36	18	13	14	5	15	62	10
	368	6854	SYN2	57	30	74	71	73	70	27	35	SCH&Epi&AUT&ASD&BI			Exocytosis
	369	29993	PACSIN1	16	8	48	3	15	73	7	4		vesicle-mediated_transport&cytoskeleton_organization&endocytosis&vesicle_localization&synaptic_vesicle_localization&synaptic_vesicle_transport&synaptic_vesicle_endocytosis&synaptic_vesicle_recycling&regulation_of_endocytosis&negative_regulation_of_endocytosis	vesicle-mediated_transport&cytoskeleton_organization&endocytosis&vesicle_localization&synaptic_vesicle_localization&synaptic_vesicle_transport&synaptic_vesicle_endocytosis&synaptic_vesicle_recycling&regulation_of_endocytosis&negative_regulation_of_endocytosis	Protein_cluster
	370	23345	SYNE1	43	50	37	44	41	57	11	66	SCH&AUT&ASD&ID&BI	cytoskeleton_organization	cytoskeleton_organization
	371	23122	CLASP2	57	52	48	69	56	70	40	35	ID	vesicle-mediated_transport&cytoskeleton_organization&exocytosis&vesicle_localization&actin_cytoskeleton_organization&regulation_of_exocytosis&negative_regulation_of_cytoskeleton_orga...&cell_adhesion&positive_regulation_of_exocytosis&microtubule_cytoskeleton_organization&regulation_of_cell_adhesion&vesicle_targeting&negative_regulation_of_cell_adhesion	vesicle-mediated_transport&cytoskeleton_organization&exocytosis&vesicle_localization&actin_cytoskeleton_organization&regulation_of_exocytosis&negative_regulation_of_cytoskeleton_orga...&cell_adhesion&positive_regulation_of_exocytosis&microtubule_cytoskeleton_organization&regulation_of_cell_adhesion&vesicle_targeting&negative_regulation_of_cell_adhesion	Structural_plasticity
	372	5361	PLXNA1	76	44	71	44	71	57	6	65
	373	10211	FLOT1	30	11	25	22	27	32	80	24	AD	vesicle-mediated_transport&endocytosis&receptor-mediated_endocytosis&regulation_of_endocytosis&cell_adhesion&single_organism_cell_adhesion&single_organismal_cell-cell_adhesion&positive_regulation_of_endocytosis&cell-cell_adhesion&regulation_of_cell_adhesion&positive_regulation_of_cell_adhesion	vesicle-mediated_transport&endocytosis&receptor-mediated_endocytosis&regulation_of_endocytosis&cell_adhesion&single_organismal_cell-cell_adhesion&positive_regulation_of_endocytosis&cell-cell_adhesion&regulation_of_cell_adhesion&positive_regulation_of_cell_adhesion	Unknown
	374	1272	CNTN1	18	17	50	14	56	51	13	47	AD&PD&BI	cell_adhesion	cell_adhesion	CAT_signaling
	375	8927	BSN	18	9	15	4	10	11	55	13	SCH			Protein_cluster
	376	22999	RIMS1	18	9	15	4	10	11	55	13	SCH	vesicle-mediated_transport&exocytosis&vesicle_localization&synaptic_vesicle_localization&synaptic_vesicle_transport&synaptic_vesicle_exocytosis&calcium_ion-dependent_exocytosis&calcium_ion-dependent_exocytosis_of_neur...	vesicle-mediated_transport&exocytosis&vesicle_localization&synaptic_vesicle_localization&synaptic_vesicle_transport&synaptic_vesicle_exocytosis&calcium_ion-dependent_exocytosis	Exocytosis
	377	23025	UNC13A	18	9	15	4	10	11	55	13	FTD	vesicle-mediated_transport&exocytosis&vesicle_localization&synaptic_vesicle_localization&synaptic_vesicle_transport&synaptic_vesicle_exocytosis&vesicle_docking&vesicle_docking_involved_in_exocytosis&vesicle_organization&synaptic_vesicle_maturation&synaptic_vesicle_docking	vesicle-mediated_transport&exocytosis&vesicle_localization&synaptic_vesicle_localization&synaptic_vesicle_transport&synaptic_vesicle_exocytosis&vesicle_docking&vesicle_docking_involved_in_exocytosis&vesicle_organization&synaptic_vesicle_maturation&synaptic_vesicle_docking	Exocytosis
	378	26059	ERC2	18	9	15	4	10	11	55	13	SCH&BI			Protein_cluster
	379	5230	PGK1	69	34	75	41	68	68	30	70	SCH			Cell_metabolism
	380	8506	CNTNAP1	19	9	52	10	53	48	25	49	FTD	cytoskeleton_organization&cell_adhesion	cytoskeleton_organization&cell_adhesion	CAT_signaling
	381	9456	HOMER1	19	22	49	10	53	50	26	49	SCH&AD&AUT&ASD&PD&ID	calcium_ion_transport&regulation_of_calcium_ion_transport	calcium_ion_transport&regulation_of_calcium_ion_transport	Intracellular_Signal_Transduction
	382	6900	CNTN2	18	9	50	11	46	51	13	47	Epi	vesicle-mediated_transport&cytoskeleton_organization&endocytosis&receptor-mediated_endocytosis&cell_adhesion&microtubule_cytoskeleton_organization	vesicle-mediated_transport&cytoskeleton_organization&endocytosis&receptor-mediated_endocytosis&cell_adhesion&microtubule_cytoskeleton_organization	CAT_signaling
	383	6812	STXBP1	21	18	13	14	12	7	61	8	SCH&FTD&Epi&AD&ID	vesicle-mediated_transport&exocytosis&vesicle_localization&synaptic_vesicle_localization&synaptic_vesicle_transport&regulation_of_exocytosis&synaptic_vesicle_exocytosis&regulation_of_synaptic_vesicle_transport&regulation_of_synaptic_vesicle_exocytosi...&vesicle_docking&vesicle_docking_involved_in_exocytosis&synaptic_vesicle_priming&regulation_of_synaptic_vesicle_priming&cell_adhesion&vesicle_orga…	vesicle-mediated_transport&exocytosis&vesicle_localization&synaptic_vesicle_localization&synaptic_vesicle_transport&regulation_of_exocytosis&synaptic_vesicle_exocytosis&regulation_of_synaptic_vesicle_transport&regulation_of_synaptic_vesicle_exocytosi...&vesicle_docking&vesicle_docking_involved_in_exocytosis&synaptic_vesicle_priming&regulation_of_synaptic_vesicle_priming&cell_adhesion&vesicle_orga…	Exocytosis
	384	50944	SHANK1	19	9	48	10	54	48	25	49	SCH&ID	cytoskeleton_organization&actin_cytoskeleton_organization&negative_regulation_of_cytoskeleton_orga...	cytoskeleton_organization&actin_cytoskeleton_organization&negative_regulation_of_cytoskeleton_orga...
	385	160	AP2A1	22	8	21	3	15	6	82	4	FTD	vesicle-mediated_transport&endocytosis&clathrin-mediated_endocytosis&receptor-mediated_endocytosis&post-Golgi_vesicle-mediated_transport&Golgi_vesicle_transport	vesicle-mediated_transport&endocytosis&clathrin-mediated_endocytosis&receptor-mediated_endocytosis&post-Golgi_vesicle-mediated_transport&Golgi_vesicle_transport	Endocytosis
	386	8541	PPFIA3	18	10	1	16	51	72	14	45				Protein_cluster
	387	1404	HAPLN1	58	48	67	48	65	43	20	68		cell_adhesion	cell_adhesion&response_to_mitochondrial_depolarisation	CAT_signaling
	388	6804	STX1A	22	8	21	15	15	6	51	6	SCH&FTD&Epi&AUT&ASD&BI	vesicle-mediated_transport&exocytosis&vesicle_localization&synaptic_vesicle_localization&synaptic_vesicle_transport&regulation_of_exocytosis&synaptic_vesicle_exocytosis&regulation_of_synaptic_vesicle_transport&regulation_of_synaptic_vesicle_exocytosi...&vesicle_docking&vesicle_docking_involved_in_exocytosis&synaptic_vesicle_priming&regulation_of_synaptic_vesicle_priming&vesicle_organization&calci…	vesicle-mediated_transport&exocytosis&vesicle_localization&synaptic_vesicle_localization&synaptic_vesicle_transport&regulation_of_exocytosis&synaptic_vesicle_exocytosis&regulation_of_synaptic_vesicle_transport&regulation_of_synaptic_vesicle_exocytosi...&vesicle_docking&vesicle_docking_involved_in_exocytosis&synaptic_vesicle_priming&regulation_of_synaptic_vesicle_priming&vesicle_organization&calci…	Exocytosis
	389	6814	STXBP3	108	74	2	79	2	87	2	73		vesicle-mediated_transport&exocytosis&regulation_of_exocytosis&vesicle_docking&vesicle_docking_involved_in_exocytosis&cell_adhesion&calcium_ion-dependent_exocytosis&single_organism_cell_adhesion&single_organismal_cell-cell_adhesion&cell-cell_adhesion	vesicle-mediated_transport&exocytosis&regulation_of_exocytosis&vesicle_docking&vesicle_docking_involved_in_exocytosis&cell_adhesion&calcium_ion-dependent_exocytosis&single_organismal_cell-cell_adhesion&cell-cell_adhesion	Exocytosis
	390	23312	DMXL2	63	40	58	67	48	70	42	39				Unknown
	391	11336	EXOC3	19	9	52	10	53	48	25	49		vesicle-mediated_transport&exocytosis	vesicle-mediated_transport&exocytosis	Exocytosis
	392	2904	GRIN2B	19	9	52	10	53	48	25	49	SCH&Epi&AD&AUT&ASD&PD&ID&HD&BI	calcium_ion_transport	calcium_ion_transport	LGIC_signaling
	393	2776	GNAQ	35	23	13	14	5	7	61	8	AD			G-protein_relay
	394	55832	CAND1	108	74	2	79	2	79	89	73	FTD			RPSFB
	395	2895	GRID2	19	22	49	10	53	50	26	49		cell_adhesion&cell-cell_adhesion	cell_adhesion&cell-cell_adhesion
	396	9211	LGI1	19	9	52	10	53	48	59	68	Epi			Structural_plasticity
	397	6262	RYR2	51	51	49	68	53	44	26	49	AUT&ASD	calcium_ion_transport&regulation_of_calcium_ion_transport&calcium_ion_transport_into_cytosol&cytosolic_calcium_ion_transport	calcium_ion_transport&regulation_of_calcium_ion_transport&calcium_ion_transport_into_cytosol&cytosolic_calcium_ion_transport	Intracellular_Signal_Transduction
	398	2891	GRIA2	19	9	52	10	53	48	25	49	SCH&Epi&AD&AUT&ASD			LGIC_signaling
	399	6520	SLC3A2	82	26	39	32	40	52	17	42	FTD	calcium_ion_transport	calcium_ion_transport	Cell_metabolism
	400	10096	ACTR3	35	6	19	14	33	7	61	8		vesicle-mediated_transport&cytoskeleton_organization&endocytosis&actin_cytoskeleton_organization&positive_regulation_of_cytoskeleton_orga...&cytoskeleton-dependent_cytokinesis	vesicle-mediated_transport&cytoskeleton_organization&endocytosis&actin_cytoskeleton_organization&positive_regulation_of_cytoskeleton_orga...&cytoskeleton-dependent_cytokinesis	Structural_plasticity
	401	6558	SLC12A2	75	13	11	7	7	4	67	17	SCH&AD&HTN
	402	1740	DLG2	19	9	52	10	53	48	25	49	Epi&PD			Protein_cluster
	403	2950	GSTP1	101	34	75	41	80	80	89	56	SCH&Epi&AD&PD&HTN			Cell_metabolism
	404	5048	PAFAH1B1	56	24	47	46	42	46	16	61	SCH	cytoskeleton_organization&vesicle_localization&actin_cytoskeleton_organization&vesicle_organization&cortical_cytoskeleton_organization&microtubule_cytoskeleton_organization	cytoskeleton_organization&vesicle_localization&actin_cytoskeleton_organization&vesicle_organization&cortical_cytoskeleton_organization&microtubule_cytoskeleton_organization&vesicle_transport_along_microtubule	Intracellular_Signal_Transduction
	405	392	ARHGAP1	54	24	44	71	44	77	15	51				Intracellular_trafficking
	406	8825	LIN7A	19	9	52	10	53	48	25	49	ID	vesicle-mediated_transport&exocytosis&vesicle_localization&synaptic_vesicle_localization&synaptic_vesicle_transport	vesicle-mediated_transport&exocytosis&vesicle_localization&synaptic_vesicle_localization&synaptic_vesicle_transport	Protein_cluster
	407	27445	PCLO	18	9	15	4	10	11	55	13	SCH&BI	vesicle-mediated_transport&cytoskeleton_organization&exocytosis&vesicle_localization&synaptic_vesicle_localization&synaptic_vesicle_transport&regulation_of_exocytosis&synaptic_vesicle_exocytosis	vesicle-mediated_transport&cytoskeleton_organization&exocytosis&vesicle_localization&synaptic_vesicle_localization&synaptic_vesicle_transport&regulation_of_exocytosis&synaptic_vesicle_exocytosis	Protein_cluster
	408	28964	GIT1	18	9	53	4	54	72	39	51	HD			Endocytosis
	409	4644	MYO5A	19	6	19	14	53	48	25	49		vesicle-mediated_transport&exocytosis&vesicle_localization&calcium_ion_transport&post-Golgi_vesicle-mediated_transport&Golgi_vesicle_transport&regulation_of_calcium_ion_transport	vesicle-mediated_transport&exocytosis&vesicle_localization&calcium_ion_transport&post-Golgi_vesicle-mediated_transport&Golgi_vesicle_transport&regulation_of_calcium_ion_transport	Intracellular_trafficking
	410	22941	SHANK2	19	9	52	10	53	48	25	49	AUT&ASD&ID			Protein_cluster
	411	6521	SLC4A1	20	59	9	42	4	60	52	24	AD&HTN			Ion_balance/transport
	412	5604	MAP2K1	57	52	52	67	53	48	44	49	AD	vesicle-mediated_transport&vesicle_localization&cell_adhesion&single_organism_cell_adhesion&single_organismal_cell-cell_adhesion&cell-cell_adhesion&regulation_of_cell_adhesion&negative_regulation_of_cell_adhesion	vesicle-mediated_transport&vesicle_localization&cell_adhesion&single_organismal_cell-cell_adhesion&vesicle_transport_along_microtubule&cell-cell_adhesion&response_to_mitochondrial_depolarisation&regulation_of_cell_adhesion&negative_regulation_of_cell_adhesion	Intracellular_Signal_Transduction
	413	2936	GSR	11	67	40	33	40	60	9	42
	414	7167	TPI1	6	13	11	7	7	4	67	17	SCH&AD
	415	2271	FH	6	13	11	7	7	4	1	17	HTN
	416	286	ANK1	43	26	68	36	74	88	52	38	AD	vesicle-mediated_transport&cytoskeleton_organization&exocytosis&Golgi_vesicle_transport&ER_to_Golgi_vesicle-mediated_transport	vesicle-mediated_transport&cytoskeleton_organization&exocytosis&Golgi_vesicle_transport&ER_to_Golgi_vesicle-mediated_transport
	417	140735	DYNLL2	19	9	52	10	54	48	25	49		mitochondrial_membrane_organization&mitochondrial_transport	mitochondrial_membrane_organization&mitochondrial_transport&regulation_of_mitochondrial_membrane_per...&regulation_of_mitochondrial_membrane_per...&positive_regulation_of_mitochondrial_mem...	Intracellular_trafficking
	418	111	ADCY5	35	23	13	14	5	7	61	8				Intracellular_Signal_Transduction
	419	23396	PIP5K1C	22	8	21	3	15	6	82	4		vesicle-mediated_transport&cytoskeleton_organization&exocytosis&endocytosis&vesicle_localization&actin_cytoskeleton_organization&synaptic_vesicle_localization&synaptic_vesicle_transport&synaptic_vesicle_exocytosis&clathrin-mediated_endocytosis&receptor-mediated_endocytosis&synaptic_vesicle_endocytosis&synaptic_vesicle_recycling&cell_adhesion&single_organism_cell_adhesion&single_organismal_cell-ce…	vesicle-mediated_transport&cytoskeleton_organization&exocytosis&endocytosis&vesicle_localization&actin_cytoskeleton_organization&synaptic_vesicle_localization&synaptic_vesicle_transport&synaptic_vesicle_exocytosis&clathrin-mediated_endocytosis&receptor-mediated_endocytosis&synaptic_vesicle_endocytosis&synaptic_vesicle_recycling&cell_adhesion&single_organismal_cell-cell_adhesion&cell-cell_adhesion	Cell_metabolism
	420	2665	GDI2	24	21	4	22	27	4	81	19		vesicle-mediated_transport	vesicle-mediated_transport	Intracellular_trafficking
	421	3736	KCNA1	19	9	52	10	53	48	25	49	Epi&HTN			Excitability
	422	6843	VAMP1	28	12	29	21	16	31	83	3	AD	vesicle-mediated_transport&exocytosis&vesicle_organization&vesicle_fusion	vesicle-mediated_transport&exocytosis&vesicle_organization&vesicle_fusion	Exocytosis
	423	6844	VAMP2	100	24	29	27	16	3	83	3	SCH&Epi	vesicle-mediated_transport&exocytosis&vesicle_localization&synaptic_vesicle_localization&synaptic_vesicle_transport&regulation_of_exocytosis&synaptic_vesicle_exocytosis&post-Golgi_vesicle-mediated_transport&Golgi_vesicle_transport&vesicle_organization&calcium_ion-dependent_exocytosis&vesicle_fusion	vesicle-mediated_transport&exocytosis&vesicle_localization&synaptic_vesicle_localization&synaptic_vesicle_transport&regulation_of_exocytosis&synaptic_vesicle_exocytosis&post-Golgi_vesicle-mediated_transport&Golgi_vesicle_transport&vesicle_organization&calcium_ion-dependent_exocytosis&vesicle_fusion	Exocytosis
	424	3329	HSPD1	91	60	64	25	69	60	9	71	SCH	cell_adhesion&single_organism_cell_adhesion&single_organismal_cell-cell_adhesion&cell-cell_adhesion&regulation_of_cell_adhesion&positive_regulation_of_cell_adhesion	cell_adhesion&single_organismal_cell-cell_adhesion&cell-cell_adhesion&regulation_of_cell_adhesion&positive_regulation_of_cell_adhesion
	425	5579	PRKCB	52	51	53	68	53	61	37	44	AUT&ASD	calcium_ion_transport	calcium_ion_transport	Intracellular_Signal_Transduction
	426	1537	CYC1	30	11	25	22	27	18	80	27
	427	1463	NCAN	18	8	50	11	46	51	13	47	SCH&BI	cell_adhesion	cell_adhesion	CAT_signaling
	428	3848	KRT1	80	27	57	37	35	80	89	63
	429	3897	L1CAM	18	8	50	11	46	51	13	54	SCH&ID	cell_adhesion&single_organism_cell_adhesion&single_organismal_cell-cell_adhesion&cell-cell_adhesion&regulation_of_cell_adhesion&positive_regulation_of_cell_adhesion	cell_adhesion&single_organismal_cell-cell_adhesion&cell-cell_adhesion&regulation_of_cell_adhesion&positive_regulation_of_cell_adhesion	CAT_signaling
	430	3308	HSPA4	93	60	64	25	69	68	37	71	AD&PD&HD&HTN	mitochondrial_membrane_organization&mitochondrial_transport&mitochondrial_transmembrane_transport	mitochondrial_membrane_organization&mitochondrial_transport	RPSFB
	431	1501	CTNND2	52	51	41	45	53	61	44	43	SCH&AD&ID&BI	cell_adhesion&single_organism_cell_adhesion&single_organismal_cell-cell_adhesion&cell-cell_adhesion	cell_adhesion&single_organismal_cell-cell_adhesion&cell-cell_adhesion	Intracellular_Signal_Transduction
	432	9378	NRXN1	19	9	52	10	46	48	25	48	SCH&Epi&AUT&ASD&ID	cytoskeleton_organization&vesicle_localization&synaptic_vesicle_localization&cell_adhesion&synaptic_vesicle_clustering&single_organism_cell_adhesion&single_organismal_cell-cell_adhesion&cell-cell_adhesion	cytoskeleton_organization&vesicle_localization&synaptic_vesicle_localization&cell_adhesion&synaptic_vesicle_clustering&single_organismal_cell-cell_adhesion&cell-cell_adhesion	CAT_signaling
	433	9379	NRXN2	19	9	50	10	46	48	24	47	SCH&AUT&ASD	cytoskeleton_organization&cell_adhesion&single_organism_cell_adhesion&single_organismal_cell-cell_adhesion&cell-cell_adhesion	cytoskeleton_organization&cell_adhesion&single_organismal_cell-cell_adhesion&cell-cell_adhesion	CAT_signaling
	434	9369	NRXN3	19	9	52	10	53	48	25	49	SCH&AUT&ASD	cell_adhesion&single_organism_cell_adhesion&single_organismal_cell-cell_adhesion&cell-cell_adhesion	cell_adhesion&single_organismal_cell-cell_adhesion&cell-cell_adhesion	CAT_signaling
	435	3685	ITGAV	62	53	50	44	51	51	24	54	AD&HTN	vesicle-mediated_transport&endocytosis&calcium_ion_transport&regulation_of_endocytosis&cell_adhesion&single_organism_cell_adhesion&single_organismal_cell-cell_adhesion&positive_regulation_of_endocytosis&cell-cell_adhesion&regulation_of_cell_adhesion&positive_regulation_of_cell_adhesion	vesicle-mediated_transport&endocytosis&calcium_ion_transport&regulation_of_endocytosis&cell_adhesion&single_organismal_cell-cell_adhesion&positive_regulation_of_endocytosis&cell-cell_adhesion&regulation_of_cell_adhesion&positive_regulation_of_cell_adhesion
	436	55207	ARL8B	23	11	27	22	27	32	80	24				Intracellular_trafficking
	437	5962	RDX	75	13	11	25	7	4	67	17	Epi	vesicle-mediated_transport&cytoskeleton_organization&actin_cytoskeleton_organization&negative_regulation_of_cytoskeleton_orga...&cell_adhesion&single_organism_cell_adhesion&single_organismal_cell-cell_adhesion&cell-cell_adhesion&regulation_of_cell_adhesion&negative_regulation_of_cell_adhesion	vesicle-mediated_transport&cytoskeleton_organization&actin_cytoskeleton_organization&negative_regulation_of_cytoskeleton_orga...&cell_adhesion&single_organismal_cell-cell_adhesion&cell-cell_adhesion&regulation_of_cell_adhesion&negative_regulation_of_cell_adhesion
	438	10576	CCT2	34	5	17	13	34	5	48	20				RPSFB
	439	10694	CCT8	34	5	17	13	34	5	48	20				RPSFB
	440	7203	CCT3	34	5	17	13	34	5	48	20	SCH			RPSFB
	441	6950	TCP1	34	5	17	13	34	5	48	20	FTD			Structural_plasticity
	442	22948	CCT5	34	5	17	13	34	5	48	20
	443	908	CCT6A	34	5	17	13	34	5	48	20				RPSFB
	444	7168	TPM1	15	6	19	14	33	7	61	8	SCH&HTN	cytoskeleton_organization&actin_cytoskeleton_organization&positive_regulation_of_cytoskeleton_orga...&cell_adhesion&regulation_of_cell_adhesion&positive_regulation_of_cell_adhesion	cytoskeleton_organization&actin_cytoskeleton_organization&positive_regulation_of_cytoskeleton_orga...&cell_adhesion&regulation_of_cell_adhesion&positive_regulation_of_cell_adhesion
	445	9522	SCAMP1	22	8	21	15	13	6	51	6		vesicle-mediated_transport&exocytosis&post-Golgi_vesicle-mediated_transport&Golgi_vesicle_transport	vesicle-mediated_transport&exocytosis&post-Golgi_vesicle-mediated_transport&Golgi_vesicle_transport	Exocytosis
	446	5870	RAB6A	24	21	4	22	27	32	81	24	AD	vesicle-mediated_transport&Golgi_vesicle_transport&intra-Golgi_vesicle-mediated_transport	vesicle-mediated_transport&Golgi_vesicle_transport	Intracellular_trafficking
	447	9228	DLGAP2	19	9	52	10	53	48	25	49	SCH			Protein_cluster
	448	58512	DLGAP3	19	9	52	10	53	94	25	49	SCH			Protein_cluster
	449	5354	PLP1	62	53	50	44	51	51	24	54	SCH			CAT_signaling
	450	2036	EPB41L1	19	22	49	10	54	50	26	49	SCH&ID	cytoskeleton_organization&actin_cytoskeleton_organization&cortical_cytoskeleton_organization&cortical_actin_cytoskeleton_organization	cytoskeleton_organization&actin_cytoskeleton_organization&cortical_cytoskeleton_organization&cortical_actin_cytoskeleton_organization	Structural_plasticity
	451	108	ADCY2	35	23	13	14	5	7	61	8	BI			Intracellular_Signal_Transduction
	452	975	CD81	108	74	2	79	2	79	2	73
	453	4741	NEFM	73	47	64	48	65	1	12	66	SCH&AD	cytoskeleton_organization&neurofilament_cytoskeleton_organization	cytoskeleton_organization&response_to_mitochondrial_depolarisation	Structural_plasticity
	454	8402	SLC25A11	30	11	25	22	27	18	80	27
	455	6712	SPTBN2	35	6	19	14	33	7	61	8	BI	vesicle-mediated_transport&cytoskeleton_organization&actin_cytoskeleton_organization&negative_regulation_of_cytoskeleton_orga...	vesicle-mediated_transport&cytoskeleton_organization&actin_cytoskeleton_organization&negative_regulation_of_cytoskeleton_orga...	Structural_plasticity
	456	491	ATP2B2	19	9	52	10	53	9	50	49	AUT&ASD	calcium_ion_transport&regulation_of_calcium_ion_transport	calcium_ion_transport&regulation_of_calcium_ion_transport	Ion_balance/transport
	457	493	ATP2B4	19	9	52	10	53	48	25	49	SCH	calcium_ion_transport&calcium_ion_transport_into_cytosol&cytosolic_calcium_ion_transport	calcium_ion_transport&calcium_ion_transport_into_cytosol&cytosolic_calcium_ion_transport	Ion_balance/transport
	458	682	BSG	82	26	39	32	40	52	17	42	AD&HTN			CAT_signaling
	459	5162	PDHB	31	4	24	17	18	35	74	26
	460	7086	TKT	6	13	11	7	7	4	67	17	SCH			Cell_metabolism
	461	4535	ND1	28	12	24	21	20	31	74	26	SCH&Epi&AD&PD&HTN
	462	119	ADD2	18	9	67	9	54	43	20	68	HTN	cytoskeleton_organization&actin_cytoskeleton_organization&negative_regulation_of_cytoskeleton_orga...	cytoskeleton_organization&actin_cytoskeleton_organization&negative_regulation_of_cytoskeleton_orga...	Structural_plasticity
	463	10487	CAP1	83	69	12	58	57	65	40	23	SCH	vesicle-mediated_transport&cytoskeleton_organization&exocytosis&endocytosis&actin_cytoskeleton_organization&receptor-mediated_endocytosis	vesicle-mediated_transport&cytoskeleton_organization&exocytosis&endocytosis&actin_cytoskeleton_organization&receptor-mediated_endocytosis	Intracellular_Signal_Transduction
	464	7070	THY1	4	16	52	19	53	33	85	31		cytoskeleton_organization&calcium_ion_transport&regulation_of_calcium_ion_transport&cell_adhesion&single_organism_cell_adhesion&calcium_ion_transport_into_cytosol&cytosolic_calcium_ion_transport&single_organismal_cell-cell_adhesion&cell-cell_adhesion&regulation_of_cell_adhesion&positive_regulation_of_cell_adhesion	cytoskeleton_organization&calcium_ion_transport&regulation_of_calcium_ion_transport&cell_adhesion&calcium_ion_transport_into_cytosol&cytosolic_calcium_ion_transport&single_organismal_cell-cell_adhesion&cell-cell_adhesion&regulation_of_cell_adhesion&positive_regulation_of_cell_adhesion	Intracellular_Signal_Transduction
	465	5582	PRKCG	52	52	41	68	54	68	37	44	SCH	vesicle-mediated_transport&endocytosis&regulation_of_endocytosis	vesicle-mediated_transport&endocytosis&regulation_of_endocytosis	Intracellular_Signal_Transduction
	466	11112	HIBADH	6	13	11	7	7	4	67	17
	467	4133	MAP2	19	9	52	10	53	48	25	49	SCH&Epi&AD&HD	cytoskeleton_organization&microtubule_cytoskeleton_organization	cytoskeleton_organization&microtubule_cytoskeleton_organization	Structural_plasticity
	468	2805	GOT1	6	13	11	7	7	4	67	17				Cell_metabolism
	469	4191	MDH2	23	13	4	19	6	4	1	19
	470	10121	ACTR1A	35	6	19	46	33	46	22	8		vesicle-mediated_transport	vesicle-mediated_transport
	471	3184	HNRNPD	89	34	82	41	83	83	89	70
	472	27132	CPNE7	82	80	84	76	87	80	89	76
	473	10452	TOMM40	30	11	25	22	20	31	80	27	FTD&AD&PD	mitochondrial_transport	mitochondrial_transport
	474	1642	DDB1	73	37	45	1	78	77	46	37
	475	4130	MAP1A	19	9	52	10	53	48	25	51	SCH	cytoskeleton_organization&microtubule_cytoskeleton_organization	cytoskeleton_organization&microtubule_cytoskeleton_organization&response_to_mitochondrial_depolarisation	Structural_plasticity
	476	8508	NIPSNAP1	34	5	17	13	34	5	48	20				Unknown
	477	3032	HADHB	30	3	25	20	3	30	80	27
	478	2288	FKBP4	54	60	64	72	69	68	37	71	AD&PD&HTN	cytoskeleton_organization&negative_regulation_of_cytoskeleton_orga...&microtubule_cytoskeleton_organization	cytoskeleton_organization&negative_regulation_of_cytoskeleton_orga...&microtubule_cytoskeleton_organization
	479	54332	GDAP1	20	30	62	34	62	54	18	33		mitochondrial_transport&mitochondrial_fusion&mitochondrial_fission	mitochondrial_transport&mitochondrial_fusion&mitochondrial_fission	Intracellular_Signal_Transduction
	480	3858	KRT10	80	27	57	37	35	80	89	63
	481	9793	CKAP5	19	22	37	10	51	51	24	45		cytoskeleton_organization&microtubule_cytoskeleton_organization	cytoskeleton_organization&microtubule_cytoskeleton_organization
	482	23499	MACF1	19	9	50	10	46	51	24	47	SCH	vesicle-mediated_transport&post-Golgi_vesicle-mediated_transport&Golgi_vesicle_transport&cell_adhesion&regulation_of_cell_adhesion	vesicle-mediated_transport&post-Golgi_vesicle-mediated_transport&Golgi_vesicle_transport&cell_adhesion&regulation_of_cell_adhesion	Structural_plasticity
	483	6202	RPS8	108	74	2	79	2	79	2	73
	484	10015	PDCD6IP	6	13	11	7	7	4	67	17		vesicle-mediated_transport&cytoskeleton_organization&exocytosis&regulation_of_exocytosis&vesicle_organization&positive_regulation_of_exocytosis&microtubule_cytoskeleton_organization	vesicle-mediated_transport&cytoskeleton_organization&exocytosis&regulation_of_exocytosis&vesicle_organization&positive_regulation_of_exocytosis&microtubule_cytoskeleton_organization
	485	4704	NDUFA9	28	12	24	21	20	31	74	26		mitochondrial_ATP_synthesis_coupled_elec...&mitochondrial_electron_transport,_NADH_t...	mitochondrial_ATP_synthesis_coupled_elec...&mitochondrial_electron_transport,_NADH_t...
	486	4712	NDUFB6	28	12	24	21	20	31	74	26		mitochondrial_ATP_synthesis_coupled_elec...&mitochondrial_electron_transport,_NADH_t...	mitochondrial_ATP_synthesis_coupled_elec...&mitochondrial_electron_transport,_NADH_t...
	487	26986	PABPC1	108	74	2	79	2	79	2	73
	488	4736	RPL10A	108	74	2	79	2	79	2	73
	489	6175	RPLP0	108	74	2	79	2	79	2	73
	490	6217	RPS16	108	74	2	79	2	79	2	73				RPSFB
	491	6208	RPS14	108	74	2	79	2	79	2	73
	492	3305	HSPA1L	102	12	64	21	20	64	74	71	SCH&HTN	mitochondrial_transport	mitochondrial_transport
	493	6143	RPL19	108	74	2	79	2	79	2	73
	494	6230	RPS25	108	74	2	79	2	79	2	73
	495	3737	KCNA2	19	9	52	10	53	48	25	49	Epi			Excitability
	496	6000	RGS7	34	5	17	13	34	5	48	20				GPCR_signaling
	497	6191	RPS4X	108	74	2	79	2	79	2	73
	498	2931	GSK3A	52	52	41	68	53	61	37	44	AD	mitochondrial_membrane_organization&mitochondrial_transport	mitochondrial_membrane_organization&mitochondrial_transport&regulation_of_mitochondrial_membrane_per...&regulation_of_mitochondrial_membrane_per...&positive_regulation_of_mitochondrial_mem...
	499	6129	RPL7	108	74	2	79	2	79	2	73
	500	6205	RPS11	108	74	2	79	2	79	2	73
	501	3376	IARS	92	38	46	1	37	77	88	34
	502	10575	CCT4	34	5	17	13	34	5	48	20				RPSFB
	503	10801	SEPT9	4	7	3	8	9	3	60	16				Protein_cluster
	504	6207	RPS13	108	74	2	79	2	79	2	73	SCH&BI
	505	6138	RPL15	108	74	2	79	2	79	2	73
	506	6155	RPL27	108	74	2	79	2	79	2	73
	507	6130	RPL7A	108	74	2	79	2	79	2	73
	508	6132	RPL8	108	74	2	79	2	79	2	73
	509	3921	RPSA	108	74	2	79	2	79	2	73	AD&HTN	cell_adhesion	cell_adhesion
	510	4722	NDUFS3	28	12	24	21	20	31	74	26	SCH&AD	mitochondrial_ATP_synthesis_coupled_elec...&mitochondrial_electron_transport,_NADH_t...	mitochondrial_ATP_synthesis_coupled_elec...&mitochondrial_electron_transport,_NADH_t...
	511	515	ATP5F1	30	11	25	22	27	18	80	27		mitochondrial_transport&mitochondrial_transmembrane_transport	mitochondrial_transport
	512	4728	NDUFS8	28	12	24	21	20	31	74	26		mitochondrial_ATP_synthesis_coupled_elec...&mitochondrial_electron_transport,_NADH_t...	mitochondrial_ATP_synthesis_coupled_elec...&mitochondrial_electron_transport,_NADH_t...
	513	9045	RPL14	108	74	2	79	2	79	2	73
	514	4729	NDUFV2	28	12	24	21	20	31	74	26	SCH&PD&BI	mitochondrial_ATP_synthesis_coupled_elec...&mitochondrial_electron_transport,_NADH_t...	mitochondrial_ATP_synthesis_coupled_elec...&mitochondrial_electron_transport,_NADH_t...
	515	4724	NDUFS4	28	12	24	21	20	31	74	26		mitochondrial_ATP_synthesis_coupled_elec...&mitochondrial_electron_transport,_NADH_t...	mitochondrial_ATP_synthesis_coupled_elec...&mitochondrial_electron_transport,_NADH_t...
	516	4723	NDUFV1	28	12	24	21	20	31	74	26	SCH	mitochondrial_ATP_synthesis_coupled_elec...&mitochondrial_electron_transport,_NADH_t...	mitochondrial_ATP_synthesis_coupled_elec...&mitochondrial_electron_transport,_NADH_t...
	517	55737	VPS35	9	19	8	5	13	10	66	22	PD	vesicle-mediated_transport	vesicle-mediated_transport
	518	4719	NDUFS1	28	12	24	21	20	31	74	26	SCH&FTD	mitochondrial_ATP_synthesis_coupled_elec...&mitochondrial_electron_transport,_NADH_t...	mitochondrial_ATP_synthesis_coupled_elec...&mitochondrial_electron_transport,_NADH_t...
	519	4698	NDUFA5	28	12	24	21	20	31	74	26	AUT&ASD	mitochondrial_ATP_synthesis_coupled_elec...&mitochondrial_electron_transport,_NADH_t...	mitochondrial_ATP_synthesis_coupled_elec...&mitochondrial_electron_transport,_NADH_t...
	520	4715	NDUFB9	28	12	24	21	20	31	74	26	SCH	mitochondrial_ATP_synthesis_coupled_elec...&mitochondrial_electron_transport,_NADH_t...	mitochondrial_ATP_synthesis_coupled_elec...&mitochondrial_electron_transport,_NADH_t...&response_to_mitochondrial_depolarisation
	521	4731	NDUFV3	28	12	24	21	20	31	74	26		mitochondrial_ATP_synthesis_coupled_elec...&mitochondrial_electron_transport,_NADH_t...	mitochondrial_ATP_synthesis_coupled_elec...&mitochondrial_electron_transport,_NADH_t...
	522	7277	TUBA4A	104	30	74	34	81	78	91	2	FTD	vesicle-mediated_transport&exocytosis	vesicle-mediated_transport&exocytosis
	523	4716	NDUFB10	28	12	24	21	20	31	74	26		mitochondrial_ATP_synthesis_coupled_elec...&mitochondrial_electron_transport,_NADH_t...	mitochondrial_ATP_synthesis_coupled_elec...&mitochondrial_electron_transport,_NADH_t...
	524	4670	HNRNPM	108	73	2	79	2	79	2	73
	525	4710	NDUFB4	28	12	24	21	20	31	74	26		mitochondrial_ATP_synthesis_coupled_elec...&mitochondrial_electron_transport,_NADH_t...	mitochondrial_ATP_synthesis_coupled_elec...&mitochondrial_electron_transport,_NADH_t...
	526	4726	NDUFS6	28	12	24	21	20	31	74	26	SCH	mitochondrial_ATP_synthesis_coupled_elec...&mitochondrial_electron_transport,_NADH_t...	mitochondrial_ATP_synthesis_coupled_elec...&mitochondrial_electron_transport,_NADH_t...
	527	4711	NDUFB5	28	12	24	21	20	31	74	26	SCH	mitochondrial_ATP_synthesis_coupled_elec...&mitochondrial_electron_transport,_NADH_t...	mitochondrial_ATP_synthesis_coupled_elec...&mitochondrial_electron_transport,_NADH_t...
	528	8802	SUCLG1	31	4	24	17	18	35	74	26
	529	7280	TUBB2A	96	30	74	34	67	70	33	40	SCH&FTD			Structural_plasticity
	530	5814	PURB	105	74	82	79	83	79	89	76
	531	292	SLC25A5	108	74	2	79	2	79	2	73		mitochondrial_membrane_organization&mitochondrial_transport	mitochondrial_membrane_organization&mitochondrial_transport&regulation_of_mitochondrial_membrane_per...&regulation_of_mitochondrial_membrane_per...&positive_regulation_of_mitochondrial_mem...	Cell_metabolism
	532	3608	ILF2	108	75	2	79	2	79	2	73
	533	10383	TUBB4B	104	30	74	34	81	78	91	78	FTD			Structural_plasticity
	534	9868	TOMM70A	30	11	32	22	23	34	71	27	PD	mitochondrial_transport	mitochondrial_transport
	535	51382	ATP6V1D	30	11	31	22	27	32	80	31				Ion_balance/transport
	536	7381	UQCRB	28	12	24	21	20	31	74	26		mitochondrial_ATP_synthesis_coupled_elec...	mitochondrial_ATP_synthesis_coupled_elec...
	537	1329	COX5B	28	12	24	21	20	31	74	26
	538	10476	ATP5H	30	11	25	22	27	18	80	27	SCH&AD	mitochondrial_transport&mitochondrial_transmembrane_transport	mitochondrial_transport
	539	4190	MDH1	6	13	11	7	7	4	67	17	SCH&FTD		response_to_mitochondrial_depolarisation	Cell_metabolism
	540	6390	SDHB	28	12	24	21	20	31	74	26	PD
	541	7284	TUFM	108	74	2	79	2	79	2	73		mitochondrial_translation
	542	2664	GDI1	70	21	4	19	6	55	81	24	SCH&ID			Intracellular_trafficking
	543	526	ATP6V1B2	30	11	31	22	27	32	80	31	SCH&BI			Ion_balance/transport
	544	4522	MTHFD1	88	35	44	40	83	87	95	60	SCH&AD&AUT&ASD
	545	291	SLC25A4	108	74	2	86	2	79	2	73	BI			Cell_metabolism
	546	4967	OGDH	31	4	24	17	18	35	74	26	AD
	547	38	ACAT1	30	12	24	21	23	31	74	26	HTN
	548	7879	RAB7A	30	11	25	22	27	32	80	24	AD&PD	vesicle-mediated_transport&exocytosis&endocytosis&regulation_of_exocytosis&vesicle_organization&positive_regulation_of_exocytosis&vesicle_fusion	vesicle-mediated_transport&exocytosis&endocytosis&regulation_of_exocytosis&vesicle_organization&positive_regulation_of_exocytosis&vesicle_fusion	Intracellular_trafficking
	549	7417	VDAC2	30	11	25	22	27	18	80	27
	550	4701	NDUFA7	28	12	24	21	20	31	74	26		mitochondrial_ATP_synthesis_coupled_elec...&mitochondrial_electron_transport,_NADH_t...&mitochondrial_translation	mitochondrial_ATP_synthesis_coupled_elec...&mitochondrial_electron_transport,_NADH_t...
	551	6238	RRBP1	101	26	81	32	89	80	89	76				RPSFB
	552	5832	ALDH18A1	88	35	82	41	83	87	89	76	AD
	553	9230	RAB11B	24	21	4	22	27	32	81	24		vesicle-mediated_transport&exocytosis&vesicle_localization	vesicle-mediated_transport&exocytosis&vesicle_localization	Intracellular_trafficking
	554	51606	ATP6V1H	30	11	31	22	27	32	80	31	FTD&BI	vesicle-mediated_transport&endocytosis	vesicle-mediated_transport&endocytosis	Ion_balance/transport
	555	26227	PHGDH	88	42	73	28	59	92	29	60	SCH&FTD			Cell_metabolism
	556	23256	SCFD1	31	4	29	17	16	3	83	3		vesicle-mediated_transport&exocytosis&endocytosis&post-Golgi_vesicle-mediated_transport&Golgi_vesicle_transport&vesicle_docking&vesicle_docking_involved_in_exocytosis&ER_to_Golgi_vesicle-mediated_transport	vesicle-mediated_transport&exocytosis&endocytosis&post-Golgi_vesicle-mediated_transport&Golgi_vesicle_transport&vesicle_docking&vesicle_docking_involved_in_exocytosis&ER_to_Golgi_vesicle-mediated_transport
	557	4976	OPA1	28	26	24	36	21	30	74	25	SCH&HTN	mitochondrial_membrane_organization&mitochondrial_fusion&mitochondrial_fission	mitochondrial_membrane_organization&mitochondrial_fusion&mitochondrial_fission
	558	5019	OXCT1	6	13	11	7	7	4	67	17	SCH
	559	23385	NCSTN	85	42	73	28	59	63	90	60	AD	cell_adhesion&single_organism_cell_adhesion&single_organismal_cell-cell_adhesion&cell-cell_adhesion	cell_adhesion&single_organismal_cell-cell_adhesion&cell-cell_adhesion	Peptide/Neurotrophin_signals
	560	523	ATP6V1A	30	11	25	22	27	18	80	31	SCH			Ion_balance/transport
	561	5250	SLC25A3	30	11	25	22	27	18	80	27	SCH
	562	81855	SFXN3	30	11	25	22	27	18	75	27
	563	23603	CORO1C	35	6	19	14	33	7	61	8		vesicle-mediated_transport&cytoskeleton_organization&endocytosis&actin_cytoskeleton_organization&cell_adhesion&single_organism_cell_adhesion&regulation_of_cell_adhesion&negative_regulation_of_cell_adhesion	vesicle-mediated_transport&cytoskeleton_organization&endocytosis&actin_cytoskeleton_organization&cell_adhesion&regulation_of_cell_adhesion&negative_regulation_of_cell_adhesion
	564	10236	HNRNPR	105	73	2	79	83	79	89	76
	565	7386	UQCRFS1	28	12	24	21	23	31	74	26
	566	5862	RAB2A	30	11	25	22	27	32	80	24	ID			Intracellular_trafficking
	567	7263	TST	11	67	24	38	9	3	74	30		mitochondrial_transport	mitochondrial_transport
	568	6697	SPR	6	13	11	7	7	4	67	17	PD&BI
	569	10432	RBM14	85	73	82	73	83	83	89	76		cytoskeleton_organization&negative_regulation_of_cytoskeleton_orga...&microtubule_cytoskeleton_organization	cytoskeleton_organization&negative_regulation_of_cytoskeleton_orga...&microtubule_cytoskeleton_organization
	570	471	ATIC	56	13	55	7	37	4	12	43
	571	7184	HSP90B1	85	62	30	44	32	60	6	24	BI	vesicle-mediated_transport&cytoskeleton_organization&endocytosis&actin_cytoskeleton_organization&receptor-mediated_endocytosis	vesicle-mediated_transport&cytoskeleton_organization&endocytosis&actin_cytoskeleton_organization&receptor-mediated_endocytosis	RPSFB
	572	8239	USP9X	87	26	36	36	43	52	5	44	ID
	573	54539	NDUFB11	28	12	24	21	20	31	74	26
	574	5955	RCN2	42	36	70	30	73	78	32	71	Epi
	575	6888	TALDO1	6	13	11	7	7	4	67	17
	576	6222	RPS18	108	74	2	79	2	79	2	73				RPSFB
	577	10449	ACAA2	75	13	8	7	13	4	67	17		mitochondrial_membrane_organization&mitochondrial_transport	mitochondrial_membrane_organization&mitochondrial_transport&regulation_of_mitochondrial_membrane_per...&regulation_of_mitochondrial_membrane_per...&positive_regulation_of_mitochondrial_mem...
	578	1374	CPT1A	30	12	24	22	20	31	80	27		mitochondrial_transport&mitochondrial_transmembrane_transport	mitochondrial_transport
	579	10469	TIMM44	4	16	33	19	63	3	85	21	SCH	mitochondrial_transport&mitochondrial_transmembrane_transport	mitochondrial_transport
	580	5898	RALA	43	51	49	61	53	49	26	49		vesicle-mediated_transport&cytoskeleton_organization&exocytosis&actin_cytoskeleton_organization&regulation_of_exocytosis&actin_cytoskeleton_reorganization	vesicle-mediated_transport&cytoskeleton_organization&exocytosis&actin_cytoskeleton_organization&regulation_of_exocytosis&actin_cytoskeleton_reorganization	Intracellular_Signal_Transduction
	581	22	ABCB7	30	11	24	22	27	32	80	26	ID
	582	219	ALDH1B1	6	13	11	7	7	4	67	17
	583	5339	PLEC	13	17	7	14	14	54	10	8	SCH			Structural_plasticity
	584	11160	ERLIN2	23	45	18	54	32	20	84	24	FTD
	585	56993	TOMM22	30	11	25	22	27	18	80	27	PD	mitochondrial_membrane_organization&mitochondrial_transport&mitochondrial_transmembrane_transport	mitochondrial_membrane_organization&mitochondrial_transport
	586	230	ALDOC	6	13	11	7	8	4	67	17	SCH&AD
	587	3419	IDH3A	23	21	30	19	32	27	64	24
	588	50	ACO2	6	13	11	7	7	4	67	17	SCH&AD
	589	8604	SLC25A12	28	12	26	21	20	31	74	26	SCH&AUT&ASD	mitochondrial_transport	mitochondrial_transport
	590	51495	HACD3	28	12	26	21	20	31	74	26
	591	781	CACNA2D1	23	45	30	75	32	30	84	24	SCH&BI	calcium_ion_transport&regulation_of_calcium_ion_transport	calcium_ion_transport&regulation_of_calcium_ion_transport	Excitability
	592	7345	UCHL1	73	60	64	25	69	68	46	71	SCH&AD&PD&HD			RPSFB
	593	5036	PA2G4	108	74	2	79	2	79	2	73
	594	56947	MFF	67	25	55	31	37	70	33	38		mitochondrial_transport&mitochondrial_fusion&mitochondrial_fission	mitochondrial_transport&mitochondrial_fusion&mitochondrial_fission
	595	10130	PDIA6	107	2	87	2	92	80	92	74				RPSFB
	596	51386	EIF3L	108	74	2	79	2	79	2	73
	597	93185	IGSF8	108	74	2	79	2	79	2	73	FTD			CAT_signaling
	598	5813	PURA	105	74	82	79	83	79	89	76	SCH&Epi&AD&ID			RPSFB
	599	4076	CAPRIN1	105	74	2	79	83	79	89	76	ID
	600	6855	SYP	22	8	21	15	13	6	51	6	FTD&AD&ID	vesicle-mediated_transport&endocytosis&vesicle_organization&synaptic_vesicle_maturation	vesicle-mediated_transport&endocytosis&vesicle_organization&synaptic_vesicle_maturation	Exocytosis
	601	4513	COX2	30	11	25	22	27	18	80	27	SCH&Epi
	602	9632	SEC24C	86	58	66	53	72	55	5	69		vesicle-mediated_transport&vesicle_localization&Golgi_vesicle_transport&vesicle_organization&ER_to_Golgi_vesicle-mediated_transport&vesicle_targeting&vesicle_coating	vesicle-mediated_transport&vesicle_localization&Golgi_vesicle_transport&vesicle_organization&ER_to_Golgi_vesicle-mediated_transport&vesicle_targeting&vesicle_coating
	603	824	CAPN2	56	61	55	50	67	53	16	54	AD	cytoskeleton_organization	cytoskeleton_organization
	604	3098	HK1	56	61	55	50	67	53	16	54	SCH&AD			Cell_metabolism
	605	832	CAPZB	35	6	19	14	33	7	61	8		cytoskeleton_organization&actin_cytoskeleton_organization&negative_regulation_of_cytoskeleton_orga...	cytoskeleton_organization&actin_cytoskeleton_organization&negative_regulation_of_cytoskeleton_orga...	Structural_plasticity
	606	1152	CKB	6	13	11	7	7	13	67	17	SCH&AD&HD			Intracellular_Signal_Transduction
	607	9520	NPEPPS	6	13	11	7	7	13	67	17	AD	mitochondrial_transport	mitochondrial_transport	RPSFB
	608	2037	EPB41L2	57	52	48	67	54	70	40	38		cytoskeleton_organization&actin_cytoskeleton_organization&cortical_cytoskeleton_organization&cortical_actin_cytoskeleton_organization	cytoskeleton_organization&actin_cytoskeleton_organization&cortical_cytoskeleton_organization&cortical_actin_cytoskeleton_organization	Structural_plasticity
	609	10056	FARSB	93	38	46	1	37	77	6	34
	610	3336	HSPE1	6	13	11	7	7	4	67	17
	611	10525	HYOU1	85	62	62	57	62	60	6	58		vesicle-mediated_transport&endocytosis&receptor-mediated_endocytosis	vesicle-mediated_transport&endocytosis&receptor-mediated_endocytosis
	612	10527	IPO7	60	55	1	39	45	64	43	36
	613	23367	LARP1	108	74	2	83	2	79	2	73
	614	4637	MYL6	35	6	19	18	33	10	69	8				Structural_plasticity
	615	8473	OGT	57	38	46	34	37	70	6	35	HTN
	616	5910	RAP1GDS1	56	60	64	25	69	64	37	71		mitochondrial_calcium_ion_homeostasis	mitochondrial_calcium_ion_homeostasis	Intracellular_Signal_Transduction
	617	501	ALDH7A1	6	13	11	7	7	4	67	17	Epi&HD
	618	5510	PPP1R7	76	44	61	44	63	57	6	65
	619	5711	PSMD5	1	61	59	54	61	53	4	59
	620	1809	DPYSL3	46	69	12	53	57	45	53	23		cytoskeleton_organization&actin_cytoskeleton_organization	cytoskeleton_organization&actin_cytoskeleton_organization	Structural_plasticity
	621	10963	STIP1	69	60	64	25	69	68	29	71	FTD			RPSFB
	622	488	ATP2A2	30	12	26	22	20	31	74	26	SCH&HTN	calcium_ion_transport&cell_adhesion&calcium_ion-dependent_exocytosis_of_neur...	calcium_ion_transport&cell_adhesion	Ion_balance/transport
	623	490	ATP2B1	23	11	26	22	20	32	80	24	AD&HTN	calcium_ion_transport	calcium_ion_transport	Ion_balance/transport
	624	9568	GABBR2	90	9	21	15	53	48	51	6	SCH&Epi&AUT&ASD			LGIC_signaling
	625	115207	KCTD12	90	26	43	38	39	80	17	42				Excitability
	626	79959	CEP76	104	75	2	85	2	78	2	78		cytoskeleton_organization&microtubule_cytoskeleton_organization	cytoskeleton_organization&microtubule_cytoskeleton_organization
	627	8613	PLPP3	94	64	62	63	62	54	27	58		cell_adhesion&single_organism_cell_adhesion&single_organismal_cell-cell_adhesion&cell-cell_adhesion&regulation_of_cell_adhesion&positive_regulation_of_cell_adhesion	cell_adhesion&single_organismal_cell-cell_adhesion&cell-cell_adhesion&regulation_of_cell_adhesion&positive_regulation_of_cell_adhesion	Intracellular_Signal_Transduction
	628	476	ATP1A1	30	11	25	22	27	18	80	27	AUT&ASD&HTN			Ion_balance/transport
	629	9911	TMCC2	73	47	67	48	65	1	12	68
	630	1462	VCAN	58	48	67	48	65	17	20	68	FTD&HTN	cell_adhesion	cell_adhesion
	631	11311	VPS45	31	4	29	17	16	18	83	3		vesicle-mediated_transport&exocytosis&vesicle_docking&vesicle_docking_involved_in_exocytosis	vesicle-mediated_transport&exocytosis&vesicle_docking&vesicle_docking_involved_in_exocytosis	Intracellular_trafficking
	632	23673	STX12	22	11	29	22	27	18	83	3		vesicle-mediated_transport&vesicle_docking&vesicle_organization&vesicle_fusion	vesicle-mediated_transport&vesicle_docking&vesicle_organization&vesicle_fusion	Intracellular_trafficking
	633	10369	CACNG2	19	9	52	10	53	48	25	49	ID	calcium_ion_transport	calcium_ion_transport	Excitability
	634	738	VPS51	67	26	41	38	40	61	22	44		vesicle-mediated_transport	vesicle-mediated_transport
	635	2823	GPM6A	29	24	29	27	16	32	42	3	SCH&Epi&BI	calcium_ion_transport	calcium_ion_transport	CAT_signaling
	636	483	ATP1B3	30	12	24	21	20	31	80	27
	637	1629	DBT	31	4	24	17	18	35	74	3
	638	830	CAPZA2	35	6	19	14	33	7	61	8		cytoskeleton_organization&actin_cytoskeleton_organization&negative_regulation_of_cytoskeleton_orga...	cytoskeleton_organization&actin_cytoskeleton_organization&negative_regulation_of_cytoskeleton_orga...	Structural_plasticity
	639	478	ATP1A3	30	11	25	22	27	18	80	27	Epi&BI			Ion_balance/transport
	640	79751	SLC25A22	3	26	16	36	22	40	86	29	Epi
	641	22859	ADGRL1	15	23	13	15	5	15	58	10		vesicle-mediated_transport&exocytosis&vesicle_localization&synaptic_vesicle_localization&synaptic_vesicle_transport&synaptic_vesicle_exocytosis&cell_adhesion&cell-cell_adhesion	vesicle-mediated_transport&exocytosis&vesicle_localization&synaptic_vesicle_localization&synaptic_vesicle_transport&synaptic_vesicle_exocytosis&cell_adhesion&cell-cell_adhesion	GPCR_signaling
	642	81609	SNX27	9	48	67	48	65	43	20	68		vesicle-mediated_transport	vesicle-mediated_transport
	643	2770	GNAI1	35	23	13	14	5	7	61	8	FTD			G-protein_relay
	644	4705	NDUFA10	28	12	24	21	20	31	74	26		mitochondrial_ATP_synthesis_coupled_elec...&mitochondrial_electron_transport,_NADH_t...	mitochondrial_ATP_synthesis_coupled_elec...&mitochondrial_electron_transport,_NADH_t...
	645	6710	SPTB	43	25	63	31	74	70	3	38	FTD	cytoskeleton_organization&actin_cytoskeleton_organization&negative_regulation_of_cytoskeleton_orga...	cytoskeleton_organization&actin_cytoskeleton_organization&negative_regulation_of_cytoskeleton_orga...	Structural_plasticity
	646	3421	IDH3G	23	21	20	19	32	27	64	24
	647	5414	SEPT4	37	7	3	8	9	12	60	16	SCH
	648	10314	LANCL1	101	40	58	36	77	80	42	39				Intracellular_Signal_Transduction
	649	10381	TUBB3	101	27	62	33	62	78	3	58	SCH&PD			Structural_plasticity
	650	10574	CCT7	34	5	17	13	34	5	48	20				RPSFB
	651	11151	CORO1A	35	6	19	14	33	7	61	8		vesicle-mediated_transport&cytoskeleton_organization&exocytosis&endocytosis&actin_cytoskeleton_organization&calcium_ion_transport&positive_regulation_of_cytoskeleton_orga...&negative_regulation_of_cytoskeleton_orga...&regulation_of_calcium_ion_transport&cell_adhesion&vesicle_organization&single_organism_cell_adhesion&calcium_ion_transport_into_cytosol&cytosolic_calcium_ion_transport&single_organi…	vesicle-mediated_transport&cytoskeleton_organization&exocytosis&endocytosis&actin_cytoskeleton_organization&calcium_ion_transport&positive_regulation_of_cytoskeleton_orga...&negative_regulation_of_cytoskeleton_orga...&regulation_of_calcium_ion_transport&cell_adhesion&vesicle_organization&calcium_ion_transport_into_cytosol&cytosolic_calcium_ion_transport&single_organismal_cell-cell_adhesion&vesicl…	Structural_plasticity
	652	33	ACADL	22	8	21	15	15	6	51	6
	653	6327	SCN2B	22	55	1	33	45	6	14	45	Epi&HTN			Excitability
	654	26052	DNM3	22	8	21	3	15	6	82	4		vesicle-mediated_transport&endocytosis	vesicle-mediated_transport&endocytosis	Endocytosis
	655	7385	UQCRC2	30	11	25	22	27	18	80	27		mitochondrial_ATP_synthesis_coupled_elec...	mitochondrial_ATP_synthesis_coupled_elec...
	656	4512	MT-CO1	30	12	25	22	20	31	74	27	ID
	657	18	ABAT	6	13	11	7	7	13	67	17	Epi&AUT&ASD
	658	3028	HSD17B10	75	1	10	56	13	10	67	19	SCH&AD&ID
	659	23597	ACOT9	6	13	11	7	7	4	67	17
	660	10939	AFG3L2	30	11	25	22	27	18	80	27		mitochondrial_membrane_organization&mitochondrial_fusion	mitochondrial_membrane_organization&mitochondrial_fusion
	661	231	AKR1B1	6	13	11	7	7	4	67	17	FTD
	662	224	ALDH3A2	30	15	25	22	27	18	80	27
	663	4329	ALDH6A1	6	13	11	7	7	4	67	17
	664	10632	ATP5L	30	11	25	22	27	18	80	27	ID	mitochondrial_transport&mitochondrial_transmembrane_transport	mitochondrial_transport
	665	492	ATP2B3	23	63	30	55	28	59	8	24	HTN	calcium_ion_transport	calcium_ion_transport	Ion_balance/transport
	666	513	ATP5D	30	11	25	22	27	18	80	27		mitochondrial_transport&mitochondrial_transmembrane_transport	mitochondrial_transport
	667	521	ATP5I	30	11	25	22	27	18	80	27		mitochondrial_transport&mitochondrial_transmembrane_transport	mitochondrial_transport
	668	7419	VDAC3	30	11	25	22	27	18	80	27				Excitability
	669	477	ATP1A2	30	11	25	22	27	18	82	31	Epi&HTN	calcium_ion_transport&regulation_of_calcium_ion_transport&calcium_ion_transport_into_cytosol&cytosolic_calcium_ion_transport	calcium_ion_transport&regulation_of_calcium_ion_transport&calcium_ion_transport_into_cytosol&cytosolic_calcium_ion_transport	Ion_balance/transport
	670	9114	ATP6V0D1	30	11	25	22	27	18	80	27	SCH			Ion_balance/transport
	671	1340	COX6B1	28	12	24	21	20	31	74	26
	672	80777	CYB5B	30	12	24	21	23	31	73	27
	673	54205	CYCS	28	12	24	21	23	31	74	26	AD	mitochondrial_ATP_synthesis_coupled_elec...	mitochondrial_ATP_synthesis_coupled_elec...
	674	10294	DNAJA2	93	60	64	25	69	68	37	71
	675	2109	ETFB	8	21	15	6	10	11	68	5
	676	23171	GPD1L	6	13	11	7	7	4	67	17	BI
	677	2820	GPD2	30	11	25	21	24	18	74	27
	678	2821	GPI	6	13	11	7	7	4	1	17	FTD
	679	5037	PEBP1	6	13	11	7	7	4	67	17	SCH&AD&HTN			Intracellular_Signal_Transduction
	680	9615	GDA	74	21	52	10	53	13	70	50	SCH			Cell_metabolism
	681	56922	MCCC1	91	26	46	1	42	46	22	42	PD&BI
	682	55967	NDUFA12	28	12	24	21	20	31	74	26	AD
	683	1431	CS	31	4	24	17	18	35	74	19
	684	5236	PGM1	6	13	11	7	7	4	67	17
	685	8570	KHSRP	89	34	82	41	83	83	89	76
	686	10131	TRAP1	6	13	11	7	8	4	67	17
	687	10890	RAB10	70	13	4	19	6	55	1	19		vesicle-mediated_transport&exocytosis&regulation_of_exocytosis&post-Golgi_vesicle-mediated_transport&Golgi_vesicle_transport&vesicle_docking&vesicle_docking_involved_in_exocytosis	vesicle-mediated_transport&exocytosis&regulation_of_exocytosis&post-Golgi_vesicle-mediated_transport&Golgi_vesicle_transport&vesicle_docking&vesicle_docking_involved_in_exocytosis	Intracellular_trafficking
	688	5878	RAB5C	30	11	25	22	27	32	80	24		vesicle-mediated_transport&endocytosis&regulation_of_endocytosis	vesicle-mediated_transport&endocytosis&regulation_of_endocytosis	Intracellular_trafficking
	689	23788	MTCH2	30	11	25	22	27	18	80	27		mitochondrial_membrane_organization&mitochondrial_transport	mitochondrial_membrane_organization&mitochondrial_transport&regulation_of_mitochondrial_membrane_per...&regulation_of_mitochondrial_membrane_per...
	690	23176	SEPT8	37	7	3	8	9	12	60	16				Protein_cluster
	691	27089	UQCRQ	30	11	25	22	27	18	80	27
	692	8803	SUCLA2	23	21	30	23	18	35	47	24
	693	308	ANXA5	94	30	75	34	68	54	3	56	SCH&HTN		response_to_mitochondrial_depolarisation	Unknown
	694	29789	OLA1	77	60	64	25	69	68	37	71
	695	30000	TNPO2	60	55	1	34	45	65	43	36
	696	26999	CYFIP2	57	52	48	70	54	72	40	39	BI	vesicle-mediated_transport&endocytosis&cell_adhesion&single_organism_cell_adhesion&single_organismal_cell-cell_adhesion&cell-cell_adhesion	vesicle-mediated_transport&endocytosis&cell_adhesion&single_organismal_cell-cell_adhesion&cell-cell_adhesion
	697	4697	NDUFA4	82	26	67	38	40	43	17	68	BI	mitochondrial_ATP_synthesis_coupled_elec...&mitochondrial_electron_transport,_NADH_t...	mitochondrial_ATP_synthesis_coupled_elec...&mitochondrial_electron_transport,_NADH_t...
	698	28976	ACAD9	28	12	24	21	20	31	74	26
	699	374291	NDUFS7	28	12	24	21	20	31	74	26	SCH	mitochondrial_ATP_synthesis_coupled_elec...&mitochondrial_electron_transport,_NADH_t...	mitochondrial_ATP_synthesis_coupled_elec...&mitochondrial_electron_transport,_NADH_t...
	700	51079	NDUFA13	28	12	24	21	20	31	74	26		mitochondrial_membrane_organization&mitochondrial_transport&mitochondrial_transmembrane_transport	mitochondrial_membrane_organization&mitochondrial_transport
	701	4725	NDUFS5	28	12	24	21	20	31	74	26		mitochondrial_ATP_synthesis_coupled_elec...&mitochondrial_electron_transport,_NADH_t...	mitochondrial_ATP_synthesis_coupled_elec...&mitochondrial_electron_transport,_NADH_t...
	702	4540	ND5	28	12	24	21	20	31	74	26	SCH&Epi&PD
	703	4709	NDUFB3	28	12	24	21	20	31	74	26		mitochondrial_ATP_synthesis_coupled_elec...&mitochondrial_electron_transport,_NADH_t...	mitochondrial_ATP_synthesis_coupled_elec...&mitochondrial_electron_transport,_NADH_t...
	704	51400	PPME1	76	44	61	44	63	57	6	65	Epi
	705	309	ANXA6	54	44	69	71	76	57	6	62		calcium_ion_transport&mitochondrial_calcium_ion_homeostasis	calcium_ion_transport&mitochondrial_calcium_ion_homeostasis	Unknown
	706	120	ADD3	35	6	19	14	33	7	61	8	ID			Structural_plasticity
	707	391	RHOG	38	52	48	70	54	72	41	51	ID	cytoskeleton_organization&actin_cytoskeleton_organization	cytoskeleton_organization&actin_cytoskeleton_organization
	708	10128	LRPPRC	95	47	47	62	75	67	31	66		mitochondrial_translation
	709	3983	ABLIM1	35	6	19	14	33	7	61	8		cytoskeleton_organization	cytoskeleton_organization	Structural_plasticity
	710	5064	PALM	35	6	19	14	33	7	61	8		cytoskeleton_organization	cytoskeleton_organization	Structural_plasticity
	711	9948	WDR1	6	13	11	7	7	4	67	17	SCH&AD	vesicle-mediated_transport&cytoskeleton_organization&exocytosis&actin_cytoskeleton_organization&positive_regulation_of_cytoskeleton_orga...	vesicle-mediated_transport&cytoskeleton_organization&exocytosis&actin_cytoskeleton_organization&positive_regulation_of_cytoskeleton_orga...	Structural_plasticity
	712	10160	FARP1	35	6	19	14	33	7	61	8	AD
	713	10409	BASP1	35	6	19	14	33	7	61	8	SCH&BI			Intracellular_Signal_Transduction
	714	54927	CHCHD3	30	11	25	22	20	32	80	26		mitochondrial_membrane_organization&mitochondrial_fusion	mitochondrial_membrane_organization&mitochondrial_fusion
	715	11346	SYNPO	35	6	19	14	33	7	61	8	SCH&ID&HTN	cytoskeleton_organization&actin_cytoskeleton_organization&positive_regulation_of_cytoskeleton_orga...	cytoskeleton_organization&actin_cytoskeleton_organization&positive_regulation_of_cytoskeleton_orga...
	716	55699	IARS2	88	35	79	40	83	87	89	75		mitochondrial_translation
	717	4204	MECP2	60	24	66	52	66	65	15	69	SCH&Epi&AUT&ASD&ID	mitochondrial_ATP_synthesis_coupled_elec...	mitochondrial_ATP_synthesis_coupled_elec...
	718	55968	NSFL1C	56	61	55	50	67	53	16	54	SCH			Exocytosis
	719	55611	OTUB1	82	26	39	38	40	47	17	42				RPSFB
	720	51144	HSD17B12	30	11	25	22	27	18	80	27		cell_adhesion&regulation_of_cell_adhesion&positive_regulation_of_cell_adhesion	cell_adhesion&regulation_of_cell_adhesion&positive_regulation_of_cell_adhesion
	721	5464	PPA1	75	60	64	25	69	68	67	71
	722	6566	SLC16A1	82	26	39	38	40	90	17	42	Epi	cytoskeleton_organization&microtubule_cytoskeleton_organization	cytoskeleton_organization&microtubule_cytoskeleton_organization
	723	4134	MAP4	84	36	46	37	37	77	32	34		cytoskeleton_organization&microtubule_cytoskeleton_organization	cytoskeleton_organization&microtubule_cytoskeleton_organization
	724	2746	GLUD1	88	26	75	36	68	65	12	56	SCH&FTD&Epi
	725	2554	GABRA1	50	62	51	68	1	54	4	46	SCH&Epi&AUT&ASD			LGIC_signaling
	726	161	AP2A2	22	8	21	3	15	6	82	4	FTD&AD	vesicle-mediated_transport&endocytosis&clathrin-mediated_endocytosis&receptor-mediated_endocytosis	vesicle-mediated_transport&endocytosis&clathrin-mediated_endocytosis&receptor-mediated_endocytosis	Endocytosis
	727	5305	PIP4K2A	18	9	53	4	54	72	39	51	SCH
	728	60412	EXOC4	19	9	52	10	53	48	25	49	AD	vesicle-mediated_transport&exocytosis&vesicle_docking&vesicle_docking_involved_in_exocytosis	vesicle-mediated_transport&exocytosis&vesicle_docking&vesicle_docking_involved_in_exocytosis	Exocytosis
	729	127833	SYT2	22	8	21	15	15	6	51	6		vesicle-mediated_transport&exocytosis&endocytosis&vesicle_localization&synaptic_vesicle_localization&synaptic_vesicle_transport&regulation_of_exocytosis&synaptic_vesicle_exocytosis&synaptic_vesicle_endocytosis&synaptic_vesicle_recycling&calcium_ion-dependent_exocytosis&calcium_ion-dependent_exocytosis_of_neur...	vesicle-mediated_transport&exocytosis&endocytosis&vesicle_localization&synaptic_vesicle_localization&synaptic_vesicle_transport&regulation_of_exocytosis&synaptic_vesicle_exocytosis&synaptic_vesicle_endocytosis&synaptic_vesicle_recycling&calcium_ion-dependent_exocytosis	Exocytosis
	730	444	ASPH	79	24	66	26	64	43	17	69		calcium_ion_transport&regulation_of_calcium_ion_transport&calcium_ion_transport_into_cytosol&cytosolic_calcium_ion_transport	calcium_ion_transport&regulation_of_calcium_ion_transport&calcium_ion_transport_into_cytosol&cytosolic_calcium_ion_transport
	731	57555	NLGN2	19	9	52	10	53	48	25	49	SCH	vesicle-mediated_transport&cytoskeleton_organization&endocytosis&vesicle_localization&synaptic_vesicle_localization&synaptic_vesicle_transport&synaptic_vesicle_endocytosis&synaptic_vesicle_recycling&cell_adhesion&synaptic_vesicle_clustering&single_organism_cell_adhesion&single_organismal_cell-cell_adhesion&cell-cell_adhesion	vesicle-mediated_transport&cytoskeleton_organization&endocytosis&vesicle_localization&synaptic_vesicle_localization&synaptic_vesicle_transport&synaptic_vesicle_endocytosis&synaptic_vesicle_recycling&cell_adhesion&synaptic_vesicle_clustering&single_organismal_cell-cell_adhesion&cell-cell_adhesion	CAT_signaling
	732	1496	CTNNA2	78	35	36	40	43	66	8	44	AD&BI&HTN	cell_adhesion&single_organism_cell_adhesion&single_organismal_cell-cell_adhesion&cell-cell_adhesion	cell_adhesion&single_organismal_cell-cell_adhesion&cell-cell_adhesion	Intracellular_Signal_Transduction
	733	11332	ACOT7	69	35	71	40	69	42	35	71	Epi
	734	80331	DNAJC5	93	60	64	25	69	68	37	71		vesicle-mediated_transport&exocytosis&vesicle_localization&synaptic_vesicle_localization&synaptic_vesicle_transport&synaptic_vesicle_exocytosis	vesicle-mediated_transport&exocytosis&vesicle_localization&synaptic_vesicle_localization&synaptic_vesicle_transport&synaptic_vesicle_exocytosis	Exocytosis
	735	9181	ARHGEF2	57	52	48	67	54	70	40	38		cytoskeleton_organization&actin_cytoskeleton_organization&negative_regulation_of_cytoskeleton_orga...&microtubule_cytoskeleton_organization	cytoskeleton_organization&actin_cytoskeleton_organization&negative_regulation_of_cytoskeleton_orga...&microtubule_cytoskeleton_organization
	736	5297	PI4KA	59	56	56	47	47	47	56	15	SCH			Cell_metabolism
	737	145567	TTC7B	59	56	56	47	47	2	56	15
	738	9201	DCLK1	47	47	67	48	73	43	20	68				Intracellular_Signal_Transduction
	739	10570	DPYSL4	46	69	12	53	57	45	53	23				Structural_plasticity
	740	1804	DPP6	30	11	25	22	27	18	80	27	ID			RPSFB
	741	12	SERPINA3	67	32	41	38	40	70	22	44	SCH&AD&PD
	742	3746	KCNC1	19	9	52	10	54	48	25	49	SCH&Epi			Excitability
	743	115827	RAB3C	18	9	15	9	10	25	55	32		vesicle-mediated_transport&exocytosis&vesicle_localization&synaptic_vesicle_localization&synaptic_vesicle_transport&regulation_of_exocytosis&synaptic_vesicle_exocytosis&vesicle_docking&vesicle_docking_involved_in_exocytosis	vesicle-mediated_transport&exocytosis&vesicle_localization&synaptic_vesicle_localization&synaptic_vesicle_transport&regulation_of_exocytosis&synaptic_vesicle_exocytosis&vesicle_docking&vesicle_docking_involved_in_exocytosis	Intracellular_trafficking
	744	8867	SYNJ1	22	8	21	3	15	21	82	4	AD&PD&BI	vesicle-mediated_transport&exocytosis&endocytosis&vesicle_localization&synaptic_vesicle_localization&synaptic_vesicle_transport&synaptic_vesicle_exocytosis&synaptic_vesicle_endocytosis&synaptic_vesicle_recycling&regulation_of_synaptic_vesicle_transport&regulation_of_endocytosis&synaptic_vesicle_priming&positive_regulation_of_endocytosis	vesicle-mediated_transport&exocytosis&endocytosis&vesicle_localization&synaptic_vesicle_localization&synaptic_vesicle_transport&synaptic_vesicle_exocytosis&synaptic_vesicle_endocytosis&synaptic_vesicle_recycling&regulation_of_synaptic_vesicle_transport&regulation_of_endocytosis&synaptic_vesicle_priming&positive_regulation_of_endocytosis	Endocytosis
	745	22895	RPH3A	18	9	67	9	54	43	20	68	HD	vesicle-mediated_transport&exocytosis&vesicle_localization&synaptic_vesicle_localization&synaptic_vesicle_transport&regulation_of_exocytosis&synaptic_vesicle_exocytosis&calcium_ion-dependent_exocytosis&calcium_ion-dependent_exocytosis_of_neur...	vesicle-mediated_transport&exocytosis&vesicle_localization&synaptic_vesicle_localization&synaptic_vesicle_transport&regulation_of_exocytosis&synaptic_vesicle_exocytosis&calcium_ion-dependent_exocytosis	Exocytosis
	746	53616	ADAM22	19	9	52	10	53	8	59	68	Epi	cell_adhesion&regulation_of_cell_adhesion&negative_regulation_of_cell_adhesion	cell_adhesion&regulation_of_cell_adhesion&negative_regulation_of_cell_adhesion	RPSFB
	747	8745	ADAM23	77	40	58	67	77	70	42	39		cell_adhesion	cell_adhesion	RPSFB
	748	259217	HSPA12A	82	26	39	32	40	52	17	42	SCH			RPSFB
	749	534	ATP6V1G2	30	11	31	22	27	32	80	31				Ion_balance/transport
	750	7920	ABHD16A	108	74	2	79	2	79	2	73
	751	203068	TUBB	96	30	74	34	69	68	33	33	SCH&FTD	cytoskeleton_organization&microtubule_cytoskeleton_organization	cytoskeleton_organization&microtubule_cytoskeleton_organization	Structural_plasticity
	752	55177	RMDN3	29	11	31	22	16	32	42	31
	753	26047	CNTNAP2	19	9	50	11	46	51	24	47	SCH&Epi&AD&AUT&ASD&ID&BI	cell_adhesion	cell_adhesion	CAT_signaling
	754	84687	PPP1R9B	35	6	19	14	33	7	61	8	SCH	cytoskeleton_organization&actin_cytoskeleton_organization	cytoskeleton_organization&actin_cytoskeleton_organization	Intracellular_Signal_Transduction
	755	10382	TUBB4A	104	43	83	29	84	78	2	2				Structural_plasticity
	756	55512	SMPD3	108	74	2	79	2	79	2	73	SCH&AD	vesicle-mediated_transport&exocytosis&regulation_of_exocytosis&positive_regulation_of_exocytosis	vesicle-mediated_transport&exocytosis&regulation_of_exocytosis&positive_regulation_of_exocytosis	Intracellular_Signal_Transduction
	757	23420	NOMO1	59	67	40	26	38	47	11	42
	758	25791	NGEF	55	52	48	70	54	72	15	51	SCH&AUT&ASD&BI
	759	79948	LPPR3	59	67	56	55	58	47	22	42
	760	112476	PRRT2	28	12	24	21	20	31	74	26	FTD&Epi&PD
	761	56896	DPYSL5	46	69	12	53	57	45	53	23				Structural_plasticity
	762	6326	SCN2A	5	13	11	7	7	14	20	17	SCH&Epi&AUT&ASD&ID			Excitability
	763	8502	PKP4	45	35	36	40	43	66	36	44	SCH	cell_adhesion&single_organism_cell_adhesion&single_organismal_cell-cell_adhesion&cell-cell_adhesion&regulation_of_cell_adhesion	cell_adhesion&single_organismal_cell-cell_adhesion&cell-cell_adhesion&regulation_of_cell_adhesion	CAT_signaling
	764	11021	RAB35	70	48	66	48	65	55	15	69		vesicle-mediated_transport&Golgi_vesicle_transport&ER_to_Golgi_vesicle-mediated_transport	vesicle-mediated_transport&Golgi_vesicle_transport&ER_to_Golgi_vesicle-mediated_transport	Intracellular_trafficking
	765	51517	NCKIPSD	57	52	48	70	54	72	40	39		vesicle-mediated_transport&cytoskeleton_organization&endocytosis	vesicle-mediated_transport&cytoskeleton_organization&endocytosis	Intracellular_Signal_Transduction
	766	140885	SIRPA	43	72	37	59	52	45	19	41	SCH	cell_adhesion	cell_adhesion	Tyrosine_kinase_signaling
	767	57554	LRRC7	52	51	41	45	53	87	44	43	HTN			Protein_cluster
	768	9495	AKAP5	51	51	49	68	53	44	26	49	BI	calcium_ion_transport&regulation_of_calcium_ion_transport&calcium_ion_transport_into_cytosol&cytosolic_calcium_ion_transport	calcium_ion_transport&regulation_of_calcium_ion_transport&calcium_ion_transport_into_cytosol&cytosolic_calcium_ion_transport
	769	55752	SEPT11	37	7	3	8	9	3	60	16				Protein_cluster
	770	5332	PLCB4	19	22	49	10	53	50	26	49	HD			Intracellular_Signal_Transduction
	771	220988	HNRNPA3	89	34	78	41	81	83	89	76
	772	9578	CDC42BPB	54	78	43	69	39	56	10	81		cytoskeleton_organization&actin_cytoskeleton_organization&actin_cytoskeleton_reorganization	cytoskeleton_organization&actin_cytoskeleton_organization&actin_cytoskeleton_reorganization
	773	3886	KRT35	57	52	48	67	54	70	40	38
	774	29968	PSAT1	68	58	65	28	7	69	5	67	SCH&FTD
	775	55379	LRRC59	43	73	2	79	2	85	89	73
	776	221092	HNRNPUL2	89	34	82	41	83	83	89	76
	777	57180	ACTR3B	35	6	19	14	33	7	61	8		cytoskeleton_organization&actin_cytoskeleton_organization&positive_regulation_of_cytoskeleton_orga...	cytoskeleton_organization&actin_cytoskeleton_organization&positive_regulation_of_cytoskeleton_orga...
	778	23193	GANAB	85	62	30	44	32	60	6	24				RPSFB
	779	6767	ST13	73	60	64	25	69	68	37	71
	780	94081	SFXN1	30	11	32	22	23	34	71	27
	781	57584	ARHGAP21	35	6	19	14	33	7	61	8		vesicle-mediated_transport&endocytosis&regulation_of_endocytosis	vesicle-mediated_transport&endocytosis&regulation_of_endocytosis
	782	51138	COPS4	67	37	48	67	78	70	42	38
	783	548596	CKMT1A	6	13	11	7	7	4	67	17
	784	10808	HSPH1	93	60	64	25	69	68	37	71		vesicle-mediated_transport&endocytosis&receptor-mediated_endocytosis&cell_adhesion&single_organism_cell_adhesion&single_organismal_cell-cell_adhesion&cell-cell_adhesion&regulation_of_cell_adhesion&positive_regulation_of_cell_adhesion	vesicle-mediated_transport&endocytosis&receptor-mediated_endocytosis&cell_adhesion&single_organismal_cell-cell_adhesion&cell-cell_adhesion&regulation_of_cell_adhesion&positive_regulation_of_cell_adhesion	RPSFB
	785	51520	LARS	92	38	46	1	37	77	38	34
	786	51552	RAB14	79	24	66	48	64	55	15	69		vesicle-mediated_transport&endocytosis&post-Golgi_vesicle-mediated_transport&Golgi_vesicle_transport&vesicle_organization	vesicle-mediated_transport&endocytosis&post-Golgi_vesicle-mediated_transport&Golgi_vesicle_transport&vesicle_organization	Intracellular_trafficking
	787	55690	PACS1	22	8	21	15	76	70	40	35	ID	vesicle-mediated_transport&Golgi_vesicle_transport&intra-Golgi_vesicle-mediated_transport	vesicle-mediated_transport&Golgi_vesicle_transport	RPSFB
	788	11076	TPPP	54	59	76	71	76	61	27	62		cytoskeleton_organization&microtubule_cytoskeleton_organization	cytoskeleton_organization&microtubule_cytoskeleton_organization
	789	3039	HBA1	20	59	9	44	4	60	52	24	HTN	vesicle-mediated_transport&endocytosis&receptor-mediated_endocytosis	vesicle-mediated_transport&endocytosis&receptor-mediated_endocytosis	Unknown
	790	9601	PDIA4	56	44	71	44	63	57	6	65
	791	55748	CNDP2	6	13	11	7	7	13	67	17
	792	4128	MAOA	108	84	2	79	2	79	2	73	SCH&FTD&AD&AUT&ASD&ID&HD&BI&HTN			Neurotransmitter_metabolism
	793	50807	ASAP1	19	9	52	10	54	48	25	47
	794	80725	SRCIN1	19	8	21	15	76	51	51	6		vesicle-mediated_transport&exocytosis&cell_adhesion&single_organism_cell_adhesion	vesicle-mediated_transport&exocytosis&cell_adhesion	Exocytosis
	795	85358	SHANK3	19	9	52	10	53	48	25	49	SCH&AUT&ASD&ID	cytoskeleton_organization&actin_cytoskeleton_organization&negative_regulation_of_cytoskeleton_orga...	cytoskeleton_organization&actin_cytoskeleton_organization&negative_regulation_of_cytoskeleton_orga...	Protein_cluster
	796	9054	NFS1	23	21	17	23	17	35	47	24
	797	23114	NFASC	19	9	52	10	53	48	25	49	Epi	cell_adhesion&single_organism_cell_adhesion&single_organismal_cell-cell_adhesion&cell-cell_adhesion	cell_adhesion&single_organismal_cell-cell_adhesion&cell-cell_adhesion	CAT_signaling
	798	51164	DCTN4	35	6	19	46	33	46	22	8
	799	55288	RHOT1	57	45	48	67	54	20	84	38	PD	mitochondrial_membrane_organization&mitochondrial_transport	mitochondrial_membrane_organization&mitochondrial_transport&regulation_of_mitochondrial_membrane_per...&regulation_of_mitochondrial_membrane_per...&positive_regulation_of_mitochondrial_mem...
	800	201595	STT3B	23	11	30	22	27	30	80	24
	801	27034	ACAD8	19	22	37	10	53	51	24	45
	802	51056	LAP3	6	13	11	7	7	75	67	17
	803	51143	DYNC1LI1	101	26	46	1	42	46	22	58
	804	9805	SCRN1	6	21	4	7	6	7	67	17	SCH&FTD	vesicle-mediated_transport&exocytosis	vesicle-mediated_transport&exocytosis	Exocytosis
	805	84251	SGIP1	23	63	30	55	32	59	8	24		vesicle-mediated_transport&endocytosis&clathrin-mediated_endocytosis&receptor-mediated_endocytosis&regulation_of_endocytosis&positive_regulation_of_endocytosis	vesicle-mediated_transport&endocytosis&clathrin-mediated_endocytosis&receptor-mediated_endocytosis&regulation_of_endocytosis&positive_regulation_of_endocytosis
	806	9481	SLC25A27	36	18	13	14	5	7	62	10	SCH	mitochondrial_calcium_ion_homeostasis	mitochondrial_calcium_ion_homeostasis
	807	81631	MAP1LC3B	14	59	47	46	56	46	61	61	ID&HTN
	808	9475	ROCK2	64	54	37	49	39	65	23	1	HTN	cytoskeleton_organization&actin_cytoskeleton_organization&cell_adhesion&cortical_cytoskeleton_organization&cortical_actin_cytoskeleton_organization&microtubule_cytoskeleton_organization&regulation_of_cell_adhesion	cytoskeleton_organization&actin_cytoskeleton_organization&cell_adhesion&cortical_cytoskeleton_organization&cortical_actin_cytoskeleton_organization&microtubule_cytoskeleton_organization&regulation_of_cell_adhesion	Intracellular_Signal_Transduction
	809	8997	KALRN	15	18	13	14	5	15	62	10	SCH&AD	vesicle-mediated_transport	vesicle-mediated_transport
	810	7102	TSPAN7	15	23	13	15	5	15	62	10	ID
	811	347733	TUBB2B	97	27	62	33	62	54	3	58	SCH&ID			Structural_plasticity
	812	10810	WASF3	35	55	49	60	54	72	43	36		cytoskeleton_organization&actin_cytoskeleton_organization	cytoskeleton_organization&actin_cytoskeleton_organization
	813	8760	CDS2	59	68	37	45	60	45	11	45
	814	10580	SORBS1	57	52	48	70	54	72	40	51	SCH&HTN	cytoskeleton_organization&actin_cytoskeleton_organization&cell_adhesion	cytoskeleton_organization&actin_cytoskeleton_organization&cell_adhesion	Protein_cluster
	815	54413	NLGN3	41	9	52	10	53	48	25	49	AUT&ASD&ID&BI	vesicle-mediated_transport&endocytosis&vesicle_localization&synaptic_vesicle_localization&synaptic_vesicle_transport&receptor-mediated_endocytosis&synaptic_vesicle_endocytosis&synaptic_vesicle_recycling&cell_adhesion&synaptic_vesicle_clustering&single_organism_cell_adhesion&single_organismal_cell-cell_adhesion&cell-cell_adhesion	vesicle-mediated_transport&endocytosis&vesicle_localization&synaptic_vesicle_localization&synaptic_vesicle_transport&receptor-mediated_endocytosis&synaptic_vesicle_endocytosis&synaptic_vesicle_recycling&cell_adhesion&synaptic_vesicle_clustering&single_organismal_cell-cell_adhesion&cell-cell_adhesion	CAT_signaling
	816	8050	PDHX	31	4	24	17	18	35	74	26
	817	9362	CPNE6	65	69	62	53	62	58	12	58		vesicle-mediated_transport	vesicle-mediated_transport	Structural_plasticity
	818	23205	ACSBG1	52	48	41	63	43	43	44	43
	819	80150	ASRGL1	52	51	41	63	43	61	44	43
	820	57731	SPTBN4	19	22	49	10	51	51	24	54		vesicle-mediated_transport&cytoskeleton_organization&actin_cytoskeleton_organization&negative_regulation_of_cytoskeleton_orga...	vesicle-mediated_transport&cytoskeleton_organization&actin_cytoskeleton_organization&negative_regulation_of_cytoskeleton_orga...
	821	6391	SDHC	28	12	24	21	20	28	74	26	SCH&BI	mitochondrial_ATP_synthesis_coupled_elec...	mitochondrial_ATP_synthesis_coupled_elec...
	822	114794	ELFN2	48	18	47	14	56	74	13	61
	823	84303	CHCHD6	28	12	26	21	20	31	74	26		mitochondrial_membrane_organization	mitochondrial_membrane_organization
	824	55607	PPP1R9A	35	6	19	14	33	7	61	8		cytoskeleton_organization&actin_cytoskeleton_organization	cytoskeleton_organization&actin_cytoskeleton_organization
	825	1267	CNP	48	40	58	67	77	70	13	39	SCH&AD&BI	cytoskeleton_organization&mitochondrial_membrane_organization&mitochondrial_transport&microtubule_cytoskeleton_organization	cytoskeleton_organization&mitochondrial_membrane_organization&mitochondrial_transport&regulation_of_mitochondrial_membrane_per...&microtubule_cytoskeleton_organization	Intracellular_Signal_Transduction
	826	3954	LETM1	28	12	24	21	19	39	74	26	Epi	mitochondrial_membrane_organization	mitochondrial_membrane_organization
	827	55754	TMEM30A	40	23	13	12	5	15	58	12				Cell_metabolism
	828	92140	MTDH	90	28	43	37	88	80	10	1
	829	5165	PDK3	34	5	17	13	34	5	48	20
	830	6546	SLC8A1	30	11	25	22	27	18	82	31	AD&HTN	calcium_ion_transport&regulation_of_calcium_ion_transport&calcium_ion_transport_into_cytosol&cytosolic_calcium_ion_transport	calcium_ion_transport&regulation_of_calcium_ion_transport&calcium_ion_transport_into_cytosol&cytosolic_calcium_ion_transport	Ion_balance/transport
	831	814	CAMK4	97	60	64	25	69	68	37	71	AD&AUT&ASD&ID	cell_adhesion&single_organism_cell_adhesion&single_organismal_cell-cell_adhesion&cell-cell_adhesion&regulation_of_cell_adhesion	cell_adhesion&single_organismal_cell-cell_adhesion&cell-cell_adhesion&regulation_of_cell_adhesion	Intracellular_Signal_Transduction
	832	5096	PCCB	6	13	11	6	7	4	68	5	SCH
	833	4155	MBP	52	51	49	67	53	44	24	49	SCH&AD			CAT_signaling
	834	767	CA8	73	29	49	37	70	1	12	64	SCH&ID
	835	2785	GNG3	35	23	13	14	5	7	49	7				G-protein_relay
	836	9899	SV2B	22	8	21	15	15	6	51	6				Exocytosis
	837	56925	LXN	57	52	48	69	56	70	40	35
	838	10672	GNA13	52	51	49	68	53	44	25	49				G-protein_relay
	839	6324	SCN1B	18	17	50	14	56	51	13	54	Epi	cell_adhesion	cell_adhesion	Excitability
	840	116986	AGAP2	19	22	49	10	54	50	26	49				Intracellular_trafficking
	841	134957	STXBP5	22	11	29	22	27	18	83	3		vesicle-mediated_transport&exocytosis&regulation_of_exocytosis&positive_regulation_of_exocytosis	vesicle-mediated_transport&exocytosis&regulation_of_exocytosis&positive_regulation_of_exocytosis	Exocytosis
	842	23335	WDR7	63	40	58	67	48	70	42	39				Unknown
	843	9829	DNAJC6	86	11	31	3	31	24	82	31	SCH&Epi&PD&ID	vesicle-mediated_transport&endocytosis&clathrin-mediated_endocytosis&receptor-mediated_endocytosis&post-Golgi_vesicle-mediated_transport&Golgi_vesicle_transport&regulation_of_endocytosis	vesicle-mediated_transport&endocytosis&clathrin-mediated_endocytosis&receptor-mediated_endocytosis&post-Golgi_vesicle-mediated_transport&Golgi_vesicle_transport&regulation_of_endocytosis	RPSFB
	844	392862	GRID2IP	19	22	49	10	53	50	26	49
	845	112755	STX1B	28	12	29	21	16	31	83	3	FTD&Epi&PD	vesicle-mediated_transport&exocytosis&vesicle_localization&synaptic_vesicle_localization&synaptic_vesicle_transport&regulation_of_exocytosis&synaptic_vesicle_exocytosis&regulation_of_synaptic_vesicle_transport&regulation_of_synaptic_vesicle_exocytosi...&vesicle_docking&vesicle_docking_involved_in_exocytosis&synaptic_vesicle_priming&regulation_of_synaptic_vesicle_priming&vesicle_organization&synap…	vesicle-mediated_transport&exocytosis&vesicle_localization&synaptic_vesicle_localization&synaptic_vesicle_transport&regulation_of_exocytosis&synaptic_vesicle_exocytosis&regulation_of_synaptic_vesicle_transport&regulation_of_synaptic_vesicle_exocytosi...&vesicle_docking&vesicle_docking_involved_in_exocytosis&synaptic_vesicle_priming&regulation_of_synaptic_vesicle_priming&vesicle_organization&synap…	Exocytosis
	846	8140	SLC7A5	103	81	89	82	94	82	90	82				Cell_metabolism
	847	2917	GRM7	21	18	13	14	5	7	61	8	SCH&AUT&ASD&BI	calcium_ion_transport	calcium_ion_transport	GPCR_signaling
	848	785	CACNB4	15	23	13	15	5	15	62	10	Epi	calcium_ion_transport&regulation_of_calcium_ion_transport	calcium_ion_transport&regulation_of_calcium_ion_transport	Excitability
	849	4744	NEFH	65	13	11	13	7	58	12	36	AD	cytoskeleton_organization&neurofilament_cytoskeleton_organization&microtubule_cytoskeleton_organization	cytoskeleton_organization&microtubule_cytoskeleton_organization	Structural_plasticity
	850	51678	MPP6	109	79	48	80	54	96	40	80	SCH&AUT&ASD&BI			Protein_cluster
	851	8831	SYNGAP1	19	9	52	10	53	48	25	49	SCH&Epi&AUT&ASD&ID
	852	83660	TLN2	73	29	67	37	70	1	21	72	Epi	cytoskeleton_organization&cell_adhesion	cytoskeleton_organization&cell_adhesion	Structural_plasticity
	853	760	CA2	88	34	75	42	68	60	9	70	SCH&AD			Cell_metabolism
	854	9600	PITPNM1	28	12	29	21	16	31	74	26
	855	6529	SLC6A1	22	8	21	15	15	6	63	6	Epi&ID		response_to_mitochondrial_depolarisation	Neurotransmitter_metabolism
	856	3371	TNC	18	8	50	11	46	51	54	47	AD&HTN	cell_adhesion	cell_adhesion
	857	23092	ARHGAP26	55	24	66	69	72	55	15	69		cytoskeleton_organization&actin_cytoskeleton_organization	cytoskeleton_organization&actin_cytoskeleton_organization
	858	26232	FBXO2	49	62	50	44	46	52	24	54
	859	961	CD47	53	62	53	54	46	52	24	44	HTN	vesicle-mediated_transport&endocytosis&regulation_of_endocytosis&cell_adhesion&single_organism_cell_adhesion&single_organismal_cell-cell_adhesion&positive_regulation_of_endocytosis&cell-cell_adhesion&regulation_of_cell_adhesion&positive_regulation_of_cell_adhesion	vesicle-mediated_transport&endocytosis&regulation_of_endocytosis&cell_adhesion&single_organismal_cell-cell_adhesion&positive_regulation_of_endocytosis&cell-cell_adhesion&regulation_of_cell_adhesion&positive_regulation_of_cell_adhesion	CAT_signaling
	860	7143	TNR	18	17	53	4	56	51	13	47		cell_adhesion&single_organism_cell_adhesion&single_organismal_cell-cell_adhesion&cell-cell_adhesion&regulation_of_cell_adhesion&negative_regulation_of_cell_adhesion	cell_adhesion&single_organismal_cell-cell_adhesion&cell-cell_adhesion&regulation_of_cell_adhesion&negative_regulation_of_cell_adhesion	CAT_signaling
	861	83992	CTTNBP2	34	5	17	13	34	5	48	20
	862	8120	AP3B2	86	11	31	3	30	26	82	31		vesicle-mediated_transport&vesicle_localization&synaptic_vesicle_localization&synaptic_vesicle_transport&post-Golgi_vesicle-mediated_transport&Golgi_vesicle_transport	vesicle-mediated_transport&vesicle_localization&synaptic_vesicle_localization&synaptic_vesicle_transport&post-Golgi_vesicle-mediated_transport&Golgi_vesicle_transport
	863	8224	SYN3	57	30	74	71	73	70	27	35	SCH&FTD&PD&ID&BI			Exocytosis
	864	3632	INPP5A	77	40	58	67	77	70	42	39
	865	4099	MAG	48	59	52	48	42	43	16	53	SCH	cell_adhesion	cell_adhesion
	866	10067	SCAMP3	30	11	31	22	27	18	80	27		vesicle-mediated_transport&post-Golgi_vesicle-mediated_transport&Golgi_vesicle_transport	vesicle-mediated_transport&post-Golgi_vesicle-mediated_transport&Golgi_vesicle_transport	Exocytosis
	867	3069	HDLBP	104	30	78	79	81	78	33	73
	868	9555	H2AFY	60	46	43	39	39	65	15	36	HD
	869	192111	PGAM5	101	30	74	34	73	80	40	35
	870	8774	NAPG	22	8	21	15	15	23	51	6	BI	vesicle-mediated_transport&Golgi_vesicle_transport&intra-Golgi_vesicle-mediated_transport	vesicle-mediated_transport&Golgi_vesicle_transport	Exocytosis
	871	2039	DMTN	57	59	58	71	76	70	40	39		vesicle-mediated_transport&cytoskeleton_organization&exocytosis&actin_cytoskeleton_organization&negative_regulation_of_cytoskeleton_orga...&cell_adhesion&actin_cytoskeleton_reorganization&single_organism_cell_adhesion&single_organismal_cell-cell_adhesion&cell-cell_adhesion&regulation_of_cell_adhesion&negative_regulation_of_cell_adhesion&positive_regulation_of_cell_adhesion	vesicle-mediated_transport&cytoskeleton_organization&exocytosis&actin_cytoskeleton_organization&negative_regulation_of_cytoskeleton_orga...&cell_adhesion&actin_cytoskeleton_reorganization&single_organismal_cell-cell_adhesion&cell-cell_adhesion&regulation_of_cell_adhesion&negative_regulation_of_cell_adhesion&positive_regulation_of_cell_adhesion
	872	345651	ACTBL2	83	69	12	36	86	80	40	23	SCH
	873	22931	RAB18	78	63	60	55	79	51	8	57				Intracellular_trafficking
	874	57447	NDRG2	81	60	64	25	69	68	37	71	AD			Intracellular_Signal_Transduction
	875	114294	LACTB	56	61	49	50	67	44	26	54
	876	79671	NLRX1	82	26	39	32	44	71	17	42
	877	2596	GAP43	51	51	49	72	53	44	26	49	SCH			Unknown
	878	6233	RPS27A	104	74	78	84	81	79	2	73	BI			RPSFB
	879	9118	INA	65	18	58	7	77	70	40	35	SCH	cytoskeleton_organization&neurofilament_cytoskeleton_organization	cytoskeleton_organization	Structural_plasticity
	880	9892	SNAP91	22	8	31	3	15	22	82	31	AD&BI	vesicle-mediated_transport&endocytosis&clathrin-mediated_endocytosis&receptor-mediated_endocytosis&regulation_of_endocytosis&vesicle_organization&vesicle_coating	vesicle-mediated_transport&endocytosis&clathrin-mediated_endocytosis&receptor-mediated_endocytosis&regulation_of_endocytosis&vesicle_organization&vesicle_coating	Endocytosis
	881	146691	TOM1L2	86	48	65	48	65	43	5	68
	882	6507	SLC1A3	37	40	58	36	9	95	42	39	SCH&Epi&AD&HTN	mitochondrial_transport	mitochondrial_transport&response_to_mitochondrial_depolarisation	Neurotransmitter_metabolism
	883	9908	G3BP2	105	74	82	79	83	83	89	76
	884	56886	UGGT1	85	26	79	40	83	87	89	75
	885	64087	MCCC2	91	26	46	1	42	46	22	42
	886	480	ATP1A4	108	74	85	79	90	80	89	76
	887	81567	TXNDC5	67	25	63	31	74	70	3	38		vesicle-mediated_transport&endocytosis&post-Golgi_vesicle-mediated_transport&Golgi_vesicle_transport	vesicle-mediated_transport&endocytosis&post-Golgi_vesicle-mediated_transport&Golgi_vesicle_transport
	888	9898	UBAP2L	100	26	29	36	16	3	28	3
	889	23196	FAM120A	105	73	82	73	83	83	89	76
	890	55750	AGK	82	26	39	38	40	89	17	42				Cell_metabolism
	891	3868	KRT16	80	27	82	37	83	80	89	76		cytoskeleton_organization	cytoskeleton_organization
	892	25902	MTHFD1L	101	26	54	36	85	80	89	66	AD
	893	55210	ATAD3A	30	11	25	22	27	18	80	27
	894	26011	TENM4	108	74	2	79	2	79	89	73	SCH&AUT&ASD&BI
	895	777	CACNA1E	35	23	13	14	5	7	61	8	Epi	calcium_ion_transport	calcium_ion_transport	Excitability
	896	22848	AAK1	86	8	21	3	15	19	82	31	PD	vesicle-mediated_transport&endocytosis&clathrin-mediated_endocytosis&receptor-mediated_endocytosis&regulation_of_endocytosis	vesicle-mediated_transport&endocytosis&clathrin-mediated_endocytosis&receptor-mediated_endocytosis&regulation_of_endocytosis	Endocytosis
	897	285172	FAM126B	79	48	67	48	65	43	20	68
	898	25824	PRDX5	6	13	11	7	7	4	67	17	PD
	899	57704	GBA2	30	11	34	22	27	18	80	27	PD
	900	56894	AGPAT3	29	24	67	48	16	43	20	68
	901	3033	HADH	8	21	15	6	10	11	68	5
	902	205	AK4	79	48	67	48	65	43	20	68	PD
	903	55907	CMAS	73	37	45	1	78	77	20	37
	904	1666	DECR1	79	48	67	70	65	43	20	68	FTD
	905	3029	HAGH	79	48	67	48	65	43	20	68	SCH&AUT&ASD
	906	26025	PCDHGA12	79	48	67	48	65	43	20	68		cell_adhesion&cell-cell_adhesion	cell_adhesion&cell-cell_adhesion
	907	5106	PCK2	6	68	67	48	60	43	20	68
	908	22902	RUFY3	79	48	67	48	65	43	20	68		cytoskeleton_organization&actin_cytoskeleton_organization	cytoskeleton_organization&actin_cytoskeleton_organization
	909	55915	LANCL2	57	30	74	34	73	43	40	35	SCH			Intracellular_Signal_Transduction
	910	8078	USP5	75	65	61	44	63	60	6	65				RPSFB
	911	54495	TMX3	79	48	67	48	65	43	20	68	SCH&BI
	912	79012	CAMKV	77	60	58	25	65	68	37	71
	913	622	BDH1	79	48	67	48	65	43	20	68
	914	84293	FAM213A	79	48	67	48	65	43	20	68				Unknown
	915	79180	EFHD2	35	6	19	14	33	7	61	8	SCH
	916	57687	VAT1L	79	48	67	48	65	43	20	68	SCH&AD&BI
	917	3766	KCNJ10	79	60	64	25	69	43	20	71	Epi&AUT&ASD&ID			Excitability
	918	9922	IQSEC1	35	47	67	48	65	1	12	66		cytoskeleton_organization&actin_cytoskeleton_organization	cytoskeleton_organization&actin_cytoskeleton_organization	Intracellular_Signal_Transduction
	919	112936	VPS26B	9	19	8	5	13	10	66	22		vesicle-mediated_transport	vesicle-mediated_transport
	920	2767	GNA11	35	23	13	14	5	7	61	8				G-protein_relay
	921	9377	COX5A	28	12	24	21	20	18	74	26		mitochondrial_ATP_synthesis_coupled_elec...	mitochondrial_ATP_synthesis_coupled_elec...
	922	7162	TPBG	85	7	82	8	59	81	90	79	HTN	cell_adhesion	cell_adhesion
	923	950	SCARB2	88	34	75	41	68	60	9	70	Epi&PD	cell_adhesion	cell_adhesion
	924	27020	NPTN	108	74	2	79	2	79	2	73	SCH	cell_adhesion&cell-cell_adhesion	cell_adhesion&cell-cell_adhesion	CAT_signaling
	925	91137	SLC25A46	31	4	29	17	16	3	83	3
	926	4082	MARCKS	53	60	53	25	46	68	37	44	SCH			Intracellular_Signal_Transduction
	927	29796	UQCR10	28	12	29	21	16	31	74	26		mitochondrial_ATP_synthesis_coupled_elec...	mitochondrial_ATP_synthesis_coupled_elec...
	928	157378	TMEM65	33	14	8	21	13	37	77	22				Unknown
	929	23787	MTCH1	30	11	25	22	27	18	80	27
	930	2548	GAA	93	35	44	40	55	4	67	60
	931	9375	TM9SF2	30	11	25	22	27	31	80	27
	932	51075	TMX2	28	12	90	83	93	31	74	26	SCH
	933	5099	PCDH7	110	74	91	83	2	53	4	73	Epi&AD	cell_adhesion&cell-cell_adhesion	cell_adhesion&cell-cell_adhesion
	934	54940	OCIAD1	26	11	23	22	27	32	80	24
	935	51449	PCYOX1	28	12	24	21	20	41	74	26
	936	4884	NPTX1	28	26	24	36	21	30	74	25	SCH	mitochondrial_transport&mitochondrial_fission	mitochondrial_transport&mitochondrial_fission	Intracellular_Signal_Transduction
	937	57175	CORO1B	35	6	19	14	33	7	61	8		cytoskeleton_organization&actin_cytoskeleton_organization&positive_regulation_of_cytoskeleton_orga...&negative_regulation_of_cytoskeleton_orga...	cytoskeleton_organization&actin_cytoskeleton_organization&positive_regulation_of_cytoskeleton_orga...&negative_regulation_of_cytoskeleton_orga...
	938	23154	NCDN	31	66	62	32	62	54	3	58	FTD			Unknown
	939	26000	TBC1D10B	94	62	62	32	62	54	3	58		vesicle-mediated_transport	vesicle-mediated_transport
	940	5097	PCDH1	73	29	67	37	70	1	21	72		cell_adhesion&cell-cell_adhesion	cell_adhesion&cell-cell_adhesion	CAT_signaling
	941	50488	MINK1	97	60	64	25	69	68	37	71		cytoskeleton_organization&actin_cytoskeleton_organization&cell_adhesion&actin_cytoskeleton_reorganization&single_organism_cell_adhesion&single_organismal_cell-cell_adhesion&cell-cell_adhesion&regulation_of_cell_adhesion	cytoskeleton_organization&actin_cytoskeleton_organization&cell_adhesion&actin_cytoskeleton_reorganization&single_organismal_cell-cell_adhesion&cell-cell_adhesion&regulation_of_cell_adhesion	Intracellular_Signal_Transduction
	942	2915	GRM5	51	51	49	72	53	44	26	49	SCH&Epi&AD&AUT&ASD&PD&ID&BI			GPCR_signaling
	943	3631	INPP4A	112	83	92	77	2	84	2	73	Epi&BI			Intracellular_Signal_Transduction
	944	57470	LRRC47	111	82	88	78	2	86	38	73
	945	1636	ACE	35	31	43	35	39	65	23	1	SCH&AD&AUT&ASD&PD&BI&HTN
	946	10424	PGRMC2	90	31	43	35	36	65	23	1
	947	22824	HSPA4L	93	60	64	25	69	68	37	71				RPSFB
	948	9053	MAP7	47	5	17	13	34	5	22	20		cytoskeleton_organization&microtubule_cytoskeleton_organization	cytoskeleton_organization&microtubule_cytoskeleton_organization
	949	79784	MYH14	35	6	19	14	33	10	69	8		cytoskeleton_organization&actin_cytoskeleton_organization	cytoskeleton_organization&actin_cytoskeleton_organization
	950	10493	VAT1	74	38	44	66	44	76	38	34		mitochondrial_fusion	mitochondrial_fusion
	951	55074	OXR1	9	19	8	5	13	10	66	11	SCH&AUT&ASD&BI
	952	58513	EPS15L1	80	33	57	37	70	64	36	72		vesicle-mediated_transport&endocytosis	vesicle-mediated_transport&endocytosis
	953	63908	NAPB	22	24	29	22	16	18	83	3		vesicle-mediated_transport	vesicle-mediated_transport
	954	1185	CLCN6	78	63	60	55	79	59	8	57	SCH
	955	3241	HPCAL1	65	13	11	7	7	58	12	64	AD			Intracellular_Signal_Transduction
	956	92154	MTSS1L	88	34	75	41	68	65	28	56
	957	4942	OAT	6	13	11	7	7	4	67	17
	958	4355	MPP2	19	9	52	10	53	48	25	49				Protein_cluster
	959	91683	SYT12	6	13	11	7	7	4	67	17		vesicle-mediated_transport&exocytosis&vesicle_localization&synaptic_vesicle_localization&synaptic_vesicle_transport&regulation_of_exocytosis&synaptic_vesicle_exocytosis&calcium_ion-dependent_exocytosis&calcium_ion-dependent_exocytosis_of_neur...	vesicle-mediated_transport&exocytosis&vesicle_localization&synaptic_vesicle_localization&synaptic_vesicle_transport&regulation_of_exocytosis&synaptic_vesicle_exocytosis&calcium_ion-dependent_exocytosis	Exocytosis
	960	55739	CARKD	6	13	11	7	7	4	67	17
	961	84446	BRSK1	57	30	74	34	73	70	40	35		cytoskeleton_organization&microtubule_cytoskeleton_organization	cytoskeleton_organization&microtubule_cytoskeleton_organization	Intracellular_Signal_Transduction
	962	9926	LPGAT1	102	12	64	21	20	64	74	71	BI
	963	5875	RABGGTA	18	21	15	9	10	11	68	5
	964	63827	BCAN	58	48	67	48	65	17	20	68		cell_adhesion	cell_adhesion	CAT_signaling
	965	80856	KIAA1715	30	12	24	21	20	31	79	27	BI
	966	64744	SMAP2	30	11	25	22	27	18	80	27
	967	51011	FAHD2A	6	13	11	7	7	4	67	17
	968	79187	FSD1	54	24	44	71	44	77	15	51
	969	83733	SLC25A18	3	26	16	36	22	40	86	29
	970	26275	HIBCH	6	13	11	7	7	4	67	17
	971	284069	FAM171A2	56	48	67	48	65	53	4	68	FTD
	972	55753	OGDHL	31	4	24	17	18	35	76	26
	973	7923	HSD17B8	6	13	10	7	9	12	67	18
	974	6252	RTN1	17	14	8	5	13	10	10	22				Unknown
	975	9581	PREPL	75	13	8	7	13	4	67	17
	976	1347	COX7A2	34	61	17	54	34	53	4	20
	977	51097	SCCPDH	6	13	11	7	7	4	67	17				Cell_metabolism
	978	9900	SV2A	80	27	57	37	70	64	36	72	SCH&Epi			Exocytosis
	979	4718	NDUFC2	28	12	24	21	20	31	74	26		mitochondrial_ATP_synthesis_coupled_elec...&mitochondrial_electron_transport,_NADH_t...	mitochondrial_ATP_synthesis_coupled_elec...&mitochondrial_electron_transport,_NADH_t...
	980	482	ATP1B2	108	74	2	79	2	79	2	73		cell_adhesion	cell_adhesion	Ion_balance/transport
	981	5912	RAP2B	34	5	17	13	34	5	48	20	SCH	cell_adhesion&single_organism_cell_adhesion&single_organismal_cell-cell_adhesion&cell-cell_adhesion	cell_adhesion&single_organismal_cell-cell_adhesion&cell-cell_adhesion	Intracellular_Signal_Transduction
	982	51706	CYB5R1	30	12	24	21	23	31	73	27		mitochondrial_transport	mitochondrial_transport
	983	51571	FAM49B	68	35	36	40	44	42	35	40
	984	57446	NDRG3	74	38	46	66	37	76	38	34
	985	6506	SLC1A2	108	74	2	79	2	87	2	73	SCH&Epi&AD&PD			Neurotransmitter_metabolism
	986	23382	AHCYL2	108	74	2	79	2	79	2	73
	987	788	SLC25A20	108	74	82	79	83	83	89	73		mitochondrial_transport&mitochondrial_transmembrane_transport	mitochondrial_transport
	988	57465	TBC1D24	101	26	86	36	91	80	89	76	Epi&ID
	989	55700	MAP7D1	47	47	47	46	56	46	22	61		cytoskeleton_organization&microtubule_cytoskeleton_organization	cytoskeleton_organization&microtubule_cytoskeleton_organization
	990	256714	MAP7D2	47	47	47	46	56	46	22	55		cytoskeleton_organization&microtubule_cytoskeleton_organization	cytoskeleton_organization&microtubule_cytoskeleton_organization
	991	55735	DNAJC11	7	20	13	22	8	32	80	28				RPSFB
	992	3706	ITPKA	77	40	58	67	77	70	42	39		cytoskeleton_organization&actin_cytoskeleton_organization	cytoskeleton_organization&actin_cytoskeleton_organization	Intracellular_Signal_Transduction
	993	5364	PLXNB1	89	34	38	41	49	83	89	70		cytoskeleton_organization&cell_adhesion&regulation_of_cell_adhesion&negative_regulation_of_cell_adhesion	cytoskeleton_organization&cell_adhesion&regulation_of_cell_adhesion&negative_regulation_of_cell_adhesion
	994	7087	ICAM5	59	71	40	26	38	47	11	42		vesicle-mediated_transport&endocytosis&cell_adhesion&single_organism_cell_adhesion&single_organismal_cell-cell_adhesion&cell-cell_adhesion	vesicle-mediated_transport&endocytosis&cell_adhesion&single_organismal_cell-cell_adhesion&cell-cell_adhesion	CAT_signaling
	995	114787	GPRIN1	89	34	42	41	50	83	89	70				Structural_plasticity
	996	286205	SCAI	72	34	82	41	83	83	89	76				Unknown
	997	84833	USMG5	82	26	39	38	40	47	17	42
	998	10999	SLC27A4	82	26	39	38	40	47	17	42
	999	10961	ERP29	42	36	72	38	40	47	17	71
	1000	2110	ETFDH	75	1	10	51	13	10	67	19
	1001	10752	CHL1	19	9	50	10	51	51	24	49	SCH&Epi	cell_adhesion	cell_adhesion
	1002	84894	LINGO1	79	48	67	48	65	43	20	68	SCH&PD			Intracellular_Signal_Transduction
	1003	23096	IQSEC2	57	52	48	70	54	72	40	39	ID	cytoskeleton_organization&actin_cytoskeleton_organization	cytoskeleton_organization&actin_cytoskeleton_organization	Intracellular_Signal_Transduction
	1004	94030	LRRC4B	22	10	1	16	51	16	14	45
	1005	11069	RAPGEF4	18	9	15	4	10	11	55	13		vesicle-mediated_transport&exocytosis&regulation_of_exocytosis&calcium_ion-dependent_exocytosis	vesicle-mediated_transport&exocytosis&regulation_of_exocytosis&calcium_ion-dependent_exocytosis	Intracellular_Signal_Transduction
	1006	57863	CADM3	65	13	11	7	7	58	12	64	SCH&FTD	cell_adhesion&cell-cell_adhesion	cell_adhesion&cell-cell_adhesion
	1007	22979	EFR3B	59	56	56	47	47	47	56	15
	1008	23362	PSD3	77	40	58	67	77	70	42	39				Intracellular_Signal_Transduction
	1009	4135	MAP6	22	40	58	67	76	70	42	39	SCH	cytoskeleton_organization&microtubule_cytoskeleton_organization	cytoskeleton_organization&microtubule_cytoskeleton_organization	Structural_plasticity
	1010	5153	PDE1B	77	40	58	67	77	70	42	39
	1011	6305	SBF1	77	40	58	67	77	70	42	39				Unknown
	1012	9143	SYNGR3	22	8	21	15	13	6	51	6				Exocytosis
	1013	2566	GABRG2	50	62	51	68	1	54	4	46	SCH&Epi&AD&AUT&ASD&BI			LGIC_signaling
	1014	794	CALB2	65	13	11	7	7	58	12	64	FTD&Epi&HD
	1015	2944	GSTM1	65	13	11	7	7	58	12	64	SCH&Epi&AD&AUT&ASD&PD&BI&HTN

## Sheet: S8(B)_topOnto_Avg
	Supplemental Table 9(B): Network analysis identifying top Ontology enrichment within the stable clusters of proteins in the mouse PSD across the brain
	Communitya	Sizeb	Autism Spectrum Disorder	p-value	Permutated p-value <= (%)	Bonferroni p-value < 0.05	Bonferroni p-value < 0.01	intellectual disability	p-value	Permutated p-value <= (%)	Bonferroni p-value < 0.05	Bonferroni p-value < 0.01	Alzheimer's Disease	p-value	Permutated p-value <= (%)	Bonferroni p-value < 0.05	Bonferroni p-value < 0.01	Hypertension	p-value	Permutated p-value <= (%)	Bonferroni p-value < 0.05	Bonferroni p-value < 0.01	Autistic Disorder	p-value	Permutated p-value <= (%)	Bonferroni p-value < 0.05	Bonferroni p-value < 0.01	Huntington's Disease	p-value	Permutated p-value <= (%)	Bonferroni p-value < 0.05	Bonferroni p-value < 0.01	Parkinson's Disease	p-value	Permutated p-value <= (%)	Bonferroni p-value < 0.05	Bonferroni p-value < 0.01	Epilepsy Syndrome	p-value	Permutated p-value <= (%)	Bonferroni p-value < 0.05	Bonferroni p-value < 0.01	Bipolar Disorder	p-value	Permutated p-value <= (%)	Bonferroni p-value < 0.05	Bonferroni p-value < 0.01	Schizophrenia	p-value
	avexpCB
	1	7		1	100	-	-		1	100	-	-		1	100	-	-		0.446165	21.0218	-	-		1	100	-	-		1	100	-	-		0.39422	18.8376	-	-		1	100	-	-		1	100	-	-		0.579919
	2	1		1	100	-	-		1	100	-	-		1	100	-	-		1	100	-	-		1	100	-	-		1	100	-	-		0.0688976	2.68287	-	-		1	100	-	-		1	100	-	-		1
	3	2		1	100	-	-		1	100	-	-		1	100	-	-		1	100	-	-		1	100	-	-		1	100	-	-		1	100	-	-		0.197869	9.64497	-	-		1	100	-	-		1
	4	3		1	100	-	-		1	100	-	-		1	100	-	-		1	100	-	-		1	100	-	-		1	100	-	-		1	100	-	-		1	100	-	-		1	100	-	-		0.594938
	5	2		0.12944	5.72817	-	-		0.138604	6.48222	-	-		1	100	-	-		1	100	-	-		0.12944	5.72817	-	-		1	100	-	-		1	100	-	-		0.197869	9.64497	-	-		1	100	-	-		0.452356
	6	64		0.939458	37.0158	-	-		0.992792	37.7841	-	-		0.053572	1.62508	-	-		0.41463	19.5416	-	-		0.939458	37.0158	-	-		0.238917	11.2567	-	-		0.274137	13.3575	-	-		0.819511	34.5369	-	-		0.657242	29.8395	-	-		0.0123083
	7	1		1	100	-	-		1	100	-	-		1	100	-	-		1	100	-	-		1	100	-	-		1	100	-	-		1	100	-	-		1	100	-	-		1	100	-	-		1
	8	2		1	100	-	-		1	100	-	-		1	100	-	-		1	100	-	-		1	100	-	-		1	100	-	-		1	100	-	-		1	100	-	-		1	100	-	-		1
	9	4		0.24234	11.6824	-	-		1	100	-	-		1	100	-	-		1	100	-	-		0.24234	11.6824	-	-		1	100	-	-		0.248724	11.9062	-	-		1	100	-	-		0.30137	14.9558	-	-		0.700502
	10	1		1	100	-	-		1	100	-	-		1	100	-	-		1	100	-	-		1	100	-	-		1	100	-	-		1	100	-	-		1	100	-	-		1	100	-	-		1
	11	4		1	100	-	-		1	100	-	-		0.132514	5.96015	-	-		1	100	-	-		1	100	-	-		1	100	-	-		1	100	-	-		1	100	-	-		1	100	-	-		1
	12	1		1	100	-	-		1	100	-	-		1	100	-	-		1	100	-	-		1	100	-	-		1	100	-	-		0.0688976	2.68287	-	-		1	100	-	-		1	100	-	-		1
	13	1		1	100	-	-		1	100	-	-		1	100	-	-		1	100	-	-		1	100	-	-		1	100	-	-		1	100	-	-		1	100	-	-		1	100	-	-		0.259843
	14	1		1	100	-	-		0.0718504	3.09131	-	-		1	100	-	-		0.0807087	3.68141	-	-		1	100	-	-		1	100	-	-		1	100	-	-		1	100	-	-		1	100	-	-		1
	15	10		1	100	-	-		0.15766	7.06623	-	-		0.841191	35.1962	-	-		0.57063	26.4291	-	-		1	100	-	-		1	100	-	-		1	100	-	-		0.280594	13.7807	-	-		1	100	-	-		0.50425
	16	1		1	100	-	-		1	100	-	-		1	100	-	-		1	100	-	-		1	100	-	-		1	100	-	-		1	100	-	-		1	100	-	-		1	100	-	-		1
	17	4		1	100	-	-		1	100	-	-		0.0161804	0.464773	-	-		1	100	-	-		1	100	-	-		1	100	-	-		0.248724	11.9062	-	-		0.356881	17.2163	-	-		0.30137	14.9558	-	-		0.700502
	18	22		0.785744	33.7864	-	-		0.477743	22.7582	-	-		0.905959	36.3545	-	-		0.54208	25.4908	-	-		0.785744	33.7864	-	-		0.1134	4.87695	-	-		0.795578	33.9458	-	-		0.687636	30.7894	-	-		0.111605	4.86494	-	-		0.187808
	19	69		9.76827e-08	0	**	***		4.3632e-05	0.000649351	-	-		0.00251145	0.0538961	-	-		0.931222	36.8043	-	-		9.76827e-08	0	**	***		0.275792	13.4826	-	-		0.337217	16.1825	-	-		3.18861e-07	0	**	***		0.0618483	1.95901	-	-		1.29472e-06
	20	5		0.29325	14.538	-	-		1	100	-	-		0.197196	9.37995	-	-		0.00450539	0.11039	-	-		0.29325	14.538	-	-		1	100	-	-		1	100	-	-		0.424243	20.1929	-	-		1	100	-	-		1
	21	2		0.12944	5.72817	-	-		0.138604	6.48222	-	-		0.306786	15.3291	-	-		1	100	-	-		0.12944	5.72817	-	-		1	100	-	-		1	100	-	-		0.197869	9.64497	-	-		0.164004	7.44343	-	-		0.0673287
	22	34		0.678728	30.6882	-	-		0.223356	10.6816	-	-		0.51543	24.2561	-	-		0.945567	37.1223	-	-		0.678728	30.6882	-	-		0.605914	28.4248	-	-		0.694596	30.9889	-	-		0.0550931	1.67565	-	-		0.331152	15.9961	-	-		0.964613
	23	24		1	100	-	-		1	100	-	-		0.988323	37.7096	-	-		0.304884	15.0122	-	-		1	100	-	-		1	100	-	-		1	100	-	-		1	100	-	-		0.886316	36.0067	-	-		0.999337
	24	3		1	100	-	-		1	100	-	-		0.423005	20.0213	-	-		1	100	-	-		1	100	-	-		1	100	-	-		1	100	-	-		1	100	-	-		1	100	-	-		1
	25	1		1	100	-	-		1	100	-	-		1	100	-	-		1	100	-	-		1	100	-	-		1	100	-	-		1	100	-	-		1	100	-	-		1	100	-	-		1
	26	1		1	100	-	-		1	100	-	-		1	100	-	-		1	100	-	-		1	100	-	-		1	100	-	-		1	100	-	-		1	100	-	-		1	100	-	-		1
	27	1		1	100	-	-		0.0718504	3.09131	-	-		1	100	-	-		1	100	-	-		1	100	-	-		1	100	-	-		1	100	-	-		1	100	-	-		1	100	-	-		1
	28	60		0.923145	36.6418	-	-		1	100	-	-		0.954911	37.245	-	-		0.879892	35.9487	-	-		0.923145	36.6418	-	-		1	100	-	-		0.226184	10.7806	-	-		0.771629	33.2222	-	-		0.90402	36.3292	-	-		0.383786
	29	3		1	100	-	-		1	100	-	-		1	100	-	-		1	100	-	-		1	100	-	-		1	100	-	-		1	100	-	-		0.281721	13.9654	-	-		0.235732	11.0874	-	-		0.594938
	30	79		0.976054	37.5701	-	-		0.509539	24.0658	-	-		0.93643	36.9631	-	-		0.458285	21.8143	-	-		0.976054	37.5701	-	-		1	100	-	-		0.297544	14.6696	-	-		0.993091	37.7914	-	-		0.827726	34.7849	-	-		0.999172
	31	15		1	100	-	-		1	100	-	-		0.74468	32.7515	-	-		0.719575	31.8306	-	-		1	100	-	-		1	100	-	-		1	100	-	-		1	100	-	-		1	100	-	-		0.989434
	32	1		1	100	-	-		1	100	-	-		1	100	-	-		1	100	-	-		1	100	-	-		1	100	-	-		1	100	-	-		1	100	-	-		1	100	-	-		1
	33	1		1	100	-	-		1	100	-	-		1	100	-	-		1	100	-	-		1	100	-	-		1	100	-	-		1	100	-	-		1	100	-	-		1	100	-	-		1
	34	20		1	100	-	-		1	100	-	-		0.975284	37.5604	-	-		1	100	-	-		1	100	-	-		0.419496	19.7218	-	-		1	100	-	-		1	100	-	-		1	100	-	-		0.806003
	35	50		0.971368	37.4701	-	-		0.889072	36.0522	-	-		0.870146	35.7229	-	-		0.100134	4.38888	-	-		0.971368	37.4701	-	-		1	100	-	-		0.97431	37.5389	-	-		0.974947	37.5481	-	-		0.429335	20.4933	-	-		0.878004
	36	4		1	100	-	-		1	100	-	-		1	100	-	-		1	100	-	-		1	100	-	-		1	100	-	-		1	100	-	-		1	100	-	-		1	100	-	-		0.700502
	37	9		1	100	-	-		1	100	-	-		0.808936	34.2517	-	-		0.532567	25.0843	-	-		1	100	-	-		1	100	-	-		1	100	-	-		0.630575	29.3025	-	-		1	100	-	-		0.183697
	38	2		1	100	-	-		0.138604	6.48222	-	-		1	100	-	-		1	100	-	-		1	100	-	-		1	100	-	-		1	100	-	-		1	100	-	-		1	100	-	-		1
	39	3		1	100	-	-		1	100	-	-		1	100	-	-		1	100	-	-		1	100	-	-		1	100	-	-		1	100	-	-		1	100	-	-		0.235732	11.0874	-	-		0.167193
	40	2		1	100	-	-		1	100	-	-		1	100	-	-		1	100	-	-		1	100	-	-		1	100	-	-		1	100	-	-		1	100	-	-		1	100	-	-		1
	41	1		0.0669291	2.43271	-	-		0.0718504	3.09131	-	-		1	100	-	-		1	100	-	-		0.0669291	2.43271	-	-		1	100	-	-		1	100	-	-		1	100	-	-		0.0856299	3.99708	-	-		1
	42	4		0.24234	11.6824	-	-		1	100	-	-		0.519836	24.5881	-	-		0.286183	14.1801	-	-		0.24234	11.6824	-	-		1	100	-	-		1	100	-	-		0.356881	17.2163	-	-		0.30137	14.9558	-	-		0.700502
	43	13		0.59591	28.003	-	-		0.238555	11.2438	-	-		0.908917	36.4643	-	-		1	100	-	-		0.59591	28.003	-	-		1	100	-	-		1	100	-	-		1	100	-	-		0.689947	30.9223	-	-		0.230278
	44	1		1	100	-	-		1	100	-	-		1	100	-	-		1	100	-	-		1	100	-	-		1	100	-	-		1	100	-	-		1	100	-	-		1	100	-	-		1
	45	1		1	100	-	-		1	100	-	-		1	100	-	-		1	100	-	-		1	100	-	-		1	100	-	-		1	100	-	-		1	100	-	-		1	100	-	-		0.259843
	46	5		1	100	-	-		1	100	-	-		0.600496	28.223	-	-		1	100	-	-		1	100	-	-		0.126233	5.38839	-	-		1	100	-	-		0.0874321	4.0888	-	-		0.36143	17.7097	-	-		0.387983
	47	7		1	100	-	-		1	100	-	-		1	100	-	-		1	100	-	-		1	100	-	-		1	100	-	-		1	100	-	-		1	100	-	-		1	100	-	-		1
	48	7		1	100	-	-		1	100	-	-		0.723609	32.0998	-	-		1	100	-	-		1	100	-	-		1	100	-	-		1	100	-	-		1	100	-	-		0.466653	22.4743	-	-		0.579919
	49	2		1	100	-	-		1	100	-	-		0.306786	15.3291	-	-		1	100	-	-		1	100	-	-		1	100	-	-		1	100	-	-		1	100	-	-		0.164004	7.44343	-	-		1
	50	3		0.0126788	0.362013	-	-		1	100	-	-		0.0743474	3.16372	-	-		1	100	-	-		0.0126788	0.362013	-	-		1	100	-	-		1	100	-	-		0.0301646	0.972321	-	-		0.235732	11.0874	-	-		0.0173966
	51	9		0.117153	5.11104	-	-		0.490242	23.4967	-	-		0.047864	1.44724	-	-		1	100	-	-		0.117153	5.11104	-	-		0.0218326	0.622646	-	-		0.12305	5.29375	-	-		0.239853	11.3403	-	-		0.17613	8.33312	-	-		0.183697
	52	17		0.0225039	0.64513	-	-		0.348471	16.8131	-	-		0.00327076	0.0718344	-	-		0.0416832	1.31339	-	-		0.0225039	0.64513	-	-		0.0723815	3.09602	-	-		0.705825	31.5485	-	-		0.848762	35.3111	-	-		0.05031	1.50317	-	-		0.264245
	53	3		1	100	-	-		1	100	-	-		1	100	-	-		0.223312	10.6565	-	-		1	100	-	-		1	100	-	-		1	100	-	-		1	100	-	-		1	100	-	-		0.594938
	54	11		0.164364	7.50674	-	-		0.561505	26.035	-	-		0.0955633	4.26672	-	-		0.605628	28.3926	-	-		0.164364	7.50674	-	-		0.257525	12.0959	-	-		0.0346383	1.05187	-	-		0.70429	31.5106	-	-		0.628358	29.0999	-	-		0.313563
	55	4		0.24234	11.6824	-	-		1	100	-	-		1	100	-	-		0.286183	14.1801	-	-		0.24234	11.6824	-	-		1	100	-	-		1	100	-	-		0.056239	1.797	-	-		0.30137	14.9558	-	-		0.278246
	56	12		1	100	-	-		1	100	-	-		0.324622	15.9597	-	-		0.637806	29.5617	-	-		1	100	-	-		0.277472	13.597	-	-		0.577463	26.7781	-	-		1	100	-	-		1	100	-	-		0.640458
	57	37		0.23093	10.8694	-	-		0.119697	5.13174	-	-		0.60484	28.2983	-	-		0.34898	16.8274	-	-		0.23093	10.8694	-	-		1	100	-	-		0.476063	22.7054	-	-		0.551369	25.6514	-	-		0.0325801	1.02711	-	-		0.505871
	58	3		1	100	-	-		1	100	-	-		1	100	-	-		0.223312	10.6565	-	-		1	100	-	-		1	100	-	-		1	100	-	-		1	100	-	-		1	100	-	-		1
	59	13		1	100	-	-		1	100	-	-		1	100	-	-		0.282827	14.0252	-	-		1	100	-	-		1	100	-	-		0.606922	28.5381	-	-		1	100	-	-		1	100	-	-		0.890224
	60	7		0.385169	18.405	-	-		0.407582	19.5141	-	-		0.723609	32.0998	-	-		1	100	-	-		0.385169	18.405	-	-		0.172302	8.25065	-	-		1	100	-	-		0.5387	25.4494	-	-		1	100	-	-		0.579919
	61	1		1	100	-	-		1	100	-	-		1	100	-	-		0.0807087	3.68141	-	-		1	100	-	-		1	100	-	-		1	100	-	-		1	100	-	-		1	100	-	-		1
	62	2		1	100	-	-		1	100	-	-		0.306786	15.3291	-	-		0.154977	7.0013	-	-		1	100	-	-		1	100	-	-		1	100	-	-		1	100	-	-		1	100	-	-		0.452356
	63	2		1	100	-	-		1	100	-	-		1	100	-	-		1	100	-	-		1	100	-	-		1	100	-	-		1	100	-	-		1	100	-	-		1	100	-	-		1
	64	4		0.24234	11.6824	-	-		1	100	-	-		0.519836	24.5881	-	-		0.286183	14.1801	-	-		0.24234	11.6824	-	-		1	100	-	-		1	100	-	-		0.356881	17.2163	-	-		1	100	-	-		0.700502
	65	11		0.535097	25.2659	-	-		1	100	-	-		0.0955633	4.26672	-	-		0.220646	10.5007	-	-		0.535097	25.2659	-	-		0.257525	12.0959	-	-		0.172205	8.17638	-	-		0.020734	0.600081	-	-		0.628358	29.0999	-	-		0.12985
	66	1		1	100	-	-		1	100	-	-		1	100	-	-		1	100	-	-		1	100	-	-		1	100	-	-		1	100	-	-		1	100	-	-		1	100	-	-		1
	67	8		1	100	-	-		1	100	-	-		0.770176	33.2095	-	-		0.491174	23.5873	-	-		1	100	-	-		1	100	-	-		0.100036	4.38401	-	-		1	100	-	-		1	100	-	-		0.9108
	68	5		1	100	-	-		1	100	-	-		1	100	-	-		1	100	-	-		1	100	-	-		1	100	-	-		1	100	-	-		1	100	-	-		1	100	-	-		0.778632
	69	9		1	100	-	-		1	100	-	-		0.460096	21.9313	-	-		1	100	-	-		1	100	-	-		0.216028	10.4442	-	-		1	100	-	-		0.630575	29.3025	-	-		0.554704	25.8024	-	-		0.427002
	70	3		1	100	-	-		0.200618	9.98937	-	-		1	100	-	-		1	100	-	-		1	100	-	-		1	100	-	-		1	100	-	-		1	100	-	-		1	100	-	-		0.594938
	71	1		1	100	-	-		1	100	-	-		1	100	-	-		1	100	-	-		1	100	-	-		1	100	-	-		1	100	-	-		0.104331	4.76096	-	-		1	100	-	-		0.259843
	72	1		1	100	-	-		1	100	-	-		1	100	-	-		1	100	-	-		1	100	-	-		1	100	-	-		1	100	-	-		1	100	-	-		1	100	-	-		1
	73	12		0.18908	9.04765	-	-		0.593356	27.4739	-	-		0.125348	5.33401	-	-		0.251675	11.9835	-	-		0.18908	9.04765	-	-		0.0381065	1.15114	-	-		0.0439463	1.35966	-	-		0.12105	5.17597	-	-		0.66053	30.0646	-	-		0.0633119
	74	5		1	100	-	-		1	100	-	-		1	100	-	-		1	100	-	-		1	100	-	-		1	100	-	-		1	100	-	-		0.424243	20.1929	-	-		1	100	-	-		0.778632
	75	13		1	100	-	-		0.238555	11.2438	-	-		0.158494	7.0914	-	-		0.0803385	3.48149	-	-		1	100	-	-		1	100	-	-		1	100	-	-		0.40035	19.0999	-	-		1	100	-	-		0.448933
	76	7		1	100	-	-		1	100	-	-		0.332055	16.1192	-	-		1	100	-	-		1	100	-	-		1	100	-	-		1	100	-	-		0.0282771	0.906818	-	-		1	100	-	-		0.579919
	77	9		0.465286	22.2424	-	-		1	100	-	-		0.808936	34.2517	-	-		1	100	-	-		0.465286	22.2424	-	-		1	100	-	-		0.475396	22.6889	-	-		1	100	-	-		1	100	-	-		0.934162
	78	6		1	100	-	-		0.361428	17.5573	-	-		0.667672	30.4414	-	-		0.397227	18.966	-	-		1	100	-	-		1	100	-	-		1	100	-	-		1	100	-	-		0.416381	19.6967	-	-		0.836437
	79	18		0.113657	4.96063	-	-		0.741774	32.728	-	-		0.831518	34.8498	-	-		0.783057	33.6897	-	-		0.113657	4.96063	-	-		1	100	-	-		0.121417	5.1983	-	-		0.575959	26.6525	-	-		0.465309	22.2837	-	-		0.728976
	80	12		0.566553	26.3192	-	-		1	100	-	-		0.622467	28.7169	-	-		1	100	-	-		0.566553	26.3192	-	-		0.277472	13.597	-	-		0.197857	9.43166	-	-		0.361208	17.3118	-	-		0.66053	30.0646	-	-		0.381655
	81	1		1	100	-	-		1	100	-	-		0.167323	8.03166	-	-		1	100	-	-		1	100	-	-		1	100	-	-		1	100	-	-		1	100	-	-		1	100	-	-		1
	82	12		1	100	-	-		1	100	-	-		0.622467	28.7169	-	-		0.637806	29.5617	-	-		1	100	-	-		1	100	-	-		0.577463	26.7781	-	-		0.735479	32.5327	-	-		0.66053	30.0646	-	-		0.973582
	83	2		1	100	-	-		1	100	-	-		1	100	-	-		1	100	-	-		1	100	-	-		1	100	-	-		1	100	-	-		1	100	-	-		1	100	-	-		0.0673287
	84	3		1	100	-	-		1	100	-	-		1	100	-	-		1	100	-	-		1	100	-	-		1	100	-	-		1	100	-	-		1	100	-	-		0.235732	11.0874	-	-		0.594938
	85	7		1	100	-	-		1	100	-	-		0.723609	32.0998	-	-		0.446165	21.0218	-	-		1	100	-	-		1	100	-	-		1	100	-	-		1	100	-	-		0.466653	22.4743	-	-		1
	86	6		1	100	-	-		0.361428	17.5573	-	-		1	100	-	-		1	100	-	-		1	100	-	-		1	100	-	-		0.0585943	1.85219	-	-		0.48461	23.0041	-	-		1	100	-	-		0.836437
	87	2		1	100	-	-		0.138604	6.48222	-	-		1	100	-	-		1	100	-	-		1	100	-	-		1	100	-	-		1	100	-	-		1	100	-	-		1	100	-	-		1
	88	10		0.501394	23.8597	-	-		0.527196	24.912	-	-		0.22592	10.7713	-	-		1	100	-	-		0.501394	23.8597	-	-		1	100	-	-		0.511863	24.1683	-	-		0.280594	13.7807	-	-		1	100	-	-		0.0891051
	89	11		1	100	-	-		1	100	-	-		0.572826	26.5027	-	-		1	100	-	-		1	100	-	-		1	100	-	-		1	100	-	-		1	100	-	-		1	100	-	-		0.96417
	90	5		0.29325	14.538	-	-		1	100	-	-		0.600496	28.223	-	-		1	100	-	-		0.29325	14.538	-	-		1	100	-	-		1	100	-	-		0.424243	20.1929	-	-		1	100	-	-		0.778632
	91	6		0.340786	16.454	-	-		0.0632466	2.03563	-	-		0.667672	30.4414	-	-		1	100	-	-		0.340786	16.454	-	-		1	100	-	-		0.349109	16.9442	-	-		1	100	-	-		0.416381	19.6967	-	-		0.836437
	92	6		1	100	-	-		1	100	-	-		1	100	-	-		1	100	-	-		1	100	-	-		1	100	-	-		1	100	-	-		1	100	-	-		1	100	-	-		1
	93	10		1	100	-	-		1	100	-	-		0.22592	10.7713	-	-		0.57063	26.4291	-	-		1	100	-	-		0.237048	11.1358	-	-		0.0264786	0.739367	-	-		1	100	-	-		1	100	-	-		0.778817
	94	6		0.340786	16.454	-	-		1	100	-	-		0.667672	30.4414	-	-		0.077997	3.37151	-	-		0.340786	16.454	-	-		1	100	-	-		1	100	-	-		1	100	-	-		1	100	-	-		0.836437
	95	1		1	100	-	-		1	100	-	-		1	100	-	-		1	100	-	-		1	100	-	-		1	100	-	-		1	100	-	-		1	100	-	-		1	100	-	-		1
	96	2		1	100	-	-		1	100	-	-		1	100	-	-		1	100	-	-		1	100	-	-		1	100	-	-		1	100	-	-		1	100	-	-		1	100	-	-		0.0673287
	97	5		0.29325	14.538	-	-		0.00320893	0.0715097	-	-		0.197196	9.37995	-	-		0.344022	16.6804	-	-		0.29325	14.538	-	-		1	100	-	-		1	100	-	-		1	100	-	-		1	100	-	-		0.387983
	98	1		1	100	-	-		1	100	-	-		1	100	-	-		0.0807087	3.68141	-	-		1	100	-	-		0.0265748	0.801786	-	-		0.0688976	2.68287	-	-		1	100	-	-		1	100	-	-		1
	99	1		1	100	-	-		1	100	-	-		1	100	-	-		1	100	-	-		1	100	-	-		0.0265748	0.801786	-	-		1	100	-	-		1	100	-	-		1	100	-	-		1
	100	2		1	100	-	-		1	100	-	-		1	100	-	-		1	100	-	-		1	100	-	-		1	100	-	-		1	100	-	-		0.197869	9.64497	-	-		1	100	-	-		0.452356
	101	9		1	100	-	-		0.490242	23.4967	-	-		0.460096	21.9313	-	-		0.160034	7.16282	-	-		1	100	-	-		1	100	-	-		0.12305	5.29375	-	-		0.239853	11.3403	-	-		1	100	-	-		0.427002
	102	2		1	100	-	-		1	100	-	-		1	100	-	-		0.154977	7.0013	-	-		1	100	-	-		1	100	-	-		1	100	-	-		1	100	-	-		0.164004	7.44343	-	-		0.452356
	103	1		1	100	-	-		1	100	-	-		1	100	-	-		1	100	-	-		1	100	-	-		1	100	-	-		1	100	-	-		1	100	-	-		1	100	-	-		1
	104	8		1	100	-	-		0.450443	21.2171	-	-		0.770176	33.2095	-	-		1	100	-	-		1	100	-	-		1	100	-	-		1	100	-	-		0.587162	27.0756	-	-		0.512641	24.2312	-	-		1
	105	18		1	100	-	-		0.133439	6.13969	-	-		0.831518	34.8498	-	-		1	100	-	-		1	100	-	-		1	100	-	-		1	100	-	-		0.864809	35.625	-	-		1	100	-	-		0.728976
	106	1		1	100	-	-		1	100	-	-		1	100	-	-		1	100	-	-		1	100	-	-		1	100	-	-		1	100	-	-		1	100	-	-		1	100	-	-		1
	107	1		1	100	-	-		1	100	-	-		1	100	-	-		1	100	-	-		1	100	-	-		1	100	-	-		1	100	-	-		1	100	-	-		1	100	-	-		1
	108	63		0.935713	36.9533	-	-		0.679739	30.7191	-	-		0.856875	35.3774	-	-		0.899879	36.3117	-	-		0.935713	36.9533	-	-		0.826509	34.7498	-	-		0.990399	37.7585	-	-		0.970116	37.441	-	-		0.162245	7.25771	-	-		0.929561
	109	1		0.0669291	2.43271	-	-		1	100	-	-		1	100	-	-		1	100	-	-		0.0669291	2.43271	-	-		1	100	-	-		1	100	-	-		1	100	-	-		0.0856299	3.99708	-	-		0.259843
	110	1		1	100	-	-		1	100	-	-		0.167323	8.03166	-	-		1	100	-	-		1	100	-	-		1	100	-	-		1	100	-	-		0.104331	4.76096	-	-		1	100	-	-		1
	111	1		1	100	-	-		1	100	-	-		1	100	-	-		1	100	-	-		1	100	-	-		1	100	-	-		1	100	-	-		1	100	-	-		1	100	-	-		1
	112	1		1	100	-	-		1	100	-	-		1	100	-	-		1	100	-	-		1	100	-	-		1	100	-	-		1	100	-	-		0.104331	4.76096	-	-		0.0856299	3.99708	-	-		1
	avexpCxCA
	1	3		1	100	-	-		0.200618	10.2295	-	-		0.0743474	3.47673	-	-		1	100	-	-		1	100	-	-		1	100	-	-		1	100	-	-		0.281721	14.8471	-	-		1	100	-	-		0.167193
	2	1		1	100	-	-		1	100	-	-		1	100	-	-		1	100	-	-		1	100	-	-		1	100	-	-		1	100	-	-		1	100	-	-		1	100	-	-		1
	3	2		1	100	-	-		1	100	-	-		1	100	-	-		0.154977	7.16039	-	-		1	100	-	-		1	100	-	-		1	100	-	-		1	100	-	-		1	100	-	-		1
	4	14		1	100	-	-		1	100	-	-		0.708227	35.269	-	-		0.69458	34.413	-	-		1	100	-	-		1	100	-	-		1	100	-	-		1	100	-	-		1	100	-	-		0.985654
	5	19		1	100	-	-		1	100	-	-		0.970203	43.3927	-	-		1	100	-	-		1	100	-	-		0.403338	20.6047	-	-		1	100	-	-		1	100	-	-		1	100	-	-		0.769996
	6	40		1	100	-	-		0.798376	38.2163	-	-		0.975368	43.5239	-	-		0.0956819	4.59556	-	-		1	100	-	-		1	100	-	-		1	100	-	-		0.988883	43.7	-	-		0.682597	33.966	-	-		0.929176
	7	10		1	100	-	-		1	100	-	-		1	100	-	-		0.57063	28.4347	-	-		1	100	-	-		1	100	-	-		1	100	-	-		1	100	-	-		1	100	-	-		0.50425
	8	33		0.382116	19.7558	-	-		0.081353	3.96613	-	-		0.171949	8.3118	-	-		0.762454	36.9173	-	-		0.382116	19.7558	-	-		0.594783	29.7565	-	-		0.187163	8.93409	-	-		0.120056	5.41342	-	-		0.0556374	1.91288	-	-		0.796028
	9	69		9.76827e-08	0	**	***		0.000184447	0.00367965	-	-		0.161247	7.45043	-	-		0.931222	42.409	-	-		9.76827e-08	0	**	***		0.104572	5.06342	-	-		0.524863	26.0209	-	-		3.18861e-07	0	**	***		0.126249	5.64773	-	-		4.41036e-06
	10	3		1	100	-	-		1	100	-	-		1	100	-	-		1	100	-	-		1	100	-	-		1	100	-	-		1	100	-	-		0.281721	14.8471	-	-		1	100	-	-		1
	11	74		0.995142	43.8211	-	-		0.629308	31.5655	-	-		0.899389	41.5245	-	-		0.73239	35.9505	-	-		0.995142	43.8211	-	-		1	100	-	-		0.128229	5.73712	-	-		0.962485	43.1782	-	-		0.963166	43.195	-	-		0.999229
	12	76		0.899897	41.5527	-	-		0.92503	42.3694	-	-		0.982427	43.6291	-	-		0.58983	29.2927	-	-		0.899897	41.5527	-	-		1	100	-	-		0.263586	13.7506	-	-		0.917	42.1293	-	-		0.650335	32.2755	-	-		0.725451
	13	89		0.865964	40.5475	-	-		0.964929	43.2955	-	-		0.0148868	0.457684	-	-		0.0929663	4.5	-	-		0.865964	40.5475	-	-		0.0250098	0.787662	-	-		0.149605	6.91613	-	-		0.206504	10.2884	-	-		0.657746	32.5045	-	-		0.0335183
	14	3		1	100	-	-		1	100	-	-		0.423005	21.4753	-	-		1	100	-	-		1	100	-	-		1	100	-	-		1	100	-	-		0.281721	14.8471	-	-		0.235732	11.549	-	-		0.594938
	15	2		1	100	-	-		1	100	-	-		0.306786	16.2697	-	-		1	100	-	-		1	100	-	-		1	100	-	-		1	100	-	-		1	100	-	-		1	100	-	-		1
	16	2		1	100	-	-		1	100	-	-		1	100	-	-		1	100	-	-		1	100	-	-		1	100	-	-		1	100	-	-		1	100	-	-		1	100	-	-		0.452356
	17	6		0.340786	17.6864	-	-		0.361428	19.0163	-	-		0.264612	13.9413	-	-		1	100	-	-		0.340786	17.6864	-	-		1	100	-	-		0.349109	18.1589	-	-		0.48461	23.7293	-	-		0.0866744	4.32695	-	-		0.184737
	18	10		0.501394	24.6598	-	-		0.527196	26.4909	-	-		0.51864	25.6668	-	-		1	100	-	-		0.501394	24.6598	-	-		1	100	-	-		1	100	-	-		0.669462	33.5445	-	-		0.593176	29.5435	-	-		0.0891051
	19	4		0.24234	12.2633	-	-		1	100	-	-		1	100	-	-		1	100	-	-		0.24234	12.2633	-	-		1	100	-	-		0.248724	12.4969	-	-		1	100	-	-		0.30137	15.9429	-	-		0.700502
	20	1		1	100	-	-		1	100	-	-		1	100	-	-		1	100	-	-		1	100	-	-		1	100	-	-		1	100	-	-		1	100	-	-		1	100	-	-		1
	21	18		1	100	-	-		0.741774	36.3471	-	-		0.964086	43.2252	-	-		1	100	-	-		1	100	-	-		1	100	-	-		1	100	-	-		1	100	-	-		1	100	-	-		0.885824
	22	12		0.566553	28.1371	-	-		0.211145	10.5316	-	-		0.324622	17.0937	-	-		1	100	-	-		0.566553	28.1371	-	-		0.277472	14.3628	-	-		0.577463	29.0227	-	-		0.735479	36.1238	-	-		0.274467	14.1395	-	-		0.381655
	23	18		1	100	-	-		0.37535	19.5279	-	-		0.602081	30.4897	-	-		0.783057	37.846	-	-		1	100	-	-		1	100	-	-		1	100	-	-		0.287593	15.2686	-	-		0.803213	38.4233	-	-		0.728976
	24	13		0.59591	30.2631	-	-		0.622923	31.216	-	-		1	100	-	-		1	100	-	-		0.59591	30.2631	-	-		1	100	-	-		1	100	-	-		0.0381272	1.31245	-	-		0.689947	34.3276	-	-		0.230278
	25	6		0.340786	17.6864	-	-		1	100	-	-		1	100	-	-		0.397227	20.3568	-	-		0.340786	17.6864	-	-		1	100	-	-		1	100	-	-		1	100	-	-		1	100	-	-		1
	26	32		0.89487	41.4742	-	-		0.40765	20.9275	-	-		0.642951	32.0579	-	-		0.485501	23.7825	-	-		0.89487	41.4742	-	-		1	100	-	-		0.661575	32.7609	-	-		0.43305	21.882	-	-		0.776943	37.4197	-	-		0.947809
	27	9		0.465286	23.0644	-	-		0.490242	24.0779	-	-		1	100	-	-		1	100	-	-		0.465286	23.0644	-	-		1	100	-	-		0.475396	23.3689	-	-		0.630575	31.6109	-	-		1	100	-	-		0.0561816
	28	4		1	100	-	-		1	100	-	-		0.519836	25.9324	-	-		1	100	-	-		1	100	-	-		0.102282	4.79913	-	-		0.248724	12.4969	-	-		1	100	-	-		1	100	-	-		0.700502
	29	7		1	100	-	-		0.407582	20.8358	-	-		0.723609	35.7159	-	-		1	100	-	-		1	100	-	-		0.172302	8.41418	-	-		0.39422	20.0916	-	-		0.0282771	0.992641	-	-		0.466653	23.1991	-	-		0.263822
	30	16		0.672723	33.7642	-	-		0.699479	34.6739	-	-		1	100	-	-		0.742546	36.4298	-	-		0.672723	33.7642	-	-		1	100	-	-		0.683683	34.0466	-	-		0.83083	39.2413	-	-		0.150853	6.99989	-	-		0.0931532
	31	4		0.24234	12.2633	-	-		1	100	-	-		0.132514	6.15552	-	-		0.0346984	1.22468	-	-		0.24234	12.2633	-	-		1	100	-	-		0.248724	12.4969	-	-		1	100	-	-		0.30137	15.9429	-	-		0.700502
	32	2		1	100	-	-		1	100	-	-		0.306786	16.2697	-	-		1	100	-	-		1	100	-	-		1	100	-	-		0.00468368	0.135714	-	-		1	100	-	-		1	100	-	-		0.452356
	33	1		1	100	-	-		1	100	-	-		1	100	-	-		1	100	-	-		1	100	-	-		1	100	-	-		1	100	-	-		1	100	-	-		1	100	-	-		1
	34	22		1	100	-	-		0.809525	38.5975	-	-		0.30153	15.9601	-	-		0.846124	39.9	-	-		1	100	-	-		1	100	-	-		0.455242	22.7434	-	-		0.687636	34.2158	-	-		1	100	-	-		0.526953
	35	16		0.291075	15.4448	-	-		0.699479	34.6739	-	-		0.113193	5.23009	-	-		0.374996	19.4262	-	-		0.291075	15.4448	-	-		1	100	-	-		1	100	-	-		0.83083	39.2413	-	-		0.150853	6.99989	-	-		0.63129
	36	6		1	100	-	-		1	100	-	-		0.667672	33.3079	-	-		0.397227	20.3568	-	-		1	100	-	-		1	100	-	-		1	100	-	-		0.48461	23.7293	-	-		0.0866744	4.32695	-	-		0.489606
	37	4		1	100	-	-		1	100	-	-		1	100	-	-		1	100	-	-		1	100	-	-		1	100	-	-		1	100	-	-		1	100	-	-		1	100	-	-		1
	38	11		1	100	-	-		1	100	-	-		1	100	-	-		0.605628	30.6748	-	-		1	100	-	-		1	100	-	-		1	100	-	-		0.70429	35.2206	-	-		1	100	-	-		1
	39	1		1	100	-	-		1	100	-	-		1	100	-	-		1	100	-	-		1	100	-	-		1	100	-	-		1	100	-	-		1	100	-	-		1	100	-	-		1
	40	15		0.265409	13.9817	-	-		1	100	-	-		0.471284	23.2618	-	-		0.719575	35.6398	-	-		0.265409	13.9817	-	-		0.334265	17.2443	-	-		0.6599	32.6172	-	-		0.810794	38.6789	-	-		0.741426	36.1873	-	-		0.574786
	41	1		1	100	-	-		1	100	-	-		1	100	-	-		0.0807087	3.95487	-	-		1	100	-	-		1	100	-	-		1	100	-	-		1	100	-	-		1	100	-	-		0.259843
	42	2		1	100	-	-		1	100	-	-		0.306786	16.2697	-	-		1	100	-	-		1	100	-	-		1	100	-	-		1	100	-	-		1	100	-	-		1	100	-	-		0.452356
	43	3		0.187821	9.21872	-	-		1	100	-	-		0.423005	21.4753	-	-		0.223312	11.0618	-	-		0.187821	9.21872	-	-		1	100	-	-		0.192956	9.58431	-	-		1	100	-	-		1	100	-	-		0.167193
	44	10		1	100	-	-		1	100	-	-		0.22592	11.2221	-	-		0.57063	28.4347	-	-		1	100	-	-		1	100	-	-		1	100	-	-		0.280594	14.6556	-	-		1	100	-	-		0.951422
	45	5		0.29325	15.5517	-	-		0.311731	16.4982	-	-		0.600496	30.3965	-	-		1	100	-	-		0.29325	15.5517	-	-		1	100	-	-		0.30069	15.7734	-	-		1	100	-	-		0.0611296	2.16851	-	-		0.387983
	46	1		1	100	-	-		1	100	-	-		1	100	-	-		1	100	-	-		1	100	-	-		0.0265748	0.889827	-	-		1	100	-	-		1	100	-	-		1	100	-	-		1
	47	11		0.535097	26.9982	-	-		1	100	-	-		0.572826	28.6392	-	-		0.605628	30.6748	-	-		0.535097	26.9982	-	-		1	100	-	-		0.545829	27.257	-	-		0.70429	35.2206	-	-		0.628358	31.5291	-	-		0.823941
	48	28		0.570901	28.4957	-	-		0.87962	41.0342	-	-		0.873637	40.8023	-	-		0.676272	33.8755	-	-		0.570901	28.4957	-	-		1	100	-	-		0.120723	5.42998	-	-		0.956253	43.1025	-	-		0.435466	21.9567	-	-		0.620829
	49	1		1	100	-	-		1	100	-	-		1	100	-	-		1	100	-	-		1	100	-	-		1	100	-	-		1	100	-	-		1	100	-	-		1	100	-	-		1
	50	1		0.0669291	2.73474	-	-		0.0718504	3.35909	-	-		1	100	-	-		1	100	-	-		0.0669291	2.73474	-	-		1	100	-	-		1	100	-	-		1	100	-	-		0.0856299	4.2237	-	-		0.259843
	51	23		0.0618244	2.19242	-	-		0.225402	11.1372	-	-		0.0266425	0.891126	-	-		0.566856	28.1667	-	-		0.0618244	2.19242	-	-		0.00248446	0.0633117	-	-		0.207181	10.3039	-	-		0.436799	22.0143	-	-		0.126652	5.65812	-	-		0.114728
	52	32		0.363187	19.1723	-	-		0.40765	20.9275	-	-		0.27901	14.5435	-	-		0.254378	12.68	-	-		0.363187	19.1723	-	-		1	100	-	-		0.901851	41.6416	-	-		0.43305	21.882	-	-		0.290684	15.3568	-	-		0.766781
	53	3		1	100	-	-		1	100	-	-		0.423005	21.4753	-	-		0.223312	11.0618	-	-		1	100	-	-		1	100	-	-		1	100	-	-		1	100	-	-		1	100	-	-		0.594938
	54	4		0.24234	12.2633	-	-		1	100	-	-		0.519836	25.9324	-	-		0.286183	15.1571	-	-		0.24234	12.2633	-	-		1	100	-	-		1	100	-	-		0.356881	18.5606	-	-		1	100	-	-		0.700502
	55	8		1	100	-	-		1	100	-	-		0.770176	37.3018	-	-		0.491174	24.1145	-	-		1	100	-	-		1	100	-	-		1	100	-	-		0.587162	29.1806	-	-		1	100	-	-		0.9108
	56	3		1	100	-	-		1	100	-	-		1	100	-	-		1	100	-	-		1	100	-	-		1	100	-	-		1	100	-	-		1	100	-	-		1	100	-	-		0.594938
	57	1		1	100	-	-		1	100	-	-		1	100	-	-		1	100	-	-		1	100	-	-		1	100	-	-		1	100	-	-		1	100	-	-		1	100	-	-		0.259843
	58	6		1	100	-	-		1	100	-	-		1	100	-	-		1	100	-	-		1	100	-	-		1	100	-	-		1	100	-	-		1	100	-	-		1	100	-	-		0.489606
	59	12		0.0407863	1.44816	-	-		0.211145	10.5316	-	-		0.0359948	1.27132	-	-		0.0118335	0.344697	-	-		0.0407863	1.44816	-	-		0.277472	14.3628	-	-		0.197857	9.78506	-	-		0.361208	18.6307	-	-		0.66053	32.7018	-	-		0.381655
	60	26		0.529726	26.5494	-	-		0.285439	14.9813	-	-		0.0196075	0.604437	-	-		0.350986	18.1973	-	-		0.529726	26.5494	-	-		0.0289548	1.00812	-	-		0.0283544	0.994589	-	-		0.945126	42.6832	-	-		1	100	-	-		0.532145
	61	10		1	100	-	-		1	100	-	-		0.51864	25.6668	-	-		0.57063	28.4347	-	-		1	100	-	-		1	100	-	-		0.511863	25.2587	-	-		1	100	-	-		1	100	-	-		0.778817
	62	11		0.164364	7.66504	-	-		1	100	-	-		0.0955633	4.58918	-	-		0.605628	30.6748	-	-		0.164364	7.66504	-	-		1	100	-	-		1	100	-	-		0.321181	16.8781	-	-		0.0604651	2.13398	-	-		0.575757
	63	13		0.59591	30.2631	-	-		0.238555	11.7657	-	-		0.908917	41.9027	-	-		0.667387	32.9902	-	-		0.59591	30.2631	-	-		1	100	-	-		1	100	-	-		1	100	-	-		1	100	-	-		0.980529
	64	1		1	100	-	-		1	100	-	-		1	100	-	-		1	100	-	-		1	100	-	-		1	100	-	-		1	100	-	-		1	100	-	-		1	100	-	-		1
	65	1		1	100	-	-		1	100	-	-		1	100	-	-		1	100	-	-		1	100	-	-		1	100	-	-		1	100	-	-		1	100	-	-		1	100	-	-		1
	66	1		1	100	-	-		1	100	-	-		1	100	-	-		1	100	-	-		1	100	-	-		1	100	-	-		1	100	-	-		1	100	-	-		1	100	-	-		1
	67	6		1	100	-	-		1	100	-	-		0.667672	33.3079	-	-		0.397227	20.3568	-	-		1	100	-	-		1	100	-	-		1	100	-	-		1	100	-	-		1	100	-	-		0.836437
	68	5		1	100	-	-		1	100	-	-		1	100	-	-		0.344022	17.8453	-	-		1	100	-	-		1	100	-	-		0.30069	15.7734	-	-		1	100	-	-		1	100	-	-		1
	69	10		1	100	-	-		1	100	-	-		0.841191	39.8345	-	-		1	100	-	-		1	100	-	-		0.237048	11.6645	-	-		1	100	-	-		0.0768907	3.5882	-	-		0.593176	29.5435	-	-		0.0891051
	70	1		1	100	-	-		1	100	-	-		1	100	-	-		0.0807087	3.95487	-	-		1	100	-	-		1	100	-	-		1	100	-	-		1	100	-	-		1	100	-	-		1
	71	3		1	100	-	-		1	100	-	-		1	100	-	-		1	100	-	-		1	100	-	-		1	100	-	-		1	100	-	-		1	100	-	-		1	100	-	-		0.594938
	72	2		1	100	-	-		1	100	-	-		1	100	-	-		1	100	-	-		1	100	-	-		1	100	-	-		1	100	-	-		1	100	-	-		1	100	-	-		0.452356
	73	11		1	100	-	-		0.561505	27.8733	-	-		1	100	-	-		1	100	-	-		1	100	-	-		1	100	-	-		1	100	-	-		1	100	-	-		1	100	-	-		0.96417
	74	64		0.989769	43.7359	-	-		0.692122	34.37	-	-		0.773235	37.3213	-	-		0.973175	43.4634	-	-		0.989769	43.7359	-	-		1	100	-	-		0.945972	42.7497	-	-		0.819511	38.7895	-	-		0.303721	16.0667	-	-		0.938618
	75	4		1	100	-	-		0.258224	13.0874	-	-		0.519836	25.9324	-	-		1	100	-	-		1	100	-	-		1	100	-	-		1	100	-	-		0.356881	18.5606	-	-		1	100	-	-		1
	76	1		1	100	-	-		1	100	-	-		1	100	-	-		1	100	-	-		1	100	-	-		1	100	-	-		1	100	-	-		1	100	-	-		1	100	-	-		1
	77	1		1	100	-	-		1	100	-	-		1	100	-	-		0.0807087	3.95487	-	-		1	100	-	-		1	100	-	-		1	100	-	-		1	100	-	-		1	100	-	-		1
	78	1		1	100	-	-		1	100	-	-		1	100	-	-		1	100	-	-		1	100	-	-		1	100	-	-		1	100	-	-		1	100	-	-		1	100	-	-		1
	79	1		0.0669291	2.73474	-	-		1	100	-	-		1	100	-	-		1	100	-	-		0.0669291	2.73474	-	-		1	100	-	-		1	100	-	-		1	100	-	-		0.0856299	4.2237	-	-		0.259843
	80	1		1	100	-	-		1	100	-	-		1	100	-	-		1	100	-	-		1	100	-	-		1	100	-	-		1	100	-	-		1	100	-	-		1	100	-	-		1
	81	1		1	100	-	-		1	100	-	-		1	100	-	-		1	100	-	-		1	100	-	-		1	100	-	-		1	100	-	-		1	100	-	-		1	100	-	-		1
	82	1		1	100	-	-		1	100	-	-		1	100	-	-		1	100	-	-		1	100	-	-		1	100	-	-		1	100	-	-		1	100	-	-		1	100	-	-		1
	83	1		1	100	-	-		1	100	-	-		1	100	-	-		1	100	-	-		1	100	-	-		1	100	-	-		1	100	-	-		0.104331	5.0539	-	-		0.0856299	4.2237	-	-		1
	84	6		0.340786	17.6864	-	-		0.0632466	2.33214	-	-		0.667672	33.3079	-	-		0.397227	20.3568	-	-		0.340786	17.6864	-	-		0.149568	6.9079	-	-		1	100	-	-		1	100	-	-		0.0866744	4.32695	-	-		0.489606
	avexpCxF
	1	11		1	100	-	-		1	100	-	-		0.868028	38.4917	-	-		0.605628	29.3397	-	-		1	100	-	-		1	100	-	-		1	100	-	-		0.321181	16.0091	-	-		1	100	-	-		0.96417
	2	71		0.960489	41.1122	-	-		0.59087	28.3564	-	-		0.931595	40.5204	-	-		0.939506	40.6787	-	-		0.960489	41.1122	-	-		0.862264	38.2289	-	-		0.96528	41.2533	-	-		0.985428	41.635	-	-		0.255717	12.2476	-	-		0.92079
	3	9		1	100	-	-		1	100	-	-		1	100	-	-		1	100	-	-		1	100	-	-		1	100	-	-		1	100	-	-		1	100	-	-		1	100	-	-		0.427002
	4	7		1	100	-	-		0.407582	19.7173	-	-		0.723609	34.2177	-	-		1	100	-	-		1	100	-	-		1	100	-	-		1	100	-	-		1	100	-	-		1	100	-	-		0.579919
	5	1		1	100	-	-		1	100	-	-		1	100	-	-		1	100	-	-		1	100	-	-		1	100	-	-		1	100	-	-		1	100	-	-		1	100	-	-		1
	6	1		1	100	-	-		1	100	-	-		1	100	-	-		1	100	-	-		1	100	-	-		1	100	-	-		1	100	-	-		1	100	-	-		1	100	-	-		1
	7	1		1	100	-	-		1	100	-	-		1	100	-	-		1	100	-	-		1	100	-	-		1	100	-	-		1	100	-	-		1	100	-	-		1	100	-	-		0.259843
	8	11		0.535097	25.8225	-	-		1	100	-	-		0.572826	27.4145	-	-		1	100	-	-		0.535097	25.8225	-	-		1	100	-	-		0.545829	26.2105	-	-		0.70429	33.3742	-	-		0.24135	11.7003	-	-		0.823941
	9	3		0.187821	9.20119	-	-		1	100	-	-		0.0743474	3.46107	-	-		0.000508149	0.0118577	-	-		0.187821	9.20119	-	-		1	100	-	-		1	100	-	-		0.281721	14.2254	-	-		1	100	-	-		1
	10	5		1	100	-	-		0.311731	15.6271	-	-		0.600496	29.1323	-	-		1	100	-	-		1	100	-	-		1	100	-	-		1	100	-	-		1	100	-	-		1	100	-	-		0.387983
	11	78		0.612406	29.5983	-	-		0.933078	40.5521	-	-		0.0024836	0.0601779	-	-		0.0177804	0.524111	-	-		0.612406	29.5983	-	-		0.0495849	1.5583	-	-		0.0793957	3.7415	-	-		0.289091	14.551	-	-		0.51004	23.9181	-	-		0.00804093
	12	7		1	100	-	-		1	100	-	-		0.723609	34.2177	-	-		1	100	-	-		1	100	-	-		0.172302	8.47935	-	-		1	100	-	-		0.5387	26.0002	-	-		0.466653	22.3254	-	-		0.263822
	13	26		0.838698	37.7105	-	-		0.285439	14.3285	-	-		0.656807	31.3697	-	-		0.891015	39.3807	-	-		0.838698	37.7105	-	-		1	100	-	-		1	100	-	-		0.125287	5.75148	-	-		0.668661	31.9383	-	-		0.356792
	14	3		1	100	-	-		1	100	-	-		1	100	-	-		1	100	-	-		1	100	-	-		1	100	-	-		1	100	-	-		1	100	-	-		0.235732	11.2308	-	-		0.167193
	15	11		0.535097	25.8225	-	-		0.561505	26.9095	-	-		1	100	-	-		1	100	-	-		0.535097	25.8225	-	-		1	100	-	-		1	100	-	-		1	100	-	-		0.24135	11.7003	-	-		0.313563
	16	2		1	100	-	-		1	100	-	-		1	100	-	-		1	100	-	-		1	100	-	-		1	100	-	-		1	100	-	-		0.197869	9.88449	-	-		1	100	-	-		1
	17	22		1	100	-	-		1	100	-	-		0.983005	41.5893	-	-		1	100	-	-		1	100	-	-		0.450558	21.4534	-	-		1	100	-	-		1	100	-	-		1	100	-	-		0.864285
	18	2		1	100	-	-		1	100	-	-		1	100	-	-		1	100	-	-		1	100	-	-		1	100	-	-		1	100	-	-		1	100	-	-		1	100	-	-		1
	19	41		1	100	-	-		0.809734	36.8812	-	-		0.978695	41.4746	-	-		0.105111	5.24111	-	-		1	100	-	-		1	100	-	-		1	100	-	-		0.990091	41.7057	-	-		0.699178	32.9139	-	-		0.876448
	20	3		1	100	-	-		1	100	-	-		1	100	-	-		1	100	-	-		1	100	-	-		1	100	-	-		1	100	-	-		1	100	-	-		1	100	-	-		1
	21	30		0.134995	6.41571	-	-		0.162959	7.47125	-	-		0.386898	18.7983	-	-		1	100	-	-		0.134995	6.41571	-	-		0.559547	26.6055	-	-		0.145917	6.80296	-	-		0.0295741	0.996739	-	-		0.48208	22.7444	-	-		0.833645
	22	1		1	100	-	-		1	100	-	-		1	100	-	-		1	100	-	-		1	100	-	-		1	100	-	-		1	100	-	-		1	100	-	-		1	100	-	-		1
	23	1		1	100	-	-		1	100	-	-		1	100	-	-		1	100	-	-		1	100	-	-		1	100	-	-		1	100	-	-		1	100	-	-		1	100	-	-		1
	24	76		0.971062	41.3644	-	-		0.92503	40.3692	-	-		0.95874	41.0608	-	-		0.58983	28.1013	-	-		0.971062	41.3644	-	-		1	100	-	-		0.427965	20.6133	-	-		0.968066	41.2975	-	-		0.800272	36.526	-	-		0.877526
	25	55		0.980138	41.5233	-	-		0.569128	27.0636	-	-		0.728757	34.5144	-	-		0.664507	31.6079	-	-		0.980138	41.5233	-	-		1	100	-	-		0.326887	16.2255	-	-		0.940668	40.7277	-	-		0.993691	41.7547	-	-		0.995726
	26	6		0.340786	16.8378	-	-		1	100	-	-		0.667672	31.9134	-	-		0.077997	3.66275	-	-		0.340786	16.8378	-	-		1	100	-	-		1	100	-	-		1	100	-	-		1	100	-	-		0.489606
	27	1		1	100	-	-		1	100	-	-		1	100	-	-		1	100	-	-		1	100	-	-		1	100	-	-		1	100	-	-		1	100	-	-		1	100	-	-		1
	28	1		1	100	-	-		1	100	-	-		1	100	-	-		1	100	-	-		1	100	-	-		1	100	-	-		1	100	-	-		1	100	-	-		1	100	-	-		1
	29	14		1	100	-	-		1	100	-	-		0.924355	40.3514	-	-		1	100	-	-		1	100	-	-		1	100	-	-		0.634356	30.7784	-	-		0.172308	8.51383	-	-		0.71684	33.9151	-	-		0.74815
	30	13		1	100	-	-		1	100	-	-		1	100	-	-		0.282827	14.2634	-	-		1	100	-	-		1	100	-	-		1	100	-	-		1	100	-	-		0.307536	15.4892	-	-		0.980529
	31	14		1	100	-	-		0.650367	31.2981	-	-		0.708227	33.5014	-	-		1	100	-	-		1	100	-	-		1	100	-	-		0.634356	30.7784	-	-		0.788411	36.3609	-	-		0.110802	5.37134	-	-		0.913903
	32	2		1	100	-	-		1	100	-	-		1	100	-	-		1	100	-	-		1	100	-	-		1	100	-	-		0.133112	6.35178	-	-		1	100	-	-		1	100	-	-		1
	33	1		1	100	-	-		1	100	-	-		1	100	-	-		1	100	-	-		1	100	-	-		1	100	-	-		1	100	-	-		1	100	-	-		1	100	-	-		0.259843
	34	1		1	100	-	-		1	100	-	-		1	100	-	-		1	100	-	-		1	100	-	-		1	100	-	-		0.0688976	2.89555	-	-		1	100	-	-		1	100	-	-		1
	35	1		1	100	-	-		1	100	-	-		1	100	-	-		1	100	-	-		1	100	-	-		1	100	-	-		1	100	-	-		0.104331	5.22836	-	-		1	100	-	-		1
	36	9		0.465286	22.1206	-	-		0.132049	6.18903	-	-		0.460096	21.8504	-	-		0.160034	7.37846	-	-		0.465286	22.1206	-	-		1	100	-	-		1	100	-	-		1	100	-	-		0.17613	8.58972	-	-		0.723904
	37	15		0.265409	13.5571	-	-		0.675839	32.2375	-	-		0.74468	35.0893	-	-		0.113846	5.48221	-	-		0.265409	13.5571	-	-		0.334265	16.4354	-	-		0.276739	13.8422	-	-		0.810794	36.9483	-	-		0.741426	34.8358	-	-		0.574786
	38	1		1	100	-	-		1	100	-	-		1	100	-	-		1	100	-	-		1	100	-	-		1	100	-	-		1	100	-	-		1	100	-	-		1	100	-	-		1
	39	10		1	100	-	-		1	100	-	-		0.51864	24.5566	-	-		0.57063	27.2952	-	-		1	100	-	-		1	100	-	-		0.511863	24.1828	-	-		0.669462	32.0855	-	-		1	100	-	-		0.951422
	40	7		1	100	-	-		1	100	-	-		0.332055	16.4092	-	-		0.446165	21.2008	-	-		1	100	-	-		1	100	-	-		1	100	-	-		1	100	-	-		1	100	-	-		0.579919
	41	11		0.535097	25.8225	-	-		0.561505	26.9095	-	-		0.0955633	4.67658	-	-		0.605628	29.3397	-	-		0.535097	25.8225	-	-		0.257525	12.3339	-	-		0.0346383	1.15889	-	-		0.70429	33.3742	-	-		0.24135	11.7003	-	-		0.313563
	42	1		1	100	-	-		1	100	-	-		1	100	-	-		1	100	-	-		1	100	-	-		1	100	-	-		1	100	-	-		1	100	-	-		1	100	-	-		1
	43	10		0.140316	6.69931	-	-		1	100	-	-		0.51864	24.5566	-	-		0.189999	9.36304	-	-		0.140316	6.69931	-	-		0.237048	11.3141	-	-		0.511863	24.1828	-	-		1	100	-	-		0.593176	28.5154	-	-		0.778817
	44	10		0.501394	23.7145	-	-		1	100	-	-		0.841191	37.892	-	-		0.57063	27.2952	-	-		0.501394	23.7145	-	-		1	100	-	-		1	100	-	-		1	100	-	-		1	100	-	-		0.246758
	45	4		1	100	-	-		1	100	-	-		1	100	-	-		1	100	-	-		1	100	-	-		1	100	-	-		1	100	-	-		1	100	-	-		0.30137	15.0797	-	-		0.700502
	46	16		0.672723	32.1611	-	-		0.699479	33.0212	-	-		0.947856	40.8608	-	-		0.742546	35.0205	-	-		0.672723	32.1611	-	-		1	100	-	-		0.683683	32.4442	-	-		0.83083	37.3454	-	-		0.7639	35.3743	-	-		1
	47	10		1	100	-	-		0.527196	25.2771	-	-		1	100	-	-		0.57063	27.2952	-	-		1	100	-	-		1	100	-	-		1	100	-	-		1	100	-	-		1	100	-	-		0.951422
	48	35		0.0782609	3.67964	-	-		0.099576	4.8002	-	-		0.546143	26.2572	-	-		0.547898	26.3756	-	-		0.0782609	3.67964	-	-		1	100	-	-		0.43869	20.9298	-	-		0.505396	23.866	-	-		0.0710258	2.95168	-	-		0.42562
	49	29		0.122929	5.71294	-	-		0.0140912	0.400889	-	-		0.0399039	1.32747	-	-		0.915938	40.0883	-	-		0.122929	5.71294	-	-		0.00596922	0.166304	-	-		0.32235	16.1059	-	-		0.598241	29.0531	-	-		0.231705	11.0689	-	-		0.0487027
	50	18		0.0275005	0.920751	-	-		0.37535	18.4115	-	-		0.168491	8.29091	-	-		0.433867	20.6935	-	-		0.0275005	0.920751	-	-		1	100	-	-		0.726438	34.3862	-	-		0.108881	5.30287	-	-		0.01438	0.420455	-	-		0.0237217
	51	3		0.0126788	0.361858	-	-		1	100	-	-		0.0743474	3.46107	-	-		1	100	-	-		0.0126788	0.361858	-	-		1	100	-	-		1	100	-	-		0.0301646	1.05899	-	-		0.235732	11.2308	-	-		0.0173966
	52	55		0.000135295	0.00266798	-	-		0.00113532	0.0269763	-	-		0.00551584	0.157312	-	-		0.664507	31.6079	-	-		0.000135295	0.00266798	-	-		0.435503	20.7431	-	-		0.326887	16.2255	-	-		2.96419e-06	0	**	***		0.183189	8.75	-	-		0.00104091
	53	9		0.465286	22.1206	-	-		1	100	-	-		0.808936	36.7651	-	-		0.532567	25.4884	-	-		0.465286	22.1206	-	-		0.216028	10.5707	-	-		1	100	-	-		1	100	-	-		1	100	-	-		0.183697
	54	1		1	100	-	-		1	100	-	-		0.167323	8.26423	-	-		1	100	-	-		1	100	-	-		1	100	-	-		1	100	-	-		1	100	-	-		1	100	-	-		1
	55	7		1	100	-	-		1	100	-	-		0.0960046	4.70968	-	-		0.446165	21.2008	-	-		1	100	-	-		0.172302	8.47935	-	-		0.39422	19.0098	-	-		1	100	-	-		1	100	-	-		0.579919
	56	6		0.340786	16.8378	-	-		0.361428	18.0471	-	-		1	100	-	-		1	100	-	-		0.340786	16.8378	-	-		1	100	-	-		1	100	-	-		1	100	-	-		1	100	-	-		0.836437
	57	8		1	100	-	-		1	100	-	-		1	100	-	-		1	100	-	-		1	100	-	-		1	100	-	-		1	100	-	-		0.587162	28.0188	-	-		1	100	-	-		0.657925
	58	18		0.71574	33.7845	-	-		1	100	-	-		0.354698	17.5085	-	-		0.783057	36.1269	-	-		0.71574	33.7845	-	-		0.386747	18.7815	-	-		0.726438	34.3862	-	-		0.575959	27.6676	-	-		0.803213	36.5936	-	-		0.316044
	59	3		1	100	-	-		1	100	-	-		1	100	-	-		0.223312	10.8028	-	-		1	100	-	-		1	100	-	-		0.192956	9.48271	-	-		1	100	-	-		1	100	-	-		1
	60	4		1	100	-	-		0.258224	12.5165	-	-		1	100	-	-		1	100	-	-		1	100	-	-		1	100	-	-		1	100	-	-		1	100	-	-		1	100	-	-		0.700502
	61	4		1	100	-	-		1	100	-	-		1	100	-	-		1	100	-	-		1	100	-	-		1	100	-	-		1	100	-	-		0.356881	17.6883	-	-		1	100	-	-		1
	62	13		1	100	-	-		0.622923	29.9226	-	-		0.908917	39.7839	-	-		0.667387	31.6953	-	-		1	100	-	-		1	100	-	-		0.606922	29.5084	-	-		0.40035	19.2899	-	-		1	100	-	-		0.448933
	63	2		1	100	-	-		1	100	-	-		1	100	-	-		1	100	-	-		1	100	-	-		1	100	-	-		1	100	-	-		1	100	-	-		1	100	-	-		1
	64	29		0.306138	15.2818	-	-		0.346726	17.2193	-	-		0.0045568	0.119466	-	-		0.0771212	3.58794	-	-		0.306138	15.2818	-	-		0.0385879	1.25534	-	-		0.0435657	1.41749	-	-		0.960947	41.1409	-	-		0.727247	34.4728	-	-		0.196657
	65	4		1	100	-	-		1	100	-	-		1	100	-	-		1	100	-	-		1	100	-	-		1	100	-	-		1	100	-	-		1	100	-	-		1	100	-	-		0.700502
	66	8		0.426605	20.5123	-	-		0.450443	21.422	-	-		1	100	-	-		1	100	-	-		0.426605	20.5123	-	-		1	100	-	-		1	100	-	-		0.199469	9.91838	-	-		1	100	-	-		0.657925
	67	34		0.400933	19.3285	-	-		0.92414	40.2861	-	-		0.848157	38.093	-	-		0.291725	14.6379	-	-		0.400933	19.3285	-	-		0.227492	10.9726	-	-		0.0781482	3.66917	-	-		0.276502	13.8231	-	-		0.158555	7.33113	-	-		0.822428
	68	1		1	100	-	-		1	100	-	-		0.167323	8.26423	-	-		1	100	-	-		1	100	-	-		1	100	-	-		1	100	-	-		1	100	-	-		1	100	-	-		1
	69	1		1	100	-	-		1	100	-	-		1	100	-	-		1	100	-	-		1	100	-	-		1	100	-	-		1	100	-	-		1	100	-	-		1	100	-	-		1
	70	1		1	100	-	-		1	100	-	-		1	100	-	-		1	100	-	-		1	100	-	-		1	100	-	-		1	100	-	-		0.104331	5.22836	-	-		1	100	-	-		1
	71	6		1	100	-	-		1	100	-	-		0.264612	13.521	-	-		1	100	-	-		1	100	-	-		1	100	-	-		1	100	-	-		0.122412	5.68043	-	-		1	100	-	-		0.836437
	72	1		1	100	-	-		1	100	-	-		1	100	-	-		1	100	-	-		1	100	-	-		1	100	-	-		1	100	-	-		1	100	-	-		1	100	-	-		1
	73	2		1	100	-	-		1	100	-	-		0.306786	15.4457	-	-		1	100	-	-		1	100	-	-		1	100	-	-		1	100	-	-		1	100	-	-		1	100	-	-		0.452356
	74	14		0.623306	30.1481	-	-		0.650367	31.2981	-	-		1	100	-	-		0.69458	32.7234	-	-		0.623306	30.1481	-	-		1	100	-	-		0.634356	30.7784	-	-		0.788411	36.3609	-	-		0.110802	5.37134	-	-		0.128254
	75	12		0.566553	26.9826	-	-		0.593356	28.5908	-	-		0.324622	16.1266	-	-		0.251675	12.2345	-	-		0.566553	26.9826	-	-		1	100	-	-		0.197857	9.7748	-	-		0.12105	5.61304	-	-		1	100	-	-		0.0633119
	76	5		0.0387007	1.29377	-	-		0.311731	15.6271	-	-		0.0354927	1.20375	-	-		1	100	-	-		0.0387007	1.29377	-	-		0.126233	5.78785	-	-		0.0408611	1.37777	-	-		0.424243	20.3134	-	-		0.36143	18.1054	-	-		0.113641
	77	2		1	100	-	-		1	100	-	-		1	100	-	-		1	100	-	-		1	100	-	-		1	100	-	-		1	100	-	-		1	100	-	-		1	100	-	-		1
	78	6		1	100	-	-		0.361428	18.0471	-	-		0.667672	31.9134	-	-		1	100	-	-		1	100	-	-		1	100	-	-		1	100	-	-		0.48461	22.8892	-	-		0.416381	19.8693	-	-		0.836437
	79	3		1	100	-	-		1	100	-	-		0.423005	20.1834	-	-		1	100	-	-		1	100	-	-		1	100	-	-		1	100	-	-		1	100	-	-		0.235732	11.2308	-	-		1
	80	1		1	100	-	-		1	100	-	-		1	100	-	-		1	100	-	-		1	100	-	-		1	100	-	-		1	100	-	-		1	100	-	-		1	100	-	-		1
	81	1		1	100	-	-		1	100	-	-		1	100	-	-		1	100	-	-		1	100	-	-		1	100	-	-		1	100	-	-		1	100	-	-		1	100	-	-		1
	82	24		1	100	-	-		0.525104	24.9255	-	-		0.590012	28.1478	-	-		0.590672	28.3178	-	-		1	100	-	-		1	100	-	-		1	100	-	-		0.931202	40.5129	-	-		1	100	-	-		0.969695
	83	1		1	100	-	-		1	100	-	-		1	100	-	-		1	100	-	-		1	100	-	-		1	100	-	-		1	100	-	-		1	100	-	-		1	100	-	-		1
	84	1		1	100	-	-		1	100	-	-		1	100	-	-		1	100	-	-		1	100	-	-		1	100	-	-		1	100	-	-		1	100	-	-		1	100	-	-		1
	85	1		1	100	-	-		1	100	-	-		1	100	-	-		1	100	-	-		1	100	-	-		1	100	-	-		1	100	-	-		1	100	-	-		1	100	-	-		1
	86	1		1	100	-	-		0.0718504	3.35998	-	-		1	100	-	-		1	100	-	-		1	100	-	-		1	100	-	-		1	100	-	-		0.104331	5.22836	-	-		1	100	-	-		1
	87	1		1	100	-	-		1	100	-	-		1	100	-	-		1	100	-	-		1	100	-	-		1	100	-	-		1	100	-	-		1	100	-	-		1	100	-	-		1
	88	1		1	100	-	-		1	100	-	-		1	100	-	-		1	100	-	-		1	100	-	-		1	100	-	-		1	100	-	-		1	100	-	-		1	100	-	-		1
	89	1		1	100	-	-		1	100	-	-		1	100	-	-		1	100	-	-		1	100	-	-		1	100	-	-		1	100	-	-		1	100	-	-		1	100	-	-		1
	90	1		1	100	-	-		1	100	-	-		1	100	-	-		1	100	-	-		1	100	-	-		1	100	-	-		1	100	-	-		1	100	-	-		1	100	-	-		0.259843
	91	1		1	100	-	-		1	100	-	-		0.167323	8.26423	-	-		1	100	-	-		1	100	-	-		1	100	-	-		1	100	-	-		0.104331	5.22836	-	-		1	100	-	-		1
	92	1		1	100	-	-		1	100	-	-		1	100	-	-		1	100	-	-		1	100	-	-		1	100	-	-		1	100	-	-		0.104331	5.22836	-	-		0.0856299	4.30543	-	-		1
	avexpCxM
	1	16		0.672723	32.3522	-	-		0.699479	33.2541	-	-		0.947856	41.5963	-	-		1	100	-	-		0.672723	32.3522	-	-		1	100	-	-		0.683683	32.6165	-	-		0.83083	38.4205	-	-		0.7639	35.9502	-	-		0.99222
	2	1		1	100	-	-		1	100	-	-		1	100	-	-		1	100	-	-		1	100	-	-		1	100	-	-		1	100	-	-		1	100	-	-		1	100	-	-		1
	3	18		1	100	-	-		0.741774	35.1409	-	-		0.354698	18.1429	-	-		1	100	-	-		1	100	-	-		1	100	-	-		0.0302678	1.07949	-	-		0.575959	28.3672	-	-		0.465309	23.8282	-	-		0.885824
	4	10		1	100	-	-		1	100	-	-		1	100	-	-		1	100	-	-		1	100	-	-		0.237048	11.7553	-	-		1	100	-	-		1	100	-	-		0.208462	10.7495	-	-		0.023258
	5	7		0.385169	19.6051	-	-		1	100	-	-		0.332055	16.887	-	-		1	100	-	-		0.385169	19.6051	-	-		1	100	-	-		0.39422	20.0773	-	-		0.5387	27.1368	-	-		0.114748	5.13362	-	-		0.579919
	6	5		1	100	-	-		1	100	-	-		1	100	-	-		1	100	-	-		1	100	-	-		1	100	-	-		1	100	-	-		1	100	-	-		1	100	-	-		0.387983
	7	81		0.810521	37.9667	-	-		0.943691	41.4575	-	-		0.0367894	1.24894	-	-		0.107624	4.81395	-	-		0.810521	37.9667	-	-		0.0569207	2.03034	-	-		0.185971	8.91839	-	-		0.475583	24.1595	-	-		0.552631	27.4495	-	-		0.0147959
	8	11		1	100	-	-		1	100	-	-		1	100	-	-		0.605628	29.9271	-	-		1	100	-	-		1	100	-	-		1	100	-	-		0.70429	33.4135	-	-		1	100	-	-		0.575757
	9	5		0.29325	14.8948	-	-		0.311731	16.2722	-	-		1	100	-	-		0.344022	17.7191	-	-		0.29325	14.8948	-	-		0.126233	5.56945	-	-		1	100	-	-		1	100	-	-		1	100	-	-		1
	10	68		2.75783e-06	0	**	***		0.000155876	0.00295983	-	-		0.0472497	1.626	-	-		0.926706	41.1288	-	-		2.75783e-06	0	**	***		0.268347	13.5208	-	-		0.324404	16.7896	-	-		5.15572e-06	0	**	***		0.117849	5.2667	-	-		2.90124e-05
	11	5		0.29325	14.8948	-	-		0.0441935	1.58562	-	-		0.197196	9.90296	-	-		0.344022	17.7191	-	-		0.29325	14.8948	-	-		1	100	-	-		1	100	-	-		0.0874321	4.13044	-	-		0.0611296	2.16755	-	-		0.113641
	12	2		1	100	-	-		1	100	-	-		1	100	-	-		1	100	-	-		1	100	-	-		1	100	-	-		1	100	-	-		1	100	-	-		1	100	-	-		1
	13	20		1	100	-	-		1	100	-	-		0.87367	39.8511	-	-		1	100	-	-		1	100	-	-		0.419496	21.108	-	-		1	100	-	-		1	100	-	-		1	100	-	-		0.806003
	14	62		0.931753	41.1871	-	-		0.667024	31.9492	-	-		0.608224	30.0207	-	-		0.226847	11.3701	-	-		0.931753	41.1871	-	-		1	100	-	-		0.989639	42.3773	-	-		0.796651	37.3329	-	-		0.275284	13.6071	-	-		0.332739
	15	22		0.0537061	1.86501	-	-		0.00331891	0.0913319	-	-		0.740441	34.9483	-	-		1	100	-	-		0.0537061	1.86501	-	-		0.450558	22.6596	-	-		0.795578	37.3164	-	-		0.000996624	0.0212474	-	-		0.575606	28.2781	-	-		0.864285
	16	3		1	100	-	-		1	100	-	-		1	100	-	-		1	100	-	-		1	100	-	-		1	100	-	-		1	100	-	-		0.281721	14.0395	-	-		1	100	-	-		1
	17	14		1	100	-	-		1	100	-	-		0.708227	33.6259	-	-		0.69458	32.9925	-	-		1	100	-	-		1	100	-	-		1	100	-	-		1	100	-	-		1	100	-	-		0.985654
	18	1		1	100	-	-		1	100	-	-		1	100	-	-		1	100	-	-		1	100	-	-		1	100	-	-		1	100	-	-		1	100	-	-		1	100	-	-		1
	19	9		1	100	-	-		0.490242	24.8483	-	-		1	100	-	-		1	100	-	-		1	100	-	-		1	100	-	-		1	100	-	-		1	100	-	-		1	100	-	-		0.723904
	20	2		1	100	-	-		1	100	-	-		1	100	-	-		0.154977	7.39947	-	-		1	100	-	-		1	100	-	-		1	100	-	-		1	100	-	-		1	100	-	-		1
	21	71		0.871299	39.7953	-	-		0.971448	42.0794	-	-		0.96881	42.0253	-	-		0.696889	33.1714	-	-		0.871299	39.7953	-	-		1	100	-	-		0.209999	10.7821	-	-		0.883878	40.1389	-	-		0.580733	28.5074	-	-		0.794198
	22	85		0.997879	42.5313	-	-		0.750901	35.5048	-	-		0.872877	39.8175	-	-		0.702205	33.3617	-	-		0.997879	42.5313	-	-		1	100	-	-		0.368053	19.0915	-	-		0.996117	42.4924	-	-		0.983528	42.256	-	-		0.999931
	23	2		1	100	-	-		1	100	-	-		1	100	-	-		1	100	-	-		1	100	-	-		1	100	-	-		1	100	-	-		1	100	-	-		1	100	-	-		1
	24	1		1	100	-	-		1	100	-	-		1	100	-	-		1	100	-	-		1	100	-	-		1	100	-	-		1	100	-	-		1	100	-	-		1	100	-	-		1
	25	26		0.529726	26.7374	-	-		0.285439	14.1437	-	-		0.0542159	1.8686	-	-		0.635396	30.8895	-	-		0.529726	26.7374	-	-		0.0289548	1.00402	-	-		0.0976618	4.36353	-	-		0.774242	36.1764	-	-		1	100	-	-		0.532145
	26	6		1	100	-	-		1	100	-	-		1	100	-	-		0.397227	20.2463	-	-		1	100	-	-		1	100	-	-		1	100	-	-		1	100	-	-		1	100	-	-		0.489606
	27	2		1	100	-	-		1	100	-	-		1	100	-	-		1	100	-	-		1	100	-	-		1	100	-	-		1	100	-	-		0.0107928	0.338266	-	-		0.164004	7.86987	-	-		0.0673287
	28	3		1	100	-	-		1	100	-	-		0.423005	21.434	-	-		1	100	-	-		1	100	-	-		1	100	-	-		1	100	-	-		1	100	-	-		1	100	-	-		0.167193
	29	3		0.187821	9.22801	-	-		1	100	-	-		0.423005	21.434	-	-		0.223312	11.2256	-	-		0.187821	9.22801	-	-		1	100	-	-		0.192956	9.59376	-	-		1	100	-	-		1	100	-	-		0.167193
	30	3		0.187821	9.22801	-	-		1	100	-	-		0.423005	21.434	-	-		0.223312	11.2256	-	-		0.187821	9.22801	-	-		1	100	-	-		1	100	-	-		0.281721	14.0395	-	-		0.235732	11.665	-	-		0.594938
	31	6		1	100	-	-		1	100	-	-		0.667672	32.0762	-	-		0.077997	3.57051	-	-		1	100	-	-		0.149568	7.07886	-	-		0.349109	18.013	-	-		1	100	-	-		1	100	-	-		1
	32	10		1	100	-	-		1	100	-	-		0.51864	26.0607	-	-		0.189999	9.3815	-	-		1	100	-	-		1	100	-	-		1	100	-	-		1	100	-	-		1	100	-	-		0.951422
	33	5		1	100	-	-		0.311731	16.2722	-	-		0.600496	29.7537	-	-		0.344022	17.7191	-	-		1	100	-	-		1	100	-	-		0.30069	15.2804	-	-		0.424243	21.8203	-	-		1	100	-	-		0.387983
	34	15		1	100	-	-		1	100	-	-		1	100	-	-		0.344658	17.7423	-	-		1	100	-	-		1	100	-	-		1	100	-	-		1	100	-	-		0.741426	34.9853	-	-		0.3458
	35	3		0.187821	9.22801	-	-		1	100	-	-		0.0743474	3.38679	-	-		0.223312	11.2256	-	-		0.187821	9.22801	-	-		1	100	-	-		0.192956	9.59376	-	-		1	100	-	-		0.235732	11.665	-	-		0.594938
	36	17		1	100	-	-		0.348471	17.9203	-	-		0.313318	16.3094	-	-		0.151709	7.20539	-	-		1	100	-	-		1	100	-	-		0.705825	33.4943	-	-		0.0917613	4.22093	-	-		1	100	-	-		0.264245
	37	19		0.735109	34.8098	-	-		0.760662	35.8	-	-		0.853967	39.2947	-	-		1	100	-	-		0.735109	34.8098	-	-		0.0881081	4.14958	-	-		0.381059	19.4969	-	-		0.127325	5.61702	-	-		0.494427	24.9629	-	-		0.20082
	38	14		1	100	-	-		1	100	-	-		0.708227	33.6259	-	-		1	100	-	-		1	100	-	-		1	100	-	-		0.250292	12.3347	-	-		0.788411	37.2237	-	-		0.71684	34.0453	-	-		0.985654
	39	5		1	100	-	-		1	100	-	-		0.600496	29.7537	-	-		1	100	-	-		1	100	-	-		0.126233	5.56945	-	-		1	100	-	-		1	100	-	-		1	100	-	-		0.778632
	40	17		0.316646	16.6405	-	-		0.721417	34.2904	-	-		0.313318	16.3094	-	-		0.151709	7.20539	-	-		0.316646	16.6405	-	-		1	100	-	-		1	100	-	-		0.848762	39.1173	-	-		0.172399	8.55835	-	-		0.46404
	41	23		1	100	-	-		0.823514	38.3012	-	-		0.337394	17.0121	-	-		0.858818	39.3408	-	-		1	100	-	-		1	100	-	-		0.478867	24.2433	-	-		0.711525	33.7237	-	-		1	100	-	-		0.754718
	42	2		1	100	-	-		1	100	-	-		0.0278597	0.978964	-	-		0.154977	7.39947	-	-		1	100	-	-		1	100	-	-		1	100	-	-		1	100	-	-		1	100	-	-		0.452356
	43	1		1	100	-	-		1	100	-	-		1	100	-	-		1	100	-	-		1	100	-	-		1	100	-	-		1	100	-	-		1	100	-	-		1	100	-	-		1
	44	19		0.367109	19.0783	-	-		0.760662	35.8	-	-		0.0817687	3.78425	-	-		0.0600087	2.0926	-	-		0.367109	19.0783	-	-		1	100	-	-		1	100	-	-		0.317643	16.6952	-	-		0.217806	10.9873	-	-		0.907542
	45	9		1	100	-	-		0.132049	6.12748	-	-		0.808936	37.8236	-	-		0.160034	7.5667	-	-		1	100	-	-		1	100	-	-		0.475396	24.144	-	-		1	100	-	-		0.554704	27.6043	-	-		0.427002
	46	10		1	100	-	-		0.527196	26.6795	-	-		1	100	-	-		0.57063	28.0939	-	-		1	100	-	-		1	100	-	-		1	100	-	-		1	100	-	-		1	100	-	-		0.778817
	47	3		1	100	-	-		1	100	-	-		1	100	-	-		1	100	-	-		1	100	-	-		1	100	-	-		1	100	-	-		1	100	-	-		1	100	-	-		0.594938
	48	32		0.363187	18.9551	-	-		1	100	-	-		0.811223	38.0334	-	-		0.485501	24.46	-	-		0.363187	18.9551	-	-		1	100	-	-		0.172998	8.59038	-	-		0.865099	39.6801	-	-		0.290684	14.3469	-	-		0.457544
	49	2		0.12944	6.00307	-	-		1	100	-	-		0.306786	15.749	-	-		0.154977	7.39947	-	-		0.12944	6.00307	-	-		1	100	-	-		1	100	-	-		0.197869	10.1392	-	-		1	100	-	-		0.452356
	50	5		1	100	-	-		1	100	-	-		0.197196	9.90296	-	-		1	100	-	-		1	100	-	-		1	100	-	-		1	100	-	-		1	100	-	-		1	100	-	-		0.387983
	51	1		1	100	-	-		1	100	-	-		1	100	-	-		1	100	-	-		1	100	-	-		1	100	-	-		1	100	-	-		1	100	-	-		1	100	-	-		1
	52	1		0.0669291	2.62167	-	-		0.0718504	3.2204	-	-		1	100	-	-		1	100	-	-		0.0669291	2.62167	-	-		1	100	-	-		1	100	-	-		0.104331	4.72188	-	-		1	100	-	-		0.259843
	53	8		1	100	-	-		1	100	-	-		0.770176	36.1328	-	-		1	100	-	-		1	100	-	-		0.19445	9.63953	-	-		1	100	-	-		0.041861	1.48076	-	-		0.512641	25.81	-	-		0.3459
	54	9		1	100	-	-		1	100	-	-		1	100	-	-		0.160034	7.5667	-	-		1	100	-	-		1	100	-	-		0.475396	24.144	-	-		1	100	-	-		1	100	-	-		1
	55	14		0.623306	30.3952	-	-		0.266146	13.4915	-	-		1	100	-	-		0.69458	32.9925	-	-		0.623306	30.3952	-	-		1	100	-	-		1	100	-	-		1	100	-	-		1	100	-	-		0.985654
	56	2		1	100	-	-		0.138604	6.74059	-	-		0.0278597	0.978964	-	-		1	100	-	-		1	100	-	-		1	100	-	-		1	100	-	-		0.197869	10.1392	-	-		1	100	-	-		0.0673287
	57	1		1	100	-	-		1	100	-	-		1	100	-	-		1	100	-	-		1	100	-	-		1	100	-	-		1	100	-	-		1	100	-	-		1	100	-	-		1
	58	2		1	100	-	-		1	100	-	-		1	100	-	-		1	100	-	-		1	100	-	-		1	100	-	-		1	100	-	-		1	100	-	-		1	100	-	-		0.452356
	59	2		1	100	-	-		1	100	-	-		1	100	-	-		1	100	-	-		1	100	-	-		1	100	-	-		1	100	-	-		1	100	-	-		1	100	-	-		0.452356
	60	2		1	100	-	-		1	100	-	-		1	100	-	-		1	100	-	-		1	100	-	-		1	100	-	-		1	100	-	-		1	100	-	-		1	100	-	-		1
	61	2		1	100	-	-		1	100	-	-		1	100	-	-		1	100	-	-		1	100	-	-		1	100	-	-		1	100	-	-		1	100	-	-		1	100	-	-		1
	62	5		1	100	-	-		1	100	-	-		1	100	-	-		1	100	-	-		1	100	-	-		1	100	-	-		1	100	-	-		1	100	-	-		1	100	-	-		1
	63	5		0.29325	14.8948	-	-		1	100	-	-		0.600496	29.7537	-	-		1	100	-	-		0.29325	14.8948	-	-		0.126233	5.56945	-	-		0.30069	15.2804	-	-		0.424243	21.8203	-	-		0.36143	18.779	-	-		0.778632
	64	1		1	100	-	-		1	100	-	-		1	100	-	-		1	100	-	-		1	100	-	-		1	100	-	-		1	100	-	-		1	100	-	-		1	100	-	-		1
	65	1		1	100	-	-		1	100	-	-		1	100	-	-		1	100	-	-		1	100	-	-		0.0265748	0.89482	-	-		1	100	-	-		1	100	-	-		1	100	-	-		1
	66	3		1	100	-	-		1	100	-	-		1	100	-	-		1	100	-	-		1	100	-	-		1	100	-	-		1	100	-	-		1	100	-	-		1	100	-	-		1
	67	32		0.363187	18.9551	-	-		0.684773	32.7784	-	-		0.0106838	0.326638	-	-		0.746957	35.3603	-	-		0.363187	18.9551	-	-		0.207584	10.6637	-	-		0.0629186	2.24334	-	-		0.666955	31.9109	-	-		0.290684	14.3469	-	-		0.098804
	68	12		0.00604246	0.198732	-	-		1	100	-	-		0.125348	5.44968	-	-		1	100	-	-		0.00604246	0.198732	-	-		0.277472	13.6551	-	-		1	100	-	-		0.361208	18.3128	-	-		0.274467	13.5794	-	-		0.381655
	69	6		1	100	-	-		0.361428	18.4955	-	-		1	100	-	-		0.397227	20.2463	-	-		1	100	-	-		1	100	-	-		1	100	-	-		0.48461	24.4089	-	-		1	100	-	-		0.836437
	70	18		0.113657	5.09778	-	-		0.37535	19.3556	-	-		0.831518	38.4702	-	-		0.171974	8.46205	-	-		0.113657	5.09778	-	-		1	100	-	-		1	100	-	-		0.575959	28.3672	-	-		0.465309	23.8282	-	-		0.968551
	71	10		0.0245022	0.784672	-	-		0.15766	7.51998	-	-		0.22592	11.3486	-	-		1	100	-	-		0.0245022	0.784672	-	-		0.237048	11.7553	-	-		0.0264786	0.838689	-	-		0.280594	13.823	-	-		0.0468063	1.62135	-	-		0.0891051
	72	4		0.24234	12.0887	-	-		0.258224	12.5941	-	-		0.0161804	0.510254	-	-		0.286183	14.1966	-	-		0.24234	12.0887	-	-		1	100	-	-		0.0256517	0.816596	-	-		0.356881	18.2684	-	-		0.30137	15.3337	-	-		0.0561395
	73	5		1	100	-	-		0.311731	16.2722	-	-		1	100	-	-		1	100	-	-		1	100	-	-		1	100	-	-		1	100	-	-		1	100	-	-		1	100	-	-		1
	74	1		1	100	-	-		1	100	-	-		1	100	-	-		0.0807087	3.7722	-	-		1	100	-	-		1	100	-	-		1	100	-	-		1	100	-	-		1	100	-	-		1
	75	1		1	100	-	-		1	100	-	-		1	100	-	-		1	100	-	-		1	100	-	-		1	100	-	-		1	100	-	-		1	100	-	-		0.0856299	3.99165	-	-		0.259843
	76	1		1	100	-	-		1	100	-	-		1	100	-	-		1	100	-	-		1	100	-	-		1	100	-	-		1	100	-	-		1	100	-	-		1	100	-	-		1
	77	1		1	100	-	-		1	100	-	-		1	100	-	-		1	100	-	-		1	100	-	-		1	100	-	-		1	100	-	-		0.104331	4.72188	-	-		0.0856299	3.99165	-	-		1
	78	1		1	100	-	-		1	100	-	-		1	100	-	-		1	100	-	-		1	100	-	-		1	100	-	-		1	100	-	-		1	100	-	-		1	100	-	-		1
	79	72		0.962859	41.9133	-	-		0.603913	29.8734	-	-		0.880241	40.0701	-	-		0.943299	41.4379	-	-		0.962859	41.9133	-	-		0.866199	39.7115	-	-		0.967435	42.0052	-	-		0.956023	41.768	-	-		0.421785	21.124	-	-		0.962355
	80	1		0.0669291	2.62167	-	-		1	100	-	-		1	100	-	-		1	100	-	-		0.0669291	2.62167	-	-		1	100	-	-		1	100	-	-		1	100	-	-		0.0856299	3.99165	-	-		0.259843
	81	1		1	100	-	-		1	100	-	-		1	100	-	-		1	100	-	-		1	100	-	-		1	100	-	-		1	100	-	-		1	100	-	-		1	100	-	-		0.259843
	82	1		1	100	-	-		1	100	-	-		1	100	-	-		1	100	-	-		1	100	-	-		1	100	-	-		1	100	-	-		1	100	-	-		1	100	-	-		1
	83	4		1	100	-	-		0.258224	12.5941	-	-		0.519836	26.1625	-	-		1	100	-	-		1	100	-	-		1	100	-	-		1	100	-	-		0.356881	18.2684	-	-		1	100	-	-		0.278246
	84	1		1	100	-	-		1	100	-	-		1	100	-	-		1	100	-	-		1	100	-	-		1	100	-	-		1	100	-	-		1	100	-	-		0.0856299	3.99165	-	-		1
	85	3		1	100	-	-		0.200618	10.5446	-	-		0.423005	21.434	-	-		1	100	-	-		1	100	-	-		1	100	-	-		1	100	-	-		0.281721	14.0395	-	-		1	100	-	-		1
	86	1		1	100	-	-		1	100	-	-		1	100	-	-		1	100	-	-		1	100	-	-		1	100	-	-		1	100	-	-		1	100	-	-		0.0856299	3.99165	-	-		1
	avexpHic
	1	3		0.0126788	0.343714	-	-		1	100	-	-		0.0743474	3.39729	-	-		1	100	-	-		0.0126788	0.343714	-	-		1	100	-	-		1	100	-	-		0.0301646	1.05725	-	-		0.235732	11.4648	-	-		0.0173966
	2	70		0.957976	39.7899	-	-		0.759434	34.444	-	-		0.858253	37.2708	-	-		0.935485	39.1895	-	-		0.957976	39.7899	-	-		0.858217	37.2079	-	-		0.96299	39.8547	-	-		0.876061	37.9146	-	-		0.134968	5.98897	-	-		0.950015
	3	2		1	100	-	-		1	100	-	-		1	100	-	-		0.154977	6.71248	-	-		1	100	-	-		1	100	-	-		1	100	-	-		1	100	-	-		1	100	-	-		1
	4	3		0.187821	8.78646	-	-		1	100	-	-		0.0743474	3.39729	-	-		0.000508149	0.0146035	-	-		0.187821	8.78646	-	-		1	100	-	-		1	100	-	-		0.281721	14.9635	-	-		1	100	-	-		1
	5	24		0.814069	35.9141	-	-		0.525104	23.996	-	-		0.793902	35.5065	-	-		0.870477	37.8174	-	-		0.814069	35.9141	-	-		1	100	-	-		1	100	-	-		0.235388	11.2115	-	-		0.624317	29.6766	-	-		0.436492
	6	4		1	100	-	-		0.258224	12.915	-	-		1	100	-	-		1	100	-	-		1	100	-	-		1	100	-	-		1	100	-	-		1	100	-	-		1	100	-	-		0.278246
	7	80		0.635823	30.1046	-	-		0.940336	39.3122	-	-		0.00796178	0.210638	-	-		0.0215308	0.647776	-	-		0.635823	30.1046	-	-		0.0544073	1.73327	-	-		0.090256	4.36006	-	-		0.317959	16.6051	-	-		0.53859	24.8589	-	-		0.00619993
	8	4		1	100	-	-		1	100	-	-		0.519836	23.8155	-	-		1	100	-	-		1	100	-	-		1	100	-	-		1	100	-	-		1	100	-	-		1	100	-	-		0.700502
	9	12		1	100	-	-		1	100	-	-		0.890351	38.3397	-	-		0.637806	30.293	-	-		1	100	-	-		1	100	-	-		1	100	-	-		0.735479	33.9653	-	-		1	100	-	-		0.381655
	10	11		0.535097	24.7737	-	-		0.561505	25.7439	-	-		1	100	-	-		1	100	-	-		0.535097	24.7737	-	-		1	100	-	-		1	100	-	-		1	100	-	-		0.24135	11.8576	-	-		0.313563
	11	3		1	100	-	-		1	100	-	-		1	100	-	-		1	100	-	-		1	100	-	-		1	100	-	-		1	100	-	-		1	100	-	-		0.235732	11.4648	-	-		0.167193
	12	1		1	100	-	-		0.0718504	3.24903	-	-		0.167323	7.85706	-	-		1	100	-	-		1	100	-	-		1	100	-	-		1	100	-	-		0.104331	5.06576	-	-		1	100	-	-		0.259843
	13	16		0.672723	31.9279	-	-		0.321238	16.7868	-	-		0.113193	5.24768	-	-		1	100	-	-		0.672723	31.9279	-	-		1	100	-	-		0.683683	32.1887	-	-		0.510258	22.9194	-	-		0.404324	19.2404	-	-		0.63129
	14	1		1	100	-	-		1	100	-	-		1	100	-	-		1	100	-	-		1	100	-	-		1	100	-	-		1	100	-	-		1	100	-	-		1	100	-	-		0.259843
	15	23		0.800401	35.6795	-	-		0.823514	36.1547	-	-		0.553942	25.3885	-	-		1	100	-	-		0.800401	35.6795	-	-		1	100	-	-		0.207181	10.1652	-	-		0.212079	10.4577	-	-		0.126652	5.56731	-	-		0.961849
	16	14		1	100	-	-		1	100	-	-		0.924355	39.038	-	-		1	100	-	-		1	100	-	-		1	100	-	-		0.634356	30.0323	-	-		0.172308	8.04246	-	-		0.71684	33.5221	-	-		0.74815
	17	1		1	100	-	-		1	100	-	-		1	100	-	-		1	100	-	-		1	100	-	-		1	100	-	-		1	100	-	-		1	100	-	-		1	100	-	-		1
	18	12		1	100	-	-		1	100	-	-		0.622467	29.292	-	-		0.637806	30.293	-	-		1	100	-	-		1	100	-	-		1	100	-	-		1	100	-	-		1	100	-	-		0.973582
	19	2		1	100	-	-		1	100	-	-		1	100	-	-		1	100	-	-		1	100	-	-		1	100	-	-		1	100	-	-		0.197869	9.60706	-	-		1	100	-	-		1
	20	64		0.819614	35.9884	-	-		0.954525	39.7353	-	-		0.933845	39.1423	-	-		0.41463	19.4983	-	-		0.819614	35.9884	-	-		1	100	-	-		0.143536	6.42418	-	-		0.972637	40.007	-	-		0.473667	21.5295	-	-		0.623121
	21	2		1	100	-	-		1	100	-	-		1	100	-	-		0.154977	6.71248	-	-		1	100	-	-		1	100	-	-		1	100	-	-		1	100	-	-		1	100	-	-		0.0673287
	22	2		1	100	-	-		1	100	-	-		1	100	-	-		1	100	-	-		1	100	-	-		1	100	-	-		1	100	-	-		0.197869	9.60706	-	-		1	100	-	-		1
	23	10		1	100	-	-		0.527196	24.4515	-	-		0.841191	36.9093	-	-		0.57063	26.5089	-	-		1	100	-	-		1	100	-	-		0.511863	23.163	-	-		1	100	-	-		1	100	-	-		1
	24	1		1	100	-	-		1	100	-	-		1	100	-	-		1	100	-	-		1	100	-	-		1	100	-	-		1	100	-	-		1	100	-	-		1	100	-	-		1
	25	1		1	100	-	-		1	100	-	-		1	100	-	-		1	100	-	-		1	100	-	-		1	100	-	-		1	100	-	-		1	100	-	-		1	100	-	-		1
	26	1		1	100	-	-		1	100	-	-		1	100	-	-		1	100	-	-		1	100	-	-		1	100	-	-		1	100	-	-		1	100	-	-		1	100	-	-		1
	27	72		0.994358	40.3834	-	-		0.779237	35.1352	-	-		0.880241	38.0785	-	-		0.852282	37.1147	-	-		0.994358	40.3834	-	-		1	100	-	-		0.564689	25.7866	-	-		0.986706	40.2709	-	-		0.957559	39.7703	-	-		0.999637
	28	1		1	100	-	-		1	100	-	-		1	100	-	-		0.0807087	3.90996	-	-		1	100	-	-		1	100	-	-		1	100	-	-		1	100	-	-		1	100	-	-		1
	29	1		1	100	-	-		1	100	-	-		1	100	-	-		1	100	-	-		1	100	-	-		1	100	-	-		1	100	-	-		1	100	-	-		1	100	-	-		1
	30	1		1	100	-	-		1	100	-	-		1	100	-	-		1	100	-	-		1	100	-	-		1	100	-	-		1	100	-	-		1	100	-	-		1	100	-	-		1
	31	1		1	100	-	-		0.0718504	3.24903	-	-		1	100	-	-		1	100	-	-		1	100	-	-		1	100	-	-		0.0688976	2.7942	-	-		0.104331	5.06576	-	-		1	100	-	-		0.259843
	32	11		1	100	-	-		1	100	-	-		1	100	-	-		1	100	-	-		1	100	-	-		1	100	-	-		1	100	-	-		1	100	-	-		0.24135	11.8576	-	-		0.96417
	33	39		1	100	-	-		0.786434	35.2296	-	-		0.971554	39.9853	-	-		0.0867349	4.25851	-	-		1	100	-	-		1	100	-	-		1	100	-	-		0.987531	40.2782	-	-		0.665362	31.372	-	-		0.91665
	34	21		1	100	-	-		1	100	-	-		0.979503	40.159	-	-		1	100	-	-		1	100	-	-		0.435233	20.5151	-	-		1	100	-	-		1	100	-	-		1	100	-	-		0.837307
	35	3		1	100	-	-		1	100	-	-		1	100	-	-		1	100	-	-		1	100	-	-		1	100	-	-		1	100	-	-		1	100	-	-		1	100	-	-		1
	36	1		1	100	-	-		1	100	-	-		1	100	-	-		1	100	-	-		1	100	-	-		1	100	-	-		1	100	-	-		1	100	-	-		1	100	-	-		1
	37	14		1	100	-	-		1	100	-	-		0.924355	39.038	-	-		0.313883	16.5045	-	-		1	100	-	-		0.315829	16.5945	-	-		0.634356	30.0323	-	-		0.788411	35.3812	-	-		0.71684	33.5221	-	-		0.985654
	38	4		1	100	-	-		1	100	-	-		1	100	-	-		0.286183	15.2228	-	-		1	100	-	-		1	100	-	-		1	100	-	-		1	100	-	-		1	100	-	-		0.278246
	39	10		0.140316	6.34623	-	-		1	100	-	-		0.22592	11.0872	-	-		0.0056917	0.156963	-	-		0.140316	6.34623	-	-		0.237048	11.6143	-	-		0.511863	23.163	-	-		0.669462	31.7546	-	-		0.593176	27.6471	-	-		0.50425
	40	16		1	100	-	-		1	100	-	-		0.27245	14.0818	-	-		0.742546	34.1169	-	-		1	100	-	-		1	100	-	-		0.303151	15.8226	-	-		0.83083	36.3588	-	-		0.7639	34.5636	-	-		0.947632
	41	7		0.385169	18.7437	-	-		0.407582	19.4427	-	-		1	100	-	-		0.446165	20.8091	-	-		0.385169	18.7437	-	-		1	100	-	-		0.39422	18.9921	-	-		1	100	-	-		0.466653	21.4763	-	-		0.263822
	42	8		0.426605	20.3495	-	-		0.450443	21.0054	-	-		0.770176	34.7715	-	-		1	100	-	-		0.426605	20.3495	-	-		1	100	-	-		0.436247	20.5798	-	-		1	100	-	-		0.512641	23.2562	-	-		0.657925
	43	10		0.501394	22.588	-	-		0.15766	6.89826	-	-		0.0696162	2.82805	-	-		0.189999	9.03375	-	-		0.501394	22.588	-	-		0.0268466	0.901741	-	-		0.147193	6.55222	-	-		0.669462	31.7546	-	-		0.0468063	1.55213	-	-		0.50425
	44	14		1	100	-	-		1	100	-	-		0.924355	39.038	-	-		0.69458	32.5574	-	-		1	100	-	-		1	100	-	-		0.634356	30.0323	-	-		1	100	-	-		1	100	-	-		0.74815
	45	6		1	100	-	-		1	100	-	-		0.667672	31.5147	-	-		0.397227	19.0534	-	-		1	100	-	-		1	100	-	-		1	100	-	-		0.48461	21.8307	-	-		1	100	-	-		0.836437
	46	15		0.014291	0.387814	-	-		0.0866901	4.25174	-	-		0.471284	21.4978	-	-		0.344658	17.4248	-	-		0.014291	0.387814	-	-		1	100	-	-		1	100	-	-		0.199922	9.69516	-	-		0.130273	5.80861	-	-		0.0667202
	47	3		1	100	-	-		1	100	-	-		1	100	-	-		1	100	-	-		1	100	-	-		1	100	-	-		1	100	-	-		1	100	-	-		1	100	-	-		0.594938
	48	2		1	100	-	-		1	100	-	-		1	100	-	-		1	100	-	-		1	100	-	-		1	100	-	-		1	100	-	-		1	100	-	-		1	100	-	-		1
	49	1		1	100	-	-		1	100	-	-		1	100	-	-		1	100	-	-		1	100	-	-		1	100	-	-		1	100	-	-		1	100	-	-		1	100	-	-		1
	50	1		1	100	-	-		1	100	-	-		1	100	-	-		1	100	-	-		1	100	-	-		1	100	-	-		1	100	-	-		1	100	-	-		1	100	-	-		1
	51	12		0.566553	26.1704	-	-		1	100	-	-		0.890351	38.3397	-	-		0.637806	30.293	-	-		0.566553	26.1704	-	-		1	100	-	-		1	100	-	-		0.361208	18.0361	-	-		0.66053	31.3071	-	-		0.381655
	52	3		1	100	-	-		1	100	-	-		0.423005	20.0851	-	-		1	100	-	-		1	100	-	-		1	100	-	-		0.192956	9.26867	-	-		1	100	-	-		1	100	-	-		0.167193
	53	84		4.84011e-07	0	**	***		0.00156944	0.0391683	-	-		7.96612e-06	0	**	***		0.690769	32.4128	-	-		4.84011e-07	0	**	***		0.0191963	0.57911	-	-		0.114542	5.29014	-	-		4.85065e-05	0.000870406	-	-		0.0464714	1.52776	-	-		0.000775499
	54	42		0.0554565	1.75957	-	-		0.0738635	3.31383	-	-		0.731691	33.7598	-	-		0.444432	20.739	-	-		0.0554565	1.75957	-	-		0.308094	16.1683	-	-		0.801339	35.7034	-	-		0.450493	21.0242	-	-		0.0600702	1.89749	-	-		0.175224
	55	1		1	100	-	-		1	100	-	-		1	100	-	-		1	100	-	-		1	100	-	-		1	100	-	-		1	100	-	-		1	100	-	-		1	100	-	-		1
	56	13		1	100	-	-		0.238555	11.6603	-	-		0.908917	38.6843	-	-		0.667387	31.4102	-	-		1	100	-	-		1	100	-	-		0.606922	29.0418	-	-		0.763407	34.4916	-	-		0.689947	32.3964	-	-		0.980529
	57	7		1	100	-	-		1	100	-	-		0.723609	33.6555	-	-		1	100	-	-		1	100	-	-		0.172302	8.00687	-	-		1	100	-	-		0.160067	6.9588	-	-		0.466653	21.4763	-	-		0.263822
	58	3		0.187821	8.78646	-	-		0.200618	10.1419	-	-		1	100	-	-		1	100	-	-		0.187821	8.78646	-	-		1	100	-	-		1	100	-	-		1	100	-	-		1	100	-	-		1
	59	3		1	100	-	-		1	100	-	-		0.423005	20.0851	-	-		0.223312	10.9215	-	-		1	100	-	-		1	100	-	-		1	100	-	-		1	100	-	-		1	100	-	-		0.594938
	60	3		1	100	-	-		1	100	-	-		1	100	-	-		1	100	-	-		1	100	-	-		1	100	-	-		1	100	-	-		1	100	-	-		1	100	-	-		1
	61	3		1	100	-	-		1	100	-	-		1	100	-	-		0.223312	10.9215	-	-		1	100	-	-		1	100	-	-		0.192956	9.26867	-	-		1	100	-	-		1	100	-	-		1
	62	12		1	100	-	-		0.593356	28.0227	-	-		0.890351	38.3397	-	-		0.637806	30.293	-	-		1	100	-	-		1	100	-	-		0.577463	27.0013	-	-		0.735479	33.9653	-	-		1	100	-	-		0.640458
	63	10		1	100	-	-		1	100	-	-		0.51864	23.6324	-	-		1	100	-	-		1	100	-	-		1	100	-	-		1	100	-	-		0.0768907	3.5205	-	-		1	100	-	-		0.778817
	64	3		1	100	-	-		1	100	-	-		1	100	-	-		1	100	-	-		1	100	-	-		1	100	-	-		1	100	-	-		1	100	-	-		1	100	-	-		1
	65	27		0.268347	14.0176	-	-		0.870026	37.7932	-	-		0.687359	32.3101	-	-		0.373969	18.3514	-	-		0.268347	14.0176	-	-		1	100	-	-		0.108912	5.16441	-	-		0.792366	35.4671	-	-		0.411606	19.484	-	-		0.74335
	66	1		0.0669291	2.53443	-	-		0.0718504	3.24903	-	-		1	100	-	-		1	100	-	-		0.0669291	2.53443	-	-		1	100	-	-		1	100	-	-		0.104331	5.06576	-	-		1	100	-	-		0.259843
	67	5		1	100	-	-		1	100	-	-		0.197196	9.4441	-	-		1	100	-	-		1	100	-	-		1	100	-	-		1	100	-	-		1	100	-	-		1	100	-	-		0.113641
	68	12		1	100	-	-		0.593356	28.0227	-	-		0.622467	29.292	-	-		0.637806	30.293	-	-		1	100	-	-		1	100	-	-		0.577463	27.0013	-	-		0.361208	18.0361	-	-		1	100	-	-		0.177378
	69	27		0.268347	14.0176	-	-		0.305816	15.9668	-	-		0.00828104	0.219439	-	-		0.167125	7.21779	-	-		0.268347	14.0176	-	-		0.0320022	1.08956	-	-		0.0329749	1.13878	-	-		0.792366	35.4671	-	-		0.913706	38.787	-	-		0.248679
	70	11		0.535097	24.7737	-	-		0.561505	25.7439	-	-		0.868028	37.6407	-	-		1	100	-	-		0.535097	24.7737	-	-		0.257525	12.6936	-	-		0.545829	25.1701	-	-		0.020734	0.62795	-	-		0.628358	29.8767	-	-		0.12985
	71	1		1	100	-	-		1	100	-	-		1	100	-	-		1	100	-	-		1	100	-	-		1	100	-	-		1	100	-	-		1	100	-	-		1	100	-	-		1
	72	3		1	100	-	-		1	100	-	-		1	100	-	-		1	100	-	-		1	100	-	-		1	100	-	-		1	100	-	-		0.281721	14.9635	-	-		1	100	-	-		0.594938
	73	10		0.501394	22.588	-	-		0.527196	24.4515	-	-		1	100	-	-		1	100	-	-		0.501394	22.588	-	-		1	100	-	-		0.511863	23.163	-	-		0.280594	14.6656	-	-		0.0468063	1.55213	-	-		0.246758
	74	6		1	100	-	-		1	100	-	-		0.667672	31.5147	-	-		0.397227	19.0534	-	-		1	100	-	-		1	100	-	-		1	100	-	-		1	100	-	-		1	100	-	-		1
	75	4		1	100	-	-		1	100	-	-		1	100	-	-		1	100	-	-		1	100	-	-		1	100	-	-		1	100	-	-		1	100	-	-		1	100	-	-		1
	76	10		0.0245022	0.756286	-	-		0.0296066	1.0236	-	-		0.0696162	2.82805	-	-		1	100	-	-		0.0245022	0.756286	-	-		0.0268466	0.901741	-	-		0.147193	6.55222	-	-		0.280594	14.6656	-	-		0.593176	27.6471	-	-		0.0891051
	77	11		0.535097	24.7737	-	-		1	100	-	-		0.572826	26.6404	-	-		1	100	-	-		0.535097	24.7737	-	-		0.257525	12.6936	-	-		0.545829	25.1701	-	-		1	100	-	-		0.628358	29.8767	-	-		0.575757
	78	4		1	100	-	-		1	100	-	-		1	100	-	-		1	100	-	-		1	100	-	-		1	100	-	-		1	100	-	-		1	100	-	-		1	100	-	-		1
	79	5		1	100	-	-		0.311731	16.3515	-	-		1	100	-	-		1	100	-	-		1	100	-	-		1	100	-	-		1	100	-	-		1	100	-	-		1	100	-	-		0.778632
	80	1		1	100	-	-		1	100	-	-		0.167323	7.85706	-	-		0.0807087	3.90996	-	-		1	100	-	-		1	100	-	-		0.0688976	2.7942	-	-		0.104331	5.06576	-	-		1	100	-	-		0.259843
	81	8		1	100	-	-		0.450443	21.0054	-	-		0.770176	34.7715	-	-		1	100	-	-		1	100	-	-		1	100	-	-		1	100	-	-		0.587162	27.2681	-	-		0.512641	23.2562	-	-		0.9108
	82	1		1	100	-	-		1	100	-	-		1	100	-	-		1	100	-	-		1	100	-	-		1	100	-	-		1	100	-	-		1	100	-	-		1	100	-	-		1
	83	30		0.878709	38.0138	-	-		0.367145	18.2574	-	-		0.581885	27.1574	-	-		0.922922	38.9313	-	-		0.878709	38.0138	-	-		1	100	-	-		1	100	-	-		0.965141	39.936	-	-		1	100	-	-		0.924123
	84	1		1	100	-	-		1	100	-	-		1	100	-	-		1	100	-	-		1	100	-	-		1	100	-	-		1	100	-	-		1	100	-	-		1	100	-	-		1
	85	1		1	100	-	-		1	100	-	-		0.167323	7.85706	-	-		1	100	-	-		1	100	-	-		1	100	-	-		1	100	-	-		1	100	-	-		1	100	-	-		1
	86	1		1	100	-	-		1	100	-	-		1	100	-	-		1	100	-	-		1	100	-	-		1	100	-	-		1	100	-	-		1	100	-	-		1	100	-	-		0.259843
	87	1		1	100	-	-		1	100	-	-		1	100	-	-		1	100	-	-		1	100	-	-		1	100	-	-		1	100	-	-		1	100	-	-		1	100	-	-		1
	88	1		1	100	-	-		1	100	-	-		1	100	-	-		1	100	-	-		1	100	-	-		1	100	-	-		1	100	-	-		1	100	-	-		1	100	-	-		1
	89	1		1	100	-	-		1	100	-	-		1	100	-	-		1	100	-	-		1	100	-	-		1	100	-	-		1	100	-	-		1	100	-	-		1	100	-	-		1
	90	1		1	100	-	-		1	100	-	-		1	100	-	-		1	100	-	-		1	100	-	-		1	100	-	-		1	100	-	-		1	100	-	-		1	100	-	-		1
	91	1		1	100	-	-		0.0718504	3.24903	-	-		1	100	-	-		1	100	-	-		1	100	-	-		1	100	-	-		1	100	-	-		0.104331	5.06576	-	-		1	100	-	-		1
	92	1		1	100	-	-		1	100	-	-		1	100	-	-		1	100	-	-		1	100	-	-		1	100	-	-		1	100	-	-		1	100	-	-		1	100	-	-		1
	93	1		1	100	-	-		1	100	-	-		1	100	-	-		1	100	-	-		1	100	-	-		1	100	-	-		1	100	-	-		1	100	-	-		1	100	-	-		0.259843
	94	1		1	100	-	-		1	100	-	-		1	100	-	-		1	100	-	-		1	100	-	-		1	100	-	-		1	100	-	-		1	100	-	-		1	100	-	-		1
	avexpHyp
	1	11		0.535097	25.1015	-	-		0.561505	26.2974	-	-		0.274804	13.7351	-	-		0.605628	28.5125	-	-		0.535097	25.1015	-	-		0.257525	12.3577	-	-		0.172205	8.70473	-	-		0.020734	0.582955	-	-		0.24135	11.9541	-	-		0.12985
	2	1		1	100	-	-		1	100	-	-		1	100	-	-		1	100	-	-		1	100	-	-		1	100	-	-		1	100	-	-		1	100	-	-		1	100	-	-		1
	3	9		1	100	-	-		1	100	-	-		1	100	-	-		1	100	-	-		1	100	-	-		1	100	-	-		1	100	-	-		0.630575	29.785	-	-		1	100	-	-		0.723904
	4	69		0.992943	40.5113	-	-		0.967348	40.0849	-	-		0.0964007	4.57519	-	-		0.0949849	4.45606	-	-		0.992943	40.5113	-	-		0.104572	5.14725	-	-		0.0938714	4.43428	-	-		0.867809	37.5248	-	-		0.551122	25.6371	-	-		0.0594414
	5	19		1	100	-	-		1	100	-	-		0.970203	40.138	-	-		1	100	-	-		1	100	-	-		0.403338	18.2109	-	-		1	100	-	-		1	100	-	-		1	100	-	-		0.769996
	6	21		0.416146	18.5115	-	-		0.187008	9.32917	-	-		0.477236	21.5319	-	-		0.832304	36.3884	-	-		0.416146	18.5115	-	-		0.435233	19.3473	-	-		0.780108	34.7793	-	-		0.0164618	0.452367	-	-		0.850364	37.0419	-	-		0.837307
	7	51		0.973383	40.1671	-	-		0.72636	33.0787	-	-		0.778507	34.5784	-	-		0.222913	10.9812	-	-		0.973383	40.1671	-	-		1	100	-	-		1	100	-	-		0.799838	35.3376	-	-		0.447059	19.7974	-	-		0.33428
	8	1		1	100	-	-		1	100	-	-		1	100	-	-		1	100	-	-		1	100	-	-		1	100	-	-		1	100	-	-		0.104331	5.13333	-	-		1	100	-	-		1
	9	1		0.0669291	2.42301	-	-		1	100	-	-		1	100	-	-		1	100	-	-		0.0669291	2.42301	-	-		1	100	-	-		1	100	-	-		1	100	-	-		1	100	-	-		1
	10	10		0.501394	22.9928	-	-		0.527196	24.582	-	-		0.51864	23.9332	-	-		1	100	-	-		0.501394	22.9928	-	-		1	100	-	-		0.511863	23.5421	-	-		0.669462	30.8684	-	-		0.208462	10.513	-	-		0.50425
	11	10		0.501394	22.9928	-	-		0.527196	24.582	-	-		1	100	-	-		1	100	-	-		0.501394	22.9928	-	-		1	100	-	-		1	100	-	-		1	100	-	-		0.208462	10.513	-	-		0.246758
	12	8		1	100	-	-		1	100	-	-		1	100	-	-		1	100	-	-		1	100	-	-		1	100	-	-		1	100	-	-		1	100	-	-		1	100	-	-		0.3459
	13	6		0.340786	16.2888	-	-		1	100	-	-		0.264612	13.4232	-	-		1	100	-	-		0.340786	16.2888	-	-		0.149568	7.08532	-	-		1	100	-	-		0.48461	21.7393	-	-		1	100	-	-		0.184737
	14	2		0.12944	6.02955	-	-		0.138604	6.71089	-	-		1	100	-	-		1	100	-	-		0.12944	6.02955	-	-		1	100	-	-		1	100	-	-		0.197869	10.0937	-	-		1	100	-	-		0.452356
	15	8		1	100	-	-		0.107557	5.22936	-	-		0.770176	34.4844	-	-		1	100	-	-		1	100	-	-		1	100	-	-		1	100	-	-		0.199469	10.1503	-	-		1	100	-	-		0.9108
	16	2		1	100	-	-		1	100	-	-		1	100	-	-		1	100	-	-		1	100	-	-		1	100	-	-		1	100	-	-		0.197869	10.0937	-	-		1	100	-	-		1
	17	2		1	100	-	-		1	100	-	-		1	100	-	-		0.154977	7.33684	-	-		1	100	-	-		1	100	-	-		1	100	-	-		1	100	-	-		1	100	-	-		1
	18	56		0.981544	40.3153	-	-		0.923774	39.1202	-	-		0.97171	40.1474	-	-		0.678838	31.0698	-	-		0.981544	40.3153	-	-		1	100	-	-		0.549268	25.5591	-	-		0.945436	39.5183	-	-		0.994262	40.5331	-	-		0.990119
	19	1		1	100	-	-		1	100	-	-		1	100	-	-		1	100	-	-		1	100	-	-		1	100	-	-		0.0688976	2.72841	-	-		1	100	-	-		1	100	-	-		1
	20	3		1	100	-	-		1	100	-	-		1	100	-	-		1	100	-	-		1	100	-	-		1	100	-	-		0.192956	9.76146	-	-		1	100	-	-		1	100	-	-		1
	21	1		1	100	-	-		1	100	-	-		0.167323	8.51771	-	-		1	100	-	-		1	100	-	-		1	100	-	-		0.0688976	2.72841	-	-		1	100	-	-		0.0856299	4.2054	-	-		1
	22	3		1	100	-	-		1	100	-	-		0.423005	18.772	-	-		1	100	-	-		1	100	-	-		1	100	-	-		1	100	-	-		1	100	-	-		0.235732	11.5153	-	-		1
	23	1		1	100	-	-		1	100	-	-		1	100	-	-		1	100	-	-		1	100	-	-		1	100	-	-		1	100	-	-		1	100	-	-		0.0856299	4.2054	-	-		1
	24	1		1	100	-	-		0.0718504	3.25795	-	-		1	100	-	-		1	100	-	-		1	100	-	-		1	100	-	-		0.0688976	2.72841	-	-		0.104331	5.13333	-	-		1	100	-	-		0.259843
	25	1		1	100	-	-		1	100	-	-		1	100	-	-		1	100	-	-		1	100	-	-		1	100	-	-		1	100	-	-		1	100	-	-		1	100	-	-		1
	26	1		1	100	-	-		1	100	-	-		1	100	-	-		1	100	-	-		1	100	-	-		1	100	-	-		1	100	-	-		1	100	-	-		1	100	-	-		1
	27	4		1	100	-	-		1	100	-	-		1	100	-	-		1	100	-	-		1	100	-	-		1	100	-	-		1	100	-	-		1	100	-	-		1	100	-	-		1
	28	1		1	100	-	-		1	100	-	-		1	100	-	-		1	100	-	-		1	100	-	-		1	100	-	-		1	100	-	-		1	100	-	-		0.0856299	4.2054	-	-		0.259843
	29	1		1	100	-	-		1	100	-	-		0.167323	8.51771	-	-		1	100	-	-		1	100	-	-		1	100	-	-		1	100	-	-		1	100	-	-		1	100	-	-		1
	30	7		1	100	-	-		1	100	-	-		1	100	-	-		0.013993	0.374811	-	-		1	100	-	-		1	100	-	-		1	100	-	-		1	100	-	-		0.466653	21.2867	-	-		0.263822
	31	69		0.858018	37.2085	-	-		0.967348	40.0849	-	-		0.917027	39.0546	-	-		0.827354	36.1832	-	-		0.858018	37.2085	-	-		0.854056	37.1248	-	-		0.0938714	4.43428	-	-		0.944421	39.5033	-	-		0.861553	37.3995	-	-		0.751689
	32	24		1	100	-	-		0.525104	24.1778	-	-		0.590012	27.4456	-	-		0.870477	37.7897	-	-		1	100	-	-		1	100	-	-		0.823369	35.9812	-	-		0.931202	39.2744	-	-		0.338631	16.1311	-	-		0.993573
	33	1		1	100	-	-		1	100	-	-		1	100	-	-		1	100	-	-		1	100	-	-		1	100	-	-		1	100	-	-		1	100	-	-		1	100	-	-		1
	34	2		1	100	-	-		1	100	-	-		1	100	-	-		1	100	-	-		1	100	-	-		1	100	-	-		0.133112	6.38248	-	-		1	100	-	-		1	100	-	-		1
	35	13		1	100	-	-		1	100	-	-		0.667559	30.6096	-	-		0.667387	30.5327	-	-		1	100	-	-		1	100	-	-		1	100	-	-		1	100	-	-		1	100	-	-		0.980529
	36	1		1	100	-	-		0.0718504	3.25795	-	-		1	100	-	-		1	100	-	-		1	100	-	-		1	100	-	-		1	100	-	-		1	100	-	-		1	100	-	-		1
	37	1		1	100	-	-		1	100	-	-		1	100	-	-		1	100	-	-		1	100	-	-		1	100	-	-		1	100	-	-		1	100	-	-		1	100	-	-		1
	38	1		1	100	-	-		1	100	-	-		1	100	-	-		1	100	-	-		1	100	-	-		1	100	-	-		1	100	-	-		1	100	-	-		1	100	-	-		1
	39	2		1	100	-	-		1	100	-	-		1	100	-	-		1	100	-	-		1	100	-	-		1	100	-	-		1	100	-	-		0.197869	10.0937	-	-		1	100	-	-		1
	40	2		1	100	-	-		1	100	-	-		1	100	-	-		1	100	-	-		1	100	-	-		1	100	-	-		1	100	-	-		0.197869	10.0937	-	-		1	100	-	-		1
	41	1		1	100	-	-		1	100	-	-		1	100	-	-		1	100	-	-		1	100	-	-		1	100	-	-		1	100	-	-		1	100	-	-		1	100	-	-		1
	42	10		1	100	-	-		1	100	-	-		1	100	-	-		0.57063	26.6886	-	-		1	100	-	-		1	100	-	-		1	100	-	-		0.669462	30.8684	-	-		1	100	-	-		0.50425
	43	28		0.287186	14.2577	-	-		0.610998	28.7765	-	-		0.962547	39.9674	-	-		0.676272	31.0386	-	-		0.287186	14.2577	-	-		0.534437	24.8122	-	-		0.302769	14.6385	-	-		0.809208	35.6433	-	-		0.435466	19.4165	-	-		0.776765
	44	16		0.0857455	4.21657	-	-		0.699479	31.9284	-	-		0.0372073	1.16884	-	-		0.742546	33.5721	-	-		0.0857455	4.21657	-	-		0.0074494	0.200852	-	-		0.303151	14.6572	-	-		0.510258	23.3135	-	-		0.404324	18.2348	-	-		0.21495
	45	14		1	100	-	-		1	100	-	-		0.708227	32.2742	-	-		0.69458	31.5014	-	-		1	100	-	-		0.0508531	1.54564	-	-		0.250292	12.2029	-	-		0.438357	19.5929	-	-		0.71684	32.5368	-	-		0.513723
	46	17		0.316646	15.4933	-	-		0.116987	5.42547	-	-		0.956721	39.8441	-	-		0.404767	18.2827	-	-		0.316646	15.4933	-	-		1	100	-	-		0.705825	32.1849	-	-		1	100	-	-		0.78444	34.9207	-	-		0.959359
	47	14		1	100	-	-		1	100	-	-		0.924355	39.161	-	-		0.69458	31.5014	-	-		1	100	-	-		1	100	-	-		1	100	-	-		1	100	-	-		1	100	-	-		0.74815
	48	54		3.76876e-06	0	**	***		0.000229775	0.00454545	-	-		0.00446007	0.109186	-	-		0.649761	30.057	-	-		3.76876e-06	0	**	***		0.426056	18.8736	-	-		0.160702	7.61373	-	-		4.0747e-07	0	**	***		0.171259	8.62614	-	-		0.00026255
	49	2		1	100	-	-		0.138604	6.71089	-	-		1	100	-	-		1	100	-	-		1	100	-	-		1	100	-	-		1	100	-	-		1	100	-	-		1	100	-	-		0.452356
	50	9		0.465286	21.1402	-	-		0.132049	6.23153	-	-		0.179029	9.01117	-	-		1	100	-	-		0.465286	21.1402	-	-		0.216028	10.8289	-	-		0.475396	21.4894	-	-		0.630575	29.785	-	-		0.554704	25.8585	-	-		0.427002
	51	25		0.0798969	3.53381	-	-		0.265199	13.466	-	-		0.409809	18.4656	-	-		0.327932	15.9078	-	-		0.0798969	3.53381	-	-		1	100	-	-		0.835833	36.4466	-	-		0.259288	12.4631	-	-		0.0553231	1.67358	-	-		0.0863834
	52	11		1	100	-	-		0.561505	26.2974	-	-		0.572826	26.8502	-	-		0.220646	10.9592	-	-		1	100	-	-		1	100	-	-		1	100	-	-		1	100	-	-		0.24135	11.9541	-	-		0.575757
	53	11		1	100	-	-		1	100	-	-		0.274804	13.7351	-	-		0.605628	28.5125	-	-		1	100	-	-		1	100	-	-		0.545829	25.4533	-	-		0.70429	32.1136	-	-		1	100	-	-		0.823941
	54	13		0.214269	10.7298	-	-		0.622923	29.1433	-	-		0.374461	17.3132	-	-		0.282827	14.0956	-	-		0.214269	10.7298	-	-		1	100	-	-		1	100	-	-		0.40035	18.1336	-	-		0.689947	31.3707	-	-		0.0927373
	55	8		1	100	-	-		0.450443	20.1172	-	-		1	100	-	-		1	100	-	-		1	100	-	-		1	100	-	-		1	100	-	-		0.587162	27.3652	-	-		1	100	-	-		0.657925
	56	2		1	100	-	-		1	100	-	-		1	100	-	-		1	100	-	-		1	100	-	-		1	100	-	-		1	100	-	-		1	100	-	-		1	100	-	-		0.452356
	57	12		0.18908	9.54782	-	-		0.593356	27.8032	-	-		0.125348	5.70653	-	-		0.251675	12.2643	-	-		0.18908	9.54782	-	-		1	100	-	-		0.577463	27.0795	-	-		0.12105	5.5714	-	-		0.66053	30.3658	-	-		0.640458
	58	10		0.501394	22.9928	-	-		1	100	-	-		0.0152356	0.428788	-	-		0.189999	9.64867	-	-		0.501394	22.9928	-	-		0.237048	11.6298	-	-		0.147193	7.03163	-	-		0.0143285	0.394223	-	-		0.593176	27.7322	-	-		0.246758
	59	9		1	100	-	-		0.490242	22.2987	-	-		1	100	-	-		0.532567	24.7612	-	-		1	100	-	-		1	100	-	-		1	100	-	-		1	100	-	-		1	100	-	-		0.934162
	60	13		0.59591	28.25	-	-		1	100	-	-		0.158494	7.49517	-	-		0.0803385	3.56241	-	-		0.59591	28.25	-	-		1	100	-	-		0.606922	28.6796	-	-		0.40035	18.1336	-	-		0.689947	31.3707	-	-		0.890224
	61	10		0.0245022	0.714489	-	-		0.15766	7.46297	-	-		0.0152356	0.428788	-	-		1	100	-	-		0.0245022	0.714489	-	-		0.0268466	0.860511	-	-		0.0264786	0.759186	-	-		0.669462	30.8684	-	-		0.0468063	1.41847	-	-		0.246758
	62	1		1	100	-	-		1	100	-	-		1	100	-	-		1	100	-	-		1	100	-	-		1	100	-	-		1	100	-	-		1	100	-	-		1	100	-	-		1
	63	1		1	100	-	-		1	100	-	-		0.167323	8.51771	-	-		1	100	-	-		1	100	-	-		1	100	-	-		1	100	-	-		1	100	-	-		1	100	-	-		1
	64	7		1	100	-	-		1	100	-	-		1	100	-	-		0.446165	19.7781	-	-		1	100	-	-		1	100	-	-		1	100	-	-		0.5387	25.1905	-	-		0.466653	21.2867	-	-		0.263822
	65	17		0.0225039	0.642708	-	-		0.348471	16.642	-	-		0.313318	15.2242	-	-		0.151709	7.14356	-	-		0.0225039	0.642708	-	-		0.369712	17.1819	-	-		0.705825	32.1849	-	-		0.257808	12.3891	-	-		0.78444	34.9207	-	-		0.46404
	66	3		0.187821	9.50549	-	-		0.200618	10.3557	-	-		0.0743474	3.35265	-	-		0.0183061	0.529451	-	-		0.187821	9.50549	-	-		1	100	-	-		1	100	-	-		1	100	-	-		0.0205497	0.577083	-	-		0.167193
	67	1		1	100	-	-		1	100	-	-		1	100	-	-		1	100	-	-		1	100	-	-		1	100	-	-		1	100	-	-		1	100	-	-		1	100	-	-		1
	68	29		0.590513	27.4979	-	-		0.630573	29.5956	-	-		0.0399039	1.24375	-	-		0.419436	18.6056	-	-		0.590513	27.4979	-	-		0.0385879	1.19678	-	-		0.0435657	1.33532	-	-		1	100	-	-		1	100	-	-		0.196657
	69	5		1	100	-	-		1	100	-	-		1	100	-	-		1	100	-	-		1	100	-	-		1	100	-	-		1	100	-	-		1	100	-	-		1	100	-	-		0.778632
	70	43		0.323407	15.7919	-	-		0.373546	17.2211	-	-		0.598458	28.2889	-	-		0.877414	37.9325	-	-		0.323407	15.7919	-	-		1	100	-	-		0.16811	8.53788	-	-		0.471988	21.3054	-	-		0.0668966	2.00691	-	-		0.120124
	71	2		1	100	-	-		1	100	-	-		0.306786	14.9818	-	-		1	100	-	-		1	100	-	-		1	100	-	-		0.133112	6.38248	-	-		1	100	-	-		1	100	-	-		1
	72	22		0.177854	8.93239	-	-		0.477743	21.5846	-	-		0.740441	33.4259	-	-		0.259159	12.4487	-	-		0.177854	8.93239	-	-		0.450558	20.1473	-	-		1	100	-	-		0.687636	31.2634	-	-		0.575606	26.9187	-	-		0.864285
	73	1		1	100	-	-		1	100	-	-		1	100	-	-		1	100	-	-		1	100	-	-		1	100	-	-		1	100	-	-		1	100	-	-		1	100	-	-		1
	74	3		1	100	-	-		1	100	-	-		1	100	-	-		1	100	-	-		1	100	-	-		1	100	-	-		1	100	-	-		1	100	-	-		1	100	-	-		1
	75	3		1	100	-	-		1	100	-	-		0.423005	18.772	-	-		1	100	-	-		1	100	-	-		1	100	-	-		1	100	-	-		1	100	-	-		1	100	-	-		0.594938
	76	6		1	100	-	-		1	100	-	-		1	100	-	-		1	100	-	-		1	100	-	-		1	100	-	-		1	100	-	-		1	100	-	-		1	100	-	-		1
	77	11		1	100	-	-		1	100	-	-		1	100	-	-		1	100	-	-		1	100	-	-		1	100	-	-		1	100	-	-		0.70429	32.1136	-	-		0.628358	29.5393	-	-		0.96417
	78	9		1	100	-	-		1	100	-	-		0.808936	35.6202	-	-		0.532567	24.7612	-	-		1	100	-	-		1	100	-	-		0.475396	21.4894	-	-		0.630575	29.785	-	-		0.554704	25.8585	-	-		0.723904
	79	70		0.957976	39.8667	-	-		0.230915	11.3455	-	-		0.858253	37.2446	-	-		0.935485	39.4069	-	-		0.957976	39.8667	-	-		0.858217	37.2351	-	-		0.994382	40.542	-	-		0.948564	39.5864	-	-		0.134968	6.40492	-	-		0.910235
	80	18		1	100	-	-		0.741774	33.5372	-	-		0.831518	36.3565	-	-		0.433867	19.3157	-	-		1	100	-	-		1	100	-	-		0.726438	33.1164	-	-		0.575959	27.0435	-	-		1	100	-	-		0.885824
	81	1		1	100	-	-		1	100	-	-		1	100	-	-		0.0807087	3.83049	-	-		1	100	-	-		1	100	-	-		1	100	-	-		1	100	-	-		1	100	-	-		1
	82	1		1	100	-	-		1	100	-	-		1	100	-	-		1	100	-	-		1	100	-	-		1	100	-	-		1	100	-	-		1	100	-	-		1	100	-	-		1
	83	24		1	100	-	-		0.836488	36.6529	-	-		0.793902	35.1636	-	-		1	100	-	-		1	100	-	-		1	100	-	-		1	100	-	-		1	100	-	-		1	100	-	-		0.969695
	84	1		1	100	-	-		1	100	-	-		1	100	-	-		1	100	-	-		1	100	-	-		1	100	-	-		1	100	-	-		0.104331	5.13333	-	-		0.0856299	4.2054	-	-		1
	85	1		1	100	-	-		1	100	-	-		1	100	-	-		1	100	-	-		1	100	-	-		1	100	-	-		1	100	-	-		1	100	-	-		1	100	-	-		1
	86	1		1	100	-	-		1	100	-	-		1	100	-	-		1	100	-	-		1	100	-	-		1	100	-	-		1	100	-	-		1	100	-	-		1	100	-	-		1
	87	9		0.465286	21.1402	-	-		1	100	-	-		0.047864	1.45265	-	-		0.532567	24.7612	-	-		0.465286	21.1402	-	-		1	100	-	-		0.475396	21.4894	-	-		0.630575	29.785	-	-		0.554704	25.8585	-	-		0.723904
	88	1		1	100	-	-		1	100	-	-		0.167323	8.51771	-	-		1	100	-	-		1	100	-	-		1	100	-	-		1	100	-	-		1	100	-	-		1	100	-	-		1
	89	1		1	100	-	-		1	100	-	-		1	100	-	-		1	100	-	-		1	100	-	-		1	100	-	-		1	100	-	-		1	100	-	-		1	100	-	-		1
	90	1		1	100	-	-		1	100	-	-		1	100	-	-		1	100	-	-		1	100	-	-		1	100	-	-		1	100	-	-		0.104331	5.13333	-	-		1	100	-	-		1
	91	1		1	100	-	-		1	100	-	-		1	100	-	-		1	100	-	-		1	100	-	-		1	100	-	-		1	100	-	-		1	100	-	-		1	100	-	-		0.259843
	92	1		1	100	-	-		1	100	-	-		1	100	-	-		1	100	-	-		1	100	-	-		1	100	-	-		1	100	-	-		1	100	-	-		1	100	-	-		0.259843
	93	1		1	100	-	-		1	100	-	-		1	100	-	-		1	100	-	-		1	100	-	-		1	100	-	-		1	100	-	-		1	100	-	-		1	100	-	-		1
	94	1		1	100	-	-		1	100	-	-		1	100	-	-		1	100	-	-		1	100	-	-		1	100	-	-		1	100	-	-		1	100	-	-		1	100	-	-		0.259843
	95	1		1	100	-	-		1	100	-	-		0.167323	8.51771	-	-		0.0807087	3.83049	-	-		1	100	-	-		1	100	-	-		1	100	-	-		0.104331	5.13333	-	-		1	100	-	-		0.259843
	96	1		0.0669291	2.42301	-	-		1	100	-	-		1	100	-	-		1	100	-	-		0.0669291	2.42301	-	-		1	100	-	-		1	100	-	-		1	100	-	-		0.0856299	4.2054	-	-		0.259843
	avexpST
	1	7		1	100	-	-		1	100	-	-		1	100	-	-		0.446165	22.5703	-	-		1	100	-	-		1	100	-	-		1	100	-	-		1	100	-	-		1	100	-	-		0.579919
	2	66		0.991179	41.7059	-	-		0.522556	26.8332	-	-		0.80491	37.2093	-	-		0.916864	40.275	-	-		0.991179	41.7059	-	-		0.840855	38.4033	-	-		0.952328	40.9637	-	-		0.840296	38.3701	-	-		0.102024	4.38699	-	-		0.953776
	3	9		1	100	-	-		0.490242	25.758	-	-		0.808936	37.5358	-	-		0.160034	7.49809	-	-		1	100	-	-		1	100	-	-		0.475396	24.9201	-	-		1	100	-	-		1	100	-	-		0.427002
	4	14		0.239763	11.7822	-	-		1	100	-	-		0.423554	21.349	-	-		0.69458	32.9521	-	-		0.239763	11.7822	-	-		1	100	-	-		0.634356	31.1159	-	-		0.172308	8.62526	-	-		0.71684	33.8217	-	-		0.513723
	5	8		1	100	-	-		0.450443	22.7243	-	-		1	100	-	-		1	100	-	-		1	100	-	-		1	100	-	-		1	100	-	-		1	100	-	-		1	100	-	-		0.9108
	6	18		0.71574	33.6928	-	-		1	100	-	-		0.354698	17.6174	-	-		0.171974	8.48488	-	-		0.71574	33.6928	-	-		1	100	-	-		1	100	-	-		0.108881	4.7999	-	-		0.803213	37.1996	-	-		0.995787
	7	1		1	100	-	-		1	100	-	-		1	100	-	-		1	100	-	-		1	100	-	-		1	100	-	-		1	100	-	-		1	100	-	-		1	100	-	-		1
	8	10		1	100	-	-		0.527196	27.05	-	-		0.841191	38.4677	-	-		0.189999	9.43579	-	-		1	100	-	-		1	100	-	-		1	100	-	-		1	100	-	-		0.593176	29.3655	-	-		0.951422
	9	5		1	100	-	-		1	100	-	-		0.197196	9.79962	-	-		1	100	-	-		1	100	-	-		1	100	-	-		0.30069	15.2168	-	-		0.424243	21.5117	-	-		1	100	-	-		0.387983
	10	7		1	100	-	-		1	100	-	-		0.332055	16.6307	-	-		1	100	-	-		1	100	-	-		1	100	-	-		1	100	-	-		0.5387	27.7278	-	-		0.466653	24.4481	-	-		0.263822
	11	14		0.623306	30.5955	-	-		0.266146	13.7397	-	-		0.924355	40.4018	-	-		0.313883	16.158	-	-		0.623306	30.5955	-	-		1	100	-	-		0.634356	31.1159	-	-		1	100	-	-		0.71684	33.8217	-	-		0.128254
	12	19		0.128759	5.54967	-	-		0.760662	35.959	-	-		0.0817687	3.59904	-	-		0.0600087	2.01301	-	-		0.128759	5.54967	-	-		0.403338	20.1894	-	-		0.13736	6.44268	-	-		0.00979509	0.295024	-	-		0.494427	25.9025	-	-		0.09178
	13	10		1	100	-	-		0.527196	27.05	-	-		0.51864	26.4876	-	-		1	100	-	-		1	100	-	-		1	100	-	-		0.511863	26.3011	-	-		0.280594	14.104	-	-		0.0468063	1.57522	-	-		0.246758
	14	5		1	100	-	-		1	100	-	-		1	100	-	-		0.344022	17.2163	-	-		1	100	-	-		1	100	-	-		1	100	-	-		0.0874321	4.0244	-	-		1	100	-	-		1
	15	9		0.117153	5.18096	-	-		0.490242	25.758	-	-		1	100	-	-		1	100	-	-		0.117153	5.18096	-	-		0.216028	10.9181	-	-		1	100	-	-		0.239853	11.9034	-	-		0.554704	28.2192	-	-		0.427002
	16	6		1	100	-	-		1	100	-	-		0.264612	13.5529	-	-		1	100	-	-		1	100	-	-		1	100	-	-		1	100	-	-		1	100	-	-		1	100	-	-		0.0425461
	17	15		1	100	-	-		1	100	-	-		0.74468	35.4744	-	-		0.719575	33.958	-	-		1	100	-	-		1	100	-	-		0.6599	32.0204	-	-		0.810794	37.6538	-	-		0.741426	35.1987	-	-		0.989434
	18	2		1	100	-	-		1	100	-	-		1	100	-	-		1	100	-	-		1	100	-	-		1	100	-	-		1	100	-	-		1	100	-	-		1	100	-	-		1
	19	3		1	100	-	-		1	100	-	-		0.423005	21.3062	-	-		1	100	-	-		1	100	-	-		1	100	-	-		0.192956	9.61292	-	-		1	100	-	-		1	100	-	-		0.167193
	20	28		0.111362	4.83579	-	-		0.326264	16.4367	-	-		0.962547	41.1087	-	-		0.396807	19.8192	-	-		0.111362	4.83579	-	-		0.534437	27.3731	-	-		0.302769	15.404	-	-		0.573421	28.5654	-	-		0.708746	33.4985	-	-		0.891419
	21	6		1	100	-	-		1	100	-	-		0.667672	32.1338	-	-		1	100	-	-		1	100	-	-		0.149568	7.05263	-	-		0.349109	17.5456	-	-		0.0174713	0.580574	-	-		0.416381	20.8332	-	-		0.489606
	22	17		0.316646	16.282	-	-		0.348471	17.4875	-	-		0.806025	37.2668	-	-		1	100	-	-		0.316646	16.282	-	-		1	100	-	-		0.106226	4.72163	-	-		1	100	-	-		0.78444	36.7287	-	-		0.994274
	23	7		0.0744903	3.17234	-	-		1	100	-	-		0.0960046	4.26995	-	-		0.00114637	0.0291866	-	-		0.0744903	3.17234	-	-		1	100	-	-		0.39422	19.7565	-	-		0.5387	27.7278	-	-		0.466653	24.4481	-	-		0.579919
	24	20		0.0081688	0.237129	-	-		0.427702	21.9595	-	-		0.232202	11.357	-	-		0.214571	10.7821	-	-		0.0081688	0.237129	-	-		0.419496	20.8938	-	-		1	100	-	-		0.635081	31.1722	-	-		0.0841655	3.6334	-	-		0.01725
	25	48		0.000167034	0.00363636	-	-		6.64394e-05	0.000956938	-	-		0.0198297	0.683923	-	-		0.761979	35.9958	-	-		0.000167034	0.00363636	-	-		0.367969	18.3465	-	-		0.230504	11.3343	-	-		8.71052e-06	9.56938e-05	**	***		0.10784	4.78383	-	-		0.000220874
	26	20		0.144537	6.88737	-	-		0.168533	8.39876	-	-		0.101247	4.38211	-	-		1	100	-	-		0.144537	6.88737	-	-		0.0963287	4.28545	-	-		0.40629	20.261	-	-		0.635081	31.1722	-	-		0.241389	11.9488	-	-		0.42272
	27	9		0.00179473	0.047177	-	-		0.132049	6.10057	-	-		0.179029	8.85196	-	-		1	100	-	-		0.00179473	0.047177	-	-		0.216028	10.9181	-	-		0.0194852	0.68067	-	-		0.239853	11.9034	-	-		0.0348838	1.26163	-	-		0.0561816
	28	4		1	100	-	-		0.258224	12.9191	-	-		1	100	-	-		0.286183	14.5046	-	-		1	100	-	-		1	100	-	-		1	100	-	-		1	100	-	-		1	100	-	-		0.700502
	29	2		1	100	-	-		1	100	-	-		1	100	-	-		1	100	-	-		1	100	-	-		1	100	-	-		1	100	-	-		1	100	-	-		1	100	-	-		0.452356
	30	3		1	100	-	-		1	100	-	-		0.423005	21.3062	-	-		1	100	-	-		1	100	-	-		1	100	-	-		1	100	-	-		1	100	-	-		1	100	-	-		0.594938
	31	2		1	100	-	-		1	100	-	-		1	100	-	-		1	100	-	-		1	100	-	-		1	100	-	-		1	100	-	-		1	100	-	-		1	100	-	-		1
	32	5		1	100	-	-		1	100	-	-		0.600496	29.9972	-	-		0.344022	17.2163	-	-		1	100	-	-		1	100	-	-		1	100	-	-		0.424243	21.5117	-	-		0.0611296	2.05598	-	-		0.387983
	33	11		0.535097	27.4452	-	-		1	100	-	-		0.572826	28.5429	-	-		0.220646	11.0016	-	-		0.535097	27.4452	-	-		0.257525	12.586	-	-		0.545829	27.8218	-	-		1	100	-	-		1	100	-	-		0.575757
	34	1		0.0669291	2.42325	-	-		1	100	-	-		1	100	-	-		1	100	-	-		0.0669291	2.42325	-	-		1	100	-	-		1	100	-	-		1	100	-	-		1	100	-	-		1
	35	9		1	100	-	-		1	100	-	-		1	100	-	-		1	100	-	-		1	100	-	-		1	100	-	-		1	100	-	-		0.630575	31.0286	-	-		1	100	-	-		0.934162
	36	5		0.29325	14.8929	-	-		0.311731	16.0834	-	-		0.600496	29.9972	-	-		0.344022	17.2163	-	-		0.29325	14.8929	-	-		1	100	-	-		1	100	-	-		0.424243	21.5117	-	-		0.36143	18.1258	-	-		0.0178049
	37	24		0.486027	25.1374	-	-		0.525104	26.9033	-	-		0.0111239	0.341148	-	-		0.304884	15.4316	-	-		0.486027	25.1374	-	-		0.131207	5.94459	-	-		0.0769465	3.21722	-	-		1	100	-	-		1	100	-	-		0.622753
	38	7		1	100	-	-		1	100	-	-		1	100	-	-		1	100	-	-		1	100	-	-		1	100	-	-		1	100	-	-		1	100	-	-		1	100	-	-		1
	39	3		1	100	-	-		1	100	-	-		1	100	-	-		1	100	-	-		1	100	-	-		0.00200863	0.0559809	-	-		1	100	-	-		1	100	-	-		1	100	-	-		0.594938
	40	35		0.201781	10.5806	-	-		0.239328	11.714	-	-		0.723565	34.048	-	-		0.791028	36.887	-	-		0.201781	10.5806	-	-		1	100	-	-		0.921361	40.3425	-	-		0.726835	34.6406	-	-		0.0710258	2.68545	-	-		0.171661
	41	2		1	100	-	-		0.138604	6.76689	-	-		1	100	-	-		1	100	-	-		1	100	-	-		1	100	-	-		1	100	-	-		1	100	-	-		1	100	-	-		1
	42	15		0.64887	31.6269	-	-		1	100	-	-		0.74468	35.4744	-	-		0.719575	33.958	-	-		0.64887	31.6269	-	-		1	100	-	-		0.6599	32.0204	-	-		0.475039	24.6713	-	-		0.741426	35.1987	-	-		0.574786
	43	7		1	100	-	-		1	100	-	-		0.723609	34.31	-	-		1	100	-	-		1	100	-	-		1	100	-	-		1	100	-	-		1	100	-	-		1	100	-	-		0.87919
	44	9		1	100	-	-		0.490242	25.758	-	-		0.00109288	0.0264115	-	-		0.160034	7.49809	-	-		1	100	-	-		0.0218326	0.748421	-	-		0.12305	5.38373	-	-		0.239853	11.9034	-	-		0.17613	8.75665	-	-		0.427002
	45	3		0.187821	9.38565	-	-		1	100	-	-		0.423005	21.3062	-	-		1	100	-	-		0.187821	9.38565	-	-		0.077699	3.29081	-	-		0.192956	9.61292	-	-		1	100	-	-		1	100	-	-		0.594938
	46	5		1	100	-	-		1	100	-	-		0.600496	29.9972	-	-		1	100	-	-		1	100	-	-		0.126233	5.45512	-	-		0.30069	15.2168	-	-		0.424243	21.5117	-	-		1	100	-	-		0.778632
	47	2		1	100	-	-		1	100	-	-		1	100	-	-		1	100	-	-		1	100	-	-		1	100	-	-		1	100	-	-		1	100	-	-		1	100	-	-		1
	48	18		1	100	-	-		1	100	-	-		0.964086	41.1342	-	-		1	100	-	-		1	100	-	-		0.386747	19.2102	-	-		1	100	-	-		1	100	-	-		1	100	-	-		0.728976
	49	1		1	100	-	-		1	100	-	-		1	100	-	-		1	100	-	-		1	100	-	-		1	100	-	-		1	100	-	-		1	100	-	-		1	100	-	-		1
	50	1		0.0669291	2.42325	-	-		1	100	-	-		1	100	-	-		1	100	-	-		0.0669291	2.42325	-	-		1	100	-	-		1	100	-	-		1	100	-	-		1	100	-	-		1
	51	15		0.014291	0.464115	-	-		0.293755	15.0135	-	-		0.471284	24.5924	-	-		1	100	-	-		0.014291	0.464115	-	-		0.334265	16.7356	-	-		0.6599	32.0204	-	-		0.0143959	0.474067	-	-		0.372641	18.4909	-	-		0.574786
	52	3		1	100	-	-		1	100	-	-		0.0743474	3.08402	-	-		0.0183061	0.657416	-	-		1	100	-	-		1	100	-	-		1	100	-	-		1	100	-	-		1	100	-	-		1
	53	4		1	100	-	-		1	100	-	-		0.519836	26.7068	-	-		1	100	-	-		1	100	-	-		0.102282	4.44459	-	-		1	100	-	-		0.356881	17.8521	-	-		0.30137	15.3874	-	-		0.700502
	54	1		1	100	-	-		1	100	-	-		0.167323	8.32651	-	-		0.0807087	3.58957	-	-		1	100	-	-		1	100	-	-		1	100	-	-		1	100	-	-		1	100	-	-		1
	55	7		1	100	-	-		1	100	-	-		1	100	-	-		1	100	-	-		1	100	-	-		1	100	-	-		1	100	-	-		1	100	-	-		0.114748	5.03167	-	-		0.0792904
	56	3		1	100	-	-		1	100	-	-		1	100	-	-		1	100	-	-		1	100	-	-		1	100	-	-		1	100	-	-		1	100	-	-		1	100	-	-		0.594938
	57	3		1	100	-	-		1	100	-	-		1	100	-	-		1	100	-	-		1	100	-	-		1	100	-	-		1	100	-	-		1	100	-	-		0.235732	11.629	-	-		0.167193
	58	3		1	100	-	-		1	100	-	-		1	100	-	-		1	100	-	-		1	100	-	-		1	100	-	-		1	100	-	-		1	100	-	-		1	100	-	-		1
	59	2		1	100	-	-		1	100	-	-		1	100	-	-		1	100	-	-		1	100	-	-		1	100	-	-		1	100	-	-		0.0107928	0.332153	-	-		1	100	-	-		1
	60	9		1	100	-	-		1	100	-	-		1	100	-	-		1	100	-	-		1	100	-	-		1	100	-	-		1	100	-	-		1	100	-	-		1	100	-	-		0.427002
	61	47		0.964375	41.1785	-	-		0.441279	22.3147	-	-		0.827129	37.9785	-	-		0.0296939	1.05962	-	-		0.964375	41.1785	-	-		1	100	-	-		1	100	-	-		0.74285	35.3822	-	-		0.37573	18.6135	-	-		0.586493
	62	8		1	100	-	-		0.107557	4.77158	-	-		0.770176	36.2137	-	-		1	100	-	-		1	100	-	-		1	100	-	-		1	100	-	-		0.199469	10.1135	-	-		1	100	-	-		0.657925
	63	1		1	100	-	-		0.0718504	2.93636	-	-		1	100	-	-		1	100	-	-		1	100	-	-		1	100	-	-		1	100	-	-		0.104331	4.68335	-	-		1	100	-	-		1
	64	4		1	100	-	-		1	100	-	-		1	100	-	-		1	100	-	-		1	100	-	-		1	100	-	-		1	100	-	-		1	100	-	-		1	100	-	-		1
	65	1		1	100	-	-		1	100	-	-		1	100	-	-		1	100	-	-		1	100	-	-		1	100	-	-		1	100	-	-		0.104331	4.68335	-	-		1	100	-	-		0.259843
	66	4		0.24234	12.1975	-	-		1	100	-	-		1	100	-	-		1	100	-	-		0.24234	12.1975	-	-		1	100	-	-		0.248724	12.4785	-	-		1	100	-	-		0.30137	15.3874	-	-		0.700502
	67	68		0.952494	40.9829	-	-		0.883494	39.6714	-	-		0.0113445	0.346986	-	-		0.305104	15.4429	-	-		0.952494	40.9829	-	-		0.100319	4.36785	-	-		0.180137	8.86	-	-		0.734447	34.8834	-	-		0.535989	27.4794	-	-		0.0280512
	68	7		0.385169	19.151	-	-		0.407582	20.6951	-	-		1	100	-	-		1	100	-	-		0.385169	19.151	-	-		1	100	-	-		1	100	-	-		1	100	-	-		1	100	-	-		0.579919
	69	2		1	100	-	-		1	100	-	-		1	100	-	-		1	100	-	-		1	100	-	-		1	100	-	-		1	100	-	-		1	100	-	-		1	100	-	-		1
	70	2		1	100	-	-		1	100	-	-		1	100	-	-		1	100	-	-		1	100	-	-		1	100	-	-		1	100	-	-		1	100	-	-		1	100	-	-		0.452356
	71	2		1	100	-	-		1	100	-	-		1	100	-	-		1	100	-	-		1	100	-	-		1	100	-	-		0.133112	6.32986	-	-		1	100	-	-		1	100	-	-		1
	72	1		1	100	-	-		1	100	-	-		1	100	-	-		1	100	-	-		1	100	-	-		1	100	-	-		1	100	-	-		1	100	-	-		1	100	-	-		0.259843
	73	3		1	100	-	-		0.200618	10.5342	-	-		1	100	-	-		1	100	-	-		1	100	-	-		1	100	-	-		1	100	-	-		1	100	-	-		1	100	-	-		1
	74	79		0.976054	41.5128	-	-		0.997842	41.8191	-	-		0.969984	41.3344	-	-		0.300801	15.2281	-	-		0.976054	41.5128	-	-		1	100	-	-		0.466655	24.4664	-	-		0.975019	41.4666	-	-		0.92322	40.3506	-	-		0.601535
	75	1		1	100	-	-		1	100	-	-		1	100	-	-		1	100	-	-		1	100	-	-		1	100	-	-		1	100	-	-		1	100	-	-		1	100	-	-		1
	76	1		1	100	-	-		1	100	-	-		1	100	-	-		1	100	-	-		1	100	-	-		1	100	-	-		1	100	-	-		1	100	-	-		1	100	-	-		1
	77	1		1	100	-	-		1	100	-	-		1	100	-	-		1	100	-	-		1	100	-	-		1	100	-	-		1	100	-	-		1	100	-	-		1	100	-	-		1
	78	1		1	100	-	-		1	100	-	-		1	100	-	-		1	100	-	-		1	100	-	-		1	100	-	-		1	100	-	-		1	100	-	-		1	100	-	-		1
	79	1		1	100	-	-		1	100	-	-		1	100	-	-		1	100	-	-		1	100	-	-		1	100	-	-		1	100	-	-		1	100	-	-		0.0856299	3.88612	-	-		1
	80	75		0.96919	41.3129	-	-		0.641647	31.3857	-	-		0.907972	40.0166	-	-		0.874151	39.2306	-	-		0.96919	41.3129	-	-		1	100	-	-		0.414988	20.7589	-	-		0.998064	41.8234	-	-		0.902243	39.9443	-	-		0.999375
	81	4		1	100	-	-		0.258224	12.9191	-	-		0.519836	26.7068	-	-		1	100	-	-		1	100	-	-		1	100	-	-		1	100	-	-		1	100	-	-		1	100	-	-		0.700502
	82	19		1	100	-	-		0.760662	35.959	-	-		0.199463	10.0811	-	-		0.462208	23.6413	-	-		1	100	-	-		1	100	-	-		0.0363871	1.31579	-	-		0.317643	16.318	-	-		0.494427	25.9025	-	-		0.907542
	83	9		1	100	-	-		1	100	-	-		0.808936	37.5358	-	-		1	100	-	-		1	100	-	-		1	100	-	-		0.475396	24.9201	-	-		0.239853	11.9034	-	-		1	100	-	-		0.934162
	84	4		1	100	-	-		1	100	-	-		1	100	-	-		1	100	-	-		1	100	-	-		1	100	-	-		0.248724	12.4785	-	-		1	100	-	-		0.30137	15.3874	-	-		0.700502
	85	2		1	100	-	-		1	100	-	-		1	100	-	-		1	100	-	-		1	100	-	-		1	100	-	-		1	100	-	-		1	100	-	-		1	100	-	-		0.452356
	86	2		1	100	-	-		1	100	-	-		1	100	-	-		1	100	-	-		1	100	-	-		1	100	-	-		1	100	-	-		0.197869	10.0307	-	-		1	100	-	-		1
	87	1		1	100	-	-		1	100	-	-		0.167323	8.32651	-	-		1	100	-	-		1	100	-	-		1	100	-	-		1	100	-	-		0.104331	4.68335	-	-		1	100	-	-		0.259843
	88	1		1	100	-	-		1	100	-	-		1	100	-	-		1	100	-	-		1	100	-	-		1	100	-	-		1	100	-	-		1	100	-	-		1	100	-	-		1
	89	48		0.966875	41.2678	-	-		0.457947	23.3872	-	-		0.842577	38.5121	-	-		0.913427	40.1409	-	-		0.966875	41.2678	-	-		1	100	-	-		0.970146	41.3558	-	-		0.895201	39.8962	-	-		0.987777	41.6592	-	-		0.958619
	90	3		1	100	-	-		1	100	-	-		0.423005	21.3062	-	-		0.223312	11.2169	-	-		1	100	-	-		1	100	-	-		1	100	-	-		1	100	-	-		1	100	-	-		1
	91	2		1	100	-	-		1	100	-	-		1	100	-	-		1	100	-	-		1	100	-	-		1	100	-	-		1	100	-	-		1	100	-	-		1	100	-	-		1
	92	1		1	100	-	-		1	100	-	-		1	100	-	-		1	100	-	-		1	100	-	-		1	100	-	-		1	100	-	-		1	100	-	-		1	100	-	-		1
	93	1		1	100	-	-		1	100	-	-		1	100	-	-		0.0807087	3.58957	-	-		1	100	-	-		1	100	-	-		1	100	-	-		0.104331	4.68335	-	-		1	100	-	-		1
	94	1		1	100	-	-		1	100	-	-		1	100	-	-		1	100	-	-		1	100	-	-		1	100	-	-		1	100	-	-		1	100	-	-		1	100	-	-		1
	95	2		0.12944	5.85656	-	-		1	100	-	-		0.0278597	1.0201	-	-		1	100	-	-		0.12944	5.85656	-	-		1	100	-	-		1	100	-	-		1	100	-	-		0.164004	7.85569	-	-		0.452356
	unweighted
	1	11		0.164364	8.15665	-	-		1	100	-	-		0.0955633	4.4704	-	-		0.00839939	0.272173	-	-		0.164364	8.15665	-	-		0.257525	13.1582	-	-		0.172205	8.74557	-	-		0.70429	36.5639	-	-		0.628358	32.9981	-	-		0.575757
	2	2		1	100	-	-		1	100	-	-		1	100	-	-		1	100	-	-		1	100	-	-		1	100	-	-		1	100	-	-		1	100	-	-		1	100	-	-		1
	3	13		1	100	-	-		1	100	-	-		0.667559	34.7906	-	-		1	100	-	-		1	100	-	-		1	100	-	-		0.606922	32.1408	-	-		0.145927	7.13625	-	-		0.689947	35.8119	-	-		0.890224
	4	13		1	100	-	-		1	100	-	-		0.374461	19.2551	-	-		1	100	-	-		1	100	-	-		1	100	-	-		0.223945	11.7523	-	-		0.763407	38.7523	-	-		0.689947	35.8119	-	-		0.890224
	5	6		1	100	-	-		1	100	-	-		1	100	-	-		1	100	-	-		1	100	-	-		1	100	-	-		1	100	-	-		1	100	-	-		1	100	-	-		0.489606
	6	16		0.0181074	0.629712	-	-		0.101377	4.65488	-	-		0.517168	26.7353	-	-		1	100	-	-		0.0181074	0.629712	-	-		0.352222	18.2716	-	-		0.683683	35.5959	-	-		0.00375731	0.10255	-	-		0.404324	20.4941	-	-		0.63129
	7	1		1	100	-	-		1	100	-	-		1	100	-	-		1	100	-	-		1	100	-	-		1	100	-	-		1	100	-	-		1	100	-	-		1	100	-	-		1
	8	53		0.977004	45.5141	-	-		0.750838	38.2792	-	-		0.903933	43.6083	-	-		0.127103	5.73315	-	-		0.977004	45.5141	-	-		1	100	-	-		1	100	-	-		0.929972	44.3564	-	-		0.482099	24.85	-	-		0.525537
	9	1		1	100	-	-		1	100	-	-		1	100	-	-		1	100	-	-		1	100	-	-		1	100	-	-		1	100	-	-		0.104331	4.87794	-	-		1	100	-	-		0.259843
	10	9		1	100	-	-		0.132049	6.35388	-	-		0.808936	40.738	-	-		1	100	-	-		1	100	-	-		1	100	-	-		1	100	-	-		0.239853	12.5999	-	-		1	100	-	-		0.723904
	11	1		0.0669291	2.73914	-	-		1	100	-	-		1	100	-	-		1	100	-	-		0.0669291	2.73914	-	-		1	100	-	-		1	100	-	-		1	100	-	-		0.0856299	4.05665	-	-		0.259843
	12	2		1	100	-	-		1	100	-	-		1	100	-	-		1	100	-	-		1	100	-	-		1	100	-	-		1	100	-	-		1	100	-	-		1	100	-	-		1
	13	7		0.385169	19.5813	-	-		0.407582	20.7163	-	-		1	100	-	-		1	100	-	-		0.385169	19.5813	-	-		1	100	-	-		1	100	-	-		1	100	-	-		0.114748	5.19978	-	-		0.0792904
	14	3		1	100	-	-		1	100	-	-		1	100	-	-		1	100	-	-		1	100	-	-		1	100	-	-		1	100	-	-		1	100	-	-		0.235732	12.2431	-	-		0.167193
	15	3		1	100	-	-		1	100	-	-		1	100	-	-		1	100	-	-		1	100	-	-		1	100	-	-		1	100	-	-		1	100	-	-		1	100	-	-		0.594938
	16	9		1	100	-	-		1	100	-	-		1	100	-	-		1	100	-	-		1	100	-	-		1	100	-	-		1	100	-	-		1	100	-	-		1	100	-	-		0.427002
	17	71		0.871299	42.4984	-	-		0.90099	43.5316	-	-		0.0365676	1.29213	-	-		0.205946	10.8592	-	-		0.871299	42.4984	-	-		0.113335	5.10942	-	-		0.209999	10.9959	-	-		0.626915	32.7814	-	-		0.580733	30.2104	-	-		0.0140309
	18	1		1	100	-	-		1	100	-	-		1	100	-	-		1	100	-	-		1	100	-	-		1	100	-	-		1	100	-	-		1	100	-	-		1	100	-	-		1
	19	6		1	100	-	-		0.361428	18.7055	-	-		0.667672	34.9671	-	-		1	100	-	-		1	100	-	-		1	100	-	-		1	100	-	-		1	100	-	-		1	100	-	-		0.836437
	20	21		1	100	-	-		1	100	-	-		0.979503	45.5274	-	-		1	100	-	-		1	100	-	-		0.435233	22.1827	-	-		1	100	-	-		1	100	-	-		1	100	-	-		0.837307
	21	1		1	100	-	-		1	100	-	-		1	100	-	-		1	100	-	-		1	100	-	-		1	100	-	-		1	100	-	-		1	100	-	-		1	100	-	-		0.259843
	22	6		1	100	-	-		1	100	-	-		0.667672	34.9671	-	-		1	100	-	-		1	100	-	-		1	100	-	-		0.349109	18.1639	-	-		0.48461	25.0503	-	-		0.416381	21.0039	-	-		0.836437
	23	8		1	100	-	-		1	100	-	-		0.770176	39.3688	-	-		1	100	-	-		1	100	-	-		0.19445	10.0627	-	-		1	100	-	-		0.199469	10.5284	-	-		0.512641	26.5886	-	-		0.127023
	24	37		0.926566	44.2946	-	-		0.760711	38.6124	-	-		0.60484	31.7408	-	-		0.0703132	2.98592	-	-		0.926566	44.2946	-	-		1	100	-	-		0.932189	44.3895	-	-		0.984317	45.6509	-	-		0.842468	41.7793	-	-		0.999831
	25	2		1	100	-	-		1	100	-	-		1	100	-	-		0.154977	7.53537	-	-		1	100	-	-		1	100	-	-		1	100	-	-		1	100	-	-		1	100	-	-		0.0673287
	26	73		0.883494	42.8819	-	-		0.975056	45.4608	-	-		0.97512	45.4651	-	-		0.548113	28.3672	-	-		0.883494	42.8819	-	-		1	100	-	-		0.38899	19.7733	-	-		0.959371	45.0589	-	-		0.890003	43.1307	-	-		0.651846
	27	57		0.982851	45.6344	-	-		0.598624	31.4558	-	-		0.937107	44.6153	-	-		0.954766	44.9787	-	-		0.982851	45.6344	-	-		1	100	-	-		0.192326	9.83625	-	-		0.987502	45.7251	-	-		0.965144	45.2789	-	-		0.999181
	28	2		1	100	-	-		1	100	-	-		1	100	-	-		1	100	-	-		1	100	-	-		1	100	-	-		1	100	-	-		1	100	-	-		1	100	-	-		1
	29	2		1	100	-	-		1	100	-	-		1	100	-	-		1	100	-	-		1	100	-	-		1	100	-	-		1	100	-	-		0.197869	10.4418	-	-		1	100	-	-		1
	30	1		1	100	-	-		1	100	-	-		1	100	-	-		1	100	-	-		1	100	-	-		1	100	-	-		1	100	-	-		1	100	-	-		1	100	-	-		1
	31	17		1	100	-	-		0.721417	37.0673	-	-		0.806025	40.4783	-	-		0.404767	20.5234	-	-		1	100	-	-		1	100	-	-		0.329408	16.9988	-	-		0.543918	28.0867	-	-		0.172399	8.78947	-	-		0.859683
	32	1		1	100	-	-		1	100	-	-		1	100	-	-		1	100	-	-		1	100	-	-		1	100	-	-		1	100	-	-		1	100	-	-		1	100	-	-		1
	33	5		0.29325	15.2144	-	-		1	100	-	-		1	100	-	-		1	100	-	-		0.29325	15.2144	-	-		1	100	-	-		1	100	-	-		1	100	-	-		1	100	-	-		0.778632
	34	13		1	100	-	-		1	100	-	-		1	100	-	-		1	100	-	-		1	100	-	-		1	100	-	-		1	100	-	-		0.763407	38.7523	-	-		0.689947	35.8119	-	-		0.980529
	35	15		0.265409	14.0147	-	-		0.0866901	4.14656	-	-		0.937189	44.6551	-	-		0.719575	36.9641	-	-		0.265409	14.0147	-	-		1	100	-	-		0.6599	34.3748	-	-		0.475039	24.4265	-	-		0.130273	6.14978	-	-		0.169276
	36	10		1	100	-	-		1	100	-	-		0.22592	11.8254	-	-		1	100	-	-		1	100	-	-		0.237048	12.3076	-	-		0.511863	26.468	-	-		1	100	-	-		1	100	-	-		0.778817
	37	3		1	100	-	-		1	100	-	-		1	100	-	-		1	100	-	-		1	100	-	-		1	100	-	-		1	100	-	-		1	100	-	-		1	100	-	-		1
	38	19		0.735109	37.6105	-	-		0.401785	20.3437	-	-		0.640704	33.6947	-	-		0.800882	40.4323	-	-		0.735109	37.6105	-	-		1	100	-	-		0.381059	19.4524	-	-		0.606349	31.9825	-	-		0.217806	11.3671	-	-		0.769996
	39	20		0.391839	19.8644	-	-		0.778187	39.558	-	-		0.437066	22.3851	-	-		0.817259	40.9722	-	-		0.391839	19.8644	-	-		1	100	-	-		0.763485	38.7925	-	-		0.892015	43.2942	-	-		0.522542	26.898	-	-		0.625965
	40	9		1	100	-	-		1	100	-	-		0.808936	40.738	-	-		1	100	-	-		1	100	-	-		1	100	-	-		0.475396	24.6609	-	-		1	100	-	-		1	100	-	-		0.723904
	41	2		1	100	-	-		1	100	-	-		1	100	-	-		1	100	-	-		1	100	-	-		1	100	-	-		1	100	-	-		1	100	-	-		1	100	-	-		0.452356
	42	23		0.463281	23.7135	-	-		0.501776	26.1806	-	-		0.553942	28.5487	-	-		0.566856	29.5489	-	-		0.463281	23.7135	-	-		1	100	-	-		0.809974	40.7891	-	-		0.922981	44.1876	-	-		0.8754	42.5831	-	-		0.991584
	43	9		1	100	-	-		0.132049	6.35388	-	-		0.179029	9.10044	-	-		0.160034	7.73803	-	-		1	100	-	-		0.0218326	0.761308	-	-		0.12305	5.59135	-	-		0.630575	33.3928	-	-		0.17613	8.95854	-	-		0.427002
	44	14		0.0613089	2.30998	-	-		0.266146	14.0602	-	-		0.194452	10.0782	-	-		0.0964891	4.49479	-	-		0.0613089	2.30998	-	-		1	100	-	-		0.250292	12.9313	-	-		1	100	-	-		0.340325	17.2711	-	-		0.286959
	45	12		0.566553	29.5149	-	-		1	100	-	-		1	100	-	-		0.251675	12.9825	-	-		0.566553	29.5149	-	-		1	100	-	-		0.577463	30.1263	-	-		0.361208	18.44	-	-		1	100	-	-		1
	46	3		0.0126788	0.431264	-	-		1	100	-	-		0.0743474	3.40643	-	-		1	100	-	-		0.0126788	0.431264	-	-		1	100	-	-		1	100	-	-		0.0301646	1.07672	-	-		0.235732	12.2431	-	-		0.0173966
	47	11		0.0321004	1.15188	-	-		0.561505	29.3276	-	-		0.274804	14.2839	-	-		0.605628	31.9502	-	-		0.0321004	1.15188	-	-		1	100	-	-		0.545829	28.3064	-	-		0.321181	16.7793	-	-		0.0604651	2.2694	-	-		0.12985
	48	1		0.0669291	2.73914	-	-		0.0718504	3.27583	-	-		1	100	-	-		1	100	-	-		0.0669291	2.73914	-	-		1	100	-	-		1	100	-	-		0.104331	4.87794	-	-		1	100	-	-		0.259843
	49	72		3.03133e-05	0.000886918	**	-		0.000299094	0.00831486	-	-		8.89257e-05	0.00254989	-	-		0.709058	36.7111	-	-		3.03133e-05	0.000886918	**	-		0.00921486	0.30643	-	-		0.113764	5.15887	-	-		0.000185056	0.00587583	-	-		0.0786257	3.62594	-	-		0.000125465
	50	2		1	100	-	-		1	100	-	-		1	100	-	-		1	100	-	-		1	100	-	-		1	100	-	-		1	100	-	-		1	100	-	-		1	100	-	-		0.452356
	51	16		0.291075	14.9845	-	-		0.699479	36.2621	-	-		0.517168	26.7353	-	-		0.132292	6.37605	-	-		0.291075	14.9845	-	-		0.352222	18.2716	-	-		1	100	-	-		0.510258	26.3929	-	-		0.7639	38.9078	-	-		0.405277
	52	1		1	100	-	-		1	100	-	-		1	100	-	-		1	100	-	-		1	100	-	-		1	100	-	-		1	100	-	-		0.104331	4.87794	-	-		1	100	-	-		1
	53	1		1	100	-	-		1	100	-	-		1	100	-	-		1	100	-	-		1	100	-	-		1	100	-	-		1	100	-	-		1	100	-	-		1	100	-	-		0.259843
	54	15		0.64887	33.9734	-	-		0.293755	15.3023	-	-		0.0894475	4.23137	-	-		0.719575	36.9641	-	-		0.64887	33.9734	-	-		1	100	-	-		1	100	-	-		0.810794	40.8669	-	-		0.130273	6.14978	-	-		0.169276
	55	1		1	100	-	-		1	100	-	-		1	100	-	-		1	100	-	-		1	100	-	-		1	100	-	-		1	100	-	-		1	100	-	-		1	100	-	-		1
	56	6		1	100	-	-		0.361428	18.7055	-	-		0.667672	34.9671	-	-		0.00848733	0.279601	-	-		1	100	-	-		1	100	-	-		0.349109	18.1639	-	-		0.122412	5.48947	-	-		1	100	-	-		0.0425461
	57	5		1	100	-	-		0.311731	16.3605	-	-		1	100	-	-		1	100	-	-		1	100	-	-		1	100	-	-		1	100	-	-		1	100	-	-		1	100	-	-		0.778632
	58	11		1	100	-	-		0.561505	29.3276	-	-		0.868028	42.3493	-	-		0.605628	31.9502	-	-		1	100	-	-		1	100	-	-		0.545829	28.3064	-	-		0.70429	36.5639	-	-		1	100	-	-		0.575757
	59	3		1	100	-	-		1	100	-	-		1	100	-	-		0.223312	11.6827	-	-		1	100	-	-		1	100	-	-		0.192956	9.98891	-	-		1	100	-	-		1	100	-	-		1
	60	4		0.24234	12.8216	-	-		1	100	-	-		0.132514	6.38858	-	-		1	100	-	-		0.24234	12.8216	-	-		1	100	-	-		1	100	-	-		1	100	-	-		1	100	-	-		0.278246
	61	8		1	100	-	-		0.450443	22.8175	-	-		1	100	-	-		0.491174	25.8674	-	-		1	100	-	-		1	100	-	-		1	100	-	-		1	100	-	-		1	100	-	-		0.9108
	62	5		0.29325	15.2144	-	-		0.311731	16.3605	-	-		0.197196	10.2265	-	-		1	100	-	-		0.29325	15.2144	-	-		0.126233	5.66863	-	-		0.0408611	1.49368	-	-		1	100	-	-		0.36143	18.8391	-	-		0.113641
	63	5		0.29325	15.2144	-	-		1	100	-	-		1	100	-	-		1	100	-	-		0.29325	15.2144	-	-		0.126233	5.66863	-	-		1	100	-	-		1	100	-	-		1	100	-	-		0.778632
	64	11		0.164364	8.15665	-	-		0.561505	29.3276	-	-		0.0955633	4.4704	-	-		0.0520866	1.89169	-	-		0.164364	8.15665	-	-		0.257525	13.1582	-	-		0.172205	8.74557	-	-		0.0979495	4.54767	-	-		0.628358	32.9981	-	-		0.313563
	65	11		1	100	-	-		1	100	-	-		0.274804	14.2839	-	-		0.605628	31.9502	-	-		1	100	-	-		1	100	-	-		1	100	-	-		0.0979495	4.54767	-	-		1	100	-	-		0.96417
	66	10		0.140316	6.98038	-	-		0.527196	27.1452	-	-		0.22592	11.8254	-	-		0.57063	29.6322	-	-		0.140316	6.98038	-	-		1	100	-	-		0.511863	26.468	-	-		0.669462	35.0568	-	-		0.208462	10.9608	-	-		0.0891051
	67	2		1	100	-	-		1	100	-	-		1	100	-	-		1	100	-	-		1	100	-	-		1	100	-	-		1	100	-	-		1	100	-	-		1	100	-	-		0.452356
	68	29		0.590513	30.5431	-	-		1	100	-	-		0.968013	45.339	-	-		0.419436	21.0613	-	-		0.590513	30.5431	-	-		0.547159	28.3484	-	-		0.32235	16.8997	-	-		0.598241	31.3756	-	-		0.458977	23.4269	-	-		0.966288
	69	8		0.426605	21.7752	-	-		0.450443	22.8175	-	-		1	100	-	-		1	100	-	-		0.426605	21.7752	-	-		1	100	-	-		1	100	-	-		0.199469	10.5284	-	-		1	100	-	-		0.657925
	70	9		1	100	-	-		1	100	-	-		0.460096	23.6159	-	-		1	100	-	-		1	100	-	-		1	100	-	-		0.475396	24.6609	-	-		0.630575	33.3928	-	-		1	100	-	-		0.427002
	71	32		0.645401	33.7981	-	-		0.40765	20.7644	-	-		0.0106838	0.361641	-	-		0.108269	5.04102	-	-		0.645401	33.7981	-	-		0.0496758	1.78426	-	-		0.0629186	2.37084	-	-		0.43305	22.1357	-	-		0.776943	39.4225	-	-		0.457544
	72	9		1	100	-	-		1	100	-	-		0.808936	40.738	-	-		1	100	-	-		1	100	-	-		0.216028	11.331	-	-		0.475396	24.6609	-	-		0.00933879	0.312749	-	-		0.554704	28.7952	-	-		0.183697
	73	74		0.967203	45.3215	-	-		0.629308	33.0669	-	-		0.823469	41.0446	-	-		0.95024	44.8978	-	-		0.967203	45.3215	-	-		0.873747	42.5528	-	-		0.971371	45.3708	-	-		0.807073	40.5071	-	-		0.0912658	4.24634	-	-		0.971933
	74	1		1	100	-	-		1	100	-	-		1	100	-	-		1	100	-	-		1	100	-	-		1	100	-	-		1	100	-	-		1	100	-	-		1	100	-	-		1
	75	3		1	100	-	-		1	100	-	-		0.423005	21.3721	-	-		1	100	-	-		1	100	-	-		1	100	-	-		1	100	-	-		1	100	-	-		0.235732	12.2431	-	-		1
	76	30		1	100	-	-		0.162959	7.83947	-	-		0.76734	38.9715	-	-		0.922922	44.164	-	-		1	100	-	-		1	100	-	-		1	100	-	-		0.839315	41.6857	-	-		1	100	-	-		0.924123
	77	1		1	100	-	-		1	100	-	-		1	100	-	-		1	100	-	-		1	100	-	-		1	100	-	-		1	100	-	-		1	100	-	-		1	100	-	-		1
	78	2		1	100	-	-		1	100	-	-		1	100	-	-		1	100	-	-		1	100	-	-		1	100	-	-		1	100	-	-		1	100	-	-		1	100	-	-		1
	79	1		1	100	-	-		1	100	-	-		1	100	-	-		0.0807087	3.82616	-	-		1	100	-	-		1	100	-	-		1	100	-	-		1	100	-	-		1	100	-	-		1
	80	1		0.0669291	2.73914	-	-		1	100	-	-		1	100	-	-		1	100	-	-		0.0669291	2.73914	-	-		1	100	-	-		1	100	-	-		1	100	-	-		0.0856299	4.05665	-	-		0.259843
	81	1		1	100	-	-		1	100	-	-		1	100	-	-		1	100	-	-		1	100	-	-		1	100	-	-		1	100	-	-		1	100	-	-		1	100	-	-		1
	82	1		1	100	-	-		1	100	-	-		1	100	-	-		1	100	-	-		1	100	-	-		1	100	-	-		1	100	-	-		1	100	-	-		1	100	-	-		1
[truncated: 9 more columns]

## Sheet: S8(C) GO_BP
	Supplemental Table 9(C): Network analysis identifying Biological Process enrichment within the stable clusters of proteins in the mouse PSD across the brain
	Communitya	Sizeb	microtubule cytoskeleton organization	p-value	Permutated p-value <= (%)	mitochondrial fission	p-value.1	Permutated p-value <= (%)	mitochondrial electron transport, NADH transport	p-value.2	Permutated p-value <= (%)	calcium ion transport	p-value.3	Permutated p-value <= (%)	mitochondrial transport	p-value.4	Permutated p-value <= (%)	exocytosis	p-value.5	Permutated p-value <= (%)	ER-to-Golgi vesicle-mediated transport	p-value.6	Permutated p-value <= (%)	intra-Golgi vesicle-mediated transport	p-value.7	Permutated p-value <= (%)	post-Golgi vesicle-mediated transport	p-value.8	Permutated p-value <= (%)	endocytosis	p-value.9	Permutated p-value <= (%)	receptor-mediated endocytosis	p-value.10	Permutated p-value <= (%)	vesicle coating	p-value.11	Permutated p-value <= (%)	vesicle targeting	p-value.12	Permutated p-value <= (%)	vesicle docking involved in exocytosis	p-value.13	Permutated p-value <= (%)	vesicle fusion	p-value.14	Permutated p-value <= (%)	mitochondrial membrane organization	p-value.15
	avexpCB
	1	7		1	100		1	100		1	100		1	100		1	100		1	100		1	100		1	100		1	100		1	100		1	100		1	100		1	100		1	100		1	100		1
	2	1		1	100		1	100		1	100		1	100		1	100		1	100		1	100		1	100		1	100		0.0944882	3.29541		1	100		1	100		1	100		1	100		1	100		1
	3	2		1	100		1	100		1	100		1	100		1	100		1	100		1	100		1	100		1	100		1	100		1	100		1	100		1	100		1	100		1	100		1
	4	3		1	100		1	100		1	100		0.143292	4.77465		0.135269	4.52305		1	100		1	100		1	100		1	100		1	100		1	100		1	100		1	100		1	100		1	100		1
	5	2		1	100		1	100		1	100		1	100		1	100		1	100		1	100		1	100		1	100		1	100		1	100		1	100		1	100		1	100		1	100		1
	6	64		0.929742	15.5927		1	100		1	100		1	100		0.959245	15.7001		0.0856403	2.94949		1	100		1	100		1	100		0.998597	15.79		1	100		1	100		1	100		1	100		1	100		1
	7	1		1	100		1	100		1	100		1	100		1	100		1	100		1	100		1	100		1	100		1	100		1	100		1	100		1	100		1	100		1	100		1
	8	2		1	100		1	100		1	100		1	100		1	100		1	100		1	100		1	100		1	100		1	100		1	100		1	100		1	100		1	100		1	100		1
	9	4		1	100		1	100		1	100		1	100		1	100		1	100		1	100		1	100		1	100		1	100		1	100		1	100		1	100		1	100		1	100		1
	10	1		1	100		1	100		1	100		1	100		1	100		1	100		1	100		1	100		1	100		0.0944882	3.29541		1	100		1	100		1	100		1	100		1	100		1
	11	4		1	100		1	100		1	100		1	100		0.176243	5.57773		1	100		1	100		1	100		1	100		1	100		1	100		1	100		1	100		1	100		1	100		1
	12	1		1	100		1	100		1	100		1	100		1	100		0.0728346	2.52296		1	100		0.00492126	0.120346		0.023622	0.699973		1	100		1	100		1	100		1	100		1	100		1	100		1
	13	1		1	100		1	100		1	100		1	100		1	100		1	100		1	100		1	100		1	100		1	100		1	100		1	100		1	100		1	100		1	100		1
	14	1		1	100		1	100		1	100		1	100		1	100		1	100		1	100		1	100		1	100		1	100		1	100		1	100		1	100		1	100		1	100		1
	15	10		1	100		1	100		1	100		0.0859099	2.97822		1	100		0.000339268	0.00629058		1	100		1	100		1	100		0.63109	13.4866		1	100		1	100		1	100		1	100		1	100		1
	16	1		1	100		1	100		1	100		1	100		1	100		1	100		1	100		1	100		1	100		0.0944882	3.29541		1	100		1	100		1	100		1	100		1	100		1
	17	4		1	100		1	100		1	100		1	100		1	100		1	100		1	100		1	100		1	100		0.328094	9.1641		0.159064	5.15817		1	100		1	100		1	100		1	100		1
	18	22		0.590618	13.0803		1	100		1	100		1	100		1	100		0.000576374	0.0104167		1	100		1	100		1	100		0.890046	15.3842		0.61771	13.3414		1	100		1	100		0.00171144	0.0330222		0.214953	6.61101		1
	19	69		0.285564	8.27638		1	100		1	100		7.08287e-05	0.00117695		0.852824	15.2022		0.576881	12.8975		1	100		1	100		0.219407	6.70737		0.323216	9.03787		0.16101	5.21807		1	100		1	100		0.57204	12.8401		1	100		0.579138
	20	5		1	100		0.0244129	0.727584		1	100		1	100		0.215314	6.62918		0.315381	8.95084		1	100		1	100		1	100		0.391833	10.3405		0.194796	6.163		1	100		1	100		1	100		1	100		1
	21	2		1	100		1	100		1	100		0.0979209	3.40001		1	100		0.140431	4.62374		1	100		1	100		1	100		1	100		1	100		1	100		1	100		0.023494	0.688731		0.0215469	0.600081		1
	22	34		0.750625	14.5017		1	100		1	100		1	100		1	100		7.25518e-05	0.00117695		0.289592	8.37794		0.000327782	0.00580357		7.79055e-05	0.00125812		5.14902e-07	2.70563e-05		0.000337722	0.00626353		0.00625653	0.14517		1	100		0.0581667	1.9933		0.000293152	0.00533009		1
	23	24		1	100		1	100		1	100		0.0284032	0.854261		0.691244	14.098		1	100		1	100		1	100		1	100		0.679788	13.984		0.269968	8.0045		1	100		1	100		1	100		1	100		1
	24	3		1	100		1	100		1	100		1	100		1	100		0.203161	6.32784		1	100		0.0147057	0.415652		1	100		1	100		1	100		1	100		1	100		1	100		1	100		1
	25	1		1	100		1	100		1	100		1	100		1	100		1	100		1	100		1	100		1	100		1	100		1	100		1	100		1	100		1	100		1	100		1
	26	1		1	100		1	100		1	100		1	100		1	100		1	100		1	100		1	100		1	100		1	100		1	100		1	100		1	100		1	100		1	100		1
	27	1		1	100		1	100		1	100		1	100		1	100		1	100		1	100		1	100		1	100		1	100		1	100		1	100		1	100		1	100		1	100		1
	28	60		1	100		0.0305639	0.960579		-7.46736e-13	0		1	100		0.313265	8.83956		0.944067	15.6493		0.113728	3.8729		1	100		1	100		1	100		1	100		1	100		1	100		0.520282	12.1808		0.133887	4.45701		0.0208315
	29	3		1	100		1	100		1	100		0.143292	4.77465		1	100		1	100		1	100		1	100		1	100		1	100		1	100		1	100		1	100		1	100		1	100		1
	30	79		1	100		1	100		0.915008	15.5084		0.198213	6.25043		1.58562e-08	0		0.998023	15.7891		0.556569	12.6335		1	100		0.85998	15.2377		0.887623	15.3771		0.9715	15.7347		1	100		1	100		1	100		0.591391	13.0903		0.0595164
	31	15		1	100		1	100		0.364129	9.82256		1	100		1	100		0.299428	8.62945		0.138781	4.5681		1	100		0.303096	8.65191		0.776807	14.7134		1	100		1	100		1	100		0.0123363	0.321185		1	100		1
	32	1		1	100		1	100		1	100		1	100		1	100		1	100		1	100		1	100		1	100		1	100		1	100		1	100		1	100		1	100		1	100		1
	33	1		1	100		1	100		1	100		1	100		1	100		1	100		1	100		1	100		1	100		1	100		1	100		1	100		1	100		1	100		1	100		1
	34	20		1	100		1	100		1	100		0.646554	13.6558		1	100		0.782891	14.7607		1	100		1	100		1	100		0.865324	15.2741		1	100		1	100		1	100		1	100		1	100		1
	35	50		0.59733	13.1515		1	100		1	100		0.238678	7.19901		1	100		0.979333	15.7531		1	100		1	100		0.706372	14.2044		0.00148198	0.0297078		0.891103	15.3982		1	100		1	100		1	100		0.42761	10.8965		1
	36	4		1	100		1	100		1	100		1	100		1	100		1	100		1	100		1	100		1	100		1	100		1	100		1	100		1	100		1	100		1	100		1
	37	9		1	100		1	100		1	100		1	100		0.354246	9.67101		0.495108	11.8759		1	100		1	100		1	100		1	100		1	100		1	100		0.043598	1.46117		1	100		1	100		1
	38	2		1	100		1	100		1	100		1	100		1	100		1	100		1	100		1	100		1	100		1	100		1	100		1	100		1	100		1	100		1	100		1
	39	3		1	100		1	100		1	100		1	100		1	100		1	100		1	100		1	100		1	100		1	100		1	100		1	100		1	100		1	100		1	100		1
	40	2		1	100		1	100		1	100		1	100		1	100		1	100		1	100		1	100		1	100		1	100		1	100		1	100		1	100		1	100		1	100		1
	41	1		1	100		1	100		1	100		1	100		1	100		1	100		1	100		1	100		1	100		0.0944882	3.29541		0.0423228	1.39516		1	100		1	100		1	100		1	100		1
	42	4		1	100		1	100		1	100		1	100		1	100		0.26137	7.66884		1	100		1	100		1	100		1	100		1	100		1	100		1	100		1	100		1	100		1
	43	13		1	100		1	100		1	100		1	100		1	100		0.062471	2.1368		0.121339	4.05234		1	100		1	100		1	100		1	100		1	100		1	100		1	100		1	100		1
	44	1		1	100		1	100		1	100		1	100		1	100		1	100		1	100		1	100		1	100		1	100		1	100		1	100		1	100		1	100		1	100		1
	45	1		1	100		1	100		1	100		1	100		1	100		1	100		1	100		1	100		1	100		1	100		1	100		1	100		1	100		1	100		1	100		1
	46	5		0.18228	5.76967		1	100		1	100		1	100		1	100		1	100		1	100		1	100		1	100		0.391833	10.3405		1	100		1	100		1	100		1	100		1	100		1
	47	7		0.00177586	0.0347538		1	100		1	100		1	100		1	100		1	100		1	100		1	100		1	100		1	100		1	100		1	100		1	100		1	100		1	100		1
	48	7		0.0280106	0.846983		1	100		1	100		1	100		0.288091	8.34038		0.41198	10.6771		1	100		1	100		1	100		1	100		1	100		1	100		1	100		1	100		1	100		0.17816
	49	2		1	100		1	100		1	100		1	100		1	100		1	100		1	100		1	100		1	100		1	100		1	100		1	100		1	100		1	100		1	100		1
	50	3		1	100		1	100		1	100		0.143292	4.77465		1	100		1	100		1	100		1	100		1	100		1	100		1	100		1	100		1	100		1	100		1	100		1
	51	9		1	100		1	100		1	100		0.000590555	0.0106196		1	100		0.495108	11.8759		1	100		1	100		1	100		1	100		1	100		1	100		1	100		1	100		1	100		1
	52	17		0.497606	11.8905		1	100		1	100		0.0082587	0.20253		0.189751	6.02339		1	100		1	100		1	100		1	100		0.211711	6.49255		0.523429	12.1977		1	100		1	100		1	100		1	100		0.0771917
	53	3		1	100		1	100		1	100		1	100		1	100		1	100		1	100		1	100		1	100		0.0248915	0.733617		0.121785	4.09053		1	100		1	100		1	100		1	100		1
	54	11		0.00749683	0.175785		1	100		0.282049	8.24202		0.101715	3.48291		1	100		0.18811	6.00455		1	100		1	100		1	100		0.666294	13.8648		0.380039	10.117		1	100		1	100		1	100		1	100		0.265783
	55	4		0.148629	4.91982		1	100		1	100		1	100		1	100		1	100		1	100		1	100		1	100		0.328094	9.1641		1	100		1	100		1	100		1	100		1	100		1
	56	12		0.384103	10.1687		0.0577877	1.98268		1	100		1	100		1	100		1	100		1	100		1	100		1	100		0.69817	14.1468		1	100		1	100		1	100		1	100		1	100		1
	57	37		0.174844	5.5544		1	100		1	100		0.856445	15.2165		0.0264867	0.778328		0.514519	12.0711		1	100		1	100		1	100		0.0181723	0.502083		0.804021	14.8902		1	100		0.169609	5.44219		1	100		1	100		0.00259277
	58	3		1	100		1	100		1	100		1	100		1	100		1	100		1	100		1	100		1	100		1	100		1	100		1	100		1	100		1	100		1	100		1
	59	13		1	100		1	100		1	100		1	100		1	100		0.628121	13.4568		1	100		1	100		1	100		0.116585	3.92323		0.431981	10.9953		1	100		1	100		1	100		1	100		1
	60	7		0.0280106	0.846983		1	100		1	100		1	100		1	100		1	100		1	100		1	100		1	100		1	100		1	100		1	100		1	100		1	100		1	100		1
	61	1		1	100		1	100		1	100		1	100		1	100		1	100		1	100		1	100		1	100		1	100		1	100		1	100		1	100		1	100		1	100		1
	62	2		1	100		1	100		1	100		0.0979209	3.40001		1	100		1	100		1	100		1	100		1	100		0.180133	5.74594		1	100		1	100		1	100		1	100		1	100		1
	63	2		1	100		1	100		1	100		1	100		1	100		1	100		1	100		1	100		1	100		1	100		1	100		1	100		1	100		1	100		1	100		1
	64	4		0.148629	4.91982		1	100		1	100		1	100		1	100		0.0285327	0.858644		1	100		1	100		1	100		1	100		1	100		1	100		1	100		1	100		1	100		1
	65	11		0.0664125	2.29314		1	100		1	100		1	100		1	100		1	100		1	100		1	100		1	100		1	100		1	100		1	100		1	100		1	100		1	100		1
	66	1		1	100		1	100		1	100		1	100		1	100		1	100		1	100		1	100		1	100		1	100		1	100		1	100		1	100		1	100		1	100		1
	67	8		1	100		0.0388302	1.28278		1	100		1	100		0.0510232	1.76061		1	100		1	100		1	100		0.174622	5.54889		0.54929	12.5423		1	100		1	100		1	100		1	100		1	100		0.200966
	68	5		1	100		1	100		1	100		1	100		1	100		1	100		1	100		1	100		1	100		1	100		1	100		1	100		1	100		1	100		1	100		1
	69	9		0.304382	8.73152		1	100		1	100		1	100		1	100		1	100		1	100		1	100		1	100		1	100		1	100		1	100		1	100		1	100		1	100		1
	70	3		1	100		1	100		1	100		1	100		1	100		0.203161	6.32784		0.0292664	0.903815		1	100		0.0692719	2.43536		1	100		1	100		1	100		1	100		0.0350503	1.1511		1	100		1
	71	1		1	100		1	100		1	100		1	100		1	100		0.0728346	2.52296		1	100		1	100		1	100		1	100		1	100		1	100		1	100		1	100		1	100		1
	72	1		1	100		1	100		1	100		1	100		1	100		1	100		1	100		1	100		1	100		1	100		1	100		1	100		1	100		1	100		1	100		1
	73	12		1	100		1	100		1	100		1	100		1	100		0.215604	6.63801		1	100		1	100		1	100		0.0960215	3.32083		0.0119026	0.315206		1	100		1	100		1	100		1	100		1
	74	5		1	100		1	100		1	100		1	100		1	100		1	100		1	100		1	100		1	100		1	100		1	100		1	100		1	100		1	100		1	100		1
	75	13		0.408641	10.6196		1	100		1	100		1	100		0.469	11.5851		1	100		1	100		1	100		1	100		0.351848	9.60212		0.101573	3.47932		1	100		1	100		1	100		1	100		0.306144
	76	7		1	100		1	100		1	100		0.30344	8.67246		1	100		1	100		1	100		1	100		1	100		1	100		1	100		1	100		1	100		1	100		1	100		1
	77	9		1	100		1	100		1	100		1	100		0.354246	9.67101		1	100		1	100		1	100		1	100		1	100		1	100		1	100		1	100		1	100		1	100		0.223162
	78	6		0.214633	6.59621		1	100		1	100		1	100		1	100		0.365491	9.8447		1	100		1	100		1	100		0.449581	11.1662		0.229043	6.96556		1	100		1	100		1	100		1	100		1
	79	18		1	100		1	100		1	100		0.607439	13.2919		1	100		0.746703	14.4932		1	100		1	100		0.0649993	2.25985		0.519582	12.1453		1	100		1	100		1	100		1	100		1	100		1
	80	12		0.384103	10.1687		1	100		1	100		1	100		1	100		1	100		1	100		1	100		1	100		0.0960215	3.32083		0.0882569	3.07021		1	100		0.0577877	1.98268		1	100		1	100		1
	81	1		1	100		1	100		1	100		1	100		1	100		1	100		1	100		1	100		1	100		1	100		1	100		1	100		1	100		1	100		1	100		1
	82	12		0.384103	10.1687		1	100		0.30348	8.70011		0.462844	11.4696		1	100		1	100		1	100		1	100		1	100		1	100		1	100		1	100		1	100		1	100		1	100		1
	83	2		1	100		1	100		1	100		1	100		1	100		0.140431	4.62374		1	100		1	100		1	100		0.180133	5.74594		0.0828944	2.83129		1	100		1	100		1	100		1	100		1
	84	3		0.113629	3.8673		1	100		1	100		1	100		1	100		1	100		1	100		1	100		1	100		1	100		1	100		1	100		1	100		1	100		1	100		1
	85	7		0.245736	7.42662		1	100		1	100		1	100		1	100		1	100		1	100		1	100		1	100		0.135679	4.54004		0.032105	1.00778		1	100		1	100		1	100		1	100		1
	86	6		1	100		1	100		1	100		1	100		1	100		1	100		0.0577597	1.94475		1	100		0.000221607	0.00412608		0.0132498	0.3546		0.00129424	0.0250676		0.023448	0.669494		0.0292378	0.900501		1	100		1	100		1
	87	2		1	100		1	100		1	100		1	100		1	100		1	100		1	100		1	100		1	100		1	100		1	100		1	100		1	100		1	100		1	100		1
	88	10		1	100		1	100		1	100		1	100		1	100		1	100		1	100		1	100		1	100		1	100		1	100		1	100		1	100		1	100		1	100		1
	89	11		1	100		1	100		1	100		1	100		1	100		1	100		1	100		1	100		1	100		1	100		1	100		1	100		1	100		1	100		1	100		1
	90	5		0.18228	5.76967		1	100		1	100		1	100		1	100		1	100		1	100		1	100		1	100		1	100		1	100		1	100		1	100		1	100		1	100		1
	91	6		0.214633	6.59621		1	100		1	100		1	100		1	100		1	100		1	100		1	100		1	100		1	100		1	100		1	100		1	100		1	100		1	100		1
	92	6		1	100		1	100		1	100		1	100		1	100		1	100		1	100		1	100		1	100		1	100		1	100		1	100		1	100		1	100		1	100		1
	93	10		1	100		1	100		1	100		0.403909	10.5589		0.0772188	2.69512		0.53221	12.3167		1	100		1	100		0.213477	6.56564		0.63109	13.4866		0.352357	9.62144		1	100		1	100		1	100		1	100		0.244762
	94	6		1	100		1	100		1	100		1	100		0.25257	7.54045		1	100		0.0577597	1.94475		1	100		1	100		1	100		1	100		1	100		1	100		1	100		1	100		0.154727
	95	1		1	100		1	100		1	100		1	100		1	100		1	100		1	100		1	100		1	100		1	100		1	100		1	100		1	100		1	100		1	100		1
	96	2		0.0772274	2.70981		1	100		1	100		1	100		1	100		1	100		1	100		1	100		1	100		1	100		1	100		1	100		1	100		1	100		1	100		1
	97	5		1	100		1	100		1	100		1	100		0.215314	6.62918		1	100		1	100		1	100		1	100		0.391833	10.3405		0.194796	6.163		1	100		1	100		1	100		1	100		0.13065
	98	1		1	100		1	100		0.0295276	0.936364		1	100		1	100		1	100		1	100		1	100		1	100		1	100		1	100		1	100		1	100		1	100		1	100		1
	99	1		1	100		1	100		1	100		0.0501969	1.72516		1	100		0.0728346	2.52296		1	100		1	100		1	100		1	100		1	100		1	100		1	100		1	100		1	100		1
	100	2		1	100		1	100		1	100		1	100		1	100		0.140431	4.62374		1	100		1	100		0.0467088	1.59997		1	100		1	100		1	100		1	100		1	100		0.0215469	0.600081		1
	101	9		1	100		1	100		1	100		1	100		1	100		1	100		0.0854981	2.93801		1	100		1	100		1	100		1	100		0.0350161	1.13906		0.043598	1.46117		1	100		1	100		1
	102	2		1	100		1	100		1	100		1	100		0.0923005	3.20996		1	100		1	100		1	100		1	100		1	100		1	100		1	100		1	100		1	100		1	100		1
	103	1		1	100		1	100		1	100		1	100		1	100		1	100		1	100		1	100		1	100		1	100		1	100		1	100		1	100		1	100		1	100		1
	104	8		0.275638	8.08231		1	100		1	100		1	100		1	100		0.455105	11.2669		1	100		1	100		0.174622	5.54889		0.54929	12.5423		0.293322	8.4357		1	100		1	100		1	100		1	100		1
	105	18		1	100		1	100		1	100		1	100		1	100		1	100		1	100		1	100		1	100		0.835113	15.0646		0.543942	12.4462		1	100		1	100		1	100		1	100		1
	106	1		1	100		1	100		1	100		0.0501969	1.72516		1	100		1	100		1	100		1	100		1	100		1	100		1	100		1	100		1	100		1	100		1	100		1
	107	1		1	100		1	100		1	100		1	100		1	100		1	100		1	100		1	100		1	100		1	100		1	100		1	100		1	100		1	100		1	100		1
	108	63		1	100		1	100		1	100		1	100		0.81384	14.9497		0.954126	15.6749		1	100		1	100		0.788722	14.8024		0.998439	15.7897		1	100		1	100		1	100		0.53814	12.387		1	100		0.83756
	109	1		1	100		1	100		1	100		1	100		1	100		1	100		1	100		1	100		1	100		1	100		1	100		1	100		1	100		1	100		1	100		1
	110	1		1	100		1	100		1	100		1	100		1	100		1	100		1	100		1	100		1	100		1	100		1	100		1	100		1	100		1	100		1	100		1
	111	1		1	100		1	100		1	100		1	100		1	100		1	100		1	100		1	100		1	100		1	100		1	100		1	100		1	100		1	100		1	100		1
	112	1		1	100		1	100		1	100		1	100		1	100		1	100		1	100		1	100		1	100		1	100		1	100		1	100		1	100		1	100		1	100		1
	avexpCxCA
	1	3		1	100		1	100		1	100		1	100		1	100		1	100		1	100		1	100		1	100		1	100		1	100		1	100		1	100		1	100		1	100		1
	2	1		1	100		1	100		1	100		1	100		1	100		1	100		1	100		1	100		1	100		1	100		1	100		1	100		1	100		1	100		1	100		1
	3	2		1	100		1	100		1	100		1	100		1	100		1	100		1	100		1	100		1	100		1	100		1	100		1	100		1	100		1	100		1	100		1
	4	14		1	100		1	100		0.344503	10.7443		1	100		1	100		0.271443	8.77275		0.130099	4.55141		1	100		0.285994	9.06757		0.753157	17.6152		1	100		1	100		1	100		0.0107621	0.289592		1	100		1
	5	19		0.537051	14.4983		1	100		1	100		0.6275	15.9275		1	100		0.765485	17.7158		1	100		1	100		1	100		0.850974	18.4925		1	100		1	100		1	100		1	100		1	100		1
	6	40		0.474239	13.4251		1	100		1	100		0.608438	15.6664		1	100		0.331736	10.3733		1	100		1	100		0.243069	7.88584		3.0284e-05	0.000487013		0.828751	18.3171		1	100		1	100		1	100		0.358574	11.0648		1
	7	10		1	100		1	100		1	100		1	100		1	100		0.53221	14.4237		1	100		1	100		1	100		1	100		1	100		1	100		0.0483467	1.69228		1	100		1	100		1
	8	33		1	100		1	100		1	100		1	100		1	100		5.43819e-05	0.000919913		1	100		0.000299313	0.00631313		6.51672e-05	0.00120851		3.70481e-09	0		3.34148e-05	0.000487013		0.00589639	0.150866		1	100		0.0551059	1.93994		0.04686	1.60808		1
	9	69		0.285564	9.05983		1	100		1	100		0.00548935	0.143038		0.852824	18.5013		0.00274755	0.0606061		1	100		0.296978	9.36214		0.493986	13.7857		0.323216	10.121		0.0648586	2.33218		1	100		1	100		0.00637231	0.163889		0.540491	14.5833		0.579138
	10	3		1	100		1	100		1	100		1	100		1	100		1	100		1	100		1	100		1	100		1	100		1	100		1	100		1	100		1	100		1	100		1
	11	74		1	100		1	100		1	100		0.518096	14.1047		3.41935e-07	0		0.978247	19.3418		0.53221	14.4237		1	100		0.0905968	3.25485		0.561856	14.8197		0.619962	15.7921		1	100		1	100		1	100		0.18811	6.51356		0.0468616
	12	76		1	100		1	100		-3.59712e-13	0		0.540103	14.5278		0.0601576	2.11068		0.981063	19.35		0.168294	5.87269		1	100		1	100		1	100		1	100		1	100		1	100		0.608699	15.6799		0.196161	6.70851		0.150824
	13	89		0.698035	16.9142		0.368289	11.3126		0.938714	19.1353		0.991772	19.3865		0.935648	19.1187		0.190407	6.60752		1	100		1	100		0.892117	18.8237		0.978047	19.339		0.905358	18.9266		1	100		1	100		0.669248	16.5677		1	100		0.925972
	14	3		1	100		1	100		1	100		1	100		1	100		1	100		1	100		1	100		1	100		1	100		1	100		1	100		1	100		1	100		1	100		1
	15	2		1	100		1	100		1	100		1	100		1	100		1	100		1	100		1	100		1	100		1	100		1	100		1	100		1	100		1	100		1	100		1
	16	2		1	100		1	100		1	100		0.0979209	3.51676		0.0923005	3.34342		1	100		1	100		1	100		1	100		1	100		1	100		1	100		1	100		1	100		1	100		1
	17	6		1	100		1	100		1	100		1	100		1	100		1	100		1	100		1	100		0.133932	4.75474		1	100		1	100		1	100		1	100		1	100		1	100		1
	18	10		1	100		1	100		1	100		0.403909	12.1058		1	100		0.53221	14.4237		1	100		1	100		1	100		1	100		1	100		1	100		1	100		0.112499	3.94881		0.10358	3.68608		1
	19	4		1	100		1	100		1	100		1	100		1	100		1	100		1	100		1	100		1	100		0.328094	10.2998		1	100		1	100		1	100		1	100		1	100		1
	20	1		1	100		1	100		1	100		1	100		1	100		1	100		1	100		1	100		1	100		1	100		1	100		1	100		1	100		1	100		1	100		1
	21	18		1	100		1	100		1	100		1	100		1	100		0.381956	11.5948		1	100		0.0856619	3.0824		1	100		1	100		1	100		1	100		1	100		1	100		1	100		1
	22	12		0.384103	11.6591		1	100		1	100		0.118253	4.17105		1	100		1	100		1	100		1	100		1	100		0.69817	16.9348		1	100		1	100		1	100		1	100		1	100		1
	23	18		1	100		1	100		1	100		0.0102285	0.278662		1	100		0.381956	11.5948		1	100		1	100		1	100		0.835113	18.3588		0.543942	14.6225		1	100		1	100		1	100		1	100		1
	24	13		0.0896502	3.22518		1	100		1	100		0.135414	4.80675		1	100		0.628121	15.9694		1	100		1	100		0.0356014	1.17247		0.351848	10.9069		1	100		1	100		1	100		1	100		0.132693	4.69924		1
	25	6		1	100		0.0292378	0.927922		1	100		1	100		0.029039	0.894949		0.365491	11.2376		1	100		1	100		0.133932	4.75474		0.449581	12.9003		1	100		1	100		1	100		1	100		1	100		0.154727
	26	32		0.362006	11.1034		0.00906242	0.242027		0.622538	15.8508		0.812575	18.1771		0.792666	17.9944		0.914492	18.999		0.0369485	1.19199		1	100		1	100		1	100		1	100		0.120326	4.22623		0.148141	5.22352		1	100		1	100		0.596832
	27	9		1	100		1	100		1	100		1	100		1	100		1	100		1	100		1	100		1	100		0.205891	6.96977		0.0521544	1.8197		1	100		0.043598	1.46172		1	100		1	100		1
	28	4		0.148629	5.26142		1	100		1	100		1	100		1	100		1	100		1	100		1	100		1	100		1	100		1	100		1	100		1	100		1	100		1	100		1
	29	7		1	100		1	100		1	100		1	100		1	100		0.41198	12.2251		1	100		1	100		1	100		0.501898	13.8711		0.261866	8.48259		1	100		1	100		1	100		1	100		1
	30	16		0.128151	4.47471		0.0764448	2.77614		1	100		1	100		0.172393	5.95449		0.704578	17.0309		1	100		1	100		0.319805	10.0284		0.798212	18.0411		0.502016	13.897		1	100		1	100		1	100		1	100		0.362701
	31	4		0.148629	5.26142		1	100		1	100		1	100		1	100		1	100		1	100		1	100		1	100		1	100		1	100		1	100		1	100		1	100		1	100		1
	32	2		1	100		1	100		1	100		1	100		1	100		1	100		1	100		1	100		1	100		1	100		1	100		1	100		1	100		1	100		1	100		1
	33	1		1	100		1	100		1	100		1	100		1	100		1	100		1	100		1	100		1	100		0.0944882	3.42897		1	100		1	100		1	100		1	100		1	100		1
	34	22		1	100		1	100		1	100		1	100		1	100		1	100		1	100		1	100		1	100		0.890046	18.7995		0.61771	15.745		1	100		1	100		1	100		1	100		1
	35	16		0.476673	13.5016		1	100		1	100		0.564089	14.8897		1	100		1	100		1	100		1	100		1	100		1	100		1	100		1	100		1	100		1	100		1	100		1
	36	6		0.214633	7.1884		1	100		1	100		1	100		1	100		0.0648276	2.32967		1	100		1	100		1	100		1	100		1	100		1	100		1	100		1	100		1	100		1
	37	4		1	100		1	100		1	100		1	100		1	100		1	100		1	100		1	100		1	100		1	100		1	100		1	100		1	100		1	100		1	100		1
	38	11		1	100		1	100		1	100		1	100		1	100		1	100		1	100		1	100		1	100		1	100		1	100		1	100		1	100		1	100		1	100		1
	39	1		1	100		1	100		1	100		1	100		1	100		1	100		1	100		1	100		1	100		1	100		1	100		1	100		1	100		1	100		1	100		1
	40	15		0.114905	4.06214		1	100		1	100		0.540687	14.5899		0.0301788	0.967749		0.680995	16.7639		1	100		1	100		1	100		1	100		1	100		1	100		1	100		1	100		1	100		0.0616433
	41	1		1	100		1	100		1	100		1	100		1	100		1	100		1	100		1	100		1	100		1	100		1	100		1	100		1	100		1	100		1	100		1
	42	2		1	100		1	100		1	100		1	100		1	100		1	100		1	100		1	100		1	100		1	100		1	100		1	100		1	100		1	100		1	100		1
	43	3		1	100		1	100		1	100		1	100		1	100		0.203161	6.86708		1	100		1	100		1	100		0.257753	8.32644		0.121785	4.30186		1	100		1	100		1	100		1	100		1
	44	10		1	100		1	100		1	100		0.403909	12.1058		1	100		1	100		1	100		1	100		1	100		0.63109	16.0328		0.352357	10.9489		1	100		1	100		1	100		1	100		1
	45	5		1	100		1	100		1	100		0.227424	7.53317		0.215314	7.22729		1	100		1	100		1	100		1	100		1	100		1	100		1	100		1	100		1	100		1	100		0.13065
	46	1		1	100		1	100		1	100		1	100		1	100		1	100		1	100		1	100		1	100		1	100		1	100		1	100		1	100		1	100		1	100		1
	47	11		0.0664125	2.36414		1	100		1	100		1	100		1	100		1	100		1	100		1	100		1	100		0.666294	16.5307		0.380039	11.5642		1	100		1	100		1	100		1	100		1
	48	28		0.68024	16.7356		1	100		1	100		1	100		1	100		0.883194	18.7653		0.244762	7.95887		1	100		0.492634	13.781		0.940317	19.1519		1	100		1	100		1	100		1	100		1	100		1
	49	1		1	100		1	100		1	100		1	100		1	100		1	100		1	100		1	100		1	100		1	100		1	100		1	100		1	100		1	100		1	100		1
	50	1		1	100		1	100		1	100		1	100		1	100		1	100		1	100		1	100		1	100		1	100		1	100		1	100		1	100		1	100		1	100		1
	51	23		1	100		1	100		1	100		7.00563e-05	0.00133478		0.675561	16.6517		0.509282	14.0275		0.205476	6.9305		1	100		1	100		0.900665	18.9104		1	100		1	100		1	100		1	100		0.223641	7.45087		0.477913
	52	32		0.362006	11.1034		1	100		1	100		0.812575	18.1771		0.0595077	2.09643		0.416466	12.4008		1	100		1	100		1	100		0.000396298	0.008171		0.396743	11.8904		1	100		0.148141	5.22352		1	100		1	100		0.00975961
	53	3		1	100		1	100		1	100		0.143292	5.04549		1	100		1	100		1	100		1	100		1	100		0.257753	8.32644		1	100		1	100		1	100		1	100		1	100		1
	54	4		0.148629	5.26142		1	100		1	100		1	100		1	100		0.26137	8.45397		1	100		1	100		1	100		1	100		1	100		1	100		1	100		1	100		1	100		1
	55	8		0.0364261	1.18368		1	100		1	100		0.338647	10.5352		1	100		1	100		1	100		1	100		1	100		1	100		1	100		1	100		1	100		1	100		1	100		1
	56	3		1	100		1	100		1	100		1	100		1	100		1	100		1	100		1	100		1	100		1	100		1	100		1	100		1	100		1	100		1	100		1
	57	1		1	100		1	100		1	100		0.0501969	1.75298		1	100		1	100		1	100		1	100		1	100		1	100		1	100		1	100		1	100		1	100		1	100		1
	58	6		1	100		1	100		1	100		1	100		1	100		1	100		0.0577597	2.00193		1	100		1	100		1	100		1	100		0.023448	0.703644		0.0292378	0.927922		1	100		1	100		1
	59	12		0.00972448	0.252814		1	100		0.30348	9.5386		0.462844	13.2446		1	100		0.0082069	0.217262		1	100		1	100		1	100		0.315653	9.96402		0.0882569	3.18436		1	100		1	100		1	100		1	100		0.286238
	60	26		0.272962	8.78319		1	100		1	100		0.742366	17.4748		0.120124	4.20976		0.863548	18.5653		1	100		1	100		0.467097	13.3208		0.722671	17.3126		0.302133	9.4869		1	100		1	100		1	100		1	100		0.15869
	61	10		1	100		1	100		1	100		1	100		1	100		1	100		1	100		1	100		1	100		0.63109	16.0328		0.352357	10.9489		1	100		1	100		1	100		1	100		1
	62	11		1	100		1	100		1	100		0.434128	12.734		1	100		1	100		0.10358	3.66818		1	100		1	100		0.0771362	2.79396		0.0755312	2.72316		1	100		1	100		1	100		1	100		1
	63	13		0.408641	12.1902		1	100		1	100		0.49013	13.7602		1	100		0.628121	15.9694		1	100		1	100		1	100		0.116585	4.08194		0.0150207	0.461508		1	100		1	100		1	100		1	100		1
	64	1		1	100		1	100		1	100		1	100		1	100		1	100		1	100		1	100		1	100		1	100		1	100		1	100		1	100		1	100		1	100		1
	65	1		1	100		1	100		1	100		1	100		1	100		1	100		1	100		1	100		1	100		1	100		1	100		1	100		1	100		1	100		1	100		1
	66	1		1	100		1	100		1	100		1	100		1	100		1	100		1	100		1	100		1	100		1	100		1	100		1	100		1	100		1	100		1	100		1
	67	6		1	100		1	100		1	100		1	100		0.25257	8.23571		1	100		1	100		1	100		1	100		1	100		1	100		1	100		1	100		1	100		1	100		1
	68	5		1	100		1	100		1	100		1	100		1	100		0.315381	9.91144		1	100		1	100		1	100		0.0731422	2.62509		0.194796	6.66333		1	100		1	100		1	100		1	100		1
	69	10		0.332013	10.4065		1	100		1	100		1	100		1	100		0.53221	14.4237		1	100		1	100		1	100		0.242337	7.87235		0.352357	10.9489		1	100		1	100		1	100		1	100		1
	70	1		1	100		1	100		1	100		1	100		0.0472441	1.63167		1	100		1	100		1	100		1	100		1	100		1	100		1	100		1	100		1	100		1	100		0.0275591
	71	3		1	100		1	100		1	100		1	100		1	100		1	100		1	100		1	100		1	100		0.257753	8.32644		1	100		1	100		1	100		1	100		1	100		1
	72	2		1	100		1	100		1	100		1	100		1	100		1	100		1	100		1	100		1	100		1	100		1	100		1	100		1	100		1	100		1	100		1
	73	11		0.358574	11.0546		1	100		1	100		1	100		1	100		1	100		1	100		1	100		1	100		1	100		1	100		1	100		1	100		1	100		1	100		1
	74	64		1	100		1	100		1	100		1	100		0.820905	18.2518		0.957082	19.2427		1	100		1	100		0.794042	18.0094		0.988536	19.3778		1	100		1	100		1	100		0.543955	14.6363		1	100		0.842333
	75	4		0.148629	5.26142		1	100		1	100		1	100		1	100		1	100		1	100		1	100		1	100		1	100		1	100		1	100		1	100		1	100		1	100		1
	76	1		1	100		1	100		1	100		1	100		1	100		1	100		1	100		1	100		1	100		1	100		1	100		1	100		1	100		1	100		1	100		1
	77	1		1	100		1	100		1	100		1	100		1	100		1	100		1	100		1	100		1	100		1	100		1	100		1	100		1	100		1	100		1	100		1
	78	1		1	100		1	100		1	100		1	100		1	100		1	100		1	100		1	100		1	100		1	100		1	100		1	100		1	100		1	100		1	100		1
	79	1		1	100		1	100		1	100		1	100		1	100		1	100		1	100		1	100		1	100		1	100		1	100		1	100		1	100		1	100		1	100		1
	80	1		1	100		1	100		1	100		1	100		1	100		1	100		1	100		1	100		1	100		1	100		1	100		1	100		1	100		1	100		1	100		1
	81	1		1	100		1	100		1	100		1	100		1	100		1	100		1	100		1	100		1	100		1	100		1	100		1	100		1	100		1	100		1	100		1
	82	1		1	100		1	100		1	100		1	100		1	100		1	100		1	100		1	100		1	100		1	100		1	100		1	100		1	100		1	100		1	100		1
	83	1		1	100		1	100		1	100		1	100		1	100		1	100		1	100		1	100		1	100		1	100		1	100		1	100		1	100		1	100		1	100		1
	84	6		1	100		1	100		1	100		1	100		1	100		1	100		1	100		1	100		1	100		1	100		1	100		1	100		1	100		1	100		1	100		1
	avexpCxF
	1	11		0.0664125	2.30749		1	100		1	100		1	100		1	100		1	100		1	100		1	100		1	100		1	100		1	100		1	100		1	100		1	100		1	100		1
	2	71		0.948027	18.1236		1	100		1	100		1	100		0.971661	18.2131		0.973262	18.2185		1	100		1	100		0.82785	17.3137		0.994001	18.2841		1	100		1	100		1	100		0.582823	14.4147		1	100		0.872152
	3	9		1	100		1	100		1	100		1	100		1	100		0.495108	13.1417		1	100		1	100		1	100		1	100		1	100		1	100		0.043598	1.47895		1	100		1	100		1
	4	7		1	100		1	100		1	100		1	100		1	100		0.0104998	0.279727		1	100		0.0340435	1.11033		0.154512	5.21765		1	100		1	100		1	100		1	100		0.0800329	2.78804		1	100		1
	5	1		1	100		1	100		1	100		1	100		1	100		1	100		1	100		1	100		1	100		1	100		1	100		1	100		1	100		1	100		1	100		1
	6	1		1	100		1	100		1	100		1	100		1	100		1	100		1	100		1	100		1	100		1	100		1	100		1	100		1	100		1	100		1	100		1
	7	1		1	100		1	100		1	100		1	100		1	100		1	100		1	100		1	100		1	100		1	100		1	100		1	100		1	100		1	100		1	100		1
	8	11		1	100		1	100		1	100		1	100		0.414369	11.6896		1	100		1	100		1	100		1	100		0.279048	8.5795		0.380039	11.0212		1	100		1	100		1	100		1	100		0.265783
	9	3		1	100		1	100		1	100		1	100		1	100		1	100		1	100		1	100		1	100		0.257753	8.00483		0.121785	4.16718		1	100		1	100		1	100		1	100		1
	10	5		1	100		1	100		1	100		1	100		1	100		1	100		1	100		1	100		1	100		1	100		1	100		1	100		1	100		1	100		1	100		1
	11	78		0.606416	14.8254		1	100		0.9122	17.9255		1	100		0.980349	18.2474		0.199315	6.49919		1	100		1	100		1	100		0.950834	18.1306		0.656759	15.5647		1	100		1	100		1	100		1	100		1
	12	7		1	100		1	100		1	100		1	100		1	100		0.41198	11.6311		1	100		1	100		1	100		0.135679	4.65858		0.261866	8.11428		1	100		1	100		1	100		1	100		1
	13	26		1	100		1	100		1	100		0.00770498	0.197678		1	100		0.114304	3.93014		1	100		1	100		1	100		1	100		1	100		1	100		1	100		0.268606	8.3639		0.249182	7.79336		1
	14	3		1	100		1	100		1	100		1	100		1	100		1	100		1	100		1	100		1	100		1	100		1	100		1	100		1	100		1	100		1	100		1
	15	11		1	100		1	100		1	100		1	100		1	100		4.22511e-05	0.000741107		1	100		1	100		1	100		1	100		1	100		1	100		1	100		0.000197426	0.00354084		0.113382	3.90738		1
	16	2		1	100		1	100		1	100		1	100		1	100		1	100		1	100		1	100		1	100		1	100		1	100		1	100		1	100		1	100		1	100		1
	17	22		0.590618	14.5836		1	100		1	100		0.681841	15.82		1	100		0.813969	17.1776		1	100		1	100		1	100		0.890046	17.7636		1	100		1	100		1	100		1	100		1	100		1
	18	2		1	100		1	100		1	100		1	100		1	100		1	100		1	100		1	100		1	100		1	100		1	100		1	100		1	100		1	100		1	100		1
	19	41		0.487489	12.9591		1	100		1	100		0.3394	10.1277		1	100		0.349007	10.3321		1	100		1	100		0.252021	7.87811		4.08979e-05	0.000741107		0.836296	17.3934		1	100		1	100		1	100		0.365803	10.7077		1
	20	3		1	100		1	100		1	100		1	100		1	100		1	100		1	100		1	100		1	100		1	100		1	100		1	100		1	100		1	100		1	100		1
	21	30		1	100		1	100		1	100		1	100		1	100		2.6125e-06	4.94071e-05		1	100		3.04078e-06	6.58762e-05		2.29987e-06	4.94071e-05		7.41433e-08	0		0.000145237	0.00227273		0.113141	3.87775		1	100		0.0463036	1.55771		0.0392989	1.30492		1
	22	1		1	100		1	100		1	100		1	100		1	100		1	100		1	100		1	100		1	100		1	100		1	100		1	100		1	100		1	100		1	100		1
	23	1		1	100		1	100		1	100		1	100		1	100		1	100		1	100		1	100		1	100		1	100		1	100		1	100		1	100		1	100		1	100		1
	24	76		1	100		0.0476335	1.64453		-3.59712e-13	0		0.908576	17.9004		0.0601576	2.10089		1	100		0.542094	13.862		1	100		1	100		1	100		1	100		1	100		1	100		1	100		1	100		0.150824
	25	55		1	100		1	100		1	100		0.296013	8.94947		4.19614e-08	0		0.986137	18.2659		0.428273	11.9367		1	100		1	100		0.783274	16.9215		0.913318	17.933		1	100		1	100		1	100		0.45953	12.4334		0.0596866
	26	6		1	100		1	100		1	100		0.0325601	1.03495		0.25257	7.91477		1	100		1	100		1	100		1	100		1	100		1	100		1	100		1	100		1	100		1	100		0.0102652
	27	1		1	100		1	100		1	100		1	100		1	100		1	100		1	100		1	100		1	100		1	100		1	100		1	100		1	100		1	100		1	100		1
	28	1		1	100		1	100		1	100		1	100		1	100		1	100		1	100		1	100		1	100		1	100		1	100		1	100		1	100		1	100		1	100		1
	29	14		1	100		1	100		1	100		0.516055	13.4202		1	100		0.000229895	0.00395257		0.0074547	0.191206		1	100		0.0409418	1.36686		0.753157	16.6801		1	100		1	100		1	100		0.000426859	0.00785573		7.07928e-06	0.000115283		1
	30	13		1	100		1	100		1	100		0.135414	4.64992		1	100		1	100		1	100		1	100		1	100		0.116585	3.97469		0.0150207	0.455962		1	100		1	100		1	100		1	100		1
	31	14		1	100		1	100		1	100		1	100		1	100		1	100		0.130099	4.37474		1	100		0.000205472	0.00375494		0.0357398	1.17874		0.0185587	0.542869		0.0540675	1.89977		1	100		1	100		0.142205	4.83314		1
	32	2		1	100		1	100		1	100		1	100		0.0923005	3.21933		1	100		1	100		1	100		1	100		1	100		1	100		1	100		1	100		1	100		1	100		1
	33	1		1	100		1	100		1	100		1	100		0.0472441	1.62665		1	100		1	100		1	100		1	100		1	100		1	100		1	100		1	100		1	100		1	100		1
	34	1		1	100		1	100		1	100		1	100		1	100		1	100		1	100		1	100		1	100		1	100		1	100		1	100		1	100		1	100		1	100		1
	35	1		1	100		1	100		1	100		0.0501969	1.75264		1	100		1	100		1	100		1	100		1	100		1	100		1	100		1	100		1	100		1	100		1	100		1
	36	9		0.304382	9.14569		1	100		1	100		0.372109	10.8561		1	100		1	100		1	100		1	100		1	100		1	100		1	100		1	100		1	100		1	100		1	100		1
	37	15		0.0185224	0.541765		1	100		1	100		1	100		1	100		0.680995	15.8136		1	100		1	100		1	100		0.422063	11.7954		0.479664	12.8107		1	100		1	100		1	100		1	100		1
	38	1		1	100		1	100		1	100		1	100		1	100		1	100		1	100		1	100		1	100		1	100		1	100		1	100		1	100		1	100		1	100		1
	39	10		0.332013	9.91915		1	100		1	100		0.403909	11.5365		1	100		1	100		1	100		1	100		1	100		1	100		1	100		1	100		1	100		1	100		1	100		1
	40	7		1	100		1	100		1	100		1	100		1	100		1	100		1	100		1	100		1	100		0.501898	13.2059		1	100		1	100		1	100		1	100		1	100		1
	41	11		1	100		1	100		1	100		1	100		0.0915995	3.20947		1	100		1	100		1	100		1	100		0.666294	15.6759		1	100		1	100		1	100		1	100		1	100		0.0345568
	42	1		1	100		1	100		1	100		1	100		1	100		1	100		1	100		1	100		1	100		1	100		1	100		1	100		1	100		1	100		1	100		1
	43	10		0.332013	9.91915		1	100		1	100		0.403909	11.5365		1	100		1	100		1	100		1	100		1	100		1	100		1	100		1	100		1	100		1	100		1	100		1
	44	10		1	100		1	100		1	100		1	100		1	100		1	100		1	100		1	100		1	100		1	100		1	100		1	100		1	100		1	100		1	100		1
	45	4		1	100		1	100		1	100		1	100		1	100		1	100		1	100		1	100		1	100		1	100		1	100		1	100		1	100		1	100		1	100		1
	46	16		0.128151	4.32777		1	100		1	100		1	100		1	100		1	100		1	100		1	100		1	100		1	100		1	100		1	100		1	100		1	100		1	100		1
	47	10		0.000365738	0.00662055		1	100		1	100		1	100		1	100		1	100		1	100		1	100		1	100		1	100		1	100		1	100		1	100		1	100		1	100		1
	48	35		0.155297	5.26316		1	100		1	100		0.84026	17.4075		0.0781451	2.75748		0.476214	12.7635		1	100		1	100		1	100		0.0129936	0.376565		0.785631	16.9441		1	100		0.161074	5.43142		1	100		1	100		0.0134185
	49	29		1	100		1	100		1	100		0.000352861	0.00642292		1	100		0.638232	15.2596		1	100		1	100		0.504959	13.2732		0.946116	18.1152		1	100		1	100		1	100		1	100		1	100		1
	50	18		0.517722	13.5127		1	100		1	100		0.607439	14.8374		1	100		0.746703	16.5706		1	100		1	100		0.352078	10.4156		0.237733	7.47235		0.174707	5.76408		1	100		1	100		1	100		1	100		1
	51	3		1	100		1	100		1	100		0.143292	4.93536		1	100		1	100		1	100		1	100		1	100		1	100		1	100		1	100		1	100		1	100		1	100		1
	52	55		0.369766	10.7779		1	100		1	100		3.84248e-05	0.000658762		0.748185	16.5821		0.580402	14.3881		1	100		1	100		1	100		0.0279724	0.856901		0.0245124	0.739839		1	100		1	100		0.489108	12.9901		1	100		0.454417
	53	9		1	100		1	100		1	100		0.372109	10.8561		1	100		1	100		1	100		1	100		1	100		0.0450996	1.5141		0.0521544	1.81695		1	100		1	100		1	100		1	100		1
	54	1		1	100		1	100		1	100		1	100		1	100		1	100		1	100		1	100		1	100		1	100		1	100		1	100		1	100		1	100		1	100		1
	55	7		1	100		0.000403272	0.00750988		1	100		1	100		0.288091	8.78806		1	100		1	100		1	100		1	100		0.501898	13.2059		1	100		1	100		1	100		1	100		1	100		1
	56	6		1	100		1	100		1	100		1	100		1	100		1	100		1	100		1	100		1	100		1	100		1	100		1	100		1	100		1	100		1	100		1
	57	8		1	100		1	100		1	100		1	100		1	100		1	100		1	100		1	100		1	100		0.17016	5.66915		0.293322	8.91772		1	100		1	100		1	100		1	100		1
	58	18		0.155636	5.26899		1	100		1	100		0.607439	14.8374		0.0490014	1.6835		0.381956	11.0985		1	100		1	100		1	100		1	100		1	100		1	100		1	100		1	100		1	100		0.0853905
	59	3		1	100		1	100		1	100		1	100		1	100		1	100		1	100		1	100		1	100		1	100		1	100		1	100		1	100		1	100		1	100		1
	60	4		0.148629	5.07801		1	100		1	100		1	100		1	100		1	100		1	100		1	100		1	100		1	100		1	100		1	100		1	100		1	100		1	100		1
	61	4		1	100		1	100		1	100		1	100		1	100		1	100		1	100		1	100		1	100		1	100		1	100		1	100		1	100		1	100		1	100		1
	62	13		0.408641	11.5625		0.06248	2.19088		1	100		1	100		0.122407	4.18775		0.628121	15.0868		0.121339	4.12569		1	100		1	100		0.727031	16.4139		0.431981	12.0396		1	100		1	100		1	100		1	100		0.306144
	63	2		1	100		1	100		1	100		1	100		1	100		1	100		1	100		1	100		0.0467088	1.59819		0.180133	5.92492		1	100		1	100		1	100		1	100		1	100		1
	64	29		0.317758	9.50064		1	100		1	100		0.780203	16.8953		0.0435966	1.45972		0.638232	15.2596		1	100		1	100		0.504959	13.2732		0.527469	13.65		0.120098	4.11207		1	100		0.13505	4.61569		1	100		1	100		0.188642
	65	4		1	100		1	100		1	100		1	100		1	100		1	100		1	100		1	100		1	100		1	100		1	100		1	100		1	100		1	100		1	100		1
	66	8		0.275638	8.48353		1	100		1	100		0.338647	10.0581		1	100		1	100		0.00236754	0.0475132		1	100		0.174622	5.75774		0.17016	5.66915		1	100		0.0311715	0.994186		0.0388302	1.29111		1	100		1	100		1
	67	34		1	100		1	100		0.645215	15.3809		1	100		1	100		0.456572	12.3628		1	100		1	100		0.562401	14.1551		0.639382	15.3146		0.427133	11.903		1	100		1	100		1	100		1	100		1
	68	1		1	100		1	100		1	100		1	100		1	100		0.0728346	2.57678		0.00984252	0.26502		1	100		1	100		1	100		1	100		1	100		1	100		1	100		1	100		1
	69	1		1	100		1	100		1	100		0.0501969	1.75264		1	100		1	100		1	100		1	100		1	100		1	100		1	100		1	100		1	100		1	100		1	100		1
	70	1		1	100		1	100		1	100		1	100		1	100		1	100		1	100		1	100		1	100		1	100		1	100		1	100		1	100		1	100		1	100		1
	71	6		1	100		1	100		1	100		1	100		1	100		1	100		1	100		1	100		1	100		1	100		1	100		1	100		1	100		1	100		1	100		1
	72	1		1	100		1	100		1	100		1	100		1	100		1	100		1	100		1	100		1	100		1	100		1	100		1	100		1	100		1	100		1	100		1
	73	2		1	100		1	100		1	100		1	100		1	100		1	100		1	100		1	100		1	100		1	100		1	100		1	100		1	100		1	100		1	100		1
	74	14		0.102054	3.54183		1	100		1	100		1	100		0.138648	4.70413		0.271443	8.39392		1	100		1	100		1	100		1	100		1	100		1	100		1	100		1	100		1	100		0.0543361
	75	12		1	100		1	100		1	100		1	100		1	100		1	100		1	100		1	100		1	100		1	100		1	100		1	100		1	100		1	100		1	100		1
	76	5		0.0140244	0.412994		1	100		0.139431	4.73062		0.227424	7.22548		1	100		0.00333931	0.0672431		1	100		1	100		1	100		0.391833	11.2759		0.194796	6.39975		1	100		1	100		1	100		1	100		0.13065
	77	2		1	100		1	100		1	100		1	100		1	100		0.140431	4.76741		1	100		1	100		1	100		1	100		1	100		1	100		1	100		1	100		1	100		1
	78	6		1	100		1	100		1	100		1	100		1	100		1	100		1	100		1	100		0.133932	4.56123		0.103088	3.56901		0.0235601	0.706555		1	100		1	100		1	100		1	100		1
	79	3		1	100		1	100		1	100		1	100		1	100		1	100		1	100		1	100		1	100		1	100		1	100		1	100		1	100		1	100		1	100		1
	80	1		1	100		1	100		1	100		1	100		1	100		1	100		1	100		1	100		1	100		1	100		1	100		1	100		1	100		1	100		1	100		1
	81	1		1	100		1	100		1	100		1	100		1	100		1	100		1	100		1	100		1	100		1	100		1	100		1	100		1	100		1	100		1	100		1
	82	24		0.62292	15.0345		1	100		1	100		1	100		0.691244	15.968		1	100		0.213477	6.88439		1	100		1	100		1	100		1	100		0.0913227	3.18841		0.112872	3.87055		1	100		1	100		1
	83	1		1	100		1	100		1	100		1	100		1	100		1	100		1	100		1	100		1	100		1	100		1	100		1	100		1	100		1	100		1	100		1
	84	1		1	100		1	100		1	100		1	100		1	100		1	100		1	100		1	100		1	100		1	100		1	100		1	100		1	100		1	100		1	100		1
	85	1		1	100		1	100		1	100		1	100		1	100		1	100		1	100		1	100		1	100		1	100		1	100		1	100		1	100		1	100		1	100		1
	86	1		1	100		1	100		1	100		1	100		1	100		1	100		1	100		1	100		1	100		1	100		1	100		1	100		1	100		1	100		1	100		1
	87	1		1	100		1	100		1	100		1	100		1	100		1	100		1	100		1	100		1	100		1	100		1	100		1	100		1	100		1	100		1	100		1
	88	1		1	100		1	100		1	100		1	100		1	100		1	100		1	100		1	100		1	100		1	100		1	100		1	100		1	100		1	100		1	100		1
	89	1		1	100		1	100		1	100		1	100		1	100		1	100		1	100		1	100		1	100		1	100		1	100		1	100		1	100		1	100		1	100		1
	90	1		1	100		1	100		1	100		1	100		1	100		1	100		1	100		1	100		1	100		1	100		1	100		1	100		1	100		1	100		1	100		1
	91	1		1	100		1	100		1	100		1	100		1	100		1	100		1	100		1	100		1	100		1	100		1	100		1	100		1	100		1	100		1	100		1
	92	1		1	100		1	100		1	100		1	100		1	100		1	100		1	100		1	100		1	100		1	100		1	100		1	100		1	100		1	100		1	100		1
	avexpCxM
	1	16		0.476673	13.0162		1	100		1	100		1	100		1	100		1	100		1	100		1	100		1	100		1	100		1	100		1	100		1	100		1	100		1	100		1
	2	1		1	100		1	100		1	100		1	100		1	100		1	100		1	100		1	100		1	100		1	100		1	100		1	100		1	100		1	100		1	100		1
	3	18		1	100		1	100		1	100		1	100		1	100		0.381956	11.2833		0.16436	5.62558		1	100		1.37922e-06	0		-1.24412e-12	0		2.11707e-10	0		0.00174313	0.0371917		1	100		1	100		0.179312	6.06048		1
	4	10		1	100		1	100		1	100		1	100		1	100		0.0038964	0.0840028		1	100		1	100		1	100		1	100		1	100		1	100		1	100		0.112499	3.98795		1	100		1
	5	7		1	100		1	100		1	100		1	100		1	100		1	100		1	100		1	100		1	100		0.135679	4.77548		0.261866	8.34789		1	100		1	100		1	100		1	100		1
	6	5		1	100		1	100		1	100		1	100		1	100		1	100		1	100		1	100		1	100		1	100		1	100		1	100		1	100		1	100		1	100		1
	7	81		0.844654	17.7824		1	100		0.920367	18.3726		1	100		0.909733	18.2947		0.22959	7.53421		1	100		1	100		1	100		0.997675	18.7519		0.974057	18.6778		1	100		1	100		1	100		1	100		0.905499
	8	11		1	100		1	100		1	100		0.434128	12.2823		1	100		0.56662	14.5261		1	100		1	100		1	100		1	100		1	100		1	100		0.0530766	1.82519		1	100		1	100		1
	9	5		1	100		1	100		1	100		1	100		1	100		0.00333931	0.0727097		1	100		1	100		1	100		1	100		1	100		1	100		1	100		0.00125493	0.0262861		0.0530766	1.81723		1
	10	68		0.276462	8.76788		1	100		1	100		0.000299103	0.00639535		0.846874	17.8094		0.563212	14.4433		1	100		1	100		0.814069	17.5493		0.308334	9.56806		0.154043	5.34116		1	100		1	100		0.566553	14.5194		1	100		0.570901
	11	5		0.18228	6.16718		1	100		1	100		1	100		1	100		1	100		1	100		1	100		1	100		0.391833	11.4784		0.194796	6.52641		1	100		1	100		1	100		1	100		1
	12	2		1	100		1	100		1	100		1	100		1	100		1	100		1	100		1	100		1	100		1	100		1	100		1	100		1	100		1	100		1	100		1
	13	20		0.184152	6.19392		1	100		1	100		0.646554	15.7912		1	100		0.782891	17.2915		1	100		1	100		1	100		0.865324	17.9549		1	100		1	100		1	100		1	100		1	100		1
	14	62		0.923454	18.4014		1	100		1	100		0.194534	6.49084		1	100		0.293281	9.17516		1	100		1	100		0.176146	5.94188		0.00112019	0.0238901		0.753416	17.0233		1	100		1	100		0.532256	13.9871		0.14136	4.93157		1
	15	22		1	100		1	100		1	100		0.30369	9.40934		1	100		5.43404e-08	0		1	100		8.16891e-07	0		0.0013215	0.0277132		0.345437	10.5118		1	100		1	100		1	100		0.0259173	0.821476		0.021883	0.648714		1
	16	3		1	100		1	100		1	100		1	100		1	100		1	100		1	100		1	100		1	100		1	100		1	100		1	100		1	100		1	100		1	100		1
	17	14		1	100		1	100		0.344503	10.4934		1	100		1	100		0.271443	8.66295		0.130099	4.53407		1	100		0.285994	8.94466		0.753157	17.0189		1	100		1	100		1	100		0.0107621	0.284901		1	100		1
	18	1		1	100		1	100		1	100		1	100		1	100		1	100		1	100		1	100		1	100		1	100		1	100		1	100		1	100		1	100		1	100		1
	19	9		1	100		1	100		1	100		0.372109	11.0993		0.354246	10.6541		0.495108	13.3552		1	100		1	100		0.194274	6.48379		1	100		1	100		1	100		1	100		0.101796	3.61808		1	100		1
	20	2		1	100		1	100		1	100		1	100		1	100		1	100		1	100		1	100		1	100		1	100		1	100		1	100		1	100		1	100		1	100		1
	21	71		1	100		1	100		-8.65974e-13	0		0.977456	18.6914		0.239546	7.81311		0.973262	18.6725		0.150662	5.27766		1	100		1	100		1	100		1	100		1	100		1	100		0.582823	14.6961		0.176155	5.94722		0.125534
	22	85		1	100		1	100		1	100		0.248636	8.02729		3.69371e-07	0		0.95842	18.5946		0.584289	14.7151		0.354512	10.7072		0.880217	18.0852		0.922206	18.3939		0.978517	18.6937		1	100		1	100		1	100		0.233041	7.59005		0.0771265
	23	2		1	100		1	100		1	100		1	100		1	100		1	100		1	100		1	100		1	100		1	100		1	100		1	100		1	100		1	100		1	100		1
	24	1		1	100		1	100		1	100		0.0501969	1.75331		0.0472441	1.6493		1	100		1	100		1	100		1	100		1	100		1	100		1	100		1	100		1	100		1	100		1
	25	26		0.652731	15.8682		1	100		1	100		0.742366	16.9083		0.120124	4.23145		0.863548	17.9433		1	100		1	100		0.467097	12.884		0.722671	16.7413		0.302133	9.37509		1	100		1	100		1	100		1	100		0.15869
	26	6		1	100		1	100		1	100		0.266396	8.57361		1	100		1	100		1	100		1	100		1	100		0.449581	12.5147		1	100		1	100		1	100		1	100		1	100		1
	27	2		1	100		1	100		1	100		0.0979209	3.54198		1	100		0.140431	4.89477		1	100		1	100		0.0467088	1.62336		1	100		1	100		1	100		1	100		1	100		0.0215469	0.631378		1
	28	3		1	100		1	100		1	100		1	100		1	100		1	100		1	100		1	100		1	100		1	100		1	100		1	100		1	100		1	100		1	100		1
	29	3		1	100		1	100		1	100		1	100		1	100		0.203161	6.73462		1	100		1	100		1	100		0.257753	8.25134		0.121785	4.31325		1	100		1	100		1	100		1	100		1
	30	3		1	100		1	100		1	100		1	100		1	100		0.203161	6.73462		1	100		1	100		1	100		1	100		1	100		1	100		1	100		1	100		1	100		1
	31	6		1	100		0.000288622	0.00613108		1	100		1	100		0.029039	0.91975		0.365491	10.9393		1	100		1	100		0.133932	4.71649		0.103088	3.66778		1	100		1	100		1	100		1	100		1	100		0.154727
	32	10		1	100		1	100		1	100		0.403909	11.8036		0.385026	11.3404		0.53221	13.9746		0.0945795	3.42142		1	100		1	100		1	100		1	100		1	100		1	100		1	100		1	100		0.244762
	33	5		1	100		1	100		1	100		1	100		1	100		1	100		1	100		1	100		1	100		1	100		1	100		1	100		1	100		1	100		1	100		1
	34	15		0.114905	4.09211		0.0718085	2.5592		1	100		1	100		0.155335	5.39068		0.680995	16.2126		1	100		1	100		0.303096	9.38298		0.776807	17.2267		0.479664	13.0864		1	100		1	100		1	100		1	100		0.344362
	35	3		0.113629	4.04931		1	100		1	100		1	100		1	100		1	100		1	100		1	100		1	100		1	100		1	100		1	100		1	100		1	100		1	100		1
	36	17		1	100		0.00256037	0.0564658		1	100		1	100		0.189751	6.40937		0.726439	16.779		0.0109661	0.29334		1	100		1	100		1	100		1	100		0.0653621	2.2942		0.0810626	2.91864		1	100		1	100		0.380546
	37	19		0.169785	5.79558		1	100		1	100		1	100		1	100		0.765485	17.1431		1	100		1	100		1	100		0.0961498	3.46986		0.0426264	1.4407		1	100		0.0902427	3.25988		1	100		1	100		1
	38	14		0.432224	12.2598		1	100		0.344503	10.4934		1	100		0.494412	13.3334		1	100		1	100		1	100		1	100		1	100		1	100		1	100		1	100		1	100		1	100		1
	39	5		0.0140244	0.405356		1	100		1	100		1	100		1	100		1	100		1	100		1	100		1	100		1	100		1	100		1	100		1	100		1	100		1	100		1
	40	17		0.497606	13.3911		1	100		1	100		0.58632	14.7725		1	100		1	100		1	100		1	100		1	100		1	100		1	100		1	100		1	100		1	100		1	100		1
	41	23		1	100		1	100		1	100		1	100		1	100		1	100		1	100		1	100		1	100		0.900665	18.2458		0.634247	15.5939		1	100		1	100		1	100		1	100		1
	42	2		1	100		1	100		1	100		1	100		1	100		1	100		1	100		1	100		1	100		1	100		1	100		1	100		1	100		1	100		1	100		1
	43	1		1	100		1	100		1	100		1	100		1	100		1	100		1	100		1	100		1	100		1	100		1	100		1	100		1	100		1	100		1	100		1
	44	19		1	100		1	100		1	100		0.6275	15.4697		1	100		1	100		1	100		1	100		1	100		0.0961498	3.46986		0.0426264	1.4407		1	100		1	100		1	100		1	100		1
	45	9		1	100		1	100		1	100		1	100		1	100		0.495108	13.3552		1	100		1	100		1	100		0.205891	6.81942		0.323468	9.925		1	100		1	100		1	100		1	100		1
	46	10		1.60347e-05	0.000211416		1	100		1	100		0.403909	11.8036		1	100		1	100		1	100		1	100		1	100		1	100		1	100		1	100		1	100		1	100		1	100		1
	47	3		1	100		1	100		1	100		1	100		1	100		1	100		1	100		1	100		1	100		1	100		1	100		1	100		1	100		1	100		1	100		1
	48	32		1	100		1	100		1	100		1	100		1	100		0.914492	18.3299		0.274923	8.70472		1	100		0.172807	5.85983		0.596879	14.9973		0.754846	17.0581		1	100		1	100		1	100		1	100		1
	49	2		0.0772274	2.81272		1	100		1	100		1	100		1	100		1	100		1	100		1	100		1	100		1	100		1	100		1	100		1	100		1	100		1	100		1
	50	5		1	100		1	100		1	100		1	100		1	100		1	100		1	100		1	100		1	100		1	100		1	100		1	100		1	100		1	100		1	100		1
	51	1		1	100		1	100		1	100		1	100		1	100		1	100		1	100		1	100		1	100		1	100		1	100		1	100		1	100		1	100		1	100		1
	52	1		1	100		1	100		1	100		1	100		1	100		1	100		1	100		1	100		1	100		1	100		1	100		1	100		1	100		1	100		1	100		1
	53	8		0.275638	8.72134		1	100		1	100		1	100		1	100		1	100		0.0763347	2.72141		1	100		1	100		0.54929	14.2578		1	100		0.0311715	1.01834		0.0388302	1.32481		1	100		1	100		1
	54	9		1	100		1	100		1	100		1	100		1	100		1	100		1	100		1	100		1	100		0.205891	6.81942		0.323468	9.925		1	100		1	100		1	100		1	100		1
	55	14		0.432224	12.2598		1	100		1	100		0.516055	13.6612		1	100		0.655558	15.9109		1	100		1	100		1	100		0.138633	4.80462		0.0185587	0.536681		1	100		1	100		1	100		1	100		1
	56	2		1	100		1	100		1	100		1	100		1	100		1	100		1	100		1	100		1	100		1	100		1	100		1	100		1	100		1	100		1	100		1
	57	1		1	100		1	100		1	100		1	100		1	100		1	100		1	100		1	100		1	100		0.0944882	3.41531		0.0423228	1.4367		1	100		1	100		1	100		1	100		1
	58	2		1	100		1	100		1	100		1	100		1	100		0.140431	4.89477		1	100		1	100		1	100		0.180133	6.13485		0.0828944	2.95426		1	100		1	100		1	100		1	100		1
	59	2		1	100		1	100		1	100		1	100		1	100		1	100		1	100		1	100		1	100		1	100		1	100		1	100		1	100		1	100		1	100		1
	60	2		1	100		1	100		1	100		0.0979209	3.54198		1	100		1	100		1	100		1	100		1	100		1	100		1	100		1	100		1	100		1	100		1	100		1
	61	2		1	100		1	100		1	100		1	100		1	100		0.00523835	0.135007		1	100		1	100		1	100		1	100		1	100		1	100		1	100		1	100		1	100		1
	62	5		1	100		1	100		1	100		1	100		1	100		0.315381	9.79995		1	100		1	100		1	100		1	100		1	100		1	100		1	100		1	100		1	100		1
	63	5		1	100		1	100		1	100		1	100		0.215314	7.13152		1	100		1	100		1	100		1	100		1	100		1	100		1	100		1	100		1	100		1	100		0.13065
	64	1		1	100		1	100		1	100		1	100		1	100		1	100		1	100		1	100		1	100		1	100		1	100		1	100		1	100		1	100		1	100		1
	65	1		1	100		1	100		1	100		0.0501969	1.75331		1	100		0.0728346	2.6034		1	100		1	100		1	100		1	100		1	100		1	100		1	100		1	100		1	100		1
	66	3		1	100		1	100		1	100		1	100		1	100		1	100		1	100		1	100		1	100		1	100		1	100		1	100		1	100		1	100		1	100		1
	67	32		0.033364	1.0837		1	100		1	100		0.485084	13.1465		0.00287435	0.0625088		0.914492	18.3299		1	100		1	100		1	100		0.596879	14.9973		0.754846	17.0581		1	100		1	100		1	100		1	100		0.000138556
	68	12		1	100		1	100		1	100		0.000158932	0.0034179		0.442339	12.4241		1	100		1	100		1	100		1	100		0.69817	16.4268		1	100		1	100		1	100		1	100		1	100		0.286238
	69	6		0.0205149	0.605462		1	100		1	100		1	100		1	100		0.365491	10.9393		1	100		1	100		1	100		0.449581	12.5147		1	100		1	100		0.0292378	0.94549		1	100		1	100		1
	70	18		1	100		1	100		1	100		0.607439	15.1564		1	100		1	100		1	100		1	100		1	100		0.000723631	0.0152748		0.543942	14.1883		1	100		1	100		1	100		1	100		1
	71	10		0.0557005	1.92863		1	100		0.259981	8.31226		0.0859099	3.09891		1	100		0.030693	1.00773		1	100		1	100		1	100		0.63109	15.5304		0.352357	10.5979		1	100		1	100		1	100		1	100		0.244762
	72	4		0.148629	5.25442		1	100		1	100		0.186423	6.2463		1	100		0.26137	8.33152		1	100		1	100		1	100		1	100		1	100		1	100		1	100		1	100		1	100		1
	73	5		0.18228	6.16718		1	100		1	100		1	100		1	100		1	100		1	100		1	100		1	100		1	100		1	100		1	100		1	100		1	100		1	100		1
	74	1		1	100		1	100		1	100		1	100		1	100		1	100		1	100		1	100		1	100		1	100		1	100		1	100		1	100		1	100		1	100		1
	75	1		1	100		1	100		1	100		0.0501969	1.75331		1	100		1	100		1	100		1	100		1	100		1	100		1	100		1	100		1	100		1	100		1	100		1
	76	1		1	100		1	100		1	100		1	100		1	100		1	100		1	100		1	100		1	100		1	100		1	100		1	100		1	100		1	100		1	100		1
	77	1		1	100		1	100		1	100		1	100		1	100		1	100		1	100		1	100		1	100		1	100		1	100		1	100		1	100		1	100		1	100		1
	78	1		1	100		1	100		1	100		1	100		1	100		1	100		1	100		1	100		1	100		1	100		1	100		1	100		1	100		1	100		1	100		1
	79	72		1	100		1	100		1	100		1	100		0.86946	17.9845		0.975033	18.679		1	100		1	100		0.832222	17.7005		0.994537	18.7452		1	100		1	100		1	100		0.58812	14.8023		1	100		0.87594
	80	1		1	100		1	100		1	100		1	100		1	100		1	100		1	100		1	100		1	100		1	100		1	100		1	100		1	100		1	100		1	100		1
	81	1		1	100		1	100		1	100		1	100		1	100		1	100		1	100		1	100		1	100		1	100		1	100		1	100		1	100		1	100		1	100		1
	82	1		1	100		1	100		1	100		1	100		1	100		1	100		1	100		1	100		1	100		1	100		1	100		1	100		1	100		1	100		1	100		1
	83	4		1	100		1	100		1	100		1	100		1	100		1	100		1	100		1	100		1	100		1	100		1	100		1	100		1	100		1	100		1	100		1
	84	1		1	100		1	100		1	100		1	100		1	100		1	100		1	100		1	100		1	100		1	100		1	100		1	100		1	100		1	100		1	100		1
	85	3		0.113629	4.04931		1	100		1	100		1	100		1	100		1	100		1	100		1	100		1	100		1	100		1	100		1	100		1	100		1	100		1	100		1
	86	1		1	100		1	100		1	100		1	100		1	100		1	100		1	100		1	100		1	100		1	100		1	100		1	100		1	100		1	100		1	100		1
	avexpHic
	1	3		1	100		1	100		1	100		0.143292	4.89355		1	100		1	100		1	100		1	100		1	100		1	100		1	100		1	100		1	100		1	100		1	100		1
	2	70		0.945732	17.4128		1	100		1	100		1	100		0.970146	17.5284		0.971371	17.5345		1	100		1	100		0.823369	16.5988		0.993414	17.6		1	100		1	100		1	100		0.577463	13.9008		1	100		0.868252
	3	2		1	100		1	100		1	100		1	100		1	100		1	100		1	100		1	100		1	100		1	100		1	100		1	100		1	100		1	100		1	100		1
	4	3		1	100		1	100		1	100		1	100		1	100		1	100		1	100		1	100		1	100		0.257753	7.75961		0.121785	4.1457		1	100		1	100		1	100		1	100		1
	5	24		1	100		1	100		1	100		0.00537539	0.13343		1	100		0.251694	7.618		1	100		1	100		1	100		1	100		1	100		1	100		1	100		1	100		1	100		1
	6	4		1	100		1	100		1	100		1	100		1	100		0.0285327	0.845019		1	100		1	100		0.0913227	3.17237		1	100		1	100		1	100		1	100		0.0464811	1.5538		1	100		1
	7	80		0.624281	14.5417		1	100		0.91773	17.2584		1	100		0.982309	17.5702		0.219307	6.85925		1	100		1	100		1	100		0.957366	17.4762		0.674222	15.1799		1	100		1	100		1	100		1	100		1
	8	4		1	100		1	100		1	100		1	100		1	100		1	100		1	100		1	100		1	100		1	100		1	100		1	100		1	100		1	100		1	100		1
	9	12		1	100		1	100		1	100		1	100		0.106694	3.6657		0.59853	14.2156		1	100		1	100		1	100		1	100		1	100		1	100		0.0577877	2.01849		1	100		1	100		1
	10	11		1	100		1	100		1	100		1	100		1	100		4.22511e-05	0.000564152		1	100		1	100		1	100		1	100		1	100		1	100		1	100		0.000197426	0.00377176		0.113382	3.88673		1
	11	3		1	100		1	100		1	100		1	100		1	100		1	100		1	100		1	100		1	100		1	100		1	100		1	100		1	100		1	100		1	100		1
	12	1		1	100		1	100		1	100		1	100		1	100		0.0728346	2.5475		1	100		1	100		1	100		1	100		1	100		1	100		1	100		0.011811	0.327966		0.0108268	0.288959		1
	13	16		1	100		1	100		1	100		1	100		0.541715	13.3767		0.704578	15.5652		1	100		1	100		0.319805	9.39152		0.186393	5.99539		0.502016	12.8184		1	100		1	100		1	100		1	100		0.362701
	14	1		1	100		1	100		1	100		1	100		1	100		1	100		1	100		1	100		1	100		1	100		1	100		1	100		1	100		1	100		1	100		1
	15	23		1	100		1	100		1	100		1	100		1	100		0.000780547	0.0145712		1	100		0.00470647	0.100081		0.000120392	0.00224049		3.81549e-11	0		1.61923e-06	1.61186e-05		0.00286334	0.0566086		1	100		0.241408	7.34173		0.223641	6.96867		1
	16	14		1	100		1	100		1	100		0.516055	13.01		1	100		0.0021357	0.0404417		0.0074547	0.187105		1	100		0.0409418	1.35029		0.753157	16.0325		1	100		1	100		1	100		0.000426859	0.00749516		0.000322778	0.00577047		1
	17	1		1	100		1	100		1	100		1	100		1	100		1	100		1	100		1	100		1	100		1	100		1	100		1	100		1	100		1	100		1	100		1
	18	12		1	100		1	100		0.30348	8.95295		1	100		1	100		1	100		1	100		1	100		1	100		1	100		1	100		1	100		1	100		1	100		1	100		1
	19	2		1	100		1	100		1	100		1	100		1	100		1	100		1	100		1	100		1	100		1	100		1	100		1	100		1	100		1	100		1	100		0.054385
	20	64		1	100		1	100		-4.61631e-13	0		0.212846	6.70661		0.0264611	0.7755		1	100		0.479847	12.4957		1	100		1	100		1	100		1	100		1	100		1	100		1	100		1	100		0.0269161
	21	2		1	100		1.93941e-05	0.000290135		1	100		1	100		0.0923005	3.20517		1	100		1	100		1	100		1	100		1	100		1	100		1	100		1	100		1	100		1	100		0.054385
	22	2		1	100		1	100		1	100		1	100		1	100		1	100		1	100		1	100		1	100		1	100		1	100		1	100		1	100		1	100		1	100		1
	23	10		1	100		1	100		1	100		1	100		0.0772188	2.71339		1	100		1	100		1	100		1	100		1	100		1	100		1	100		1	100		1	100		1	100		1
	24	1		1	100		1	100		1	100		1	100		1	100		1	100		1	100		1	100		1	100		1	100		1	100		1	100		1	100		1	100		1	100		1
	25	1		1	100		1	100		1	100		1	100		1	100		1	100		1	100		1	100		1	100		1	100		1	100		1	100		1	100		1	100		1	100		1
	26	1		1	100		1	100		1	100		1	100		1	100		1	100		1	100		1	100		1	100		1	100		1	100		1	100		1	100		1	100		1	100		1
	27	72		1	100		1	100		1	100		0.717342	15.7252		1.02651e-05	0.000128949		0.911259	17.2182		0.522134	13.1042		0.308066	9.0494		0.517435	13.0321		0.69439	15.4363		0.824741	16.6025		1	100		1	100		1	100		0.180122	5.90609		0.318421
	28	1		1	100		1	100		1	100		0.0501969	1.73972		1	100		1	100		1	100		1	100		1	100		1	100		1	100		1	100		1	100		1	100		1	100		1
	29	1		1	100		1	100		1	100		1	100		1	100		1	100		0.00984252	0.259413		1	100		1	100		1	100		1	100		1	100		1	100		1	100		0.0108268	0.288959		1
	30	1		1	100		1	100		1	100		1	100		1	100		1	100		1	100		1	100		0.023622	0.714072		1	100		1	100		1	100		1	100		1	100		1	100		1
	31	1		1	100		1	100		1	100		1	100		1	100		1	100		1	100		1	100		0.023622	0.714072		0.0944882	3.28978		0.0423228	1.39705		1	100		1	100		1	100		1	100		1
	32	11		1	100		1	100		1	100		0.434128	11.7305		1	100		1	100		1	100		1	100		1	100		0.0771362	2.70685		0.00919645	0.231995		1	100		1	100		1	100		1	100		1
	33	39		0.460798	12.1641		1	100		1	100		0.87102	16.936		1	100		0.551345	13.5188		1	100		1	100		0.613423	14.4238		2.21638e-05	0.000306254		0.820867	16.5828		1	100		1	100		1	100		0.35127	10.0961		1
	34	21		0.573471	13.844		1	100		1	100		0.664652	15.1081		1	100		0.799022	16.4254		1	100		1	100		1	100		0.878304	17.0268		1	100		1	100		1	100		1	100		1	100		1
	35	3		1	100		1	100		1	100		1	100		1	100		1	100		1	100		1	100		1	100		1	100		1	100		1	100		1	100		1	100		1	100		1
	36	1		1	100		1	100		1	100		1	100		1	100		1	100		1	100		1	100		1	100		1	100		1	100		1	100		1	100		1	100		1	100		1
	37	14		0.432224	11.702		0.00172343	0.034236		1	100		1	100		0.494412	12.7301		1	100		1	100		1	100		1	100		0.753157	16.0325		1	100		1	100		1	100		1	100		1	100		1
	38	4		1	100		1	100		1	100		1	100		1	100		1	100		1	100		1	100		1	100		0.328094	9.57632		1	100		1	100		1	100		1	100		1	100		1
	39	10		0.0557005	1.93159		1	100		1	100		1	100		1	100		1	100		1	100		1	100		1	100		1	100		1	100		1	100		1	100		1	100		1	100		1
	40	16		0.476673	12.4346		1	100		0.383186	10.7371		0.564089	13.7006		1	100		1	100		1	100		1	100		1	100		1	100		1	100		1	100		1	100		1	100		1	100		1
	41	7		1	100		1	100		1	100		0.30344	8.90292		1	100		1	100		1	100		1	100		1	100		0.501898	12.7843		0.261866	7.893		1	100		1	100		1	100		1	100		1
	42	8		0.00276388	0.0548034		1	100		1	100		1	100		1	100		1	100		1	100		1	100		1	100		1	100		1	100		1	100		1	100		1	100		1	100		1
	43	10		0.0557005	1.93159		1	100		1	100		0.403909	11.2193		0.385026	10.8046		1	100		1	100		1	100		1	100		1	100		1	100		1	100		1	100		1	100		1	100		0.244762
	44	14		1	100		1	100		1	100		1	100		1	100		1	100		1	100		1	100		1	100		1	100		1	100		1	100		1	100		1	100		1	100		1
	45	6		0.0205149	0.599758		1	100		1	100		1	100		1	100		1	100		1	100		1	100		1	100		1	100		1	100		1	100		1	100		1	100		1	100		1
	46	15		0.45489	11.9764		1	100		1	100		1	100		1	100		0.680995	15.2556		1	100		1	100		0.303096	8.87753		0.0452898	1.50171		0.0225216	0.652079		1	100		1	100		1	100		1	100		1
	47	3		1	100		1	100		1	100		1	100		1	100		1	100		1	100		1	100		1	100		1	100		1	100		1	100		1	100		1	100		1	100		1
	48	2		1	100		1	100		1	100		1	100		1	100		1	100		1	100		1	100		1	100		1	100		1	100		1	100		1	100		1	100		1	100		1
	49	1		1	100		1	100		1	100		1	100		1	100		1	100		1	100		1	100		1	100		1	100		1	100		1	100		1	100		1	100		1	100		1
	50	1		1	100		1	100		1	100		1	100		1	100		1	100		1	100		1	100		1	100		1	100		1	100		1	100		1	100		1	100		1	100		1
	51	12		0.384103	10.7633		1	100		1	100		0.462844	12.2138		1	100		1	100		1	100		1	100		1	100		0.69817	15.5055		1	100		1	100		1	100		1	100		1	100		1
	52	3		0.113629	3.91146		1	100		1	100		1	100		1	100		1	100		1	100		1	100		1	100		1	100		1	100		1	100		1	100		1	100		1	100		1
	53	84		0.658416	15.0571		1	100		1	100		2.46785e-11	0		0.920403	17.2882		0.261466	7.8773		1	100		0.35103	10.0667		0.604372	14.3021		0.0873996	3.04204		0.0571012	1.94956		1	100		1	100		0.647058	14.8642		1	100		0.689582
	54	42		0.821417	16.5917		1	100		1	100		0.890201	17.0972		0.0432671	1.4367		0.826557	16.6142		1	100		1	100		0.641246	14.7817		0.0373333	1.15185		0.843515	16.7421		1	100		1	100		1	100		1	100		0.00459454
	55	1		1	100		1	100		1	100		1	100		1	100		1	100		1	100		1	100		1	100		1	100		1	100		1	100		1	100		1	100		1	100		1
	56	13		0.0122992	0.331109		1	100		1	100		1	100		1	100		0.243446	7.42801		1	100		1	100		1	100		1	100		1	100		1	100		0.06248	2.18651		1	100		1	100		1
	57	7		0.245736	7.51622		1	100		1	100		1	100		1	100		0.41198	11.3279		1	100		1	100		1	100		0.135679	4.61014		0.261866	7.893		1	100		1	100		1	100		1	100		1
	58	3		1	100		1	100		1	100		1	100		1	100		1	100		1	100		1	100		1	100		1	100		1	100		1	100		1	100		1	100		1	100		1
	59	3		1	100		1	100		1	100		1	100		1	100		1	100		1	100		1	100		1	100		1	100		1	100		1	100		1	100		1	100		1	100		1
	60	3		1	100		1	100		1	100		1	100		1	100		0.203161	6.53116		1	100		1	100		1	100		0.257753	7.75961		1	100		1	100		1	100		1	100		1	100		1
	61	3		1	100		1	100		1	100		1	100		1	100		1	100		1	100		1	100		1	100		1	100		1	100		1	100		1	100		1	100		1	100		1
	62	12		1	100		0.0577877	2.01849		1	100		1	100		0.106694	3.6657		0.59853	14.2156		0.112499	3.81896		1	100		1	100		0.69817	15.5055		0.406565	11.2777		1	100		1	100		1	100		1	100		0.286238
	63	10		1	100		1	100		1	100		0.403909	11.2193		0.385026	10.8046		1	100		1	100		1	100		1	100		1	100		1	100		1	100		1	100		1	100		1	100		1
	64	3		1	100		1	100		1	100		0.143292	4.89355		1	100		1	100		1	100		1	100		0.0692719	2.45601		0.257753	7.75961		1	100		1	100		1	100		1	100		1	100		1
	65	27		1	100		1	100		1	100		1	100		1	100		0.873747	16.9583		0.237048	7.25616		1	100		0.480016	12.5068		0.74226	15.9192		0.693687	15.4161		1	100		1	100		1	100		1	100		1
	66	1		1	100		1	100		1	100		1	100		1	100		1	100		1	100		1	100		1	100		1	100		1	100		1	100		1	100		1	100		1	100		1
	67	5		1	100		1	100		1	100		1	100		1	100		1	100		1	100		1	100		1	100		1	100		1	100		1	100		1	100		1	100		1	100		1
	68	12		1	100		1	100		1	100		1	100		1	100		1	100		1	100		1	100		1	100		1	100		1	100		1	100		1	100		1	100		1	100		1
	69	27		0.0859551	2.9857		1	100		1	100		0.755638	16.05		0.130824	4.44763		0.598362	14.1723		1	100		1	100		0.480016	12.5068		0.477815	12.4435		0.101866	3.49481		1	100		0.126233	4.28954		1	100		1	100		0.168568
	70	11		1	100		1	100		1	100		1	100		1	100		0.56662	13.7407		1	100		1	100		1	100		0.0771362	2.70685		0.0755312	2.6325		1	100		1	100		1	100		1	100		1
	71	1		1	100		1	100		1	100		1	100		1	100		1	100		1	100		1	100		1	100		1	100		1	100		1	100		1	100		1	100		1	100		1
	72	3		0.113629	3.91146		1	100		1	100		1	100		1	100		1	100		0.0292664	0.883656		1	100		1	100		0.257753	7.75961		1	100		0.0117761	0.31196		0.0147057	0.444004		1	100		1	100		1
	73	10		0.332013	9.64057		1	100		1	100		1	100		0.385026	10.8046		0.53221	13.2425		1	100		1	100		1	100		1	100		1	100		1	100		1	100		1	100		1	100		0.244762
	74	6		1	100		1	100		1	100		1	100		0.25257	7.64687		0.0648276	2.27239		0.0577597	1.9751		1	100		0.133932	4.55869		0.449581	11.9222		1	100		1	100		1	100		1	100		1	100		0.154727
	75	4		1	100		1	100		1	100		1	100		1	100		0.26137	7.87529		1	100		1	100		1	100		1	100		1	100		1	100		1	100		1	100		1	100		1
	76	10		0.00560453	0.139152		1	100		0.259981	7.8359		0.0859099	2.98338		1	100		0.000339268	0.00630239		1	100		0.0483467	1.66846		1	100		0.63109	14.689		0.352357	10.1551		1	100		1	100		0.112499	3.81896		0.10358	3.56887		0.244762
	77	11		0.358574	10.2658		1	100		1	100		0.434128	11.7305		0.0915995	3.19412		0.56662	13.7407		1	100		1	100		1	100		1	100		1	100		1	100		1	100		1	100		1	100		0.0345568
	78	4		1	100		1	100		1	100		1	100		1	100		1	100		1	100		1	100		1	100		1	100		1	100		1	100		1	100		1	100		1	100		1
	79	5		0.18228	5.92748		1	100		1	100		1	100		1	100		1	100		1	100		1	100		1	100		1	100		1	100		1	100		1	100		1	100		1	100		1
	80	1		1	100		1	100		1	100		1	100		1	100		1	100		1	100		1	100		1	100		1	100		1	100		1	100		1	100		1	100		1	100		1
	81	8		1	100		1	100		1	100		1	100		1	100		0.455105	11.9904		1	100		1	100		0.174622	5.74642		0.17016	5.61288		0.0416688	1.36496		1	100		1	100		1	100		1	100		1
	82	1		1	100		1	100		1	100		1	100		1	100		1	100		1	100		1	100		1	100		1	100		1	100		1	100		1	100		1	100		1	100		1
	83	30		0.70562	15.5715		1	100		1	100		1	100		0.770891	16.1785		1	100		0.259981	7.79249		1	100		1	100		1	100		1	100		0.113141	3.8523		0.139431	4.69152		1	100		1	100		1
	84	1		1	100		1	100		1	100		1	100		1	100		1	100		1	100		1	100		1	100		1	100		1	100		1	100		1	100		1	100		1	100		1
	85	1		1	100		1	100		1	100		1	100		1	100		1	100		1	100		1	100		1	100		1	100		1	100		1	100		1	100		1	100		1	100		1
	86	1		1	100		1	100		1	100		1	100		1	100		1	100		1	100		1	100		1	100		1	100		1	100		1	100		1	100		1	100		1	100		1
	87	1		1	100		1	100		1	100		1	100		1	100		1	100		1	100		1	100		1	100		1	100		1	100		1	100		1	100		1	100		1	100		1
	88	1		1	100		1	100		1	100		1	100		1	100		1	100		1	100		1	100		1	100		1	100		1	100		1	100		1	100		1	100		1	100		1
	89	1		1	100		1	100		1	100		1	100		1	100		1	100		1	100		1	100		1	100		1	100		1	100		1	100		1	100		1	100		1	100		1
	90	1		1	100		1	100		1	100		1	100		1	100		1	100		1	100		1	100		1	100		1	100		1	100		1	100		1	100		1	100		1	100		1
	91	1		1	100		1	100		1	100		1	100		1	100		1	100		1	100		1	100		1	100		1	100		1	100		1	100		1	100		1	100		1	100		1
	92	1		1	100		1	100		1	100		1	100		1	100		1	100		1	100		1	100		1	100		1	100		1	100		1	100		1	100		1	100		1	100		1
	93	1		1	100		1	100		1	100		1	100		1	100		1	100		1	100		1	100		1	100		1	100		1	100		1	100		1	100		1	100		1	100		1
	94	1		1	100		1	100		1	100		1	100		1	100		1	100		1	100		1	100		1	100		1	100		1	100		1	100		1	100		1	100		1	100		1
	avexpHyp
	1	11		1	100		1	100		1	100		1	100		1	100		0.56662	13.8001		1	100		1	100		1	100		0.279048	8.32333		0.0755312	2.60559		1	100		1	100		1	100		1	100		1
	2	1		1	100		1	100		1	100		1	100		1	100		1	100		1	100		1	100		1	100		1	100		1	100		1	100		1	100		1	100		1	100		1
	3	9		1	100		1	100		1	100		1	100		0.0636561	2.20507		0.135088	4.54446		0.00302796	0.0583965		1	100		0.0174076	0.512674		0.592214	14.2499		1	100		1	100		1	100		0.101796	3.46231		0.00368378	0.0723011		1
	4	69		0.771109	16.2572		0.296978	8.77298		0.882548	17.1854		1	100		0.968552	17.6345		0.230302	7.06102		1	100		1	100		1	100		0.968519	17.6311		0.954537	17.5878		1	100		1	100		1	100		1	100		0.864238
	5	19		0.537051	13.3738		1	100		1	100		0.6275	14.7033		1	100		0.765485	16.1843		1	100		1	100		1	100		0.850974	16.9098		1	100		1	100		1	100		1	100		1	100		1
	6	21		1	100		1	100		1	100		1	100		1	100		0.000417152	0.00708649		1	100		0.0993493	3.39418		0.00109863	0.0205492		3.75947e-08	0		0.000136116	0.00214646		0.0802639	2.74542		1	100		0.0237168	0.705824		0.020012	0.574937		1
	7	51		0.877752	17.1414		1	100		1	100		0.24993	7.61501		1	100		0.159713	5.17397		1	100		1	100		0.713667	15.7114		0.000121459	0.00195707		0.648733	15.0098		1	100		1	100		0.462844	12.0941		0.101715	3.44028		1
	8	1		1	100		1	100		1	100		1	100		1	100		1	100		1	100		1	100		1	100		1	100		1	100		1	100		1	100		1	100		1	100		1
	9	1		1	100		1	100		1	100		0.0501969	1.75164		1	100		1	100		1	100		1	100		1	100		1	100		1	100		1	100		1	100		1	100		1	100		1
	10	10		1	100		1	100		1	100		1	100		1	100		1	100		1	100		1	100		1	100		0.63109	14.808		1	100		1	100		1	100		1	100		1	100		1
	11	10		1	100		1	100		1	100		1	100		1	100		0.000339268	0.00561869		1	100		1	100		1	100		1	100		1	100		1	100		1	100		0.00546407	0.139126		0.10358	3.51638		1
	12	8		1	100		1	100		1	100		1	100		1	100		0.455105	11.8883		1	100		1	100		1	100		1	100		1	100		1	100		0.0388302	1.27246		1	100		1	100		1
	13	6		1	100		1	100		1	100		1	100		0.25257	7.69238		1	100		1	100		1	100		1	100		1	100		1	100		1	100		1	100		1	100		1	100		1
	14	2		1	100		1	100		1	100		1	100		1	100		1	100		1	100		1	100		1	100		1	100		1	100		1	100		1	100		1	100		1	100		1
	15	8		1	100		1	100		1	100		0.0569857	1.95915		1	100		0.110103	3.70164		1	100		1	100		1	100		1	100		1	100		1	100		1	100		1	100		1	100		1
	16	2		1	100		1	100		1	100		1	100		1	100		1	100		1	100		1	100		1	100		1	100		1	100		1	100		1	100		1	100		1	100		1
	17	2		1	100		1	100		1	100		1	100		1	100		1	100		1	100		1	100		1	100		1	100		1	100		1	100		1	100		1	100		1	100		1
	18	56		1	100		1	100		1	100		0.543413	13.4614		4.73031e-07	0		0.927427	17.4473		0.434222	11.6125		1	100		0.385597	10.7098		0.976402	17.6748		0.917196	17.3949		1	100		1	100		0.495488	12.7315		0.465717	12.1562		0.196793
	19	1		1	100		1	100		1	100		1	100		1	100		1	100		1	100		1	100		1	100		0.0944882	3.24954		0.0423228	1.40895		1	100		1	100		1	100		1	100		1
	20	3		1	100		1	100		1	100		1	100		0.135269	4.55876		1	100		1	100		1	100		1	100		1	100		1	100		1	100		1	100		1	100		1	100		0.0804967
	21	1		1	100		1	100		1	100		1	100		1	100		0.0728346	2.51761		1	100		1	100		1	100		0.0944882	3.24954		1	100		1	100		1	100		1	100		1	100		1
	22	3		1	100		1	100		1	100		1	100		1	100		0.203161	6.36477		1	100		1	100		0.00158261	0.0303504		0.257753	7.74762		0.121785	4.12225		0.0117761	0.309028		1	100		1	100		1	100		1
	23	1		1	100		1	100		1	100		1	100		1	100		1	100		1	100		0.00492126	0.126026		1	100		1	100		1	100		1	100		1	100		1	100		1	100		1
	24	1		1	100		1	100		1	100		1	100		1	100		1	100		1	100		1	100		0.023622	0.703835		0.0944882	3.24954		0.0423228	1.40895		1	100		1	100		1	100		1	100		1
	25	1		1	100		1	100		1	100		1	100		1	100		0.0728346	2.51761		1	100		1	100		1	100		1	100		1	100		1	100		1	100		0.011811	0.327225		1	100		1
	26	1		1	100		1	100		1	100		1	100		1	100		1	100		1	100		1	100		0.023622	0.703835		1	100		1	100		1	100		1	100		1	100		1	100		1
	27	4		1	100		1	100		1	100		1	100		1	100		1	100		1	100		1	100		1	100		1	100		1	100		1	100		1	100		1	100		1	100		1
	28	1		1	100		1	100		1	100		1	100		1	100		1	100		1	100		1	100		1	100		1	100		1	100		1	100		1	100		1	100		1	100		1
	29	1		1	100		1	100		1	100		1	100		1	100		1	100		1	100		1	100		1	100		1	100		1	100		1	100		1	100		1	100		1	100		1
	30	7		1	100		0.000403272	0.00688131		1	100		0.0441362	1.48903		0.288091	8.49729		1	100		1	100		1	100		1	100		1	100		1	100		1	100		1	100		1	100		1	100		0.17816
	31	69		1	100		1	100		-1.75659e-12	0		0.461287	12.0437		0.0383029	1.22527		0.895129	17.2852		0.143744	4.85526		1	100		1	100		1	100		1	100		1	100		1	100		0.57204	13.8685		0.168275	5.42222		0.115999
	32	24		1	100		1	100		1	100		0.341617	9.84238		1	100		0.532699	13.346		1	100		0.112872	3.79212		1	100		0.184381	5.74588		0.650086	15.0383		1	100		1	100		1	100		0.232241	7.10264		0.492634
	33	1		1	100		1	100		1	100		0.0501969	1.75164		1	100		1	100		1	100		1	100		1	100		1	100		1	100		1	100		1	100		1	100		1	100		1
	34	2		1	100		1	100		1	100		1	100		0.0923005	3.14042		1	100		1	100		1	100		1	100		1	100		1	100		1	100		1	100		1	100		1	100		1
	35	13		1	100		1	100		0.324293	9.42118		1	100		1	100		1	100		1	100		1	100		1	100		1	100		1	100		1	100		1	100		1	100		1	100		1
	36	1		1	100		1	100		1	100		1	100		1	100		1	100		1	100		1	100		1	100		1	100		1	100		1	100		1	100		1	100		1	100		1
	37	1		1	100		1	100		1	100		1	100		1	100		1	100		1	100		1	100		1	100		1	100		1	100		1	100		1	100		1	100		1	100		1
	38	1		1	100		1	100		1	100		1	100		1	100		1	100		1	100		1	100		1	100		1	100		1	100		1	100		1	100		1	100		1	100		1
	39	2		1	100		1	100		1	100		1	100		1	100		1	100		1	100		1	100		1	100		1	100		1	100		1	100		1	100		1	100		1	100		0.054385
	40	2		1	100		1	100		1	100		1	100		1	100		1	100		1	100		1	100		1	100		1	100		1	100		1	100		1	100		1	100		1	100		1
	41	1		1	100		1	100		1	100		1	100		1	100		1	100		1	100		1	100		1	100		1	100		1	100		1	100		1	100		1	100		1	100		1
	42	10		1	100		1	100		1	100		1	100		1	100		1	100		1	100		1	100		1	100		1	100		1	100		1	100		1	100		1	100		1	100		1
	43	28		1	100		1	100		0.572908	13.8855		0.768239	16.2168		1	100		0.618689	14.601		1	100		1	100		0.492634	12.6589		0.940317	17.5247		1	100		1	100		1	100		1	100		1	100		1
	44	16		1	100		1	100		1	100		6.4909e-05	0.000931187		1	100		0.704578	15.5922		1	100		1	100		1	100		0.798212	16.4679		1	100		1	100		1	100		1	100		1	100		1
	45	14		0.102054	3.47421		1	100		1	100		1	100		1	100		0.655558	15.0732		1	100		1	100		1	100		0.138633	4.60559		0.456333	11.9124		1	100		1	100		1	100		1	100		1
	46	17		0.000320804	0.00512942		1	100		1	100		0.58632	14.1495		1	100		1	100		1	100		1	100		1	100		1	100		1	100		1	100		1	100		1	100		1	100		1
	47	14		1	100		1	100		1	100		1	100		1	100		1	100		1	100		1	100		1	100		0.753157	16.1216		1	100		1	100		1	100		1	100		1	100		1
	48	54		0.358636	10.1967		1	100		1	100		0.00092607	0.0169034		0.738751	15.9686		0.193172	6.06127		1	100		0.239383	7.31345		0.368119	10.3518		0.0598125	2.06719		0.0225472	0.633097		1	100		1	100		0.482655	12.4247		1	100		0.444788
	49	2		1	100		1	100		1	100		1	100		1	100		0.140431	4.66659		1	100		1	100		1	100		1	100		1	100		1	100		1	100		1	100		1	100		1
	50	9		1	100		1	100		1	100		0.00808611	0.215325		1	100		1	100		1	100		1	100		1	100		0.592214	14.2499		1	100		1	100		1	100		1	100		1	100		1
	51	25		0.258003	7.75057		1	100		1	100		0.728388	15.8876		1	100		0.555361	13.6483		1	100		1	100		0.115361	3.85871		0.425957	11.3636		0.286062	8.46248		1	100		1	100		1	100		1	100		1
	52	11		1	100		1	100		1	100		0.434128	11.6075		1	100		1	100		1	100		1	100		1	100		0.279048	8.32333		0.380039	10.5692		1	100		1	100		1	100		1	100		1
	53	11		1	100		1	100		1	100		1	100		1	100		1	100		1	100		1	100		1	100		1	100		1	100		1	100		1	100		1	100		1	100		1
	54	13		1	100		0.06248	2.15985		1	100		0.49013	12.6251		0.122407	4.12874		0.628121	14.7307		0.121339	4.07689		1	100		1	100		1	100		1	100		1	100		1	100		1	100		1	100		0.306144
	55	8		0.275638	8.23217		1	100		1	100		1	100		1	100		0.455105	11.8883		0.00236754	0.0439552		1	100		0.0137366	0.38357		0.17016	5.45216		1	100		0.0311715	0.979703		0.0388302	1.27246		0.0909741	3.08351		1	100		1
	56	2		1	100		1	100		1	100		1	100		1	100		1	100		1	100		1	100		1	100		1	100		1	100		1	100		1	100		1	100		1	100		1
	57	12		1	100		1	100		1	100		0.118253	4		1	100		0.59853	14.2869		1	100		1	100		1	100		0.315653	9.24407		0.0882569	3.00619		1	100		1	100		1	100		1	100		1
	58	10		0.0557005	1.93382		1	100		1	100		1	100		1	100		1	100		1	100		1	100		1	100		0.63109	14.808		0.352357	10.0783		1	100		1	100		1	100		1	100		1
	59	9		0.304382	9.01664		1	100		1	100		0.372109	10.4272		1	100		1	100		1	100		1	100		1	100		0.205891	6.45305		0.0521544	1.80019		1	100		1	100		1	100		1	100		1
	60	13		1	100		1	100		1	100		1	100		1	100		1	100		1	100		1	100		1	100		0.116585	3.88295		0.0150207	0.446875		1	100		1	100		1	100		1	100		1
	61	10		0.0557005	1.93382		1	100		0.259981	7.81967		0.0859099	2.95303		0.0772188	2.67653		0.53221	13.3375		1	100		1	100		1	100		0.63109	14.808		0.352357	10.0783		1	100		1	100		1	100		1	100		0.00197955
	62	1		1	100		1	100		1	100		1	100		1	100		1	100		1	100		1	100		1	100		1	100		1	100		1	100		1	100		1	100		1	100		1
	63	1		1	100		1	100		1	100		1	100		1	100		1	100		1	100		1	100		1	100		1	100		1	100		1	100		1	100		1	100		1	100		1
	64	7		1	100		1	100		1	100		1	100		0.288091	8.49729		1	100		1	100		1	100		1	100		0.135679	4.57497		0.261866	7.85971		1	100		1	100		1	100		1	100		1
	65	17		0.00338937	0.0652778		1	100		1	100		1	100		1	100		0.354799	10.1345		1	100		1	100		1	100		0.817584	16.6645		0.523429	13.1786		1	100		1	100		1	100		1	100		1
	66	3		0.113629	3.81869		1	100		1	100		0.143292	4.83733		1	100		1	100		1	100		1	100		1	100		1	100		1	100		1	100		1	100		1	100		1	100		1
	67	1		1	100		1	100		1	100		1	100		1	100		1	100		1	100		1	100		1	100		1	100		1	100		1	100		1	100		1	100		1	100		1
	68	29		0.101759	3.44661		1	100		1	100		0.780203	16.3236		0.153192	5.01427		0.891943	17.26		1	100		1	100		0.504959	12.8717		0.290445	8.58939		0.120098	4.05436		1	100		0.13505	4.53351		1	100		1	100		0.188642
	69	5		1	100		1	100		1	100		1	100		1	100		1	100		1	100		1	100		1	100		1	100		1	100		1	100		1	100		1	100		1	100		1
	70	43		0.0233609	0.671512		0.194796	6.1441		1	100		1	100		0.00056358	0.0100063		0.383592	10.6542		1	100		0.194796	6.1441		0.650086	15.0383		0.987267	17.6973		1	100		1	100		0.194796	6.1441		1	100		1	100		9.00435e-05
	71	2		1	100		1	100		1	100		1	100		1	100		1	100		1	100		1	100		1	100		1	100		1	100		1	100		1	100		1	100		1	100		1
	72	22		1	100		1	100		1	100		0.681841	15.3629		1	100		0.485132	12.4679		1	100		1	100		1	100		0.00281944	0.0533144		0.61771	14.58		1	100		1	100		1	100		1	100		1
	73	1		1	100		1	100		1	100		1	100		1	100		1	100		1	100		1	100		1	100		0.0944882	3.24954		1	100		1	100		1	100		1	100		1	100		1
	74	3		1	100		1	100		1	100		1	100		1	100		0.203161	6.36477		1	100		1	100		1	100		1	100		1	100		1	100		1	100		1	100		1	100		1
	75	3		1	100		1	100		1	100		1	100		1	100		1	100		1	100		1	100		1	100		1	100		1	100		1	100		1	100		1	100		1	100		1
	76	6		0.214633	6.64722		1	100		1	100		1	100		1	100		1	100		1	100		1	100		1	100		1	100		1	100		1	100		1	100		1	100		1	100		1
	77	11		0.358574	10.1933		1	100		1	100		1	100		1	100		1	100		1	100		1	100		1	100		1	100		1	100		1	100		1	100		1	100		1	100		1
	78	9		0.304382	9.01664		1	100		1	100		1	100		1	100		0.135088	4.54446		1	100		1	100		0.194274	6.10118		0.592214	14.2499		0.323468	9.39571		1	100		1	100		1	100		1	100		1
	79	70		1	100		1	100		1	100		1	100		0.970146	17.6421		0.995871	17.7169		1	100		1	100		0.823369	16.7441		0.993414	17.7096		1	100		1	100		1	100		1	100		1	100		0.868252
	80	18		1	100		1	100		1	100		1	100		1	100		1	100		0.16436	5.31632		1	100		1	100		1	100		1	100		0.0691044	2.42576		0.0856619	2.94047		1	100		1	100		1
	81	1		1	100		1	100		1	100		1	100		1	100		1	100		1	100		1	100		1	100		1	100		1	100		1	100		1	100		1	100		1	100		1
	82	1		1	100		1	100		1	100		1	100		1	100		1	100		1	100		1	100		1	100		1	100		1	100		1	100		1	100		1	100		1	100		1
	83	24		0.62292	14.642		1	100		1	100		1	100		0.691244	15.5101		1	100		1	100		1	100		1	100		0.910269	17.3582		0.650086	15.0383		1	100		1	100		1	100		1	100		1
	84	1		1	100		1	100		1	100		1	100		1	100		1	100		1	100		1	100		1	100		1	100		1	100		1	100		1	100		1	100		1	100		1
	85	1		1	100		1	100		1	100		1	100		1	100		1	100		1	100		1	100		1	100		1	100		1	100		1	100		1	100		1	100		1	100		1
	86	1		1	100		1	100		1	100		1	100		1	100		1	100		1	100		1	100		1	100		1	100		1	100		1	100		1	100		1	100		1	100		1
	87	9		1	100		1	100		1	100		1	100		1	100		0.495108	12.7207		1	100		1	100		1	100		1	100		1	100		1	100		1	100		0.101796	3.46231		1	100		1
	88	1		1	100		1	100		1	100		1	100		1	100		0.0728346	2.51761		0.00984252	0.263415		1	100		1	100		1	100		1	100		1	100		1	100		1	100		1	100		1
	89	1		1	100		1	100		1	100		1	100		1	100		1	100		1	100		1	100		1	100		1	100		1	100		1	100		1	100		1	100		1	100		1
	90	1		0.0393701	1.31141		1	100		1	100		1	100		1	100		1	100		1	100		1	100		1	100		1	100		1	100		1	100		1	100		1	100		1	100		1
	91	1		1	100		1	100		1	100		1	100		1	100		1	100		1	100		1	100		1	100		1	100		1	100		1	100		1	100		1	100		1	100		1
	92	1		1	100		1	100		1	100		1	100		1	100		1	100		1	100		1	100		1	100		1	100		1	100		1	100		1	100		1	100		1	100		1
	93	1		1	100		1	100		1	100		1	100		1	100		1	100		1	100		1	100		1	100		1	100		1	100		1	100		1	100		1	100		1	100		1
	94	1		1	100		1	100		1	100		1	100		1	100		1	100		1	100		1	100		1	100		1	100		1	100		1	100		1	100		1	100		1	100		1
	95	1		1	100		1	100		1	100		1	100		0.0472441	1.62356		1	100		1	100		1	100		1	100		1	100		1	100		1	100		1	100		1	100		1	100		1
	96	1		1	100		1	100		1	100		1	100		1	100		1	100		1	100		1	100		1	100		1	100		1	100		1	100		1	100		1	100		1	100		1
	avexpST
	1	7		1	100		1	100		1	100		1	100		1	100		0.0104998	0.270223		1	100		1	100		0.154512	5.31006		0.501898	13.2939		1	100		1	100		1	100		0.0800329	2.79861		1	100		1
	2	66		0.935525	17.7076		1	100		1	100		1	100		0.963254	17.8321		0.962463	17.8304		1	100		1	100		0.804301	16.8199		0.990459	17.9194		1	100		1	100		1	100		0.555386	14.1019		1	100		0.851476
	3	9		1	100		1	100		1	100		1	100		0.354246	10.5265		1	100		0.0854981	2.97187		1	100		0.194274	6.51341		0.592214	14.6193		1	100		1	100		1	100		1	100		1	100		0.223162
	4	14		1	100		1	100		1	100		0.516055	13.4392		1	100		1	100		1	100		1	100		1	100		1	100		1	100		1	100		1	100		1	100		1	100		1
	5	8		1	100		1	100		1	100		1	100		1	100		0.455105	12.4015		0.0763347	2.68691		1	100		1	100		0.54929	14.0046		0.293322	9.23561		0.0311715	0.988947		0.0388302	1.31718		1	100		1	100		1
	6	18		1	100		1	100		1	100		0.227301	7.44992		1	100		1	100		1	100		1	100		1	100		0.237733	7.77753		0.0369677	1.2137		1	100		1	100		1	100		1	100		1
	7	1		1	100		1	100		1	100		1	100		1	100		1	100		1	100		1	100		1	100		0.0944882	3.3986		1	100		1	100		1	100		1	100		1	100		1
	8	10		0.332013	10.0139		1	100		1	100		0.403909	11.5391		1	100		1	100		1	100		1	100		1	100		0.242337	7.88136		0.0634704	2.18053		1	100		1	100		1	100		1	100		1
	9	5		1	100		1	100		1	100		1	100		1	100		1	100		1	100		1	100		1	100		1	100		1	100		1	100		1	100		1	100		1	100		1
	10	7		1	100		1	100		1	100		1	100		1	100		1	100		1	100		1	100		1	100		0.501898	13.2939		0.261866	8.32915		1	100		1	100		1	100		1	100		1
	11	14		1	100		1	100		1	100		0.516055	13.4392		1	100		0.655558	15.3517		1	100		1	100		1	100		0.138633	4.8215		0.456333	12.4125		1	100		1	100		1	100		1	100		1
	12	19		0.537051	13.7875		1	100		1	100		1	100		1	100		0.765485	16.4938		1	100		1	100		1	100		0.549618	14.0202		0.190246	6.43797		1	100		1	100		1	100		1	100		1
	13	10		0.0557005	1.93603		1	100		1	100		1	100		0.385026	11.1663		1	100		1	100		1	100		1	100		0.63109	15.0432		0.352357	10.4665		1	100		1	100		1	100		1	100		0.244762
	14	5		1	100		1	100		1	100		1	100		1	100		1	100		1	100		1	100		1	100		1	100		1	100		1	100		1	100		1	100		1	100		1
	15	9		0.304382	9.50118		1	100		1	100		1	100		1	100		1	100		0.0854981	2.97187		1	100		0.194274	6.51341		0.205891	6.79898		1	100		1	100		1	100		1	100		1	100		1
	16	6		0.0205149	0.598118		1	100		1	100		1	100		1	100		1	100		1	100		1	100		1	100		1	100		1	100		1	100		1	100		1	100		1	100		1
	17	15		0.45489	12.3822		1	100		0.364129	10.687		0.171208	5.75386		1	100		1	100		1	100		1	100		1	100		1	100		1	100		1	100		1	100		1	100		1	100		1
	18	2		1	100		0.00982313	0.251595		1	100		1	100		0.0923005	3.29177		0.140431	4.90352		1	100		1	100		1	100		1	100		1	100		1	100		1	100		1	100		1	100		1
	19	3		0.113629	4.08802		1	100		1	100		1	100		1	100		1	100		1	100		1	100		1	100		1	100		1	100		1	100		1	100		1	100		1	100		1
	20	28		1	100		1	100		1	100		1	100		1	100		0.618689	14.8929		1	100		1	100		0.492634	13.0876		0.940317	17.7339		1	100		1	100		1	100		1	100		1	100		1
	21	6		1	100		1	100		1	100		1	100		1	100		0.365491	10.699		1	100		1	100		1	100		0.449581	12.2901		0.229043	7.52305		1	100		1	100		1	100		1	100		1
	22	17		0.000320804	0.00628389		1	100		1	100		1	100		1	100		1	100		1	100		1	100		1	100		1	100		1	100		1	100		1	100		1	100		1	100		1
	23	7		0.0280106	0.880399		1	100		1	100		1	100		1	100		1	100		1	100		1	100		1	100		1	100		1	100		1	100		1	100		1	100		1	100		1
	24	20		0.555625	14.1135		1	100		1	100		0.646554	15.2154		1	100		0.782891	16.673		1	100		1	100		0.0784449	2.76732		0.291183	9.13099		0.582414	14.4117		1	100		1	100		1	100		1	100		1
	25	48		0.291816	9.16337		1	100		1	100		0.000368988	0.00717703		0.675893	15.6344		0.267267	8.58742		1	100		1	100		0.691244	15.8407		0.158827	5.41858		0.0472525	1.66715		1	100		1	100		0.442339	12.2119		1	100		0.385362
	26	20		1	100		1	100		1	100		0.000268864	0.00577352		1	100		0.434764	12.0951		0.181031	6.12099		1	100		1	100		0.578333	14.3716		1	100		1	100		1	100		1	100		0.197312	6.59772		1
	27	9		0.0456813	1.58123		1	100		0.237257	7.77217		0.372109	10.9541		1	100		0.022654	0.670048		1	100		1	100		1	100		0.592214	14.6193		0.323468	9.86868		1	100		1	100		1	100		1	100		0.223162
	28	4		1	100		1	100		1	100		1	100		1	100		1	100		1	100		1	100		1	100		1	100		1	100		1	100		1	100		1	100		1	100		1
	29	2		1	100		1	100		1	100		1	100		1	100		1	100		1	100		1	100		1	100		1	100		1	100		1	100		1	100		1	100		1	100		1
	30	3		1	100		1	100		1	100		1	100		1	100		1	100		1	100		1	100		1	100		1	100		1	100		1	100		1	100		1	100		1	100		1
	31	2		1	100		1	100		1	100		1	100		1	100		1	100		1	100		1	100		1	100		1	100		1	100		1	100		1	100		1	100		1	100		1
	32	5		0.18228	6.1364		1	100		1	100		1	100		1	100		0.0453283	1.57322		1	100		1	100		1	100		1	100		1	100		1	100		1	100		1	100		1	100		1
	33	11		0.358574	10.6148		0.00104785	0.0222967		1	100		1	100		0.0915995	3.26888		0.56662	14.269		1	100		1	100		0.232241	7.56314		0.0771362	2.72907		0.0755312	2.67332		1	100		1	100		1	100		1	100		0.265783
	34	1		1	100		1	100		1	100		0.0501969	1.75166		1	100		1	100		1	100		1	100		1	100		1	100		1	100		1	100		1	100		1	100		1	100		1
	35	9		1	100		1	100		1	100		1	100		1	100		1	100		1	100		1	100		1	100		1	100		1	100		1	100		1	100		1	100		1	100		1
	36	5		0.18228	6.1364		1	100		1	100		0.227424	7.46582		1	100		1	100		1	100		1	100		1	100		0.0731422	2.59311		0.194796	6.53051		1	100		1	100		1	100		1	100		1
	37	24		0.243069	7.90461		1	100		1	100		0.341617	10.2447		0.0232016	0.685821		0.840649	17.0877		1	100		1	100		0.440331	12.1748		0.399387	11.4615		0.269968	8.64392		1	100		1	100		1	100		1	100		0.025753
	38	7		1	100		1	100		1	100		1	100		1	100		1	100		1	100		1	100		1	100		1	100		1	100		1	100		1	100		1	100		1	100		1
	39	3		1	100		1	100		1	100		0.143292	5.07927		1	100		0.203161	6.7286		1	100		1	100		1	100		1	100		1	100		1	100		1	100		1	100		1	100		1
	40	35		0.155297	5.33105		1	100		1	100		0.84026	17.073		0.0781451	2.76517		0.247051	8.04424		1	100		0.161074	5.49362		1	100		0.0129936	0.34823		0.442046	12.1898		1	100		0.161074	5.49362		1	100		1	100		0.0134185
	41	2		1	100		1	100		1	100		1	100		1	100		1	100		1	100		1	100		1	100		1	100		1	100		1	100		1	100		1	100		1	100		1
	42	15		0.45489	12.3822		1	100		1	100		0.540687	13.8604		0.155335	5.34136		1	100		1	100		1	100		1	100		1	100		1	100		1	100		1	100		1	100		1	100		0.344362
	43	7		0.0280106	0.880399		1	100		1	100		0.30344	9.4533		1	100		1	100		1	100		1	100		1	100		1	100		1	100		1	100		1	100		1	100		1	100		1
	44	9		1	100		1	100		1	100		0.372109	10.9541		0.354246	10.5265		1	100		1	100		1	100		1	100		0.205891	6.79898		0.323468	9.86868		1	100		1	100		1	100		1	100		0.223162
	45	3		0.113629	4.08802		1	100		1	100		1	100		1	100		1	100		1	100		1	100		1	100		0.257753	8.23606		0.121785	4.31856		1	100		0.0147057	0.417496		1	100		1	100		1
	46	5		1	100		1	100		1	100		1	100		1	100		1	100		1	100		1	100		1	100		1	100		1	100		1	100		1	100		1	100		1	100		1
	47	2		1	100		1	100		1	100		1	100		1	100		1	100		1	100		1	100		1	100		1	100		1	100		1	100		1	100		1	100		1	100		1
	48	18		1	100		1	100		1	100		0.607439	14.7983		1	100		0.746703	16.273		1	100		1	100		1	100		0.835113	17.0547		1	100		1	100		1	100		1	100		1	100		1
	49	1		1	100		1	100		1	100		1	100		1	100		1	100		1	100		1	100		1	100		1	100		1	100		1	100		1	100		1	100		1	100		1
	50	1		1	100		1	100		1	100		0.0501969	1.75166		1	100		1	100		1	100		1	100		1	100		1	100		1	100		1	100		1	100		1	100		1	100		1
	51	15		1	100		1	100		1	100		1	100		1	100		2.32662e-06	4.78469e-05		1	100		2.56456e-05	0.000398724		0.00437967	0.0987241		0.161969	5.50987		1	100		1	100		1	100		0.0123363	0.320383		0.0103686	0.266699		1
	52	3		1	100		1	100		1	100		1	100		1	100		0.203161	6.7286		0.0292664	0.928533		1	100		1	100		0.257753	8.23606		0.121785	4.31856		1	100		1	100		1	100		1	100		1
	53	4		1	100		1	100		1	100		1	100		1	100		1	100		1	100		1	100		1	100		0.328094	9.97376		1	100		1	100		1	100		1	100		1	100		1
	54	1		1	100		1	100		1	100		1	100		1	100		1	100		1	100		1	100		1	100		1	100		1	100		1	100		1	100		1	100		1	100		1
	55	7		1	100		1	100		1	100		1	100		1	100		3.36851e-05	0.000478469		1	100		1	100		1	100		1	100		1	100		1	100		1	100		0.00260083	0.057193		1	100		1
	56	3		1	100		1	100		1	100		1	100		1	100		1	100		1	100		1	100		1	100		1	100		1	100		1	100		1	100		1	100		1	100		1
	57	3		1	100		1	100		1	100		1	100		1	100		1	100		1	100		1	100		1	100		1	100		1	100		1	100		1	100		1	100		1	100		1
	58	3		1	100		1	100		1	100		1	100		1	100		0.203161	6.7286		1	100		1	100		1	100		1	100		1	100		1	100		1	100		1	100		1	100		1
	59	2		1	100		1	100		1	100		1	100		1	100		1	100		1	100		1	100		1	100		1	100		1	100		1	100		1	100		1	100		1	100		1
	60	9		1	100		1	100		1	100		1	100		1	100		0.495108	13.1688		1	100		1	100		1	100		1	100		1	100		1	100		0.043598	1.50289		1	100		1	100		1
	61	47		0.85526	17.2399		1	100		1	100		0.205783	6.781		1	100		0.252879	8.17746		1	100		1	100		0.683403	15.7769		0.000200836	0.00429027		0.875199	17.3522		1	100		1	100		0.435347	12.106		0.0883039	3.12923		1
	62	8		1	100		1	100		1	100		0.0569857	1.95762		1	100		0.455105	12.4015		1	100		1	100		1	100		1	100		1	100		1	100		1	100		1	100		1	100		1
	63	1		1	100		1	100		1	100		1	100		1	100		1	100		1	100		1	100		1	100		1	100		1	100		1	100		1	100		1	100		1	100		1
	64	4		1	100		1	100		1	100		1	100		1	100		1	100		1	100		1	100		1	100		1	100		1	100		1	100		1	100		1	100		1	100		1
	65	1		0.0393701	1.34195		1	100		1	100		1	100		1	100		1	100		1	100		1	100		1	100		1	100		1	100		1	100		1	100		1	100		1	100		1
	66	4		1	100		1	100		1	100		1	100		1	100		1	100		1	100		1	100		1	100		0.328094	9.97376		1	100		1	100		1	100		1	100		1	100		1
	67	68		0.763827	16.4761		1	100		0.878709	17.3741		1	100		0.846874	17.1524		0.374513	10.9976		1	100		1	100		1	100		0.999083	17.9368		0.952377	17.7785		1	100		1	100		1	100		1	100		0.860106
	68	7		1	100		1	100		1	100		1	100		1	100		0.41198	11.6523		1	100		1	100		1	100		1	100		1	100		1	100		1	100		0.0800329	2.79861		0.0735803	2.6293		1
	69	2		1	100		1	100		1	100		1	100		1	100		1	100		1	100		1	100		1	100		1	100		1	100		1	100		1	100		1	100		1	100		1
	70	2		1	100		1	100		1	100		1	100		1	100		1	100		1	100		1	100		1	100		1	100		1	100		1	100		1	100		1	100		1	100		1
	71	2		1	100		1	100		1	100		1	100		0.0923005	3.29177		1	100		1	100		1	100		1	100		1	100		1	100		1	100		1	100		1	100		1	100		1
	72	1		1	100		1	100		1	100		1	100		1	100		1	100		1	100		1	100		1	100		1	100		1	100		1	100		1	100		1	100		1	100		1
	73	3		1	100		1	100		1	100		1	100		0.135269	4.78574		1	100		1	100		1	100		1	100		1	100		1	100		1	100		1	100		1	100		1	100		1
	74	79		1	100		0.0511789	1.79231		-8.82627e-13	0		0.775951	16.6056		0.162128	5.51231		1	100		0.179079	6.01466		1	100		1	100		1	100		1	100		1	100		1	100		1	100		1	100		0.0595164
	75	1		1	100		1	100		1	100		1	100		1	100		1	100		1	100		1	100		1	100		1	100		1	100		1	100		1	100		1	100		1	100		1
	76	1		1	100		1	100		1	100		1	100		1	100		1	100		1	100		1	100		1	100		1	100		1	100		1	100		1	100		1	100		1	100		1
	77	1		1	100		1	100		1	100		1	100		1	100		1	100		1	100		1	100		1	100		1	100		1	100		1	100		1	100		1	100		1	100		1
	78	1		1	100		1	100		1	100		1	100		1	100		1	100		1	100		1	100		1	100		1	100		1	100		1	100		1	100		1	100		1	100		1
	79	1		1	100		1	100		1	100		1	100		1	100		1	100		1	100		1	100		1	100		1	100		1	100		1	100		1	100		1	100		1	100		1
	80	75		1	100		1	100		0.903227	17.5381		0.743743	16.2622		5.54287e-08	0		0.997255	17.9341		0.537176	13.7931		1	100		0.844709	17.1017		0.857993	17.2496		0.965625	17.8393		1	100		1	100		1	100		0.571681	14.3065		0.0492465
	81	4		1	100		1	100		1	100		1	100		1	100		0.26137	8.29616		1	100		0.0195689	0.570526		1	100		1	100		1	100		1	100		1	100		1	100		1	100		1
	82	19		1	100		1	100		1	100		0.246346	8.04196		1	100		0.155176	5.32938		1	100		1	100		6.71463e-08	0		1.36503e-11	0		4.35526e-10	0		0.00194562	0.0417225		1	100		1	100		1	100		1
	83	9		1	100		1	100		1	100		1	100		1	100		8.65013e-06	0.000191388		0.0854981	2.97187		1	100		0.0174076	0.495965		0.592214	14.6193		1	100		1	100		1	100		0.000101864	0.00183413		9.16271e-07	1.5949e-05		1
	84	4		1	100		1	100		1	100		0.186423	6.22493		0.176243	5.89065		1	100		1	100		1	100		1	100		1	100		1	100		1	100		1	100		1	100		1	100		0.105912
	85	2		1	100		1	100		1	100		0.0979209	3.53136		0.0923005	3.29177		1	100		1	100		1	100		1	100		1	100		1	100		1	100		1	100		1	100		1	100		1
	86	2		1	100		1	100		1	100		1	100		1	100		1	100		1	100		1	100		1	100		1	100		1	100		1	100		1	100		1	100		1	100		1
	87	1		1	100		1	100		1	100		1	100		1	100		1	100		1	100		1	100		1	100		1	100		1	100		1	100		1	100		1	100		1	100		1
	88	1		1	100		1	100		1	100		1	100		1	100		1	100		1	100		1	100		1	100		1	100		1	100		1	100		1	100		1	100		1	100		1
	89	48		0.861235	17.282		1	100		1	100		1	100		0.907441	17.5519		1	100		0.385026	11.1562		1	100		1	100		0.992434	17.9253		0.880737	17.3957		0.176243	5.87509		0.215314	7.13874		1	100		1	100		1
	90	3		1	100		1	100		1	100		1	100		1	100		1	100		1	100		1	100		1	100		1	100		1	100		1	100		1	100		1	100		1	100		1
	91	2		1	100		1	100		1	100		1	100		1	100		0.140431	4.90352		1	100		1	100		1	100		1	100		1	100		1	100		1	100		1	100		1	100		1
	92	1		1	100		1	100		1	100		1	100		1	100		1	100		1	100		1	100		1	100		1	100		1	100		1	100		1	100		1	100		1	100		1
	93	1		1	100		1	100		1	100		1	100		1	100		1	100		1	100		1	100		1	100		1	100		1	100		1	100		1	100		1	100		1	100		1
	94	1		1	100		1	100		1	100		1	100		1	100		1	100		1	100		1	100		1	100		1	100		1	100		1	100		1	100		1	100		1	100		1
	95	2		1	100		1	100		1	100		1	100		1	100		1	100		1	100		1	100		1	100		1	100		1	100		1	100		1	100		1	100		1	100		1
	unweighted
	1	11		0.00749683	0.195547		1	100		1	100		1	100		1	100		1	100		1	100		1	100		1	100		1	100		1	100		1	100		1	100		1	100		1	100		1
	2	2		1	100		1	100		1	100		1	100		1	100		0.140431	5.08302		1	100		1	100		1	100		1	100		1	100		1	100		1	100		1	100		1	100		1
	3	13		1	100		1	100		1	100		0.49013	14.362		1	100		0.000139386	0.00314117		0.121339	4.38339		1	100		0.0356014	1.17833		0.727031	18.0928		1	100		1	100		1	100		0.000337647	0.00776053		5.08491e-06	0.000110865		1
	4	13		1	100		1	100		1	100		1	100		1	100		0.062471	2.23028		1	100		1	100		0.000149126	0.00328899		2.05388e-10	0		5.55835e-06	0.000129342		0.05028	1.78071		1	100		1	100		1	100		1
	5	6		1	100		1	100		1	100		1	100		1	100		1	100		1	100		1	100		1	100		1	100		1	100		1	100		1	100		1	100		1	100		1
	6	16		1	100		1	100		1	100		1	100		1	100		4.38226e-06	9.23873e-05		1	100		3.15167e-05	0.000794531		0.00530686	0.144401		0.186393	6.47153		1	100		1	100		1	100		0.014006	0.409738		0.0117797	0.324649		1
	7	1		1	100		1	100		1	100		1	100		1	100		1	100		1	100		1	100		1	100		1	100		1	100		1	100		1	100		1	100		1	100		1
	8	53		0.629983	16.7333		1	100		1	100		0.120672	4.37341		1	100		0.549784	15.4177		1	100		1	100		0.72774	18.0999		0.000738213	0.0179416		0.905021	19.7691		1	100		1	100		0.476127	14.0516		0.108639	3.95307		1
	9	1		1	100		1	100		1	100		1	100		1	100		0.0728346	2.66814		1	100		1	100		1	100		1	100		1	100		1	100		1	100		1	100		1	100		1
	10	9		1	100		1	100		1	100		0.070957	2.60336		1	100		0.135088	4.93248		1	100		1	100		1	100		1	100		1	100		1	100		1	100		1	100		1	100		1
	11	1		1	100		1	100		1	100		1	100		1	100		1	100		1	100		1	100		1	100		1	100		1	100		1	100		1	100		1	100		1	100		1
	12	2		1	100		1	100		1	100		1	100		1	100		1	100		1	100		1	100		1	100		1	100		1	100		1	100		1	100		1	100		1	100		1
	13	7		1	100		1	100		1	100		1	100		1	100		3.36851e-05	0.000868441		1	100		1	100		1	100		1	100		1	100		1	100		1	100		0.00260083	0.0619734		0.0735803	2.71709		1
	14	3		1	100		1	100		1	100		1	100		1	100		1	100		1	100		1	100		1	100		1	100		1	100		1	100		1	100		1	100		1	100		1
	15	3		1	100		1	100		1	100		1	100		1	100		1	100		1	100		1	100		1	100		1	100		1	100		1	100		1	100		1	100		1	100		1
	16	9		1	100		1	100		1	100		1	100		1	100		0.495108	14.4545		1	100		1	100		1	100		1	100		1	100		1	100		0.043598	1.49926		1	100		1	100		1
	17	71		0.785109	18.6736		1	100		0.889875	19.6155		1	100		0.864111	19.358		0.136262	4.9714		1	100		1	100		1	100		0.994001	20.2082		0.958574	20.0755		1	100		1	100		1	100		1	100		0.872152
	18	1		1	100		1	100		1	100		1	100		1	100		1	100		1	100		1	100		1	100		1	100		1	100		1	100		1	100		1	100		1	100		1
	19	6		1	100		1	100		1	100		1	100		1	100		0.365491	11.7183		1	100		1	100		0.133932	4.8867		1	100		1	100		1	100		1	100		0.0689712	2.54725		1	100		1
	20	21		0.573471	15.7819		1	100		1	100		0.664652	17.2552		1	100		0.799022	18.7761		1	100		1	100		1	100		0.878304	19.4956		1	100		1	100		1	100		1	100		1	100		1
	21	1		1	100		1	100		1	100		1	100		0.0472441	1.67293		1	100		1	100		1	100		1	100		1	100		1	100		1	100		1	100		1	100		1	100		1
	22	6		1	100		1	100		1	100		1	100		1	100		1	100		1	100		1	100		1	100		0.449581	13.4473		1	100		1	100		1	100		1	100		1	100		1
	23	8		0.275638	9.22395		1	100		1	100		1	100		1	100		0.455105	13.6293		1	100		1	100		1	100		0.17016	6.07171		0.293322	9.67899		1	100		1	100		1	100		1	100		1
	24	37		1	100		1	100		1	100		0.109399	3.96644		0.838621	19.1834		0.76755	18.5103		1	100		0.169609	6.0459		1	100		0.0520935	1.81227		0.0170128	0.513193		1	100		1	100		1	100		0.336434	10.9496		1
	25	2		1	100		1.93941e-05	0.000554324		1	100		1	100		0.0923005	3.4109		1	100		1	100		1	100		1	100		1	100		1	100		1	100		1	100		1	100		1	100		0.054385
	26	73		1	100		1	100		-1.54787e-12	0		0.895713	19.6635		0.686278	17.5554		1	100		0.15766	5.66371		1	100		1	100		1	100		1	100		1	100		1	100		1	100		1	100		0.0445492
	27	57		1	100		1	100		1	100		0.79551	18.745		5.45231e-11	0		1	100		0.440116	13.2789		1	100		0.753922	18.3681		0.997056	20.2181		1	100		1	100		1	100		1	100		1	100		0.204028
	28	2		1	100		1	100		1	100		1	100		1	100		1	100		1	100		1	100		1	100		1	100		1	100		1	100		1	100		1	100		1	100		0.054385
	29	2		1	100		1	100		1	100		1	100		1	100		1	100		1	100		1	100		1	100		1	100		1	100		1	100		1	100		1	100		1	100		1
	30	1		1	100		1	100		1	100		1	100		0.0472441	1.67293		1	100		1	100		1	100		1	100		1	100		1	100		1	100		1	100		1	100		1	100		1
	31	17		1	100		1	100		1	100		0.0492545	1.74076		1	100		1	100		0.155911	5.61144		1	100		0.00634425	0.166001		0.0167581	0.51092		0.00443539	0.107945		0.0653621	2.37676		1	100		1	100		0.170175	6.07914		1
	32	1		1	100		1	100		1	100		1	100		1	100		0.0728346	2.66814		1	100		1	100		1	100		1	100		1	100		1	100		1	100		0.011811	0.338932		1	100		1
	33	5		0.18228	6.38908		0.0244129	0.754841		1	100		1	100		0.215314	7.40783		0.315381	10.4367		1	100		1	100		0.112872	4.11853		0.391833	12.3387		0.194796	6.8211		1	100		1	100		1	100		1	100		1
	34	13		0.408641	12.7005		1	100		1	100		1	100		1	100		1	100		1	100		1	100		1	100		1	100		1	100		1	100		1	100		1	100		1	100		1
	35	15		0.114905	4.20798		1	100		1	100		1	100		0.518632	14.8725		0.0191324	0.565152		1	100		0.0718085	2.63134		1	100		1	100		1	100		1	100		0.0718085	2.63134		1	100		1	100		0.344362
	36	10		0.000365738	0.00831486		1	100		1	100		0.403909	12.6233		1	100		1	100		1	100		1	100		1	100		1	100		1	100		1	100		1	100		1	100		1	100		1
	37	3		1	100		1	100		1	100		1	100		1	100		1	100		1	100		1	100		1	100		1	100		1	100		1	100		1	100		1	100		1	100		1
	38	19		0.537051	15.1761		0.0902427	3.32208		1	100		1	100		0.000137969	0.00310421		0.408636	12.6786		0.172733	6.09926		1	100		0.36766	11.7764		0.850974	19.3004		1	100		1	100		1	100		1	100		1	100		9.78082e-05
	39	20		0.184152	6.43472		1	100		1	100		1	100		0.0640886	2.35371		0.434764	13.1849		1	100		1	100		1	100		0.0334172	1.05959		1	100		1	100		1	100		1	100		1	100		0.102537
	40	9		1	100		1	100		1	100		1	100		1	100		1	100		1	100		1	100		1	100		1	100		1	100		1	100		1	100		1	100		1	100		1
	41	2		1	100		1	100		1	100		1	100		1	100		1	100		1	100		1	100		1	100		1	100		1	100		1	100		1	100		1	100		1	100		1
	42	23		0.228188	7.78635		1	100		1	100		0.698165	17.707		1	100		1	100		1	100		1	100		1	100		0.900665	19.7452		1	100		1	100		1	100		1	100		1	100		1
	43	9		1	100		0.043598	1.49926		1	100		1	100		0.354246	11.41		1	100		1	100		1	100		1	100		0.592214	16.0854		1	100		1	100		1	100		1	100		1	100		0.223162
	44	14		0.432224	13.1361		1	100		1	100		0.153097	5.49412		0.494412	14.4088		1	100		1	100		1	100		1	100		0.138633	5.00111		0.456333	13.655		1	100		1	100		1	100		1	100		0.325514
	45	12		0.384103	12.2077		1	100		1	100		0.462844	13.7683		1	100		0.59853	16.1986		1	100		1	100		1	100		0.315653	10.4863		0.406565	12.6436		1	100		1	100		1	100		1	100		1
	46	3		1	100		1	100		1	100		0.143292	5.24375		1	100		1	100		1	100		1	100		1	100		1	100		1	100		1	100		1	100		1	100		1	100		1
	47	11		0.358574	11.5333		1	100		1	100		1	100		1	100		1	100		1	100		1	100		0.232241	7.9194		0.666294	17.2978		0.380039	12.0996		1	100		1	100		1	100		1	100		1
	48	1		1	100		1	100		1	100		1	100		1	100		1	100		1	100		1	100		1	100		1	100		1	100		1	100		1	100		1	100		1	100		1
	49	72		0.791832	18.7169		1	100		1	100		1.11308e-09	0		0.86946	19.4205		0.264867	8.91532		1	100		1	100		0.832222	19.1322		0.0674815	2.47215		0.0768362	2.86147		1	100		1	100		0.58812	16.0166		1	100		0.603197
	50	2		1	100		1	100		1	100		1	100		1	100		1	100		1	100		1	100		1	100		1	100		1	100		1	100		1	100		1	100		1	100		1
	51	16		0.476673	14.0684		1	100		1	100		1	100		1	100		1	100		1	100		1	100		1	100		0.186393	6.47153		0.144382	5.30174		1	100		1	100		1	100		1	100		1
	52	1		1	100		1	100		1	100		1	100		1	100		1	100		1	100		1	100		1	100		1	100		1	100		1	100		1	100		1	100		1	100		1
	53	1		1	100		1	100		1	100		1	100		1	100		1	100		1	100		1	100		1	100		1	100		1	100		1	100		1	100		1	100		1	100		1
	54	15		1	100		1	100		1	100		0.540687	15.2857		1	100		0.680995	17.5098		1	100		1	100		0.303096	9.88003		0.422063	12.8839		0.479664	14.1221		1	100		1	100		1	100		1	100		1
	55	1		0.0393701	1.32371		1	100		1	100		1	100		1	100		1	100		1	100		1	100		1	100		1	100		1	100		1	100		1	100		1	100		1	100		1
	56	6		1	100		1	100		1	100		1	100		1	100		1	100		1	100		1	100		1	100		1	100		1	100		1	100		1	100		1	100		1	100		1
	57	5		0.18228	6.38908		1	100		1	100		1	100		1	100		1	100		1	100		1	100		1	100		1	100		1	100		1	100		1	100		1	100		1	100		1
	58	11		1	100		1	100		1	100		1	100		0.414369	12.8185		1	100		0.10358	3.78806		1	100		1	100		0.666294	17.2978		0.380039	12.0996		1	100		1	100		1	100		1	100		0.265783
	59	3		1	100		1	100		1	100		1	100		1	100		1	100		1	100		1	100		1	100		1	100		1	100		1	100		1	100		1	100		1	100		1
	60	4		1	100		1	100		1	100		1	100		1	100		1	100		1	100		1	100		1	100		1	100		1	100		1	100		1	100		1	100		1	100		1
	61	8		0.00276388	0.0646711		1	100		1	100		1	100		1	100		0.455105	13.6293		1	100		1	100		1	100		1	100		1	100		1	100		1	100		1	100		1	100		1
	62	5		0.0140244	0.41153		1	100		0.139431	5.03356		0.0224216	0.650314		1	100		0.315381	10.4367		1	100		1	100		1	100		0.391833	12.3387		0.194796	6.8211		1	100		1	100		1	100		1	100		0.13065
	63	5		1	100		1	100		1	100		0.227424	7.76247		1	100		0.315381	10.4367		1	100		1	100		1	100		0.391833	12.3387		0.194796	6.8211		1	100		0.0244129	0.754841		1	100		1	100		1
	64	11		1	100		1	100		1	100		1	100		1	100		0.56662	15.7218		1	100		1	100		1	100		0.279048	9.30861		0.0755312	2.79023		1	100		1	100		1	100		1	100		1
	65	11		1	100		1	100		1	100		0.434128	13.1774		1	100		1	100		1	100		1	100		1	100		0.666294	17.2978		0.380039	12.0996		1	100		1	100		1	100		1	100		1
	66	10		1	100		1	100		1	100		1	100		1	100		1	100		1	100		1	100		1	100		0.63109	16.7573		0.352357	11.3358		1	100		1	100		1	100		1	100		1
	67	2		1	100		1	100		1	100		1	100		1	100		1	100		1	100		1	100		1	100		1	100		1	100		1	100		1	100		1	100		1	100		1
	68	29		1	100		1	100		0.585876	15.9796		1	100		1	100		0.638232	16.8445		1	100		1	100		0.504959	14.6308		0.946116	20.0017		1	100		1	100		1	100		1	100		1	100		1
	69	8		0.275638	9.22395		1	100		1	100		0.338647	10.9836		1	100		1	100		0.00236754	0.0560421		1	100		0.174622	6.17895		0.17016	6.07171		1	100		0.0311715	0.996101		0.0388302	1.29374		1	100		1	100		1
	70	9		1	100		1	100		1	100		1	100		1	100		1	100		1	100		1	100		1	100		1	100		1	100		1	100		1	100		1	100		1	100		1
	71	32		0.362006	11.6099		1	100		1	100		0.812575	18.9227		0.0595077	2.13304		0.692226	17.6357		1	100		1	100		0.540235	15.2374		0.823438	19.0334		0.396743	12.4155		1	100		1	100		1	100		1	100		0.219362
	72	9		1	100		1	100		1	100		1	100		1	100		0.495108	14.4545		1	100		1	100		1	100		0.0450996	1.55722		0.0521544	1.83424		1	100		1	100		1	100		1	100		1
	73	74		1	100		1	100		1	100		1	100		0.879597	19.5106		0.978247	20.1615		1	100		1	100		0.840649	19.1892		0.995474	20.2132		1	100		1	100		1	100		0.59853	16.1915		1	100		0.883194
	74	1		1	100		1	100		1	100		1	100		1	100		1	100		1	100		1	100		1	100		1	100		1	100		1	100		1	100		1	100		1	100		1
	75	3		1	100		1	100		1	100		1	100		1	100		1	100		1	100		1	100		1	100		1	100		1	100		1	100		1	100		1	100		1	100		1
	76	30		0.70562	17.813		1	100		1	100		1	100		1	100		1	100		0.259981	8.72411		1	100		1	100		0.951357	20.0411		0.731966	18.1539		0.113141	4.12827		0.139431	5.05571		1	100		1	100		1
	77	1		1	100		1	100		1	100		1	100		1	100		1	100		1	100		1	100		1	100		1	100		1	100		1	100		1	100		1	100		1	100		1
	78	2		0.0772274	2.89339		1	100		1	100		1	100		1	100		1	100		1	100		1	100		1	100		1	100		1	100		1	100		1	100		1	100		1	100		1
	79	1		1	100		1	100		1	100		1	100		1	100		1	100		1	100		1	100		1	100		1	100		1	100		1	100		1	100		1	100		1	100		1
	80	1		1	100		1	100		1	100		1	100		1	100		1	100		1	100		1	100		1	100		1	100		1	100		1	100		1	100		1	100		1	100		1
	81	1		1	100		1	100		1	100		1	100		1	100		1	100		1	100		1	100		1	100		1	100		1	100		1	100		1	100		1	100		1	100		1
	82	1		1	100		1	100		1	100		1	100		1	100		1	100		1	100		1	100		1	100		1	100		1	100		1	100		1	100		1	100		1	100		1
[truncated: 152 more columns]

## Sheet: S8(D) GO_CC
	Supplemental Table 9D): Network analysis identifying Cell Component enrichment within the stable clusters of proteins in the mouse PSD across the brain
	Community	Size	microtubule cytoskeleton organization	p-value	Permutated p-value <= (%)	mitochondrial fission	p-value.1	Permutated p-value <= (%)	mitochondrial electron transport, NADH	p-value.2	Permutated p-value <= (%)	calcium ion transport	p-value.3	Permutated p-value <= (%)	mitochondrial transport	p-value.4	Permutated p-value <= (%)	exocytosis	p-value.5	Permutated p-value <= (%)	ER-to-Golgi vesicle-mediated transport	p-value.6	Permutated p-value <= (%)	post-Golgi vesicle-mediated transport	p-value.7	Permutated p-value <= (%)	endocytosis	p-value.8	Permutated p-value <= (%)	receptor-mediated endocytosis	p-value.9	Permutated p-value <= (%)	vesicle coating	p-value.10	Permutated p-value <= (%)	vesicle targeting	p-value.11	Permutated p-value <= (%)	vesicle docking involved in exocytosis	p-value.12	Permutated p-value <= (%)	vesicle fusion	p-value.13	Permutated p-value <= (%)	mitochondrial membrane organization	p-value.14	Permutated p-value <= (%)	cytoskeleton organization	p-value.15
	avexpCB
	1	7		1	100		1	100		1	100		1	100		1	100		1	100		1	100		1	100		1	100		1	100		1	100		1	100		1	100		1	100		1	100		1
	2	1		1	100		1	100		1	100		1	100		1	100		1	100		1	100		1	100		0.0944882	3.30629		1	100		1	100		1	100		1	100		1	100		1	100		1
	3	2		1	100		1	100		1	100		1	100		1	100		1	100		1	100		1	100		1	100		1	100		1	100		1	100		1	100		1	100		1	100		1
	4	3		1	100		1	100		1	100		0.143292	4.82334		0.135269	4.55142		1	100		1	100		1	100		1	100		1	100		1	100		1	100		1	100		1	100		1	100		0.370263
	5	2		1	100		1	100		1	100		1	100		1	100		1	100		1	100		1	100		1	100		1	100		1	100		1	100		1	100		1	100		1	100		1
	6	64		0.929742	15.7137		1	100		1	100		1	100		0.959245	15.8238		0.0856403	2.95936		1	100		1	100		0.998597	15.9082		1	100		1	100		1	100		1	100		1	100		1	100		0.965131
	7	1		1	100		1	100		1	100		1	100		1	100		1	100		1	100		1	100		1	100		1	100		1	100		1	100		1	100		1	100		1	100		1
	8	2		1	100		1	100		1	100		1	100		1	100		1	100		1	100		1	100		1	100		1	100		1	100		1	100		1	100		1	100		1	100		1
	9	4		1	100		1	100		1	100		1	100		1	100		1	100		1	100		1	100		1	100		1	100		1	100		1	100		1	100		1	100		1	100		1
	10	1		1	100		1	100		1	100		1	100		1	100		1	100		1	100		1	100		0.0944882	3.30629		1	100		1	100		1	100		1	100		1	100		1	100		1
	11	4		1	100		1	100		1	100		1	100		0.176243	5.66521		1	100		1	100		1	100		1	100		1	100		1	100		1	100		1	100		1	100		1	100		1
	12	1		1	100		1	100		1	100		1	100		1	100		0.0728346	2.52333		1	100		0.023622	0.704506		1	100		1	100		1	100		1	100		1	100		1	100		1	100		1
	13	1		1	100		1	100		1	100		1	100		1	100		1	100		1	100		1	100		1	100		1	100		1	100		1	100		1	100		1	100		1	100		1
	14	1		1	100		1	100		1	100		1	100		1	100		1	100		1	100		1	100		1	100		1	100		1	100		1	100		1	100		1	100		1	100		1
	15	10		1	100		1	100		1	100		0.0859099	2.9844		1	100		0.000339268	0.00597098		1	100		1	100		0.63109	13.6199		1	100		1	100		1	100		1	100		1	100		1	100		0.0417262
	16	1		1	100		1	100		1	100		1	100		1	100		1	100		1	100		1	100		0.0944882	3.30629		1	100		1	100		1	100		1	100		1	100		1	100		0.142717
	17	4		1	100		1	100		1	100		1	100		1	100		1	100		1	100		1	100		0.328094	9.30936		0.159064	5.2236		1	100		1	100		1	100		1	100		1	100		1
	18	22		0.590618	13.1544		1	100		1	100		1	100		1	100		0.000576374	0.0104632		1	100		1	100		0.890046	15.5153		0.61771	13.4434		1	100		1	100		0.00171144	0.0332589		0.214953	6.71643		1	100		0.628683
	19	69		0.285564	8.40889		1	100		1	100		7.08287e-05	0.00122768		0.852824	15.3261		0.576881	12.9886		1	100		0.219407	6.80931		0.323216	9.17321		0.16101	5.28602		1	100		1	100		0.57204	12.9236		1	100		0.579138	13.0273		0.0269059
	20	5		1	100		0.0244129	0.729883		1	100		1	100		0.215314	6.73471		0.315381	9.09542		1	100		1	100		0.391833	10.4229		0.194796	6.26342		1	100		1	100		1	100		1	100		1	100		1
	21	2		1	100		1	100		1	100		0.0979209	3.40656		1	100		0.140431	4.66801		1	100		1	100		1	100		1	100		1	100		1	100		0.023494	0.692355		0.0215469	0.60332		1	100		1
	22	34		0.750625	14.6281		1	100		1	100		1	100		1	100		7.25518e-05	0.00122768		0.289592	8.51676		7.79055e-05	0.00133929		5.14902e-07	2.79018e-05		0.000337722	0.00594308		0.00625653	0.144434		1	100		0.0581667	2.0136		0.000293152	0.00500837		1	100		0.966649
	23	24		1	100		1	100		1	100		0.0284032	0.865541		0.691244	14.233		1	100		1	100		1	100		0.679788	14.1164		0.269968	8.15769		1	100		1	100		1	100		1	100		1	100		1
	24	3		1	100		1	100		1	100		1	100		1	100		0.203161	6.43405		1	100		1	100		1	100		1	100		1	100		1	100		1	100		1	100		1	100		1
	25	1		1	100		1	100		1	100		1	100		1	100		1	100		1	100		1	100		1	100		1	100		1	100		1	100		1	100		1	100		1	100		1
	26	1		1	100		1	100		1	100		1	100		1	100		1	100		1	100		1	100		1	100		1	100		1	100		1	100		1	100		1	100		1	100		1
	27	1		1	100		1	100		1	100		1	100		1	100		1	100		1	100		1	100		1	100		1	100		1	100		1	100		1	100		1	100		1	100		1
	28	60		1	100		0.0305639	0.978697		-7.46736e-13	0		1	100		0.313265	8.97952		0.944067	15.773		0.113728	3.89802		1	100		1	100		1	100		1	100		1	100		0.520282	12.2432		0.133887	4.48313		0.0208315	0.587877		1
	29	3		1	100		1	100		1	100		0.143292	4.82334		1	100		1	100		1	100		1	100		1	100		1	100		1	100		1	100		1	100		1	100		1	100		1
	30	79		1	100		1	100		0.915008	15.6347		0.198213	6.35758		1.58562e-08	0		0.998023	15.9075		0.556569	12.7072		0.85998	15.3629		0.887623	15.508		0.9715	15.857		1	100		1	100		1	100		0.591391	13.1649		0.0595164	2.08458		1
	31	15		1	100		1	100		0.364129	9.94261		1	100		1	100		0.299428	8.75746		0.138781	4.60978		0.303096	8.78831		0.776807	14.8359		1	100		1	100		1	100		0.0123363	0.318792		1	100		1	100		1
	32	1		1	100		1	100		1	100		1	100		1	100		1	100		1	100		1	100		1	100		1	100		1	100		1	100		1	100		1	100		1	100		1
	33	1		1	100		1	100		1	100		1	100		1	100		1	100		1	100		1	100		1	100		1	100		1	100		1	100		1	100		1	100		1	100		1
	34	20		1	100		1	100		1	100		0.646554	13.7852		1	100		0.782891	14.8854		1	100		1	100		0.865324	15.4008		1	100		1	100		1	100		1	100		1	100		1	100		0.955457
	35	50		0.59733	13.2342		1	100		1	100		0.238678	7.32246		1	100		0.979333	15.8758		1	100		0.706372	14.3402		0.00148198	0.0301339		0.891103	15.5294		1	100		1	100		1	100		0.42761	10.9776		1	100		-2.66676e-13
	36	4		1	100		1	100		1	100		1	100		1	100		1	100		1	100		1	100		1	100		1	100		1	100		1	100		1	100		1	100		1	100		0.460403
	37	9		1	100		1	100		1	100		1	100		0.354246	9.78831		0.495108	11.9393		1	100		1	100		1	100		1	100		1	100		0.043598	1.46052		1	100		1	100		1	100		1
	38	2		1	100		1	100		1	100		1	100		1	100		1	100		1	100		1	100		1	100		1	100		1	100		1	100		1	100		1	100		1	100		0.265186
	39	3		1	100		1	100		1	100		1	100		1	100		1	100		1	100		1	100		1	100		1	100		1	100		1	100		1	100		1	100		1	100		1
	40	2		1	100		1	100		1	100		1	100		1	100		1	100		1	100		1	100		1	100		1	100		1	100		1	100		1	100		1	100		1	100		1
	41	1		1	100		1	100		1	100		1	100		1	100		1	100		1	100		1	100		0.0944882	3.30629		0.0423228	1.39812		1	100		1	100		1	100		1	100		1	100		1
	42	4		1	100		1	100		1	100		1	100		1	100		0.26137	7.8133		1	100		1	100		1	100		1	100		1	100		1	100		1	100		1	100		1	100		1
	43	13		1	100		1	100		1	100		1	100		1	100		0.062471	2.15112		0.121339	4.09089		1	100		1	100		1	100		1	100		1	100		1	100		1	100		1	100		0.000851243
	44	1		1	100		1	100		1	100		1	100		1	100		1	100		1	100		1	100		1	100		1	100		1	100		1	100		1	100		1	100		1	100		1
	45	1		1	100		1	100		1	100		1	100		1	100		1	100		1	100		1	100		1	100		1	100		1	100		1	100		1	100		1	100		1	100		1
	46	5		0.18228	5.85427		1	100		1	100		1	100		1	100		1	100		1	100		1	100		0.391833	10.4229		1	100		1	100		1	100		1	100		1	100		1	100		0.0228848
	47	7		0.00177586	0.0357701		1	100		1	100		1	100		1	100		1	100		1	100		1	100		1	100		1	100		1	100		1	100		1	100		1	100		1	100		0.0644137
	48	7		0.0280106	0.858636		1	100		1	100		1	100		0.288091	8.47847		0.41198	10.7614		1	100		1	100		1	100		1	100		1	100		1	100		1	100		1	100		0.17816	5.76221		0.262925
	49	2		1	100		1	100		1	100		1	100		1	100		1	100		1	100		1	100		1	100		1	100		1	100		1	100		1	100		1	100		1	100		0.265186
	50	3		1	100		1	100		1	100		0.143292	4.82334		1	100		1	100		1	100		1	100		1	100		1	100		1	100		1	100		1	100		1	100		1	100		1
	51	9		1	100		1	100		1	100		0.000590555	0.0106445		1	100		0.495108	11.9393		1	100		1	100		1	100		1	100		1	100		1	100		1	100		1	100		1	100		1
	52	17		0.497606	11.9544		1	100		1	100		0.0082587	0.195843		0.189751	6.11304		1	100		1	100		1	100		0.211711	6.58862		0.523429	12.2607		1	100		1	100		1	100		1	100		0.0771917	2.68828		0.446199
	53	3		1	100		1	100		1	100		1	100		1	100		1	100		1	100		1	100		0.0248915	0.736007		0.121785	4.12833		1	100		1	100		1	100		1	100		1	100		1
	54	11		0.00749683	0.172084		1	100		0.282049	8.37229		0.101715	3.50304		1	100		0.18811	6.09898		1	100		1	100		0.666294	13.9984		0.380039	10.2007		1	100		1	100		1	100		1	100		0.265783	8.05372		0.0584728
	55	4		0.148629	4.97686		1	100		1	100		1	100		1	100		1	100		1	100		1	100		0.328094	9.30936		1	100		1	100		1	100		1	100		1	100		1	100		0.0998423
	56	12		0.384103	10.2588		0.0577877	1.99053		1	100		1	100		1	100		1	100		1	100		1	100		0.69817	14.2833		1	100		1	100		1	100		1	100		1	100		1	100		0.52877
	57	37		0.174844	5.64877		1	100		1	100		0.856445	15.3407		0.0264867	0.781655		0.514519	12.141		1	100		1	100		0.0181723	0.51769		0.804021	15.0056		1	100		0.169609	5.53944		1	100		1	100		0.00259277	0.0527204		3.5502e-07
	58	3		1	100		1	100		1	100		1	100		1	100		1	100		1	100		1	100		1	100		1	100		1	100		1	100		1	100		1	100		1	100		1
	59	13		1	100		1	100		1	100		1	100		1	100		0.628121	13.5834		1	100		1	100		0.116585	3.95155		0.431981	11.0846		1	100		1	100		1	100		1	100		1	100		1
	60	7		0.0280106	0.858636		1	100		1	100		1	100		1	100		1	100		1	100		1	100		1	100		1	100		1	100		1	100		1	100		1	100		1	100		0.262925
	61	1		1	100		1	100		1	100		1	100		1	100		1	100		1	100		1	100		1	100		1	100		1	100		1	100		1	100		1	100		1	100		1
	62	2		1	100		1	100		1	100		0.0979209	3.40656		1	100		1	100		1	100		1	100		0.180133	5.83018		1	100		1	100		1	100		1	100		1	100		1	100		1
	63	2		1	100		1	100		1	100		1	100		1	100		1	100		1	100		1	100		1	100		1	100		1	100		1	100		1	100		1	100		1	100		1
	64	4		0.148629	4.97686		1	100		1	100		1	100		1	100		0.0285327	0.869057		1	100		1	100		1	100		1	100		1	100		1	100		1	100		1	100		1	100		0.0102209
	65	11		0.0664125	2.28152		1	100		1	100		1	100		1	100		1	100		1	100		1	100		1	100		1	100		1	100		1	100		1	100		1	100		1	100		0.198578
	66	1		1	100		1	100		1	100		1	100		1	100		1	100		1	100		1	100		1	100		1	100		1	100		1	100		1	100		1	100		1	100		1
	67	8		1	100		0.0388302	1.27945		1	100		1	100		0.0510232	1.77476		1	100		1	100		0.174622	5.64312		0.54929	12.6342		1	100		1	100		1	100		1	100		1	100		0.200966	6.3864		0.709603
	68	5		1	100		1	100		1	100		1	100		1	100		1	100		1	100		1	100		1	100		1	100		1	100		1	100		1	100		1	100		1	100		1
	69	9		0.304382	8.87058		1	100		1	100		1	100		1	100		1	100		1	100		1	100		1	100		1	100		1	100		1	100		1	100		1	100		1	100		0.751376
	70	3		1	100		1	100		1	100		1	100		1	100		0.203161	6.43405		0.0292664	0.910477		0.0692719	2.42465		1	100		1	100		1	100		1	100		0.0350503	1.16443		1	100		1	100		1
	71	1		1	100		1	100		1	100		1	100		1	100		0.0728346	2.52333		1	100		1	100		1	100		1	100		1	100		1	100		1	100		1	100		1	100		1
	72	1		1	100		1	100		1	100		1	100		1	100		1	100		1	100		1	100		1	100		1	100		1	100		1	100		1	100		1	100		1	100		1
	73	12		1	100		1	100		1	100		1	100		1	100		0.215604	6.74367		1	100		1	100		0.0960215	3.32959		0.0119026	0.311356		1	100		1	100		1	100		1	100		1	100		0.238681
	74	5		1	100		1	100		1	100		1	100		1	100		1	100		1	100		1	100		1	100		1	100		1	100		1	100		1	100		1	100		1	100		1
	75	13		0.408641	10.7109		1	100		1	100		1	100		0.469	11.6609		1	100		1	100		1	100		0.351848	9.71787		0.101573	3.49925		1	100		1	100		1	100		1	100		0.306144	8.89442		0.279999
	76	7		1	100		1	100		1	100		0.30344	8.80958		1	100		1	100		1	100		1	100		1	100		1	100		1	100		1	100		1	100		1	100		1	100		0.660867
	77	9		1	100		1	100		1	100		1	100		0.354246	9.78831		1	100		1	100		1	100		1	100		1	100		1	100		1	100		1	100		1	100		0.223162	6.91872		0.751376
	78	6		0.214633	6.70067		1	100		1	100		1	100		1	100		0.365491	9.96567		1	100		1	100		0.449581	11.2509		0.229043	7.08407		1	100		1	100		1	100		1	100		1	100		0.604018
	79	18		1	100		1	100		1	100		0.607439	13.3934		1	100		0.746703	14.6197		1	100		0.0649993	2.24838		0.519582	12.202		1	100		1	100		1	100		1	100		1	100		1	100		0.939016
	80	12		0.384103	10.2588		1	100		1	100		1	100		1	100		1	100		1	100		1	100		0.0960215	3.32959		0.0882569	3.07729		1	100		0.0577877	1.99053		1	100		1	100		1	100		0.0782688
	81	1		1	100		1	100		1	100		1	100		1	100		1	100		1	100		1	100		1	100		1	100		1	100		1	100		1	100		1	100		1	100		1
	82	12		0.384103	10.2588		1	100		0.30348	8.83849		0.462844	11.5428		1	100		1	100		1	100		1	100		1	100		1	100		1	100		1	100		1	100		1	100		1	100		0.844132
	83	2		1	100		1	100		1	100		1	100		1	100		0.140431	4.66801		1	100		1	100		0.180133	5.83018		0.0828944	2.83362		1	100		1	100		1	100		1	100		1	100		0.265186
	84	3		0.113629	3.89259		1	100		1	100		1	100		1	100		1	100		1	100		1	100		1	100		1	100		1	100		1	100		1	100		1	100		1	100		0.370263
	85	7		0.245736	7.56422		1	100		1	100		1	100		1	100		1	100		1	100		1	100		0.135679	4.56964		0.032105	1.02298		1	100		1	100		1	100		1	100		1	100		0.262925
	86	6		1	100		1	100		1	100		1	100		1	100		1	100		0.0577597	1.95304		0.000221607	0.00382254		0.0132498	0.355971		0.00129424	0.0258371		0.023448	0.670396		0.0292378	0.907031		1	100		1	100		1	100		1
	87	2		1	100		1	100		1	100		1	100		1	100		1	100		1	100		1	100		1	100		1	100		1	100		1	100		1	100		1	100		1	100		1
	88	10		1	100		1	100		1	100		1	100		1	100		1	100		1	100		1	100		1	100		1	100		1	100		1	100		1	100		1	100		1	100		1
	89	11		1	100		1	100		1	100		1	100		1	100		1	100		1	100		1	100		1	100		1	100		1	100		1	100		1	100		1	100		1	100		0.817851
	90	5		0.18228	5.85427		1	100		1	100		1	100		1	100		1	100		1	100		1	100		1	100		1	100		1	100		1	100		1	100		1	100		1	100		0.537717
	91	6		0.214633	6.70067		1	100		1	100		1	100		1	100		1	100		1	100		1	100		1	100		1	100		1	100		1	100		1	100		1	100		1	100		0.604018
	92	6		1	100		1	100		1	100		1	100		1	100		1	100		1	100		1	100		1	100		1	100		1	100		1	100		1	100		1	100		1	100		1
	93	10		1	100		1	100		1	100		0.403909	10.6492		0.0772188	2.69109		0.53221	12.3827		1	100		0.213477	6.66586		0.63109	13.6199		0.352357	9.73781		1	100		1	100		1	100		1	100		0.244762	7.50345		1
	94	6		1	100		1	100		1	100		1	100		0.25257	7.67808		1	100		0.0577597	1.95304		1	100		1	100		1	100		1	100		1	100		1	100		1	100		0.154727	5.10784		1
	95	1		1	100		1	100		1	100		1	100		1	100		1	100		1	100		1	100		1	100		1	100		1	100		1	100		1	100		1	100		1	100		1
	96	2		0.0772274	2.70565		1	100		1	100		1	100		1	100		1	100		1	100		1	100		1	100		1	100		1	100		1	100		1	100		1	100		1	100		0.265186
	97	5		1	100		1	100		1	100		1	100		0.215314	6.73471		1	100		1	100		1	100		0.391833	10.4229		0.194796	6.26342		1	100		1	100		1	100		1	100		0.13065	4.3478		0.537717
	98	1		1	100		1	100		0.0295276	0.954939		1	100		1	100		1	100		1	100		1	100		1	100		1	100		1	100		1	100		1	100		1	100		1	100		1
	99	1		1	100		1	100		1	100		0.0501969	1.73754		1	100		0.0728346	2.52333		1	100		1	100		1	100		1	100		1	100		1	100		1	100		1	100		1	100		1
	100	2		1	100		1	100		1	100		1	100		1	100		0.140431	4.66801		1	100		0.0467088	1.61503		1	100		1	100		1	100		1	100		1	100		0.0215469	0.60332		1	100		1
	101	9		1	100		1	100		1	100		1	100		1	100		1	100		0.0854981	2.93739		1	100		1	100		1	100		0.0350161	1.14824		0.043598	1.46052		1	100		1	100		1	100		0.751376
	102	2		1	100		1	100		1	100		1	100		0.0923005	3.21108		1	100		1	100		1	100		1	100		1	100		1	100		1	100		1	100		1	100		1	100		1
	103	1		1	100		1	100		1	100		1	100		1	100		1	100		1	100		1	100		1	100		1	100		1	100		1	100		1	100		1	100		1	100		1
	104	8		0.275638	8.23396		1	100		1	100		1	100		1	100		0.455105	11.33		1	100		0.174622	5.64312		0.54929	12.6342		0.293322	8.56996		1	100		1	100		1	100		1	100		1	100		0.319718
	105	18		1	100		1	100		1	100		1	100		1	100		1	100		1	100		1	100		0.835113	15.1881		0.543942	12.5305		1	100		1	100		1	100		1	100		1	100		1
	106	1		1	100		1	100		1	100		0.0501969	1.73754		1	100		1	100		1	100		1	100		1	100		1	100		1	100		1	100		1	100		1	100		1	100		1
	107	1		1	100		1	100		1	100		1	100		1	100		1	100		1	100		1	100		1	100		1	100		1	100		1	100		1	100		1	100		1	100		1
	108	63		1	100		1	100		1	100		1	100		0.81384	15.0683		0.954126	15.7989		1	100		0.788722	14.9216		0.998439	15.908		1	100		1	100		1	100		0.53814	12.4692		1	100		0.83756	15.2034		1
	109	1		1	100		1	100		1	100		1	100		1	100		1	100		1	100		1	100		1	100		1	100		1	100		1	100		1	100		1	100		1	100		1
	110	1		1	100		1	100		1	100		1	100		1	100		1	100		1	100		1	100		1	100		1	100		1	100		1	100		1	100		1	100		1	100		1
	111	1		1	100		1	100		1	100		1	100		1	100		1	100		1	100		1	100		1	100		1	100		1	100		1	100		1	100		1	100		1	100		1
	112	1		1	100		1	100		1	100		1	100		1	100		1	100		1	100		1	100		1	100		1	100		1	100		1	100		1	100		1	100		1	100		1
	avexpCxCA
	1	3		1	100		1	100		1	100		1	100		1	100		1	100		1	100		1	100		1	100		1	100		1	100		1	100		1	100		1	100		1	100		1
	2	1		1	100		1	100		1	100		1	100		1	100		1	100		1	100		1	100		1	100		1	100		1	100		1	100		1	100		1	100		1	100		1
	3	2		1	100		1	100		1	100		1	100		1	100		1	100		1	100		1	100		1	100		1	100		1	100		1	100		1	100		1	100		1	100		1
	4	14		1	100		1	100		0.344503	10.8935		1	100		1	100		0.271443	8.91574		0.130099	4.56652		0.285994	9.20984		0.753157	17.8166		1	100		1	100		1	100		0.0107621	0.284747		1	100		1	100		1
	5	19		0.537051	14.5967		1	100		1	100		0.6275	16.0656		1	100		0.765485	17.9123		1	100		1	100		0.850974	18.6646		1	100		1	100		1	100		1	100		1	100		1	100		0.779529
	6	40		0.474239	13.5871		1	100		1	100		0.608438	15.7867		1	100		0.331736	10.5248		1	100		0.243069	8.00469		3.0284e-05	0.000427827		0.828751	18.4937		1	100		1	100		1	100		0.358574	11.2116		1	100		-1.55587e-12
	7	10		1	100		1	100		1	100		1	100		1	100		0.53221	14.5252		1	100		1	100		1	100		1	100		1	100		0.0483467	1.7074		1	100		1	100		1	100		1
	8	33		1	100		1	100		1	100		1	100		1	100		5.43819e-05	0.000837054		1	100		6.51672e-05	0.00109747		3.70481e-09	0		3.34148e-05	0.00046503		0.00589639	0.145219		1	100		0.0551059	1.95711		0.04686	1.63168		1	100		0.9619
	9	69		0.285564	9.20229		1	100		1	100		0.00548935	0.136179		0.852824	18.674		0.00274755	0.0594122		1	100		0.493986	13.9186		0.323216	10.275		0.0648586	2.33981		1	100		1	100		0.00637231	0.158408		0.540491	14.6858		0.579138	15.2618		0.0269059
	10	3		1	100		1	100		1	100		1	100		1	100		1	100		1	100		1	100		1	100		1	100		1	100		1	100		1	100		1	100		1	100		1
	11	74		1	100		1	100		1	100		0.518096	14.2313		3.41935e-07	0		0.978247	19.5061		0.53221	14.5252		0.0905968	3.27141		0.561856	14.9131		0.619962	15.9235		1	100		1	100		1	100		0.18811	6.58495		0.0468616	1.6338		1
	12	76		1	100		1	100		-3.59712e-13	0		0.540103	14.6257		0.0601576	2.13873		0.981063	19.5139		0.168294	5.95549		1	100		1	100		1	100		1	100		1	100		0.608699	15.808		0.196161	6.79371		0.150824	5.34926		1
	13	89		0.698035	17.1189		0.368289	11.462		0.938714	19.2925		0.991772	19.5496		0.935648	19.2776		0.190407	6.67697		1	100		0.892117	18.9785		0.978047	19.5033		0.905358	19.0849		1	100		1	100		0.669248	16.7373		1	100		0.925972	19.225		0.91368
	14	3		1	100		1	100		1	100		1	100		1	100		1	100		1	100		1	100		1	100		1	100		1	100		1	100		1	100		1	100		1	100		1
	15	2		1	100		1	100		1	100		1	100		1	100		1	100		1	100		1	100		1	100		1	100		1	100		1	100		1	100		1	100		1	100		1
	16	2		1	100		1	100		1	100		0.0979209	3.54074		0.0923005	3.36213		1	100		1	100		1	100		1	100		1	100		1	100		1	100		1	100		1	100		1	100		0.265186
	17	6		1	100		1	100		1	100		1	100		1	100		1	100		1	100		0.133932	4.77251		1	100		1	100		1	100		1	100		1	100		1	100		1	100		0.604018
	18	10		1	100		1	100		1	100		0.403909	12.3047		1	100		0.53221	14.5252		1	100		1	100		1	100		1	100		1	100		1	100		0.112499	3.96075		0.10358	3.71079		1	100		0.429178
	19	4		1	100		1	100		1	100		1	100		1	100		1	100		1	100		1	100		0.328094	10.4737		1	100		1	100		1	100		1	100		1	100		1	100		1
	20	1		1	100		1	100		1	100		1	100		1	100		1	100		1	100		1	100		1	100		1	100		1	100		1	100		1	100		1	100		1	100		1
	21	18		1	100		1	100		1	100		1	100		1	100		0.381956	11.7453		1	100		1	100		1	100		1	100		1	100		1	100		1	100		1	100		1	100		1
	22	12		0.384103	11.8486		1	100		1	100		0.118253	4.19033		1	100		1	100		1	100		1	100		0.69817	17.1409		1	100		1	100		1	100		1	100		1	100		1	100		0.238681
	23	18		1	100		1	100		1	100		0.0102285	0.273642		1	100		0.381956	11.7453		1	100		1	100		0.835113	18.5374		0.543942	14.7271		1	100		1	100		1	100		1	100		1	100		1
	24	13		0.0896502	3.24693		1	100		1	100		0.135414	4.82636		1	100		0.628121	16.1079		1	100		0.0356014	1.18469		0.351848	11.0617		1	100		1	100		1	100		1	100		0.132693	4.71812		1	100		0.279999
	25	6		1	100		0.0292378	0.929967		1	100		1	100		0.029039	0.903367		0.365491	11.4016		1	100		0.133932	4.77251		0.449581	13.0755		1	100		1	100		1	100		1	100		1	100		0.154727	5.50539		0.206208
[truncated: 610 more rows]
[truncated: 146 more columns]

## Sheet: S8(E) SCH
	Supplemental Table 9(E): Network analysis identifying Schizophrenia enrichment within the stable clusters of proteins in the mouse PSD across the brain
[truncated: 750 more rows]
[truncated: 44 more columns]

[truncated: 1 more sheets: Legend]
