# Supplementary material for: Regional Diversity in the Postsynaptic Proteome of the Mouse Brain
Source: Proteomes. 2018 Aug 1;6(3):31. doi: 10.3390/proteomes6030031 (PMC6161190; doi:10.3390/proteomes6030031)
Supplement: Supplementary file 1 [file proteomes-06-00031-s001.zip › SUPPL/Supplementary Table 9_Disease associated enrichment in the interactomes of the mouse PSD.xlsx]

## Sheet: S9 Disease interactomes
	Supplemental Table 9: Disease-associated interactomes and their enrichment across the mouse brain
	Brain region:a	Cl Nb	ASDd					IDe					Alzheimer's_diseasef					autistic_disorderg					Huntington's_diseaseh					Parkinson's_diseasei				epilepsy_syndromej					bipolar_disorderk				schizophrenial					frontotemporal_dementiam
			cl (size)c	p-value	Permutated p-value <= (%)	Bonferroni p < 0.05	Bonferroni p < 0.01	cl (size)c	p-value	Permutated p-value <= (%)	Bonferroni p < 0.05	Bonferroni p < 0.01	cl (size)c	p-value	Permutated p-value <= (%)	Bonferroni p < 0.05	Bonferroni p < 0.01	cl (size)c	p-value	Permutated p-value <= (%)	Bonferroni p < 0.05	Bonferroni p < 0.01	cl (size)c	cl (size)c	p-value	Permutated p-value <= (%)	Bonferroni p < 0.05	cl (size)c	p-value	Permutated p-value <= (%)	Bonferroni p < 0.05	cl (size)c	p-value	Permutated p-value <= (%)	Bonferroni p < 0.05	Bonferroni p < 0.01	cl (size)c	p-value	Permutated p-value <= (%)	Bonferroni p < 0.05	cl (size)c	p-value	Permutated p-value <= (%)	Bonferroni p < 0.05	Bonferroni p < 0.01	cl (size)c	p-value	Permutated p-value <= (%)	Bonferroni p < 0.05
	CB	112	19(69)	9.76827e-08	0	**	***	19(69)	4.3632e-05	0.000649351	-	-	17(4)	0.0161804	0.464773	-	-	19(69)	9.76827e-08	0	**	***		51(9)	0.0218326	0.622646	-	93(10)	0.0264786	0.739367	-	19(69)	3.18861e-07	0	**	***	NoN				19(69)	1.29472e-06	0	**	***	22(34)	0.000379102	0.00746753	-
			50(3)	0.0126788	0.362013	-	-	97(5)	0.00320893	0.0715097	-	-	19(69)	0.00251145	0.0538961	-	-	50(3)	0.0126788	0.362013	-	-		98(1)	0.0265748	0.801786	-	-				50(3)	0.0301646	0.972321	-	-					50(3)	0.0173966	0.49375	-	-	88(10)	0.0296066	0.938068	-
			52(17)	0.0225039	0.64513	-	-						52(17)	0.00327076	0.0718344	-	-	52(17)	0.0225039	0.64513	-	-		99(1)	0.0265748	0.801786	-	-				65(11)	0.020734	0.600081	-	-										96(2)	0.00509678	0.147321	-
																																76(7)	0.0282771	0.906818	-	-
	CxCA	84	9(69)	9.76827e-08	0	**	***	9(69)	0.000184447	0.00367965	-	-	13(89)	0.0148868	0.457684	-	-	9(69)	9.76827e-08	0	**	***		13(89)	0.0250098	0.787662	-	32(2)	0.00468368	0.135714	-	9(69)	3.18861e-07	0	**	***	NoN			-	9(69)	4.41036e-06	0.000108225	**	***	8(33)	0.000295746	0.00692641	-
													51(23)	0.0266425	0.891126	-	-							46(1)	0.0265748	0.889827	-	60(26)	0.0283544	0.994589	-	29(7)	0.0282771	0.992641	-	-										30(16)	0.00390594	0.095671	-
													60(26)	0.0196075	0.604437	-	-							51(23)	0.00248446	0.0633117	-	-
	CxF	92	50(18)	0.0275005	0.920751	-	-	49(29)	0.0140912	0.400889	-	-	11(78)	0.0024836	0.0601779	-	-	50(18)	0.0275005	0.920751	-	-		49(29)	0.00596922	0.166304	-	NoN				21(30)	0.0295741	0.996739	-	-	50(18)	0.01438	0.420455		11(78)	0.00804093	0.208992	-	-	21(30)	0.000131023	0.00256917	-
			51(3)	0.0126788	0.361858	-	-	52(55)	0.00113532	0.0269763	-	-	52(55)	0.00551584	0.157312	-	-	51(3)	0.0126788	0.361858	-	-										52(55)	2.96419e-06	0	**	***					50(18)	0.0237217	0.697036	-	-	74(14)	0.000212772	0.00365613	-
			52(55)	0.000135295	0.00266798	-	-						64(29)	0.0045568	0.119466	-	-	52(55)	0.000135295	0.00266798	-	-																			51(3)	0.0173966	0.507708	-	-
																																									52(55)	0.00104091	0.0221344	-	-
	CxM	86	10(68)	2.75783e-06	0	**	***	10(68)	0.000155876	0.00295983	-	-	42(2)	0.0278597	0.978964	-	-	10(68)	2.75783e-06	0	**	***		65(1)	0.0265748	0.89482	-	71(10)	0.0264786	0.838689	-	10(68)	5.15572e-06	0	**	***	NoN				10(68)	2.90124e-05	0.000528541	**	-	3(18)	0.00683619	0.22907	-
			68(12)	0.00604246	0.198732	-	-	15(22)	0.00331891	0.0913319	-	-	56(2)	0.0278597	0.978964	-	-	68(12)	0.00604246	0.198732	-	-						72(4)	0.0256517	0.816596	-	15(22)	0.000996624	0.0212474	-	-										7(81)	0.0245727	0.787104	-
			71(10)	0.0245022	0.784672	-	-						67(32)	0.0106838	0.326638	-	-	71(10)	0.0245022	0.784672	-	-										27(2)	0.0107928	0.338266	-	-										34(15)	0.0182616	0.595772	-
													72(4)	0.0161804	0.510254	-	-
	Hic	94	1(3)	0.0126788	0.343714	-	-
			46(15)	0.014291	0.387814	-	-											1(3)	0.0126788	0.343714	-	-		43(10)	0.0268466	0.901741	-	NoN				53(84)	4.85065e-05	0.000870406	-	-	NoN			-	1(3)	0.0173966	0.525242	-	-
			53(84)	4.84011e-07	0	**	***	53(84)	0.00156944	0.0391683	-	-	7(80)	0.00796178	0.210638	-	-	46(15)	0.014291	0.387814	-	-		53(84)	0.0191963	0.57911	-	-				70(11)	0.020734	0.62795	-	-					7(80)	0.00619993	0.170019	-	-	7(80)	0.0225363	0.658221	-
			76(10)	0.0245022	0.756286	-	-						53(84)	7.96612e-06	0	**	***	53(84)	4.84011e-07	0	**	***		76(10)	0.0268466	0.901741	-	-													53(84)	0.000775499	0.0215667	-	-	15(23)	0.000717088	0.0202128	-
													69(27)	0.00828104	0.219439	-	-	76(10)	0.0245022	0.756286	-	-
	Hyp	96	48(54)	3.76876e-06	0	**	***	48(54)	0.000229775	0.00454545	-	-	48(54)	0.00446007	0.109186	-	-	48(54)	3.76876e-06	0	**	***		44(16)	0.0074494	0.200852	-	61(10)	0.0264786	0.759186	-	1(11)	0.020734	0.582955	-	-	66(3)	0.0205497	0.577083		48(54)	0.00026255	0.00520833	-	-	6(21)	4.63377e-05	0.00123106	**
			65(17)	0.0225039	0.642708	-	-						58(10)	0.0152356	0.428788	-	-	61(10)	0.0245022	0.714489	-	-		61(10)	0.0268466	0.860511	-	-				6(21)	0.0164618	0.452367	-	-										65(17)	0.0285299	0.927178	-
			61(10)	0.0245022	0.714489	-	-						61(10)	0.0152356	0.428788	-	-	65(17)	0.0225039	0.642708	-	-										48(54)	4.0747e-07	0	**	***
			65(17)	0.0225039	0.642708	-	-																									58(10)	0.0143285	0.394223	-	-
	ST	95	24(20)	0.0081688	0.237129	-	-						25(48)	0.0198297	0.683923	-	-	24(20)	0.0081688	0.237129	-	-		39(3)	0.00200863	0.0559809	-	27(9)	0.0194852	0.68067	-	12(19)	0.00979509	0.295024	-	-	NoN				24(20)	0.01725	0.556077	-	-	3(9)	0.0218359	0.774067	-
			25(48)	0.000167034	0.00363636	-	-	25(48)	6.64394e-05	0.000956938	-	-	37(24)	0.0111239	0.341148	-	-	25(48)	0.000167034	0.00363636	-	-										21(6)	0.0174713	0.580574	-	-					25(48)	0.000220874	0.00555024	-	-	29(2)	0.00509678	0.163636	-
			27(9)	0.00179473	0.047177	-	-						44(9)	0.00109288	0.0264115	-	-	27(9)	0.00179473	0.047177	-	-										25(48)	8.71052e-06	9.56938e-05	**	***					36(5)	0.0178049	0.603923	-	-	51(15)	0.0182616	0.64134	-
			51(15)	0.014291	0.464115	-	-						67(68)	0.0113445	0.346986	-	-	51(15)	0.014291	0.464115	-	-										51(15)	0.0143959	0.474067	-	-										82(19)	0.0182616	0.64134	-
																																59(20	0.0107928	0.332153	-	-										92(2)	0.00509678	0.163636	-
	UNWEIGHTED	82	6(16)	0.0181074	0.629712	-	-
			46(3)	0.0126788	0.431264	-	-						49(72)	8.89257e-05	0.00254989	-	-	6(16)	0.0181074	0.629712	-	-		51(9)	0.0218326	0.761308	-	NoN				6(16)	0.00375731	0.10255	-	-	NoN				17(71)	0.0140309	0.46031	-	-	4(13)	0.00136616	0.035255	-
			49(72)	3.03133e-05	0.000886918	**	-	49(72)	0.000299094	0.00831486	-	-	71(32)	0.0106838	0.361641	-	-	46(3)	0.0126788	0.431264	-			49(72)	0.00921486	0.30643	-	-				49(72)	0.000185056	0.00587583	-	-					46(3)	0.0173966	0.579379	-	-	6(16)	0.0230468	0.809424	-
																		49(72)	3.03133e-05	0.000886918	**	-										72(9)	0.00933879	0.312749	-	-					49(72)	0.000125465	0.004102	-	-
[truncated: 1 more columns]

## Sheet: Legend
	a	Brain region exmaine in this study: CB = cerebellum, CxF = Frontal cortex, CxM = Medial cortex, CxCA = Caudal cortex, Hyp = Hypothalamus, ST - striatum.
	b	Cl N - Cluster Number. The number assigned to a given cluster of proteins identified in this study known/reported to interact with each other as reported in the literature.
	c	cl (size): The number of proteinsidentified in this study associated with a given cluster of interacting proteins.
	d	ASD = Autism Spectrum Disorder. Proteins identified in this study associated with a given cluster of interacting proteins associated with ASD.
	e	ID = Intellectual Disability. Proteins identified in this study associated with a given cluster of interacting proteins associated with ID.
	f	Alzheimer's disease. Proteins identified in this study associated with a given cluster of interacting proteins associated with Alzheimer's disease.
	g	Autistic disorder. Proteins identified in this study associated with a given cluster of interacting proteins associated with Autistic disorders.
	h	Huntington's disease. Proteins identified in this study associated with a given cluster of interacting proteins associated with Huntington's disease.
	i	Parkinson's disease. Proteins identified in this study associated with a given cluster of interacting proteins associated with Parkinson's disease.
	j	Epilepsy syndrome. Proteins identified in this study associated with a given cluster of interacting proteins associated with Epilepsy syndrome.
	k	Bipolar disorder. Proteins identified in this study associated with a given cluster of interacting proteins associated with Bipolar disorder.
	l	Schizophrenia. Proteins identified in this study associated with a given cluster of interacting proteins associated with Schizophrenia
	m	Frontotemporal dementia. Proteins identified in this study associated with a given cluster of interacting proteins associated with Fronto-temporal dementia.
		Highly significant enrichment for the interaction cluster with a given disease.
		Significant enrichment for the interaction cluster with a given disease.
	*
	**
	***
